# Supplementary material for: The IRE1α–XBP1s Arm of the Unfolded Protein Response Activates N-Glycosylation to Remodel the Subepithelial Basement Membrane in Paramyxovirus Infection
Source: Int J Mol Sci. 2022 Aug 12;23(16):9000. doi: 10.3390/ijms23169000 (PMC9408905; doi:10.3390/ijms23169000)
Supplement: Supplementary file 1 [file ijms-23-09000-s001.zip]

Archive with 9 entries (9 files):
- Supplemental tables/Supplemental table S1-WCL protein table.xlsx
- Supplemental tables/Supplemental table S2-GO annotations.xlsx
- Supplemental tables/Supplemental table S3-WCL Panther pathways.xlsx
- Supplemental tables/Supplemental table S4-WCL glycopeptides table.xlsx
- Supplemental tables/Supplemental table S5-WCL glycopeptides panther pathways.xlsx
- Supplemental tables/Supplemental table S6-WCL glycopeptides panther pathways regulated by KIRA8.xlsx
- Supplemental tables/Supplemental table S7-Secretome protein table.xlsx
- Supplemental tables/Supplemental table S8-secretome panther pathways regulated by KIRA8.xlsx
- Supplemental tables/Supplemental table S9-BALF protein table.xlsx
