# Supplementary material for: The IRE1α–XBP1s Arm of the Unfolded Protein Response Activates N-Glycosylation to Remodel the Subepithelial Basement Membrane in Paramyxovirus Infection
Source: Int J Mol Sci. 2022 Aug 12;23(16):9000. doi: 10.3390/ijms23169000 (PMC9408905; doi:10.3390/ijms23169000)
Supplement: Supplementary file 1 [file ijms-23-09000-s001.zip › Supplemental tables/Supplemental table S1-WCL protein table.xlsx]

## Sheet: Supplemental table-S1-WCL prote
Supplemental Table S1. Proteome of hSAECs treated with RSV in the presence or absence of KIRA8, including protein identification, LFQ quantification, Statisitical analysis, and bioinformatics analysis.
Protein Identification														GO Annotation					Log2 LFQ Intensity									ANOVA Analysis			Student's T-test Analysis
Protein IDs	Majority protein IDs	Protein names	Gene names	Peptides	Razor + unique peptides	Unique peptides	Sequence coverage [%]	Unique + razor sequence coverage [%]	Unique sequence coverage [%]	Mol. weight [kDa]	Q-value	Score	MS/MS Count	GOBP name	GOMF name	GOCC name	KEGG name	Keywords	LFQ intensity Ctrl1	LFQ intensity Ctrl2	LFQ intensity Ctrl3	LFQ intensity RSV1	LFQ intensity RSV2	LFQ intensity RSV3	LFQ intensity RSV-KIAR1	LFQ intensity RSV-KIAR2	LFQ intensity RSV-KIAR3	ANOVA Significant	ANOVA p value, -log10	ANOVA q-value	Student's T-test Significant RSV_Ctrl	Student's T-test significant	-Log Student's T-test p-value RSV_Ctrl	Student's T-test q-value RSV_Ctrl	Log2 fold change(RSV_Ctrl)	Student's T-test Test statistic RSV_Ctrl	Student's T-test Significant RSV-KIAR_RSV	Student's T-test significant_	-Log Student's T-test p-value RSV-KIAR_RSV	Student's T-test q-value RSV-KIAR_RSV	Log2 fold change (RSV-KIAR_RSV)	Student's T-test Test statistic RSV-KIAR_RSV
A0FGR8-5;A0FGR8-2;A0FGR8;A0FGR8-6	A0FGR8-5;A0FGR8-2;A0FGR8;A0FGR8-6	Extended synaptotagmin-2	ESYT2	1	1	1	3.7	3.7	3.7	35.845	0	5.0816	27	cellular component organization;cellular component organization or biogenesis;cellular membrane organization;cellular process;endocytosis;establishment of localization;lipid transport;membrane invagination;membrane organization;organic substance transport;transport;vesicle-mediated transport	alcohol binding;amine binding;binding;calcium ion binding;calcium-dependent phospholipid binding;cation binding;identical protein binding;ion binding;lipid binding;metal ion binding;phosphatidylcholine binding;phosphatidylethanolamine binding;phosphatidylinositol binding;phospholipid binding;protein binding;quaternary ammonium group binding	cell part;cytoplasmic part;endoplasmic reticulum part;extrinsic to internal side of plasma membrane;extrinsic to membrane;extrinsic to plasma membrane;integral to membrane;integral to plasma membrane;intracellular organelle part;intracellular part;intrinsic to endoplasmic reticulum membrane;intrinsic to membrane;intrinsic to organelle membrane;intrinsic to plasma membrane;membrane;membrane part;o…		3D-structure;Alternativesplicing;Calcium;Cellmembrane;Completeproteome;Endocytosis;Endoplasmicreticulum;Lipid-binding;Lipidtransport;Membrane;Metal-binding;Phosphoprotein;Polymorphism;Referenceproteome;Repeat;Transmembrane;Transmembranehelix;Transport	24.003	21.0203	23.825	23.0563	22.9155	22.7522	23.0574	22.7352	22.9401		0.000733343	0.995004			0.0141298	0.981699	-0.0414143	-0.0387074			0.00735964	0.990572	0.00288518	0.0126121
A6NKT7;Q7Z3J3	A6NKT7;Q7Z3J3	RanBP2-like and GRIP domain-containing protein 3;RanBP2-like and GRIP domain-containing protein 4	RGPD3;RGPD4	9	1	1	5.7	0.7	0.7	197.48	0	7.98	19	cellular process;establishment of localization;establishment of localization in cell;establishment of protein localization;establishment of protein localization in Golgi;establishment of protein localization to organelle;Golgi vesicle transport;intracellular protein transport;intracellular transport;intra-Golgi vesicle-mediated transport;protein targeting;protein targeting to Golgi;protein transp…				Alternativesplicing;Coiledcoil;Completeproteome;Phosphoprotein;Referenceproteome;Repeat;TPRrepeat	21.4347	23.0441	23.2057	23.1817	23.0566	23.1537	23.6988	23.3142	23.1035		0.52218	0.165295			0.429506	0.483751	0.569172	0.85384			0.607066	0.397751	0.241496	0.867638
A7E2V4-5;A7E2V4;A7E2V4-3;A7E2V4-4;A7E2V4-2	A7E2V4-5;A7E2V4;A7E2V4-3;A7E2V4-4;A7E2V4-2	Zinc finger SWIM domain-containing protein 8	ZSWIM8	1	1	1	0.9	0.9	0.9	196.43	0.002845	2.1765	31		binding;cation binding;ion binding;metal ion binding;transition metal ion binding;zinc ion binding			Alternativesplicing;Completeproteome;Metal-binding;Phosphoprotein;Referenceproteome;Zinc;Zinc-finger	28.7446	28.7311	22.5193	30.0084	29.2279	26.4302	21.1755	28.1047	21.2869		0.614438	0.121159			0.333013	0.53383	1.89045	0.774702			0.927556	0.0757714	-5.03312	-1.90949
CON__A2A4G1;CON__P02535-1;CON__Q7Z3Y9;Q7Z3Y9	CON__A2A4G1			5	1	0	7.9	2.9	0	49.493	0	10.694	9		structural molecule activity	cell part;cytoskeletal part;extracellular membrane-bounded organelle;extracellular organelle;extracellular region part;extracellular vesicular exosome;intermediate filament;intracellular organelle part;intracellular part;macromolecular complex;membrane-bounded organelle;membrane-bounded vesicle;organelle;organelle part;protein complex;vesicle		Coiledcoil;Completeproteome;Intermediatefilament;Keratin;Polymorphism;Referenceproteome	24.2503	24.3133	24.1797	20.7833	22.9871	20.8606	21.6253	20.6949	21.1548	+	2.28206	0.00339432	+	RSV_Ctrl	1.69624	0.0297727	-2.70413	-3.28536			-4.34294e-08	1	0	0
CON__H-INV:HIT000292931	CON__H-INV:HIT000292931			10	1	1	20.3	2.5	2.5	49.448	0	4.6286	65						25.3682	25.4163	25.4004	26.4715	26.1541	26.065	26.2332	25.632	25.7138	+	1.94333	0.00654453	+	RSV_Ctrl	2.59429	0.0253939	0.835225	3.72569			0.756863	0.245987	-0.370529	-1.13987
CON__P00761	CON__P00761			4	4	4	25.1	25.1	25.1	24.409	0	308.04	180						28.4794	29.143	29.6974	28.5586	28.7874	28.6045	28.7746	28.7061	28.6629		0.501721	0.176899			0.564687	0.40431	-0.45639	-0.994423			0.346039	0.767622	0.0643578	0.363415
CON__P01966	CON__P01966			3	3	2	36.6	36.6	30.3	15.184	0	25.721	66						24.5712	24.7989	24.8471	25.4724	25.5901	25.7354	26.5094	26.2104	26.5674	+	4.39929	0.000347826	+	RSV_Ctrl	2.77996	0.0268257	0.860234	4.01725	+	RSV-KIAR_RSV	2.45839	0.0214624	0.829753	3.54238
CON__P02070;CON__Q3SX09;P69892;P69891;P02100;P02042	CON__P02070			8	8	7	55.9	55.9	49	15.954	0	69.843	119	biological regulation;blood coagulation;cellular component assembly;cellular component organization;cellular component organization or biogenesis;coagulation;hemostasis;macromolecular complex assembly;macromolecular complex subunit organization;multicellular organismal process;negative regulation of biological process;negative regulation of biosynthetic process;negative regulation of cellular bio…	binding;cation binding;heme binding;ion binding;iron ion binding;metal ion binding;oxygen binding;oxygen transporter activity;substrate-specific transporter activity;tetrapyrrole binding;transition metal ion binding;transporter activity	blood microparticle;cell part;cytoplasmic part;cytosol;cytosolic part;extracellular region part;hemoglobin complex;intracellular part;macromolecular complex;protein complex	African trypanosomiasis;Malaria	3D-structure;Acetylation;Completeproteome;Directproteinsequencing;Diseasemutation;Heme;Iron;Metal-binding;Oxygentransport;Phosphoprotein;Polymorphism;Referenceproteome;Transport	27.2619	27.4383	26.9098	27.3592	27.5113	27.4532	28.444	28.1503	28.2549	+	3.0773	0.000891429			0.66788	0.45213	0.237906	0.909587	+	RSV-KIAR_RSV	3.01821	0.0172258	0.84182	4.27962
CON__P02533;P02533;CON__Q9Z2K1;CON__Q3ZAW8	CON__P02533;P02533	Keratin, type I cytoskeletal 14	KRT14	19	9	2	31.8	18	2.8	51.621	0	176.17	207	aging;anatomical structure development;cell differentiation;cell junction assembly;cell junction organization;cell-substrate junction assembly;cellular component assembly;cellular component assembly at cellular level;cellular component organization;cellular component organization at cellular level;cellular component organization or biogenesis;cellular component organization or biogenesis at cellu…	structural constituent of cytoskeleton;structural molecule activity	cell part;cell periphery;cytoplasm;cytoplasmic part;cytoskeletal part;cytosol;extracellular membrane-bounded organelle;extracellular organelle;extracellular region part;extracellular vesicular exosome;intermediate filament;intracellular membrane-bounded organelle;intracellular organelle;intracellular organelle part;intracellular part;keratin filament;macromolecular complex;membrane-bounded organe…		3D-structure;Coiledcoil;Completeproteome;Cytoplasm;Diseasemutation;Disulfidebond;Ectodermaldysplasia;Epidermolysisbullosa;Intermediatefilament;Keratin;Nucleus;Palmoplantarkeratoderma;Phosphoprotein;Polymorphism;Referenceproteome	30.4867	29.8406	30.3549	29.8465	29.9467	29.882	30.4653	30.0625	30.1905		0.709397	0.0937706			0.77637	0.336188	-0.335691	-1.12169			1.32962	0.122253	0.347703	1.56354
CON__P02538;P02538	CON__P02538;P02538	Keratin, type II cytoskeletal 6A	KRT6A	48	33	4	55	41.5	7.8	60.044	0	323.31	1436	anatomical structure morphogenesis;biological regulation;cell differentiation;cellular developmental process;cellular process;developmental process;morphogenesis of an epithelium;positive regulation of biological process;positive regulation of cell proliferation;positive regulation of cellular process;positive regulation of defense response to virus by host;regulation of biological process;regula…	structural constituent of cytoskeleton;structural molecule activity	cell part;cytoskeletal part;extracellular membrane-bounded organelle;extracellular organelle;extracellular region part;extracellular vesicular exosome;intermediate filament;intracellular membrane-bounded organelle;intracellular organelle;intracellular organelle part;intracellular part;keratin filament;macromolecular complex;membrane;membrane-bounded organelle;membrane-bounded vesicle;nucleus;orga…		Acetylation;Allergen;Coiledcoil;Completeproteome;Directproteinsequencing;Diseasemutation;Ectodermaldysplasia;Intermediatefilament;Keratin;Palmoplantarkeratoderma;Polymorphism;Referenceproteome	31.5555	31.7505	31.7712	31.8459	31.8235	31.7828	32.4168	32.3033	32.277	+	3.74216	0.000533333			0.813195	0.556794	0.12499	0.730352	+	RSV-KIAR_RSV	3.4151	0.0232766	0.514957	3.51026
CON__P02768-1;P02768;P02768-2;P02768-3	CON__P02768-1;P02768;P02768-2	Serum albumin	ALB	5	3	3	8.5	4.9	4.9	69.366	0	2.722	10	anatomical structure homeostasis;anion transport;behavior;bile acid and bile salt transport;bile acid metabolic process;biological regulation;blood coagulation;carboxylic acid metabolic process;carboxylic acid transport;cell activation;cell communication;cell killing;cellular component organization;cellular component organization or biogenesis;cellular ketone metabolic process;cellular macromolec…	antioxidant activity;binding;carboxylic acid binding;cation binding;chaperone binding;cofactor binding;copper ion binding;DNA binding;drug binding;fatty acid binding;ion binding;lipid binding;metal ion binding;monocarboxylic acid binding;nucleic acid binding;protein binding;pyridoxal phosphate binding;toxin binding;transition metal ion binding;vitamin B6 binding;vitamin binding;zinc ion binding	basement membrane;blood microparticle;cell part;cytoplasmic membrane-bounded vesicle lumen;cytoplasmic part;cytoplasmic vesicle part;extracellular matrix part;extracellular membrane-bounded organelle;extracellular organelle;extracellular region;extracellular region part;extracellular space;extracellular vesicular exosome;intracellular membrane-bounded organelle;intracellular organelle;intracellul…		3D-structure;Alternativesplicing;Cleavageonpairofbasicresidues;Completeproteome;Copper;Directproteinsequencing;Diseasemutation;Disulfidebond;Glycation;Glycoprotein;Lipid-binding;Metal-binding;Phosphoprotein;Polymorphism;Referenceproteome;Repeat;Secreted;Signal;Zinc	22.9188	22.9462	23.6493	22.9028	22.7332	23.5043	23.2242	22.7977	22.7302		0.14632	0.56883			0.137691	0.844092	-0.124664	-0.286905			0.174939	0.787495	-0.129426	-0.340181
CON__P02769	CON__P02769			36	36	34	58.2	58.2	58.2	69.293	0	247.85	650						29.8778	29.9011	29.8145	29.0973	29.2091	29.2482	29.9773	30.0392	30.1464	+	4.856	0	+	RSV_Ctrl	3.70059	0.0267586	-0.679616	-4.46841	+	RSV-KIAR_RSV	3.69274	0.01025	0.869432	5.20771
CON__P04259;P04259	CON__P04259;P04259	Keratin, type II cytoskeletal 6B	KRT6B	48	1	1	52.8	2.7	2.7	59.998	0.0027778	2.0416	6	anatomical structure development;developmental process;ectoderm development;tissue development	structural constituent of cytoskeleton;structural molecule activity	cell part;cytoskeletal part;extracellular membrane-bounded organelle;extracellular organelle;extracellular region part;extracellular vesicular exosome;intermediate filament;intracellular organelle part;intracellular part;keratin filament;macromolecular complex;membrane-bounded organelle;membrane-bounded vesicle;organelle;organelle part;protein complex;vesicle		Acetylation;Coiledcoil;Completeproteome;Directproteinsequencing;Diseasemutation;Ectodermaldysplasia;Intermediatefilament;Keratin;Palmoplantarkeratoderma;Phosphoprotein;Polymorphism;Referenceproteome	21.4049	20.676	21.5926	20.9866	20.2816	19.0667	24.8772	24.8903	24.8608	+	3.67771	0.000505263			0.822926	0.177174	-1.11286	-1.53176	+	RSV-KIAR_RSV	2.97788	0.0298182	4.76446	7.2106
CON__P05787;P05787;P05787-2;CON__Q9H552;CON__Q9NSB2;CON__Q6ISB0;Q9NSB2;CON__Q6IFZ6;CON__REFSEQ:XP_092267;Q86Y46-2;CON__Q3SY84;CON__Q9R0H5;P14136-3;P14136;P14136-2;Q3SY84;CON__H-INV:HIT000016045;CON__Q6KB66-1;CON__Q61726;CON__O43790;CON__Q6NT21;CON__P78385;CON__Q14533;CON__P78386;Q6KB66-2;Q6KB66;O43790;Q6KB66-3;P78385;Q14533;P78386	CON__P05787;P05787;P05787-2	Keratin, type II cytoskeletal 8	KRT8	19	9	3	30.2	18.2	7.5	53.704	0	67.932	224	actin cytoskeleton organization;actin filament-based process;actomyosin structure organization;aging;anatomical structure development;anatomical structure morphogenesis;astrocyte development;astrocyte differentiation;Bergmann glial cell differentiation;biological regulation;cell development;cell differentiation;cell differentiation involved in embryonic placenta development;cell part morphogenesi…	binding;protein binding;scaffold protein binding;structural constituent of cytoskeleton;structural constituent of epidermis;structural molecule activity	cell body;cell junction;cell part;cell-cell junction;contractile fiber part;costamere;cytoplasm;cytoplasmic part;cytoskeletal part;cytoskeleton;cytosol;dystrophin-associated glycoprotein complex;extracellular membrane-bounded organelle;extracellular organelle;extracellular region part;extracellular space;extracellular vesicular exosome;intermediate filament;intermediate filament cytoskeleton;intr…		Acetylation;Alternativesplicing;Citrullination;Coiledcoil;Completeproteome;Cytoplasm;Cytoskeleton;Directproteinsequencing;Diseasemutation;Ectodermaldysplasia;Glycoprotein;Host-virusinteraction;Hypotrichosis;Intermediatefilament;Keratin;Leukodystrophy;Nucleus;Phosphoprotein;Polymorphism;Referenceproteome	27.9081	27.5271	27.9521	28.2682	28.0336	28.4227	28.4362	28.3795	28.5083	+	1.92207	0.00681704			1.19002	0.159333	0.445724	1.61452			0.773035	0.369959	0.19984	0.912132
CON__P08727;CON__P19001	CON__P08727			23	18	1	52.8	47	7.5	44.091	0	323.31	607						30.7322	30.7913	31.0093	30.6175	30.3673	30.6066	31.1303	31.1633	31.1415	+	2.67879	0.00123849			1.25541	0.200221	-0.313761	-1.44384	+	RSV-KIAR_RSV	2.76632	0.0256863	0.614523	3.37252
CON__P08729;CON__Q3KNV1;P08729;CON__Q9DCV7	CON__P08729;CON__Q3KNV1;P08729;CON__Q9DCV7	Keratin, type II cytoskeletal 7	KRT7	12	4	2	17.3	8.5	5.8	51.417	0	9.7789	4	viral reproduction	structural molecule activity	cell part;cytoplasm;cytoskeletal part;extracellular membrane-bounded organelle;extracellular organelle;extracellular region part;extracellular vesicular exosome;intermediate filament;intracellular membrane-bounded organelle;intracellular organelle;intracellular organelle part;intracellular part;keratin filament;macromolecular complex;membrane-bounded organelle;membrane-bounded vesicle;nucleus;org…		Acetylation;Coiledcoil;Completeproteome;Cytoplasm;Directproteinsequencing;Host-virusinteraction;Intermediatefilament;Keratin;Methylation;Phosphoprotein;Polymorphism;Referenceproteome	21.4781	21.4146	20.5889	21.6674	22.0716	22.216	22.4288	22.4745	22.1305	+	1.82405	0.00775			1.17426	0.100402	0.824476	1.91682			0.850297	0.215151	0.359557	1.21294
CON__P08779;P08779	CON__P08779;P08779	Keratin, type I cytoskeletal 16	KRT16	12	3	3	24.5	8.7	8.7	51.267	0	6.3802	18	aging;anatomical structure development;anatomical structure morphogenesis;biological regulation;cell differentiation;cell migration;cell motility;cell proliferation;cellular component movement;cellular component organization;cellular component organization at cellular level;cellular component organization or biogenesis;cellular component organization or biogenesis at cellular level;cellular devel…	structural constituent of cytoskeleton;structural molecule activity	cell part;cytoskeletal part;cytoskeleton;extracellular membrane-bounded organelle;extracellular organelle;extracellular region part;extracellular vesicular exosome;intermediate filament;intracellular membrane-bounded organelle;intracellular non-membrane-bounded organelle;intracellular organelle;intracellular organelle part;intracellular part;macromolecular complex;membrane-bounded organelle;membr…		Coiledcoil;Completeproteome;Directproteinsequencing;Diseasemutation;Ectodermaldysplasia;Intermediatefilament;Keratin;Palmoplantarkeratoderma;Referenceproteome	22.2524	21.7829	25.4761	25.1113	20.7889	24.3983	24.9039	24.8539	24.2834		0.24283	0.415282			0.0509016	0.935445	0.262384	0.14022			0.388758	0.402013	1.24757	0.858849
CON__P12763	CON__P12763			2	2	2	5.8	5.8	5.8	38.418	0	5.6193	47						21.3812	20.8164	20.8567	24.3198	24.5283	24.7489	25.2556	25.4721	25.4311	+	6.03123	0	+	RSV_Ctrl	4.04609	0	3.51424	10.9791	+	RSV-KIAR_RSV	2.43085	0.0219341	0.853943	3.54994
CON__P13647;P13647	CON__P13647;P13647	Keratin, type II cytoskeletal 5	KRT5	52	52	16	55.8	55.8	22.9	62.378	0	323.31	2128	anatomical structure development;cell junction assembly;cell junction organization;cell-substrate junction assembly;cellular component assembly;cellular component assembly at cellular level;cellular component organization;cellular component organization at cellular level;cellular component organization or biogenesis;cellular component organization or biogenesis at cellular level;cellular process;…	binding;protein binding;scaffold protein binding;structural constituent of cytoskeleton;structural molecule activity	cell part;cytoplasm;cytoplasmic part;cytoskeletal part;cytosol;extracellular membrane-bounded organelle;extracellular organelle;extracellular region part;extracellular vesicular exosome;intermediate filament;intracellular membrane-bounded organelle;intracellular organelle;intracellular organelle part;intracellular part;keratin filament;macromolecular complex;membrane;membrane-bounded organelle;me…		3D-structure;Coiledcoil;Completeproteome;Diseasemutation;Epidermolysisbullosa;Intermediatefilament;Keratin;Polymorphism;Referenceproteome	33.1842	33.4229	33.325	32.6649	32.6728	32.8268	33.2872	33.3024	33.3104	+	3.60514	0.000475248	+	RSV_Ctrl	2.60475	0.030441	-0.589203	-3.15018	+	RSV-KIAR_RSV	3.39348	0.0207407	0.578495	3.77762
CON__P34955	CON__P34955			4	4	4	11.3	11.3	11.3	46.103	0	5.4856	12						23.2943	21.3213	22.3203	22.7413	22.5519	21.6222	24.9864	24.63	24.0354	+	1.87487	0.00730602			0.00336544	0.997692	-0.00685819	-0.00894946	+	RSV-KIAR_RSV	2.14543	0.0175758	2.24546	4.13293
CON__P35527;P35527	CON__P35527;P35527	Keratin, type I cytoskeletal 9	KRT9	5	4	4	12.2	11.1	11.1	62.129	0	21.26	12	anatomical structure development;cellular component organization;cellular component organization at cellular level;cellular component organization or biogenesis;cellular component organization or biogenesis at cellular level;cellular process;cytoskeleton organization;developmental process;epidermis development;gamete generation;intermediate filament cytoskeleton organization;intermediate filament…	structural constituent of cytoskeleton;structural molecule activity	cell part;cytoskeletal part;extracellular membrane-bounded organelle;extracellular organelle;extracellular region part;extracellular space;extracellular vesicular exosome;intermediate filament;intracellular membrane-bounded organelle;intracellular organelle;intracellular organelle part;intracellular part;macromolecular complex;membrane;membrane-bounded organelle;membrane-bounded vesicle;nucleus;o…		Coiledcoil;Completeproteome;Directproteinsequencing;Diseasemutation;Intermediatefilament;Keratin;Palmoplantarkeratoderma;Phosphoprotein;Referenceproteome	24.0547	24.5278	24.8899	23.531	21.5829	23.1069	23.4142	23.405	21.1097	+	0.957772	0.0496326			1.28456	0.0563894	-1.75055	-2.3688			0.0339605	0.951341	-0.0973129	-0.0910933
CON__P67983;Q8N339;P80297;P13640-2;P04732;P02795;P13640	CON__P67983;Q8N339;P80297;P13640-2;P04732;P02795;P13640	Metallothionein-1M;Metallothionein-1X;Metallothionein-1G;Metallothionein-1E;Metallothionein-2	MT1M;MT1X;MT1G;MT1E;MT2A	1	1	1	19.7	19.7	19.7	5.9511	0	9.8377	3	biological regulation;cation homeostasis;cell activation;cell differentiation;cell surface receptor linked signaling pathway;cellular cation homeostasis;cellular chemical homeostasis;cellular copper ion homeostasis;cellular developmental process;cellular divalent inorganic cation homeostasis;cellular homeostasis;cellular ion homeostasis;cellular process;cellular response to cadmium ion;cellular r…	binding;cation binding;drug binding;ion binding;metal ion binding;transition metal ion binding;zinc ion binding	cell part;cytoplasm;cytoplasmic part;cytosol;intracellular membrane-bounded organelle;intracellular organelle;intracellular part;membrane-bounded organelle;nucleus;organelle;perinuclear region of cytoplasm	Mineral absorption	3D-structure;Acetylation;Alternativesplicing;Cadmium;Completeproteome;Copper;Directproteinsequencing;Metal-binding;Metal-thiolatecluster;Phosphoprotein;Polymorphism;Referenceproteome;Zinc	23.5385	21.2655	21.2227	20.1262	22.3092	22.3412	19.773	21.6672	20.5677		0.371584	0.275842			0.146195	0.810769	-0.416666	-0.359359			0.431034	0.372262	-0.922932	-0.908422
CON__Q04695;Q04695;CON__Q9QWL7;CON__Q14525;CON__Q9UE12;CON__Q15323;CON__A2A5Y0;CON__Q92764;CON__Q9D312;CON__Q14532;CON__A2AB72;CON__Q497I4;CON__O76015;CON__O76013;CON__O76014;CON__REFSEQ:XP_986630;CON__Q99456;CON__Q2M2I5;Q14525;Q15323;O76013-2;Q14532;O76014;Q92764;O76015;O76013;Q99456;Q2M2I5	CON__Q04695;Q04695;CON__Q9QWL7	Keratin, type I cytoskeletal 17	KRT17	29	29	16	69.9	69.9	56	48.105	0	323.31	968	aging;anatomical structure development;anatomical structure morphogenesis;biological regulation;cellular component organization;cellular component organization at cellular level;cellular component organization or biogenesis;cellular component organization or biogenesis at cellular level;cellular process;cellular response to stimulus;cornea development in camera-type eye;cytoskeleton organization;…	binding;MHC class II protein binding;MHC class II receptor activity;MHC protein binding;molecular transducer activity;protein binding;receptor activity;receptor binding;signal transducer activity;signaling receptor activity;structural constituent of cytoskeleton;structural constituent of epidermis;structural molecule activity;transmembrane signaling receptor activity	cell part;cell periphery;cytoplasm;cytoskeletal part;cytoskeleton;extracellular membrane-bounded organelle;extracellular organelle;extracellular region part;extracellular space;extracellular vesicular exosome;intermediate filament;intermediate filament cytoskeleton;intracellular non-membrane-bounded organelle;intracellular organelle;intracellular organelle part;intracellular part;macromolecular c…		Alternativesplicing;Coiledcoil;Completeproteome;Cornealdystrophy;Cytoplasm;Directproteinsequencing;Diseasemutation;Ectodermaldysplasia;Intermediatefilament;Keratin;Palmoplantarkeratoderma;Phosphoprotein;Polymorphism;Referenceproteome	33.197	33.0872	33.0808	32.7114	32.7918	32.657	33.2259	33.2428	33.3514	+	3.84656	0.000213333	+	RSV_Ctrl	2.74671	0.0495678	-0.401585	-2.60138	+	RSV-KIAR_RSV	3.24498	0.0221778	0.55328	3.55802
CON__Q61782	CON__Q61782			3	2	2	26.9	14	14	10.662	0.0027836	2.0606	6						22.0134	22.1618	20.9667	25.175	25.7297	26.4101	26.2087	25.4798	21.3282	+	1.26566	0.0239442	+	RSV_Ctrl	2.84132	0.016129	4.05765	6.55884			0.386404	0.400611	-1.43266	-0.862333
E9PRG8	E9PRG8		LOC102288414	1	1	1	11.5	11.5	11.5	13.798	0.0014881	2.4282	6					Completeproteome;Referenceproteome	23.4978	22.6588	22.295	21.4447	21.0014	19.799	20.9918	21.1099	20.6497	+	1.9319	0.00678481	+	RSV_Ctrl	1.56733	0.0353565	-2.06878	-2.92586			0.120524	0.832911	0.168721	0.27631
O00148;O00148-3;O00148-2	O00148	ATP-dependent RNA helicase DDX39A	DDX39A	3	1	1	7.3	2.1	2.1	49.129	0	9.7149	31	biological regulation;cellular macromolecule metabolic process;cellular metabolic process;cellular nitrogen compound metabolic process;cellular process;cellular response to stimulus;cellular response to stress;establishment of localization;establishment of localization in cell;establishment of RNA localization;intracellular transport;macromolecule metabolic process;metabolic process;mRNA export f…	adenyl nucleotide binding;adenyl ribonucleotide binding;ATP binding;ATPase activity;ATPase activity, coupled;ATP-dependent helicase activity;ATP-dependent RNA helicase activity;binding;catalytic activity;helicase activity;hydrolase activity;hydrolase activity, acting on acid anhydrides;hydrolase activity, acting on acid anhydrides, in phosphorus-containing anhydrides;nucleoside-triphosphatase act…	cell part;cytoplasm;intracellular membrane-bounded organelle;intracellular non-membrane-bounded organelle;intracellular organelle;intracellular organelle part;intracellular part;macromolecular complex;membrane;membrane-bounded organelle;non-membrane-bounded organelle;nuclear part;nucleolus;nucleus;organelle;organelle part;ribonucleoprotein complex;spliceosomal complex		Acetylation;Alternativesplicing;ATP-binding;Completeproteome;Cytoplasm;Helicase;Hydrolase;mRNAprocessing;mRNAsplicing;Nucleotide-binding;Nucleus;Phosphoprotein;Polymorphism;Referenceproteome;RNA-binding	22.5534	23.8961	24.1392	23.9481	24.0357	24.2394	23.8333	23.9133	23.8902		0.345137	0.300478			0.47154	0.452337	0.544806	0.907097			1.02496	0.298766	-0.19539	-1.03108
O00154-6;O00154-4;O00154-5;O00154-7;O00154;O00154-2;O00154-3	O00154-6;O00154-4;O00154-5;O00154-7;O00154;O00154-2;O00154-3	Cytosolic acyl coenzyme A thioester hydrolase	ACOT7	6	6	6	26.1	26.1	26.1	36.567	0	49.261	84	biosynthetic process;carboxylic acid biosynthetic process;carboxylic acid catabolic process;carboxylic acid metabolic process;catabolic process;cellular biosynthetic process;cellular catabolic process;cellular ketone metabolic process;cellular lipid catabolic process;cellular lipid metabolic process;cellular metabolic process;cellular nitrogen compound metabolic process;cellular process;coenzyme …	acyl-CoA thioesterase activity;binding;carboxylic acid binding;carboxylic ester hydrolase activity;catalytic activity;CoA hydrolase activity;coenzyme binding;cofactor binding;fatty acid binding;fatty-acyl-CoA binding;hydrolase activity;hydrolase activity, acting on ester bonds;identical protein binding;lipid binding;monocarboxylic acid binding;palmitoyl-CoA hydrolase activity;protein binding;prot…	cell body;cell part;cell projection;cytoplasm;cytoplasmic part;cytosol;extracellular membrane-bounded organelle;extracellular organelle;extracellular region part;extracellular vesicular exosome;intracellular membrane-bounded organelle;intracellular organelle;intracellular organelle part;intracellular part;membrane-bounded organelle;membrane-bounded vesicle;mitochondrion;neuron projection;nuclear …	Biosynthesis of unsaturated fatty acids	3D-structure;Acetylation;Alternativesplicing;Completeproteome;Cytoplasm;Directproteinsequencing;Hydrolase;Mitochondrion;Referenceproteome;Repeat;Serineesterase	27.5299	27.1565	27.389	27.4385	27.6018	27.7565	27.2662	27.3974	27.6056		0.541579	0.154513			0.778278	0.404841	0.240444	0.99187			0.581227	0.47722	-0.175858	-0.748699
O00159-2;O00159-3;O00159	O00159-2;O00159-3;O00159	Unconventional myosin-Ic	MYO1C	3	3	3	4.2	4.2	4.2	117.91	0	3.1172	4	biological regulation;cellular component organization;cellular component organization or biogenesis;defense response;establishment of localization;establishment of localization in cell;establishment of protein localization;establishment of RNA localization;immune response;immune system process;innate immune response;intracellular protein transport;intracellular transport;membrane organization;mRN…	actin-dependent ATPase activity;adenyl nucleotide binding;adenyl ribonucleotide binding;ATP binding;ATPase activity;ATPase activity, coupled;binding;catalytic activity;enzyme binding;GTPase binding;hydrolase activity;hydrolase activity, acting on acid anhydrides;hydrolase activity, acting on acid anhydrides, in phosphorus-containing anhydrides;motor activity;nucleoside-triphosphatase activity;nuc…	basal plasma membrane;brush border;cell part;cell projection;cell projection membrane;cell projection part;cytoplasm;cytoplasmic membrane-bounded vesicle;cytoplasmic part;cytoplasmic vesicle;cytoskeletal part;cytosol;extracellular membrane-bounded organelle;extracellular organelle;extracellular region part;extracellular vesicular exosome;filamentous actin;intracellular membrane-bounded organelle;…		3D-structure;Acetylation;Actin-binding;Alternativesplicing;ATP-binding;Calmodulin-binding;Cellmembrane;Cellprojection;Completeproteome;Cytoplasm;Cytoplasmicvesicle;Directproteinsequencing;Membrane;Methylation;Motorprotein;mRNAtransport;Myosin;Nuclearporecomplex;Nucleotide-binding;Nucleus;Phosphoprotein;Polymorphism;Proteintransport;Referenceproteome;Repeat;Translocation;Transport	23.3847	22.4738	20.1845	19.8914	19.4987	20.6944	20.5055	22.6639	23.093		0.778022	0.0771014			0.913714	0.119521	-1.98616	-1.78143			1.10729	0.0535776	2.05932	2.1131
O00186	O00186	Syntaxin-binding protein 3	STXBP3	3	3	3	5.7	5.7	5.7	67.764	0	5.0459	26	anatomical structure development;biological adhesion;biological regulation;blood coagulation;brain development;carbohydrate transport;cell activation;cell activation involved in immune response;cell adhesion;cell-cell adhesion;cellular component assembly;cellular component organization;cellular component organization or biogenesis;cellular process;coagulation;developmental process;establishment o…	binding;protein binding;SNARE binding;syntaxin binding	apical plasma membrane;basolateral plasma membrane;cell part;cytoplasmic membrane-bounded vesicle;cytoplasmic part;cytoplasmic vesicle;cytosol;extracellular membrane-bounded organelle;extracellular organelle;extracellular region part;extracellular vesicular exosome;intracellular membrane-bounded organelle;intracellular organelle;intracellular part;membrane;membrane part;membrane-bounded organelle…		Cellmembrane;Completeproteome;Cytoplasm;Membrane;Phosphoprotein;Polymorphism;Proteintransport;Referenceproteome;Transport	24.3999	23.9025	23.7712	23.523	24.1167	24.0071	24.4011	24.2604	24.4013		0.775038	0.0781915			0.208225	0.792026	-0.142266	-0.39037			1.17827	0.111444	0.472009	1.63697
O00194	O00194	Ras-related protein Rab-27B	RAB27B	2	2	2	11.9	11.9	11.9	24.608	0.00076161	2.5348	25	biological regulation;cellular process;cellular response to stimulus;establishment of localization;establishment of localization in cell;establishment of melanosome localization;establishment of organelle localization;establishment of pigment granule localization;establishment of protein localization;establishment of vesicle localization;intracellular protein transport;intracellular signal transd…	binding;catalytic activity;cytoskeletal protein binding;GDP binding;GTP binding;GTPase activity;guanyl nucleotide binding;guanyl ribonucleotide binding;hydrolase activity;hydrolase activity, acting on acid anhydrides;hydrolase activity, acting on acid anhydrides, in phosphorus-containing anhydrides;myosin binding;myosin V binding;nucleoside-triphosphatase activity;nucleotide binding;protein bindi…	apical plasma membrane;cell part;clathrin-coated vesicle;coated vesicle;cytoplasmic membrane-bounded vesicle;cytoplasmic part;cytoplasmic vesicle;cytoplasmic vesicle membrane;cytoplasmic vesicle part;endosomal part;endosome membrane;extracellular membrane-bounded organelle;extracellular organelle;extracellular region part;extracellular vesicular exosome;Golgi apparatus part;Golgi stack;Golgi-asso…	Pancreatic secretion	3D-structure;Acetylation;Completeproteome;Directproteinsequencing;Disulfidebond;GTP-binding;Lipoprotein;Membrane;Methylation;Nucleotide-binding;Polymorphism;Prenylation;Referenceproteome	24.4324	23.7264	23.8251	22.9805	23.2145	23.3285	23.481	24.472	24.0077	+	1.23152	0.0252673			1.55233	0.0569333	-0.820119	-2.38873			1.25418	0.0639548	0.812394	2.01062
O00214;O00214-2	O00214;O00214-2	Galectin-8	LGALS8	2	2	2	7.3	7.3	7.3	35.808	0.00342	1.9627	5	B cell activation;B cell activation involved in immune response;B cell differentiation;biological regulation;cell activation;cell activation involved in immune response;cell differentiation;cellular developmental process;cellular process;developmental process;immune effector process;immune system process;leukocyte activation;leukocyte activation involved in immune response;leukocyte differentiati…	binding;carbohydrate binding	cell part;cytoplasm;extracellular membrane-bounded organelle;extracellular organelle;extracellular region part;extracellular space;extracellular vesicular exosome;intracellular part;membrane;membrane-bounded organelle;membrane-bounded vesicle;organelle;vesicle		3D-structure;Alternativesplicing;Completeproteome;Cytoplasm;Lectin;Polymorphism;Referenceproteome;Repeat	22.8208	22.9373	23.009	23.1001	21.0798	21.3762	23.2867	22.3164	20.4497		0.345583	0.300907			0.780594	0.196794	-1.07032	-1.46169			0.0546965	0.921585	0.165571	0.144741
O00231;O00231-2	O00231;O00231-2	26S proteasome non-ATPase regulatory subunit 11	PSMD11	9	9	9	30.6	30.6	30.6	47.463	0	43.653	88	activation of immune response;activation of innate immune response;anaphase-promoting complex-dependent proteasomal ubiquitin-dependent protein catabolic process;antigen processing and presentation;antigen processing and presentation of exogenous antigen;antigen processing and presentation of exogenous peptide antigen;antigen processing and presentation of exogenous peptide antigen via MHC class …		cell part;cytoplasmic part;cytosol;extracellular membrane-bounded organelle;extracellular organelle;extracellular region part;extracellular vesicular exosome;intracellular membrane-bounded organelle;intracellular organelle;intracellular organelle part;intracellular part;macromolecular complex;membrane;membrane-bounded organelle;membrane-bounded vesicle;nuclear part;nucleoplasm;nucleus;organelle;o…	Proteasome	Acetylation;Alternativesplicing;Completeproteome;Cytoplasm;Directproteinsequencing;Nucleus;Phosphoprotein;Proteasome;Referenceproteome	25.9414	26.17	25.5143	26.2411	26.1683	25.7664	25.7557	25.5697	25.4536		0.785815	0.0758498			0.308637	0.705138	0.183372	0.535689			1.27112	0.100809	-0.465624	-1.71281
O00232-2;O00232	O00232-2;O00232	26S proteasome non-ATPase regulatory subunit 12	PSMD12	6	6	6	15.6	15.6	15.6	50.578	0	11.288	34	activation of immune response;activation of innate immune response;anaphase-promoting complex-dependent proteasomal ubiquitin-dependent protein catabolic process;antigen processing and presentation;antigen processing and presentation of exogenous antigen;antigen processing and presentation of exogenous peptide antigen;antigen processing and presentation of exogenous peptide antigen via MHC class …		cell part;cytoplasmic part;cytosol;extracellular membrane-bounded organelle;extracellular organelle;extracellular region part;extracellular vesicular exosome;intracellular organelle part;intracellular part;macromolecular complex;membrane;membrane-bounded organelle;membrane-bounded vesicle;nuclear part;nucleoplasm;organelle;organelle part;proteasome accessory complex;proteasome complex;proteasome …	Proteasome	Acetylation;Alternativesplicing;Completeproteome;Directproteinsequencing;Polymorphism;Proteasome;Referenceproteome	24.8967	24.5145	24.1998	24.8462	25.3061	25.2258	25.0697	25.3994	25.4881	+	1.4982	0.0152415			1.12427	0.138153	0.589068	1.70052			0.433646	0.542188	0.193013	0.664259
O00264	O00264	Membrane-associated progesterone receptor component 1	PGRMC1	3	3	3	29.7	29.7	29.7	21.671	0	15.773	18	axon guidance;chemotaxis;locomotion;response to chemical stimulus;response to external stimulus;response to stimulus;taxis	binding;cation binding;heme binding;ion binding;iron ion binding;lipid binding;metal ion binding;steroid binding;tetrapyrrole binding;transition metal ion binding	cell part;cytoplasmic part;endoplasmic reticulum;endoplasmic reticulum membrane;endoplasmic reticulum part;extracellular membrane-bounded organelle;extracellular organelle;extracellular region part;extracellular vesicular exosome;integral to membrane;intracellular membrane-bounded organelle;intracellular non-membrane-bounded organelle;intracellular organelle;intracellular organelle part;intracell…		Alternativesplicing;Completeproteome;Directproteinsequencing;Endoplasmicreticulum;Lipid-binding;Membrane;Microsome;Phosphoprotein;Receptor;Referenceproteome;Steroid-binding;Transmembrane;Transmembranehelix	21.3983	22.5325	26.8327	26.8644	25.4061	24.3485	26.6477	26.3428	25.9632		0.610327	0.12263			0.466927	0.388652	1.95186	1.02261			0.442106	0.371873	0.778217	0.909407
O00267-2;O00267	O00267-2;O00267	Transcription elongation factor SPT5	SUPT5H	3	3	3	3.5	3.5	3.5	120.5	0	3.6835	5	biological regulation;biosynthetic process;cell cycle;cellular biosynthetic process;cellular component organization;cellular component organization at cellular level;cellular component organization or biogenesis;cellular component organization or biogenesis at cellular level;cellular macromolecule biosynthetic process;cellular macromolecule metabolic process;cellular metabolic process;cellular ni…	binding;chromatin binding;enzyme binding;protein binding;protein dimerization activity;protein heterodimerization activity	cell part;DSIF complex;intracellular membrane-bounded organelle;intracellular organelle;intracellular organelle part;intracellular part;macromolecular complex;membrane-bounded organelle;nuclear part;nucleoplasm;nucleoplasm part;nucleus;organelle;organelle part;protein complex;transcription elongation factor complex		3D-structure;Acetylation;Activator;Alternativesplicing;Completeproteome;Directproteinsequencing;Methylation;Nucleus;Phosphoprotein;Referenceproteome;Repeat;Repressor;Transcription;Transcriptionregulation	20.7179	23.2268	23.3481	23.0767	23.7409	22.301	23.4055	23.5229	23.8854		0.411042	0.240289			0.253548	0.670924	0.608577	0.578021			0.5706	0.293434	0.56507	1.0456
O00299	O00299	Chloride intracellular channel protein 1	CLIC1	5	5	5	32.4	32.4	32.4	26.922	0	46.832	63	anion transport;biological adhesion;biological regulation;cell adhesion;cell-cell adhesion;cellular chemical homeostasis;cellular homeostasis;cellular ion homeostasis;cellular process;cellular response to stimulus;chemical homeostasis;chloride transport;establishment of localization;homeostatic process;homotypic cell-cell adhesion;inorganic anion transport;ion homeostasis;ion transport;platelet a…	anion channel activity;anion transmembrane transporter activity;channel activity;chloride channel activity;gated channel activity;ion channel activity;ion transmembrane transporter activity;passive transmembrane transporter activity;substrate-specific channel activity;substrate-specific transmembrane transporter activity;substrate-specific transporter activity;transmembrane transporter activity;t…	blood microparticle;brush border;cell part;cell projection;chloride channel complex;cytoplasm;cytoplasmic part;envelope;extracellular membrane-bounded organelle;extracellular organelle;extracellular region part;extracellular space;extracellular vesicular exosome;intracellular membrane-bounded organelle;intracellular organelle;intracellular organelle part;intracellular part;ion channel complex;mac…		3D-structure;Acetylation;Cellmembrane;Chloride;Chloridechannel;Completeproteome;Cytoplasm;Directproteinsequencing;Disulfidebond;Glutathionylation;Ionchannel;Iontransport;Membrane;Nucleus;Phosphoprotein;Referenceproteome;Transmembrane;Transmembranehelix;Transport;Voltage-gatedchannel	24.3003	24.6456	25.4892	25.3767	25.3594	25.6622	26.2646	26.0648	25.8264	+	1.65434	0.0112065			0.827578	0.211799	0.654373	1.40272	+	RSV-KIAR_RSV	1.66433	0.0467797	0.585879	2.25113
O00330-3;O00330;O00330-2	O00330-3;O00330;O00330-2	Pyruvate dehydrogenase protein X component, mitochondrial	PDHX	2	2	2	6	6	6	51.459	0	7.819	21	biological regulation;carboxylic acid metabolic process;cellular ketone metabolic process;cellular metabolic process;cellular process;metabolic process;monocarboxylic acid metabolic process;organic acid metabolic process;oxoacid metabolic process;pyruvate metabolic process;regulation of acetyl-CoA biosynthetic process from pyruvate;regulation of biological process;regulation of biosynthetic proce…	catalytic activity;transferase activity;transferase activity, transferring acyl groups	cell part;cytoplasmic part;intracellular organelle lumen;intracellular organelle part;intracellular part;membrane-enclosed lumen;mitochondrial matrix;mitochondrial part;organelle lumen;organelle part	Citrate cycle (TCA cycle);Glycolysis / Gluconeogenesis;Pyruvate metabolism	3D-structure;Acetylation;Alternativesplicing;Completeproteome;Lipoyl;Mitochondrion;Phosphoprotein;Polymorphism;Referenceproteome;Transitpeptide	24.3926	24.1287	24.5922	24.1935	24.2852	24.6503	23.5246	24.0575	23.854	+	1.29808	0.0229587			0.00878321	0.991466	0.00516828	0.0176044			1.26853	0.0855669	-0.564332	-1.82796
O00422	O00422	Histone deacetylase complex subunit SAP18	SAP18	1	1	1	15	15	15	17.561	0.0053298	1.7993	3	biological regulation;biosynthetic process;cellular biosynthetic process;cellular component organization;cellular component organization at cellular level;cellular component organization or biogenesis;cellular component organization or biogenesis at cellular level;cellular macromolecule biosynthetic process;cellular macromolecule metabolic process;cellular metabolic process;cellular nitrogen comp…	protein binding transcription factor activity;transcription cofactor activity;transcription corepressor activity;transcription factor binding transcription factor activity	cell part;chromatin remodeling complex;cytoplasm;histone deacetylase complex;intracellular organelle part;intracellular part;macromolecular complex;nuclear body;nuclear part;nuclear speck;nucleoplasm;nucleoplasm part;organelle part;protein complex	mRNA surveillance pathway;RNA transport	3D-structure;Acetylation;Completeproteome;Cytoplasm;mRNAprocessing;mRNAsplicing;Nucleus;Referenceproteome;Repressor;Transcription;Transcriptionregulation	21.109	21.8939	20.702	21.5457	22.1506	21.1028	22.1633	22.8453	22.3683	+	1.2178	0.0261006			0.323263	0.619175	0.364755	0.647647			1.10779	0.0824	0.859233	1.84887
O00461	O00461	Golgi integral membrane protein 4	GOLIM4	1	1	1	1.1	1.1	1.1	81.879	0.00075988	2.5189	12	establishment of localization;transport		cell part;cis-Golgi network;cytoplasmic membrane-bounded vesicle;cytoplasmic part;cytoplasmic vesicle;endocytic vesicle;endosomal part;endosome membrane;Golgi apparatus;Golgi apparatus part;Golgi cisterna membrane;Golgi lumen;Golgi membrane;integral to membrane;intracellular membrane-bounded organelle;intracellular organelle;intracellular organelle lumen;intracellular organelle part;intracellular…		Coiledcoil;Completeproteome;Endosome;Glycoprotein;Golgiapparatus;Membrane;Phosphoprotein;Polymorphism;Referenceproteome;Signal-anchor;Transmembrane;Transmembranehelix;Transport	22.5361	22.7785	23.0981	23.1765	23.272	23.1112	21.599	23.1913	21.0892		0.848242	0.0644045			1.06113	0.204949	0.382339	1.41962			0.901555	0.106712	-1.22676	-1.66957
O00469;O00469-2;O00469-3	O00469;O00469-2	Procollagen-lysine,2-oxoglutarate 5-dioxygenase 2	PLOD2	15	15	15	31.8	31.8	31.8	84.685	0	297.32	212	cellular component organization;cellular component organization at cellular level;cellular component organization or biogenesis;cellular component organization or biogenesis at cellular level;cellular macromolecule metabolic process;cellular metabolic process;cellular process;cellular protein metabolic process;extracellular matrix organization;extracellular structure organization;macromolecule me…	binding;carboxylic acid binding;catalytic activity;cation binding;ion binding;iron ion binding;L-ascorbic acid binding;metal ion binding;oxidoreductase activity;oxidoreductase activity, acting on paired donors, with incorporation or reduction of molecular oxygen;oxidoreductase activity, acting on paired donors, with incorporation or reduction of molecular oxygen, 2-oxoglutarate as one donor, and …	cell part;cytoplasmic part;endoplasmic reticulum;endoplasmic reticulum membrane;endoplasmic reticulum part;extracellular membrane-bounded organelle;extracellular organelle;extracellular region part;extracellular vesicular exosome;intracellular membrane-bounded organelle;intracellular organelle;intracellular organelle part;intracellular part;membrane;membrane part;membrane-bounded organelle;membra…	Lysine degradation	Alternativesplicing;Completeproteome;Dioxygenase;Diseasemutation;Endoplasmicreticulum;Glycoprotein;Iron;Membrane;Metal-binding;Osteogenesisimperfecta;Oxidoreductase;Phosphoprotein;Referenceproteome;Signal;VitaminC	26.9326	27.3339	26.5464	28.085	28.1331	28.2852	27.9126	28.0962	28.3568	+	2.66969	0.00122822	+	RSV_Ctrl	2.19489	0.0252263	1.23012	3.6697			0.117371	0.896731	-0.0458972	-0.189431
O00483	O00483	Cytochrome c oxidase subunit NDUFA4	NDUFA4	2	2	2	22.2	22.2	22.2	9.3697	0	4.3023	37	cellular metabolic process;cellular process;electron transport chain;generation of precursor metabolites and energy;metabolic process;mitochondrial electron transport, NADH to ubiquinone;oxidation-reduction process;respiratory electron transport chain;small molecule metabolic process	binding;catalytic activity;NADH dehydrogenase (quinone) activity;NADH dehydrogenase (ubiquinone) activity;NADH dehydrogenase activity;oxidoreductase activity;oxidoreductase activity, acting on NADH or NADPH;oxidoreductase activity, acting on NADH or NADPH, quinone or similar compound as acceptor;protein binding;protein complex binding	cell part;cytoplasmic part;extracellular membrane-bounded organelle;extracellular organelle;extracellular region part;extracellular vesicular exosome;intracellular membrane-bounded organelle;intracellular organelle;intracellular organelle part;intracellular part;macromolecular complex;membrane;membrane part;membrane-bounded organelle;membrane-bounded vesicle;mitochondrial inner membrane;mitochond…	Alzheimer's disease;Huntington's disease;Oxidative phosphorylation;Parkinson's disease	Acetylation;Completeproteome;Electrontransport;Leighsyndrome;Membrane;Mitochondrion;Mitochondrioninnermembrane;Referenceproteome;Respiratorychain;Transport	23.7254	23.6421	23.8882	24.1462	23.8876	24.2961	24.0957	24.2508	23.8345	+	0.966881	0.0479851			1.20659	0.187533	0.358105	1.49535			0.10504	0.899528	-0.0496286	-0.183636
O00515	O00515	Ladinin-1	LAD1	5	5	5	15.9	15.9	15.9	57.13	0	49.662	44		structural molecule activity	basement membrane;extracellular matrix part;extracellular membrane-bounded organelle;extracellular organelle;extracellular region part;extracellular vesicular exosome;membrane-bounded organelle;membrane-bounded vesicle;organelle;vesicle		Basementmembrane;Completeproteome;Extracellularmatrix;Phosphoprotein;Polymorphism;Referenceproteome;Repeat;Secreted	26.3724	26.6019	26.6968	25.5582	25.6272	26.3532	25.4743	25.5515	25.8629	+	1.69547	0.0101435			1.2281	0.10094	-0.710846	-1.91144			0.31585	0.607669	-0.216635	-0.569136
O00541-2;O00541	O00541-2;O00541	Pescadillo homolog	PES1	2	2	2	4.5	4.5	4.5	67.455	0.0027894	2.0671	4	biological regulation;cell proliferation;cellular component biogenesis;cellular component biogenesis at cellular level;cellular component organization;cellular component organization at cellular level;cellular component organization or biogenesis;cellular component organization or biogenesis at cellular level;cellular localization;cellular macromolecule localization;cellular macromolecule metabol…	binding;ribonucleoprotein binding	cell part;chromosome;condensed chromosome;cytoplasm;intracellular membrane-bounded organelle;intracellular non-membrane-bounded organelle;intracellular organelle;intracellular organelle part;intracellular part;macromolecular complex;membrane;membrane-bounded organelle;non-membrane-bounded organelle;nuclear part;nucleolar part;nucleolus;nucleoplasm;nucleus;organelle;organelle part;PeBoW complex;pr…		3D-structure;Acetylation;Alternativesplicing;Chromosome;Completeproteome;Nucleus;Polymorphism;Referenceproteome;Ribosomebiogenesis;rRNAprocessing;Ublconjugation	21.3001	21.1356	22.7581	23.2738	23.228	23.3158	23.0515	23.5218	22.8885	+	1.6064	0.0123906			1.39239	0.0528322	1.54127	2.5011			0.244629	0.733621	-0.118591	-0.406776
O00566	O00566	U3 small nucleolar ribonucleoprotein protein MPP10	MPHOSPH10	7	7	7	14	14	14	78.863	0	17.593	48	biological regulation;cellular macromolecule metabolic process;cellular metabolic process;cellular nitrogen compound metabolic process;cellular process;macromolecule metabolic process;maturation of SSU-rRNA;metabolic process;ncRNA metabolic process;ncRNA processing;negative regulation of catalytic activity;negative regulation of hydrolase activity;negative regulation of molecular function;negativ…		cell part;chromosome;intracellular non-membrane-bounded organelle;intracellular organelle;intracellular organelle part;intracellular part;macromolecular complex;Mpp10 complex;non-membrane-bounded organelle;nuclear part;nucleolar part;nucleolus;organelle;organelle part;preribosome;protein complex;ribonucleoprotein complex;small nucleolar ribonucleoprotein complex;small-subunit processome	Ribosome biogenesis in eukaryotes	Acetylation;Chromosome;Coiledcoil;Completeproteome;Nucleus;Phosphoprotein;Polymorphism;Referenceproteome;Ribonucleoprotein;Ribosomebiogenesis;rRNAprocessing	26.0314	25.6291	25.7963	25.4608	25.5564	25.451	25.3084	25.1925	25.0889	+	2.37009	0.00309153			1.27304	0.188469	-0.329531	-1.4882			1.8214	0.103606	-0.292787	-1.70478
O00567	O00567	Nucleolar protein 56	NOP56	12	11	11	23.6	22.4	22.4	66.049	0	54.892	262	cellular macromolecule metabolic process;cellular metabolic process;cellular nitrogen compound metabolic process;cellular process;macromolecule metabolic process;macromolecule modification;metabolic process;ncRNA metabolic process;ncRNA processing;nitrogen compound metabolic process;nucleic acid metabolic process;nucleobase-containing compound metabolic process;primary metabolic process;RNA metab…	binding;nucleic acid binding;RNA binding;snoRNA binding	box C/D snoRNP complex;cell part;cytoplasm;intracellular non-membrane-bounded organelle;intracellular organelle;intracellular organelle part;intracellular part;macromolecular complex;membrane;non-membrane-bounded organelle;nuclear part;nucleolar part;nucleolus;nucleoplasm;organelle;organelle part;preribosome;pre-snoRNP complex;ribonucleoprotein complex;small nucleolar ribonucleoprotein complex;sm…	Ribosome biogenesis in eukaryotes	Acetylation;Completeproteome;Cytoplasm;Directproteinsequencing;Neurodegeneration;Nucleus;Phosphoprotein;Polymorphism;Referenceproteome;Ribonucleoprotein;Ribosomebiogenesis;Spinocerebellarataxia	27.3765	27.1767	27.4619	27.0403	26.8417	27.3454	27.2626	27.3127	27.2194		0.63326	0.115582			0.709041	0.414531	-0.262577	-0.975784			0.563732	0.47276	0.189086	0.759583
O00571-2;O00571;O15523-3;O15523-2;O15523	O00571-2;O00571	ATP-dependent RNA helicase DDX3X	DDX3X	3	3	3	8.4	8.4	8.4	71.354	0	4.8019	17	biological regulation;biosynthetic process;cellular biosynthetic process;cellular component assembly;cellular component assembly at cellular level;cellular component organization;cellular component organization at cellular level;cellular component organization or biogenesis;cellular component organization or biogenesis at cellular level;cellular macromolecular complex assembly;cellular macromolec…	adenyl nucleotide binding;adenyl ribonucleotide binding;ATP binding;ATPase activity;ATPase activity, coupled;ATP-dependent DNA helicase activity;ATP-dependent helicase activity;ATP-dependent RNA helicase activity;binding;catalytic activity;CTPase activity;DNA binding;DNA helicase activity;DNA-dependent ATPase activity;eukaryotic initiation factor 4E binding;GTPase activity;helicase activity;hydro…	cell part;cytoplasm;cytoplasmic part;extracellular membrane-bounded organelle;extracellular organelle;extracellular region part;extracellular vesicular exosome;intracellular membrane-bounded organelle;intracellular non-membrane-bounded organelle;intracellular organelle;intracellular organelle part;intracellular part;macromolecular complex;membrane;membrane-bounded organelle;membrane-bounded vesic…	RIG-I-like receptor signaling pathway	3D-structure;Acetylation;Alternativesplicing;Apoptosis;ATP-binding;Chromosomepartition;Completeproteome;Cytoplasm;Directproteinsequencing;DNA-binding;Helicase;Host-virusinteraction;Hydrolase;Immunity;Innateimmunity;Membrane;Mitochondrion;Mitochondrionoutermembrane;Nucleotide-binding;Nucleus;Phosphoprotein;Polymorphism;Referenceproteome;Ribosomebiogenesis;RNA-binding;Transcription;Transcriptionreg…	22.1544	20.9514	21.4545	22.5071	23.0767	23.5267	23.3301	23.5101	23.4369	+	2.28913	0.00321019	+	RSV_Ctrl	1.53196	0.0443538	1.5167	2.72376			0.578263	0.335584	0.388896	0.973172
O14561	O14561	Acyl carrier protein, mitochondrial	NDUFAB1	2	2	2	14.7	14.7	14.7	17.417	0	14.471	53	biosynthetic process;carboxylic acid biosynthetic process;carboxylic acid metabolic process;cellular biosynthetic process;cellular ketone metabolic process;cellular lipid metabolic process;cellular macromolecule metabolic process;cellular metabolic process;cellular process;cellular protein metabolic process;electron transport chain;fatty acid biosynthetic process;fatty acid metabolic process;gene…	acyl carrier activity;binding;calcium ion binding;carboxylic acid binding;catalytic activity;cation binding;fatty acid binding;ion binding;lipid binding;metal ion binding;monocarboxylic acid binding;NADH dehydrogenase (quinone) activity;NADH dehydrogenase (ubiquinone) activity;NADH dehydrogenase activity;oxidoreductase activity;oxidoreductase activity, acting on NADH or NADPH;oxidoreductase activ…	cell part;cytoplasmic part;intracellular organelle lumen;intracellular organelle part;intracellular part;macromolecular complex;membrane;membrane part;membrane-enclosed lumen;mitochondrial inner membrane;mitochondrial matrix;mitochondrial membrane;mitochondrial membrane part;mitochondrial part;mitochondrial respiratory chain complex I;NADH dehydrogenase complex;organelle inner membrane;organelle …	Alzheimer's disease;Huntington's disease;Oxidative phosphorylation;Parkinson's disease	3D-structure;Acetylation;Completeproteome;Directproteinsequencing;Electrontransport;Fattyacidbiosynthesis;Fattyacidmetabolism;Lipidbiosynthesis;Lipidmetabolism;Mitochondrion;Phosphopantetheine;Phosphoprotein;Referenceproteome;Respiratorychain;Transitpeptide;Transport	24.8698	23.8847	24.2254	25.2071	25.0301	24.7982	25.0015	24.7339	24.393		0.848552	0.0644769			1.03072	0.148605	0.685202	1.66245			0.643471	0.337646	-0.302362	-0.968571
O14647-2;O14647	O14647-2;O14647	Chromodomain-helicase-DNA-binding protein 2	CHD2	1	1	1	0.5	0.5	0.5	200.56	0.0099938	1.5008	14	anatomical structure development;biological regulation;biosynthetic process;cell differentiation;cellular biosynthetic process;cellular component organization;cellular component organization at cellular level;cellular component organization or biogenesis;cellular component organization or biogenesis at cellular level;cellular developmental process;cellular macromolecule biosynthetic process;cellu…	adenyl nucleotide binding;adenyl ribonucleotide binding;ATP binding;ATPase activity;ATPase activity, coupled;ATP-dependent DNA helicase activity;ATP-dependent helicase activity;binding;catalytic activity;core promoter binding;core promoter sequence-specific DNA binding;DNA binding;DNA helicase activity;DNA-dependent ATPase activity;helicase activity;histone binding;hydrolase activity;hydrolase ac…	cell part;extracellular membrane-bounded organelle;extracellular organelle;extracellular region part;extracellular vesicular exosome;intracellular membrane-bounded organelle;intracellular non-membrane-bounded organelle;intracellular organelle;intracellular organelle part;intracellular part;membrane-bounded organelle;membrane-bounded vesicle;non-membrane-bounded organelle;nuclear part;nucleolus;nu…		Alternativesplicing;ATP-binding;Chromatinregulator;Completeproteome;Diseasemutation;DNA-binding;Epilepsy;Helicase;Hydrolase;Myogenesis;Nucleotide-binding;Nucleus;Phosphoprotein;Polymorphism;Referenceproteome;Repeat;Transcription;Transcriptionregulation	23.4895	22.4198	22.7331	22.0845	23.2013	20.6632	23.0992	20.3185	21.1657		0.400419	0.250033			0.488594	0.403016	-0.897799	-0.997394			0.154286	0.757287	-0.455183	-0.378386
O14734	O14734	Acyl-coenzyme A thioesterase 8	ACOT8	1	1	1	5.3	5.3	5.3	35.914	0	4.3288	10	acyl-CoA metabolic process;bile acid biosynthetic process;bile acid metabolic process;biosynthetic process;carboxylic acid biosynthetic process;carboxylic acid catabolic process;carboxylic acid metabolic process;catabolic process;cellular biosynthetic process;cellular catabolic process;cellular component organization;cellular component organization at cellular level;cellular component organizatio…	acyl-CoA hydrolase activity;acyl-CoA thioesterase activity;binding;carboxylic ester hydrolase activity;catalytic activity;choloyl-CoA hydrolase activity;CoA hydrolase activity;hydrolase activity;hydrolase activity, acting on ester bonds;palmitoyl-CoA hydrolase activity;protein binding;receptor binding;thiolester hydrolase activity	cell part;cytoplasmic part;intracellular membrane-bounded organelle;intracellular organelle;intracellular organelle lumen;intracellular organelle part;intracellular part;membrane-bounded organelle;membrane-enclosed lumen;microbody lumen;microbody part;mitochondrion;organelle;organelle lumen;organelle part;peroxisomal matrix;peroxisomal part	Peroxisome	Completeproteome;Host-virusinteraction;Hydrolase;Peroxisome;Peroxisomebiogenesis;Referenceproteome;Serineesterase	25.324	24.8411	25.657	25.0357	21.0436	22.9437	20.3715	21.914	21.7828	+	1.58488	0.0130247			0.898074	0.121519	-2.26633	-1.77481			0.587975	0.214826	-1.65162	-1.21968
O14776-2;O14776	O14776-2;O14776	Transcription elongation regulator 1	TCERG1	2	2	2	1.7	1.7	1.7	121.69	0	2.7006	14	biological regulation;biosynthetic process;cellular biosynthetic process;cellular macromolecule biosynthetic process;cellular macromolecule metabolic process;cellular metabolic process;cellular nitrogen compound metabolic process;cellular process;macromolecule biosynthetic process;macromolecule metabolic process;metabolic process;negative regulation of biological process;negative regulation of bi…	binding;protein binding;protein binding transcription factor activity;repressing transcription factor binding;RNA polymerase II repressing transcription factor binding;RNA polymerase II transcription cofactor activity;RNA polymerase II transcription corepressor activity;RNA polymerase II transcription factor binding;RNA polymerase II transcription factor binding transcription factor activity;RNA …	actin cytoskeleton;cell part;cytoskeleton;intracellular membrane-bounded organelle;intracellular non-membrane-bounded organelle;intracellular organelle;intracellular organelle part;intracellular part;membrane-bounded organelle;non-membrane-bounded organelle;nuclear part;nucleolus;nucleus;organelle;organelle part	Spliceosome	3D-structure;Activator;Alternativesplicing;Coiledcoil;Completeproteome;Directproteinsequencing;Nucleus;Referenceproteome;Repeat;Repressor;Transcription;Transcriptionregulation	23.7664	22.2598	19.8707	23.4079	23.44	23.4524	21.2955	20.5083	21.6772		0.86709	0.0616678			0.576273	0.30208	1.46782	1.18924	+	RSV-KIAR_RSV	2.56392	0.00937143	-2.27313	-5.11536
O14818-2;O14818;Q8TAA3-2;Q8TAA3-5;Q8TAA3	O14818-2;O14818	Proteasome subunit alpha type-7	PSMA7	5	5	5	27.5	27.5	27.5	20.193	0	73.645	113	activation of immune response;activation of innate immune response;anaphase-promoting complex-dependent proteasomal ubiquitin-dependent protein catabolic process;antigen processing and presentation;antigen processing and presentation of exogenous antigen;antigen processing and presentation of exogenous peptide antigen;antigen processing and presentation of exogenous peptide antigen via MHC class …	binding;catalytic activity;endopeptidase activity;hydrolase activity;identical protein binding;peptidase activity;peptidase activity, acting on L-amino acid peptides;protein binding;threonine-type endopeptidase activity;threonine-type peptidase activity	cell part;cytoplasm;cytoplasmic part;cytosol;extracellular membrane-bounded organelle;extracellular organelle;extracellular region part;extracellular vesicular exosome;intracellular membrane-bounded organelle;intracellular organelle;intracellular organelle part;intracellular part;macromolecular complex;membrane-bounded organelle;membrane-bounded vesicle;nuclear part;nucleoplasm;nucleus;organelle;…	Proteasome	3D-structure;Acetylation;Alternativesplicing;Completeproteome;Cytoplasm;Directproteinsequencing;Glycoprotein;Host-virusinteraction;Hydrolase;Nucleus;Phosphoprotein;Protease;Proteasome;Referenceproteome;Threonineprotease	26.4305	25.9054	25.8515	27.3294	26.8089	26.6802	26.7095	26.9276	26.9164	+	1.79621	0.00789116			1.49728	0.0569123	0.87701	2.36331			0.156974	0.827936	-0.0883211	-0.28423
P19105;O14950	P19105;O14950	Myosin regulatory light chain 12A;Myosin regulatory light chain 12B	MYL12A;MYL12B	1	1	1	8.2	8.2	8.2	19.794	0.0028571	2.1926	8	axon guidance;biological adhesion;biological regulation;cell adhesion;cell surface receptor linked signaling pathway;cell-cell adhesion;cellular process;cellular response to stimulus;chemotaxis;enzyme linked receptor protein signaling pathway;ephrin receptor signaling pathway;establishment of localization;establishment of localization in cell;establishment of protein localization;establishment of…	binding;calcium ion binding;cation binding;ion binding;metal ion binding	actin filament bundle;actomyosin;apical part of cell;cell part;contractile fiber part;cytoplasmic part;cytoskeletal part;cytosol;extracellular membrane-bounded organelle;extracellular organelle;extracellular region part;extracellular vesicular exosome;intracellular organelle part;intracellular part;macromolecular complex;membrane-bounded organelle;membrane-bounded vesicle;myosin complex;myosin II…	Focal adhesion;Leukocyte transendothelial migration;Regulation of actin cytoskeleton;Tight junction	Calcium;Completeproteome;Metal-binding;Motorprotein;Muscleprotein;Myosin;Phosphoprotein;Polymorphism;Referenceproteome;Repeat	23.6006	20.6502	22.4649	21.0917	26.2557	20.6688	25.6436	25.807	26.4126		0.920759	0.0542644			0.0766137	0.89602	0.433539	0.207344			0.841146	0.101027	3.28231	1.71746
O14979-3;O14979-2;O14979	O14979-3;O14979-2;O14979	Heterogeneous nuclear ribonucleoprotein D-like	HNRNPDL	11	11	11	50	50	50	27.191	0	126.91	322	biological regulation;biosynthetic process;cellular biosynthetic process;cellular macromolecule biosynthetic process;cellular macromolecule metabolic process;cellular metabolic process;cellular nitrogen compound metabolic process;cellular process;macromolecule biosynthetic process;macromolecule metabolic process;metabolic process;nitrogen compound metabolic process;nucleic acid metabolic process;…	binding;DNA binding;double-stranded DNA binding;mRNA binding;nucleic acid binding;nucleotide binding;poly(A) RNA binding;poly(G) RNA binding;poly-purine tract binding;RNA binding;single-stranded DNA binding;single-stranded RNA binding;structure-specific DNA binding	cell part;cytoplasm;extracellular membrane-bounded organelle;extracellular organelle;extracellular region part;extracellular vesicular exosome;intracellular membrane-bounded organelle;intracellular organelle;intracellular organelle part;intracellular part;macromolecular complex;membrane-bounded organelle;membrane-bounded vesicle;nuclear part;nucleoplasm;nucleus;organelle;organelle part;ribonucleo…		Acetylation;Activator;Alternativesplicing;Completeproteome;Cytoplasm;Directproteinsequencing;Diseasemutation;DNA-binding;Limb-girdlemusculardystrophy;Methylation;Nucleus;Phosphoprotein;Referenceproteome;Repeat;Repressor;RNA-binding;Transcription;Transcriptionregulation	28.5975	28.414	28.8181	28.7003	28.7214	28.7904	28.2917	28.2152	28.4215	+	1.69773	0.0100719			0.458937	0.669758	0.127529	0.579835	+	RSV-KIAR_RSV	2.53357	0.0374879	-0.427937	-2.57696
O15031	O15031	Plexin-B2	PLXNB2	4	4	4	3.4	3.4	3.4	205.12	0	8.7586	18	anatomical structure development;anatomical structure formation involved in morphogenesis;biological regulation;brain development;cell proliferation;cell surface receptor linked signaling pathway;cellular process;cellular response to stimulus;developmental process;neural precursor cell proliferation;neural tube closure;neuroblast proliferation;organ development;positive regulation of axonogenesis…	molecular transducer activity;receptor activity;semaphorin receptor activity;signal transducer activity;signaling receptor activity;transmembrane signaling receptor activity	cell part;cell surface;extracellular membrane-bounded organelle;extracellular organelle;extracellular region part;extracellular vesicular exosome;integral to membrane;integral to plasma membrane;intracellular;intrinsic to membrane;intrinsic to plasma membrane;membrane part;membrane-bounded organelle;membrane-bounded vesicle;organelle;plasma membrane part;vesicle	Axon guidance	3D-structure;Cellmembrane;Completeproteome;Developmentalprotein;Disulfidebond;Glycoprotein;Membrane;Phosphoprotein;Polymorphism;Receptor;Referenceproteome;Repeat;Signal;Transmembrane;Transmembranehelix	24.6707	23.8202	23.9632	24.0341	23.4515	23.8833	22.5656	23.2463	23.1377	+	1.62482	0.0115327			0.500737	0.472307	-0.361693	-0.870267			1.37424	0.0512436	-0.806476	-2.15641
O15042-2;O15042	O15042-2;O15042	U2 snRNP-associated SURP motif-containing protein	U2SURP	2	2	2	3.3	3.3	3.3	118.23	0	3.6819	10	cellular macromolecule metabolic process;cellular metabolic process;cellular nitrogen compound metabolic process;cellular process;macromolecule metabolic process;metabolic process;nitrogen compound metabolic process;nucleic acid metabolic process;nucleobase-containing compound metabolic process;primary metabolic process;RNA metabolic process;RNA processing	binding;nucleotide binding	cell part;intracellular membrane-bounded organelle;intracellular organelle;intracellular organelle part;intracellular part;membrane-bounded organelle;nuclear part;nucleoplasm;nucleus;organelle;organelle part	Spliceosome	Acetylation;Alternativesplicing;Coiledcoil;Completeproteome;Nucleus;Phosphoprotein;Referenceproteome;RNA-binding	22.7386	25.0575	21.8199	22.4292	24.472	20.08	23.6809	22.6436	22.8041		0.103463	0.656485			0.214111	0.714434	-0.878256	-0.518721			0.21211	0.660603	0.715828	0.507972
O15118	O15118	Niemann-Pick C1 protein	NPC1	2	2	2	1.8	1.8	1.8	142.17	0	3.2029	34	adult behavior;adult locomotory behavior;adult walking behavior;alcohol metabolic process;autophagy;behavior;bile acid metabolic process;biological regulation;carbohydrate metabolic process;carboxylic acid metabolic process;catabolic process;cellular carbohydrate metabolic process;cellular catabolic process;cellular component organization;cellular component organization or biogenesis;cellular ket…	binding;cholesterol binding;hedgehog receptor activity;lipid binding;lipid transporter activity;molecular transducer activity;receptor activity;signal transducer activity;signaling receptor activity;steroid binding;sterol binding;sterol transporter activity;substrate-specific transporter activity;transmembrane signaling receptor activity;transporter activity	cell part;cytoplasmic part;endoplasmic reticulum;endosomal part;endosome membrane;envelope;extracellular membrane-bounded organelle;extracellular organelle;extracellular region;extracellular region part;extracellular vesicular exosome;Golgi apparatus;integral to membrane;integral to plasma membrane;intracellular membrane-bounded organelle;intracellular organelle;intracellular organelle part;intra…	Lysosome	3D-structure;Alternativesplicing;Cholesterolmetabolism;Completeproteome;Diseasemutation;Disulfidebond;Endosome;Glycoprotein;Lipidmetabolism;Lysosome;Membrane;Niemann-Pickdisease;Polymorphism;Referenceproteome;Signal;Steroidmetabolism;Sterolmetabolism;Transmembrane;Transmembranehelix	20.5612	22.0984	24.5441	24.5513	24.1857	24.5215	23.9642	24.6807	24.7778		0.889846	0.0581077			0.80025	0.16368	2.01826	1.59472			0.0677273	0.922035	0.0547295	0.143249
O15121	O15121	Sphingolipid delta(4)-desaturase DES1	DEGS1	1	1	1	5.3	5.3	5.3	37.866	0	3.6922	2	biosynthetic process;carboxylic acid biosynthetic process;carboxylic acid metabolic process;cellular biosynthetic process;cellular ketone metabolic process;cellular lipid metabolic process;cellular metabolic process;cellular process;fatty acid biosynthetic process;fatty acid metabolic process;lipid biosynthetic process;lipid metabolic process;membrane lipid biosynthetic process;membrane lipid met…	catalytic activity;electron carrier activity;oxidoreductase activity;oxidoreductase activity, acting on paired donors, with incorporation or reduction of molecular oxygen;sphingolipid delta-4 desaturase activity	cell part;cytoplasmic part;endoplasmic reticulum;endoplasmic reticulum membrane;endoplasmic reticulum part;integral to membrane;integral to plasma membrane;intracellular membrane-bounded organelle;intracellular organelle;intracellular organelle part;intracellular part;intrinsic to membrane;intrinsic to plasma membrane;membrane;membrane part;membrane-bounded organelle;mitochondrion;organelle;organ…	Sphingolipid metabolism	Completeproteome;Endoplasmicreticulum;Fattyacidbiosynthesis;Fattyacidmetabolism;Lipidbiosynthesis;Lipidmetabolism;Lipoprotein;Membrane;Mitochondrion;Myristate;Oxidoreductase;Phosphoprotein;Referenceproteome;Transmembrane;Transmembranehelix	21.1564	21.6786	24.1999	24.5758	24.4563	20.0823	24.4285	24.4333	24.1963		0.379634	0.267782			0.14721	0.80171	0.693169	0.374351			0.371921	0.420576	1.31463	0.831843
O15126;O15126-2	O15126	Secretory carrier-associated membrane protein 1	SCAMP1	3	3	3	15.1	15.1	15.1	37.92	0	91.454	22	cellular component organization;cellular component organization or biogenesis;cellular membrane organization;cellular process;endocytosis;establishment of localization;establishment of localization in cell;establishment of protein localization;exocytosis;Golgi vesicle transport;intracellular transport;membrane invagination;membrane organization;post-Golgi vesicle-mediated transport;protein transp…		cell part;clathrin coated vesicle membrane;clathrin-coated vesicle;coated vesicle;coated vesicle membrane;cytoplasmic membrane-bounded vesicle;cytoplasmic part;cytoplasmic vesicle;cytoplasmic vesicle membrane;cytoplasmic vesicle part;endosomal part;endosome membrane;Golgi apparatus part;integral to membrane;intracellular membrane-bounded organelle;intracellular organelle;intracellular organelle p…		Acetylation;Alternativesplicing;Completeproteome;Endosome;Golgiapparatus;Membrane;Proteintransport;Referenceproteome;Transmembrane;Transmembranehelix;Transport	23.8324	24.5656	24.2254	24.4138	24.7669	24.9505	24.2736	24.3543	24.3086		0.904312	0.0560473			0.8873	0.220862	0.502626	1.38094			1.17628	0.12764	-0.398302	-1.53663
O15143	O15143	Actin-related protein 2/3 complex subunit 1B	ARPC1B	5	5	5	11	11	11	40.949	0	83.393	75	actin cytoskeleton organization;actin filament organization;actin filament-based process;actin nucleation;Arp2/3 complex-mediated actin nucleation;biological regulation;cellular component movement;cellular component organization;cellular component organization at cellular level;cellular component organization or biogenesis;cellular component organization or biogenesis at cellular level;cellular p…	structural constituent of cytoskeleton;structural molecule activity	actin cytoskeleton;adherens junction;anchoring junction;Arp2/3 protein complex;cell junction;cell part;cell-substrate adherens junction;cell-substrate junction;cytoplasm;cytoskeletal part;cytoskeleton;extracellular membrane-bounded organelle;extracellular organelle;extracellular region part;extracellular vesicular exosome;focal adhesion;intracellular non-membrane-bounded organelle;intracellular o…	Bacterial invasion of epithelial cells;Fc gamma R-mediated phagocytosis;Pathogenic Escherichia coli infection;Regulation of actin cytoskeleton;Shigellosis	Acetylation;Actin-binding;Completeproteome;Cytoplasm;Cytoskeleton;Directproteinsequencing;Polymorphism;Referenceproteome;Repeat;WDrepeat	25.9288	25.8254	25.8347	26.1554	26.1716	26.2672	26.4011	26.2552	26.0308	+	1.79437	0.00785553			2.65416	0.0661695	0.335082	2.26384			0.0979302	0.921853	0.0309378	0.145123
O15144	O15144	Actin-related protein 2/3 complex subunit 2	ARPC2	6	6	6	25.3	25.3	25.3	34.333	0	43.643	146	actin cytoskeleton organization;actin filament organization;actin filament-based process;actin nucleation;Arp2/3 complex-mediated actin nucleation;axon guidance;biological regulation;cell surface receptor linked signaling pathway;cellular component movement;cellular component organization;cellular component organization at cellular level;cellular component organization or biogenesis;cellular comp…	structural constituent of cytoskeleton;structural molecule activity	actin cytoskeleton;adherens junction;anchoring junction;Arp2/3 protein complex;cell junction;cell leading edge;cell part;cell projection;cell-substrate adherens junction;cell-substrate junction;cytoplasm;cytoplasmic part;cytoskeletal part;cytoskeleton;cytosol;endosome;extracellular membrane-bounded organelle;extracellular organelle;extracellular region part;extracellular vesicular exosome;focal a…	Bacterial invasion of epithelial cells;Fc gamma R-mediated phagocytosis;Pathogenic Escherichia coli infection;Regulation of actin cytoskeleton;Shigellosis	Acetylation;Actin-binding;Celljunction;Cellprojection;Completeproteome;Cytoplasm;Cytoskeleton;Directproteinsequencing;Referenceproteome;Synapse;Synaptosome	26.5853	26.0927	26.685	27.1044	27.097	27.3049	27.4479	27.2501	27.3663	+	2.42879	0.00262456			1.66485	0.0565234	0.714401	2.41887			0.97878	0.328796	0.186001	0.983823
O15145	O15145	Actin-related protein 2/3 complex subunit 3	ARPC3	4	4	4	27.5	27.5	27.5	20.546	0	13.151	59	actin cytoskeleton organization;actin filament organization;actin filament-based process;actin nucleation;Arp2/3 complex-mediated actin nucleation;axon guidance;biological regulation;cell surface receptor linked signaling pathway;cellular component movement;cellular component organization;cellular component organization at cellular level;cellular component organization or biogenesis;cellular comp…	structural constituent of cytoskeleton;structural molecule activity	actin cytoskeleton;adherens junction;anchoring junction;Arp2/3 protein complex;cell junction;cell part;cell projection;cell-substrate adherens junction;cell-substrate junction;cytoplasmic part;cytoskeletal part;cytoskeleton;cytosol;extracellular membrane-bounded organelle;extracellular organelle;extracellular region part;extracellular vesicular exosome;focal adhesion;intracellular non-membrane-bo…	Bacterial invasion of epithelial cells;Fc gamma R-mediated phagocytosis;Pathogenic Escherichia coli infection;Regulation of actin cytoskeleton;Shigellosis	Acetylation;Actin-binding;Cellprojection;Completeproteome;Cytoplasm;Cytoskeleton;Directproteinsequencing;Phosphoprotein;Referenceproteome	26.5162	24.892	24.551	25.1871	25.3191	25.1694	25.2322	25.4971	25.5985		0.0399436	0.821423			0.0535579	0.939077	-0.0945466	-0.133517			0.84871	0.324369	0.217419	0.99285
O15173;O15173-2	O15173;O15173-2	Membrane-associated progesterone receptor component 2	PGRMC2	2	2	2	15.7	15.7	15.7	23.818	0	9.0135	39	biological regulation;cellular process;cellular response to chemical stimulus;cellular response to endogenous stimulus;cellular response to hormone stimulus;cellular response to organic substance;cellular response to steroid hormone stimulus;cellular response to stimulus;hormone-mediated signaling pathway;regulation of biological process;regulation of cellular process;response to chemical stimulu…	binding;cation binding;heme binding;ion binding;iron ion binding;ligand-dependent nuclear receptor activity;lipid binding;metal ion binding;molecular transducer activity;receptor activity;signal transducer activity;signaling receptor activity;steroid binding;steroid hormone receptor activity;tetrapyrrole binding;transition metal ion binding	cell part;endomembrane system;integral to membrane;intrinsic to membrane;membrane;membrane part		Alternativesplicing;Completeproteome;Lipid-binding;Membrane;Phosphoprotein;Receptor;Referenceproteome;Steroid-binding;Transmembrane;Transmembranehelix	21.2022	25.3277	26.0309	26.6633	26.1422	26.2312	26.9702	26.7612	26.5317		0.782907	0.0762444			0.643519	0.237591	2.15864	1.3369			0.933292	0.175801	0.408786	1.3413
O15213	O15213	WD repeat-containing protein 46	WDR46	3	3	3	9.8	9.8	9.8	68.07	0	7.9395	7	cellular macromolecule metabolic process;cellular metabolic process;cellular nitrogen compound metabolic process;cellular process;macromolecule metabolic process;maturation of SSU-rRNA;maturation of SSU-rRNA from tricistronic rRNA transcript (SSU-rRNA, 5.8S rRNA, LSU-rRNA);metabolic process;ncRNA metabolic process;ncRNA processing;nitrogen compound metabolic process;nucleic acid metabolic process…		90S preribosome;cell part;intracellular non-membrane-bounded organelle;intracellular organelle;intracellular organelle part;intracellular part;macromolecular complex;non-membrane-bounded organelle;nuclear part;nucleolus;organelle;organelle part;preribosome;ribonucleoprotein complex;small-subunit processome		Completeproteome;Nucleus;Phosphoprotein;Polymorphism;Referenceproteome;Repeat;WDrepeat	21.5164	22.0729	23.7266	23.7378	23.2463	23.3992	22.526	21.9042	22.8349		0.66069	0.10703			0.684467	0.245894	1.02249	1.31185	+	RSV-KIAR_RSV	1.54599	0.0375185	-1.03943	-2.53615
O15269;O15269-2	O15269;O15269-2	Serine palmitoyltransferase 1	SPTLC1	7	7	7	20.5	20.5	20.5	52.743	0	20.436	66	alcohol biosynthetic process;alcohol metabolic process;amine metabolic process;biosynthetic process;cellular biosynthetic process;cellular lipid metabolic process;cellular metabolic process;cellular nitrogen compound biosynthetic process;cellular nitrogen compound metabolic process;cellular process;ceramide biosynthetic process;ceramide metabolic process;lipid biosynthetic process;lipid metabolic…	binding;C-acyltransferase activity;catalytic activity;cofactor binding;C-palmitoyltransferase activity;palmitoyltransferase activity;pyridoxal phosphate binding;serine C-palmitoyltransferase activity;transferase activity;transferase activity, transferring acyl groups;transferase activity, transferring acyl groups other than amino-acyl groups;vitamin B6 binding;vitamin binding	cell part;cytoplasmic part;endoplasmic reticulum membrane;endoplasmic reticulum palmitoyltransferase complex;endoplasmic reticulum part;integral to membrane;intracellular organelle part;intracellular part;intrinsic to membrane;macromolecular complex;membrane;membrane part;organelle membrane;organelle part;palmitoyltransferase complex;protein complex;serine C-palmitoyltransferase complex;SPOTS com…	Sphingolipid metabolism	Acyltransferase;Alternativesplicing;Completeproteome;Diseasemutation;Endoplasmicreticulum;Lipidmetabolism;Membrane;Neurodegeneration;Neuropathy;Phosphoprotein;Polymorphism;Pyridoxalphosphate;Referenceproteome;Sphingolipidmetabolism;Transferase;Transmembrane;Transmembranehelix	25.4388	26.0275	25.9921	25.8162	26.0916	25.754	25.9111	25.9893	25.7356		0.0332644	0.843632			0.113368	0.89305	0.0678215	0.213945			0.0224763	0.981726	-0.00861549	-0.0377887
O15320-8;O15320-6;O15320-7;O15320-2;O15320-4;O15320-3;O15320-10;O15320;O15320-5;O15320-9;Q96RT6;A4FU28	O15320-8;O15320-6;O15320-7;O15320-2;O15320-4;O15320-3;O15320-10;O15320;O15320-5;O15320-9;Q96RT6;A4FU28	cTAGE family member 5;cTAGE family member 2;cTAGE family member 9	CTAGE5;CTAGE1;CTAGE9	2	2	2	3.5	3.5	3.5	81.84	0.0014993	2.4621	5	biological regulation;positive regulation of catalytic activity;positive regulation of molecular function;regulation of biological process;regulation of catalytic activity;regulation of metabolic process;regulation of molecular function	enzyme activator activity;enzyme regulator activity	cell part;integral to membrane;intrinsic to membrane;membrane;membrane part		Alternativesplicing;Coiledcoil;Completeproteome;Membrane;Phosphoprotein;Polymorphism;Referenceproteome;Transmembrane;Transmembranehelix	19.9951	21.0774	21.3919	21.9561	22.1872	22.2933	22.2766	22.2233	21.9284	+	1.77554	0.00847894			1.41845	0.0534033	1.32406	2.47672			0.00618812	0.990855	-0.00277456	-0.0112296
O15321-2;O15321	O15321-2;O15321	Transmembrane 9 superfamily member 1	TM9SF1	2	2	2	7	7	7	55.25	0	4.0126	11	autophagy;catabolic process;cellular catabolic process;cellular metabolic process;cellular process;metabolic process		autophagic vacuole membrane;cell part;cytoplasmic part;cytoplasmic vesicle;integral to membrane;intracellular organelle;intracellular organelle part;intracellular part;intrinsic to membrane;lysosomal membrane;membrane;membrane part;organelle;organelle membrane;organelle part;vacuolar membrane;vacuolar part;vesicle		Alternativesplicing;Autophagy;Completeproteome;Cytoplasmicvesicle;Glycoprotein;Lysosome;Membrane;Polymorphism;Referenceproteome;Signal;Transmembrane;Transmembranehelix	23.7204	23.1543	22.7072	23.4762	23.7747	23.362	21.7645	20.9502	21.1924	+	3.01191	0.000834225			0.46782	0.501133	0.343628	0.822267	+	RSV-KIAR_RSV	2.92894	0.015619	-2.23522	-6.0256
O15355	O15355	Protein phosphatase 1G	PPM1G	2	2	2	3.7	3.7	3.7	59.271	0.0021946	2.3363	10	biological regulation;cell cycle arrest;cell cycle process;cellular macromolecule metabolic process;cellular metabolic process;cellular process;cellular protein metabolic process;dephosphorylation;macromolecule metabolic process;macromolecule modification;metabolic process;negative regulation of biological process;negative regulation of cell cycle;negative regulation of cellular process;peptidyl-…	binding;catalytic activity;cation binding;hydrolase activity;hydrolase activity, acting on ester bonds;ion binding;metal ion binding;phosphatase activity;phosphoprotein phosphatase activity;phosphoric ester hydrolase activity;protein serine/threonine phosphatase activity	cell part;cytoplasm;intracellular membrane-bounded organelle;intracellular organelle;intracellular organelle part;intracellular part;membrane-bounded organelle;nuclear part;nucleoplasm;nucleus;organelle;organelle part		Acetylation;Completeproteome;Cytoplasm;Hydrolase;Magnesium;Manganese;Metal-binding;Phosphoprotein;Proteinphosphatase;Referenceproteome;Repeat	22.6814	23.6022	23.7786	21.4082	24.3111	23.236	21.4699	20.6301	20.9569	+	1.32449	0.0218766			0.150694	0.807491	-0.368959	-0.364206			1.04739	0.0656134	-1.96612	-2.00242
O15371-2;O15371-3;O15371	O15371-2;O15371-3;O15371	Eukaryotic translation initiation factor 3 subunit D	EIF3D	2	2	2	5.8	5.8	5.8	58.14	0	5.046	11	biological regulation;biosynthetic process;cellular biosynthetic process;cellular component assembly;cellular component assembly at cellular level;cellular component organization;cellular component organization at cellular level;cellular component organization or biogenesis;cellular component organization or biogenesis at cellular level;cellular macromolecular complex assembly;cellular macromolec…	binding;nucleic acid binding;RNA binding;translation factor activity, nucleic acid binding;translation initiation factor activity	cell part;cytoplasmic part;cytosol;eukaryotic 43S preinitiation complex;eukaryotic 48S preinitiation complex;eukaryotic translation initiation factor 3 complex;eukaryotic translation initiation factor 3 complex, eIF3m;intracellular part;macromolecular complex;membrane;protein complex;ribonucleoprotein complex;translation preinitiation complex	RNA transport	Acetylation;Alternativesplicing;Completeproteome;Cytoplasm;Initiationfactor;Phosphoprotein;Proteinbiosynthesis;Referenceproteome	21.8328	22.3752	21.9804	23.0876	22.8667	23.6055	23.402	22.9275	22.9322	+	2.07413	0.00508587	+	RSV_Ctrl	1.83791	0.033414	1.12385	3.01878			0.13605	0.837483	-0.0994021	-0.26893
O15372	O15372	Eukaryotic translation initiation factor 3 subunit H	EIF3H	2	2	2	6.5	6.5	6.5	39.93	0	2.6492	11	biological regulation;biosynthetic process;cellular biosynthetic process;cellular component assembly;cellular component assembly at cellular level;cellular component organization;cellular component organization at cellular level;cellular component organization or biogenesis;cellular component organization or biogenesis at cellular level;cellular macromolecular complex assembly;cellular macromolec…	binding;nucleic acid binding;RNA binding;translation factor activity, nucleic acid binding;translation initiation factor activity	cell part;cytoplasmic part;cytosol;eukaryotic 43S preinitiation complex;eukaryotic 48S preinitiation complex;eukaryotic translation initiation factor 3 complex;eukaryotic translation initiation factor 3 complex, eIF3m;extracellular membrane-bounded organelle;extracellular organelle;extracellular region part;extracellular vesicular exosome;intracellular part;macromolecular complex;membrane;membran…	Measles;RNA transport	3D-structure;Completeproteome;Cytoplasm;Initiationfactor;Phosphoprotein;Proteinbiosynthesis;Referenceproteome	23.1724	21.3971	22.6254	23.78	23.9281	23.5911	21.8315	23.9675	23.9072		0.621651	0.119159			1.20434	0.079409	1.36814	2.1583			0.304975	0.547194	-0.530998	-0.65644
O15400-2;O15400	O15400-2;O15400	Syntaxin-7	STX7	1	1	1	6.7	6.7	6.7	27.4	0	2.7154	3	biological regulation;cellular component assembly;cellular component assembly at cellular level;cellular component organization;cellular component organization at cellular level;cellular component organization or biogenesis;cellular component organization or biogenesis at cellular level;cellular localization;cellular membrane fusion;cellular membrane organization;cellular process;establishment of…	binding;channel inhibitor activity;channel regulator activity;chloride channel inhibitor activity;chloride channel regulator activity;ion channel inhibitor activity;protein binding;SNAP receptor activity;SNARE binding;syntaxin binding	azurophil granule;cell part;cytoplasmic membrane-bounded vesicle;cytoplasmic part;cytoplasmic vesicle;early endosome;early endosome membrane;endocytic vesicle;endomembrane system;endosomal part;endosome;endosome membrane;extracellular membrane-bounded organelle;extracellular organelle;extracellular region part;extracellular vesicular exosome;immunological synapse;integral to membrane;intracellula…	Phagosome;SNARE interactions in vesicular transport	Acetylation;Alternativesplicing;Coiledcoil;Completeproteome;Directproteinsequencing;Endosome;Membrane;Phosphoprotein;Referenceproteome;Transmembrane;Transmembranehelix	21.6486	22.2135	23.0463	23.169	19.779	23.8229	20.5467	20.4405	20.1701		0.679338	0.101853			0.0114771	0.983328	-0.0458234	-0.0323293			0.675309	0.163618	-1.8712	-1.3776
O15427	O15427	Monocarboxylate transporter 4	SLC16A3	1	1	1	2.6	2.6	2.6	49.469	0	171.08	42	anion transport;biological regulation;blood coagulation;carboxylic acid metabolic process;carboxylic acid transport;cell migration;cell motility;cellular component movement;cellular ketone metabolic process;cellular metabolic process;cellular process;coagulation;establishment of localization;hemostasis;immune system process;ion transmembrane transport;ion transport;lactate transmembrane transport…	active transmembrane transporter activity;carboxylic acid transmembrane transporter activity;lactate transmembrane transporter activity;monocarboxylic acid transmembrane transporter activity;organic acid transmembrane transporter activity;secondary active monocarboxylate transmembrane transporter activity;secondary active transmembrane transporter activity;substrate-specific transmembrane transpo…	actin cytoskeleton;cell part;cytoskeleton;integral to membrane;integral to plasma membrane;intracellular non-membrane-bounded organelle;intracellular organelle;intracellular organelle part;intracellular part;intrinsic to membrane;intrinsic to plasma membrane;membrane;membrane part;non-membrane-bounded organelle;nuclear membrane;nuclear part;organelle;organelle membrane;organelle part;plasma membr…		Cellmembrane;Completeproteome;Directproteinsequencing;Membrane;Phosphoprotein;Referenceproteome;Symport;Transmembrane;Transmembranehelix;Transport	25.6445	25.5505	25.2608	26.4896	26.4676	26.6647	26.5124	26.0789	26.0928	+	2.8404	0.00108257	+	RSV_Ctrl	2.88706	0.0284103	1.05541	4.5646			0.941496	0.213216	-0.312611	-1.22446
O15457	O15457	MutS protein homolog 4	MSH4	1	1	1	1.9	1.9	1.9	104.75	0	4.6642	31	cell cycle process;cellular component assembly;cellular component assembly at cellular level;cellular component organization;cellular component organization at cellular level;cellular component organization or biogenesis;cellular component organization or biogenesis at cellular level;cellular macromolecule metabolic process;cellular metabolic process;cellular nitrogen compound metabolic process;c…	adenyl nucleotide binding;adenyl ribonucleotide binding;ATP binding;ATPase activity;ATPase activity, coupled;binding;catalytic activity;DNA binding;DNA-dependent ATPase activity;double-stranded DNA binding;hydrolase activity;hydrolase activity, acting on acid anhydrides;hydrolase activity, acting on acid anhydrides, in phosphorus-containing anhydrides;mismatched DNA binding;nucleic acid binding;n…	cell part;chromosomal part;intracellular membrane-bounded organelle;intracellular organelle;intracellular organelle part;intracellular part;membrane-bounded organelle;nuclear chromosome part;nuclear part;nucleus;organelle;organelle part;synaptonemal complex		ATP-binding;Completeproteome;DNA-binding;Meiosis;Nucleotide-binding;Polymorphism;Referenceproteome	29.4271	30.5544	28.673	30.0741	29.8384	27.6614	28.4152	28.1836	25.078		0.74095	0.0848321			0.141596	0.821105	-0.360248	-0.345508			0.675302	0.162559	-1.96567	-1.38248
O15460-2	O15460-2	Prolyl 4-hydroxylase subunit alpha-2	P4HA2	7	7	1	17.4	17.4	6	60.632	0	11.405	103	4-hydroxyproline metabolic process;amine metabolic process;carboxylic acid metabolic process;cellular amine metabolic process;cellular amino acid metabolic process;cellular ketone metabolic process;cellular macromolecule metabolic process;cellular metabolic process;cellular modified amino acid metabolic process;cellular nitrogen compound metabolic process;cellular process;cellular protein metabol…	binding;carboxylic acid binding;catalytic activity;cation binding;dioxygenase activity;electron carrier activity;ion binding;iron ion binding;L-ascorbic acid binding;metal ion binding;oxidoreductase activity;oxidoreductase activity, acting on paired donors, with incorporation or reduction of molecular oxygen;oxidoreductase activity, acting on paired donors, with incorporation or reduction of mole…	cell part;cytoplasm;cytoplasmic part;endoplasmic reticulum;endoplasmic reticulum lumen;endoplasmic reticulum part;intracellular membrane-bounded organelle;intracellular organelle;intracellular organelle lumen;intracellular organelle part;intracellular part;macromolecular complex;membrane-bounded organelle;membrane-enclosed lumen;nucleus;organelle;organelle lumen;organelle part;procollagen-proline…	Arginine and proline metabolism	Alternativesplicing;Completeproteome;Dioxygenase;Endoplasmicreticulum;Glycoprotein;Iron;Metal-binding;Oxidoreductase;Referenceproteome;Signal;TPRrepeat;VitaminC	25.3921	26.2456	25.8661	26.6431	26.3923	26.5678	26.6838	26.7582	26.8114	+	1.9251	0.00683417			1.27326	0.0996808	0.699796	1.95571			1.22693	0.228172	0.216758	1.18454
O15511;O15511-2	O15511;O15511-2	Actin-related protein 2/3 complex subunit 5	ARPC5	4	4	4	32.5	32.5	32.5	16.32	0	9.3734	25	actin cytoskeleton organization;actin filament organization;actin filament-based process;actin nucleation;Arp2/3 complex-mediated actin nucleation;axon guidance;biological regulation;cell migration;cell motility;cell surface receptor linked signaling pathway;cellular component movement;cellular component organization;cellular component organization at cellular level;cellular component organizatio…	structural constituent of cytoskeleton;structural molecule activity	actin cytoskeleton;adherens junction;anchoring junction;Arp2/3 protein complex;cell junction;cell part;cell projection;cell-substrate adherens junction;cell-substrate junction;cytoplasm;cytoplasmic part;cytoskeletal part;cytoskeleton;cytosol;extracellular membrane-bounded organelle;extracellular organelle;extracellular region part;extracellular vesicular exosome;focal adhesion;intracellular non-m…	Bacterial invasion of epithelial cells;Fc gamma R-mediated phagocytosis;Pathogenic Escherichia coli infection;Regulation of actin cytoskeleton;Shigellosis	Acetylation;Actin-binding;Alternativesplicing;Cellprojection;Completeproteome;Cytoplasm;Cytoskeleton;Directproteinsequencing;Referenceproteome;Ublconjugation	21.5802	24.3708	25.0212	25.7725	26.5537	26.1682	25.4962	25.5283	25.4813	+	1.16697	0.0292918			1.09232	0.0804145	2.50739	2.12623			1.36995	0.0623793	-0.662886	-2.03359
O43143	O43143	Putative pre-mRNA-splicing factor ATP-dependent RNA helicase DHX15	DHX15	5	5	5	9.9	9.9	9.9	90.932	0	15.676	76	cellular macromolecule metabolic process;cellular metabolic process;cellular nitrogen compound metabolic process;cellular process;macromolecule metabolic process;metabolic process;mRNA metabolic process;mRNA processing;nitrogen compound metabolic process;nuclear mRNA splicing, via spliceosome;nucleic acid metabolic process;nucleobase-containing compound metabolic process;primary metabolic process…	adenyl nucleotide binding;adenyl ribonucleotide binding;ATP binding;ATPase activity;ATPase activity, coupled;ATP-dependent helicase activity;ATP-dependent RNA helicase activity;binding;catalytic activity;double-stranded RNA binding;helicase activity;hydrolase activity;hydrolase activity, acting on acid anhydrides;hydrolase activity, acting on acid anhydrides, in phosphorus-containing anhydrides;n…	cell part;cytoplasm;intracellular membrane-bounded organelle;intracellular non-membrane-bounded organelle;intracellular organelle;intracellular organelle part;intracellular part;macromolecular complex;membrane-bounded organelle;non-membrane-bounded organelle;nuclear part;nucleolus;nucleoplasm;nucleus;organelle;organelle part;ribonucleoprotein complex;spliceosomal complex;U12-type spliceosomal com…	Spliceosome	Acetylation;ATP-binding;Completeproteome;Helicase;Hydrolase;mRNAprocessing;mRNAsplicing;Nucleotide-binding;Nucleus;Referenceproteome	25.8424	26.0061	25.8185	26.4025	26.7643	26.5315	26.1927	26.0539	26.338	+	2.41216	0.00291667	+	RSV_Ctrl	2.29813	0.033931	0.677096	3.06121			1.29901	0.120356	-0.371251	-1.58699
O43148;O43148-2	O43148;O43148-2	mRNA cap guanine-N7 methyltransferase	RNMT	5	5	5	14.7	14.7	14.7	54.843	0	4.8121	11	biosynthetic process;cellular biosynthetic process;cellular macromolecule biosynthetic process;cellular macromolecule metabolic process;cellular metabolic process;cellular nitrogen compound metabolic process;cellular process;gene expression;macromolecule biosynthetic process;macromolecule metabolic process;metabolic process;mRNA capping;mRNA metabolic process;mRNA processing;nitrogen compound met…	binding;catalytic activity;methyltransferase activity;mRNA (guanine-N7-)-methyltransferase activity;mRNA methyltransferase activity;N-methyltransferase activity;nucleic acid binding;RNA binding;RNA methyltransferase activity;S-adenosylmethionine-dependent methyltransferase activity;transferase activity;transferase activity, transferring one-carbon groups	cell part;intracellular membrane-bounded organelle;intracellular non-membrane-bounded organelle;intracellular organelle;intracellular organelle part;intracellular part;macromolecular complex;membrane-bounded organelle;mRNA cap binding complex;non-membrane-bounded organelle;nuclear part;nucleolus;nucleoplasm;nucleus;organelle;organelle part;protein complex;receptor complex;RNA cap binding complex	mRNA surveillance pathway	3D-structure;Alternativesplicing;Completeproteome;Methyltransferase;mRNAcapping;mRNAprocessing;Nucleus;Phosphoprotein;Referenceproteome;RNA-binding;S-adenosyl-L-methionine;Transferase	24.3885	23.7921	23.8832	24.6407	24.071	23.9214	24.0554	24.1504	24.2021		0.134073	0.59081			0.263798	0.731556	0.189763	0.490224			0.122814	0.865149	-0.0750529	-0.232148
O43159	O43159	Ribosomal RNA-processing protein 8	RRP8	4	4	4	10.5	10.5	10.5	50.714	0	3.6712	13	biological regulation;biosynthetic process;carbon catabolite regulation of transcription;cell communication;cellular biosynthetic process;cellular component organization;cellular component organization at cellular level;cellular component organization or biogenesis;cellular component organization or biogenesis at cellular level;cellular macromolecule biosynthetic process;cellular macromolecule me…	binding;catalytic activity;histone binding;methylated histone residue binding;methyltransferase activity;protein binding;S-adenosylmethionine-dependent methyltransferase activity;transferase activity;transferase activity, transferring one-carbon groups	cell part;chromatin;chromatin remodeling complex;chromatin silencing complex;chromosomal part;cytoplasm;heterochromatin;intracellular membrane-bounded organelle;intracellular non-membrane-bounded organelle;intracellular organelle;intracellular organelle part;intracellular part;macromolecular complex;membrane;membrane-bounded organelle;non-membrane-bounded organelle;nuclear part;nucleolus;nucleopl…		3D-structure;Chromatinregulator;Completeproteome;Methyltransferase;Nucleus;Phosphoprotein;Polymorphism;Referenceproteome;Repressor;rRNAprocessing;S-adenosyl-L-methionine;Transcription;Transcriptionregulation;Transferase	24.1236	22.6848	23.1466	22.9383	22.783	22.5421	22.7779	23.2243	22.8411		0.425359	0.229176			0.5705	0.378007	-0.563837	-1.04505			0.461476	0.523459	0.193307	0.688061
O43169	O43169	Cytochrome b5 type B	CYB5B	1	1	1	12.3	12.3	12.3	16.332	0	34.857	38	metabolic process;oxidation-reduction process	binding;cation binding;heme binding;ion binding;iron ion binding;metal ion binding;tetrapyrrole binding;transition metal ion binding	cell part;cytoplasmic part;integral to membrane;intracellular organelle part;intracellular part;intrinsic to membrane;membrane;membrane part;mitochondrial membrane;mitochondrial outer membrane;mitochondrial part;organelle membrane;organelle outer membrane;organelle part;outer membrane		3D-structure;Acetylation;Completeproteome;Electrontransport;Heme;Iron;Membrane;Metal-binding;Mitochondrion;Mitochondrionoutermembrane;Referenceproteome;Transmembrane;Transmembranehelix;Transport	25.5603	25.8277	24.6914	25.5022	24.9029	25.3779	25.4933	25.5856	25.2333		0.0613699	0.753064			0.0905428	0.89765	-0.0988096	-0.202237			0.346907	0.608391	0.176427	0.567506
O43172-2;O43172	O43172-2;O43172	U4/U6 small nuclear ribonucleoprotein Prp4	PRPF4	7	7	7	25.9	25.9	25.9	58.32	0	17.85	36	cellular macromolecule metabolic process;cellular metabolic process;cellular nitrogen compound metabolic process;cellular process;gene expression;macromolecule metabolic process;metabolic process;mRNA metabolic process;mRNA processing;nitrogen compound metabolic process;nuclear mRNA splicing, via spliceosome;nucleic acid metabolic process;nucleobase-containing compound metabolic process;primary m…	binding;nucleic acid binding;RNA binding;snRNA binding;U4 snRNA binding;U6 snRNA binding	Cajal body;cell part;intracellular membrane-bounded organelle;intracellular organelle;intracellular organelle part;intracellular part;macromolecular complex;membrane-bounded organelle;nuclear body;nuclear part;nuclear speck;nucleoplasm;nucleoplasm part;nucleus;organelle;organelle part;ribonucleoprotein complex;small nuclear ribonucleoprotein complex;spliceosomal complex;U4/U6 snRNP;U4/U6 x U5 tri…	Spliceosome	3D-structure;Acetylation;Alternativesplicing;Completeproteome;Directproteinsequencing;Diseasemutation;mRNAprocessing;mRNAsplicing;Nucleus;Referenceproteome;Repeat;Retinitispigmentosa;Spliceosome;WDrepeat	25.2914	25.9077	25.1987	25.5557	25.1567	25.1424	25.1545	25.0089	24.5866		0.772218	0.0784237			0.279481	0.725998	-0.180979	-0.502047			0.780335	0.238732	-0.36828	-1.15953
O43175	O43175	D-3-phosphoglycerate dehydrogenase	PHGDH	7	7	7	17.1	17.1	17.1	56.65	0	18.282	55	amine biosynthetic process;amine metabolic process;anatomical structure development;aspartate family amino acid metabolic process;biological regulation;biosynthetic process;brain development;carboxylic acid biosynthetic process;carboxylic acid metabolic process;cell cycle arrest;cell cycle process;cell development;cell projection organization;cellular amine metabolic process;cellular amino acid b…	binding;catalytic activity;coenzyme binding;cofactor binding;electron carrier activity;NAD binding;nucleotide binding;oxidoreductase activity;oxidoreductase activity, acting on CH-OH group of donors;oxidoreductase activity, acting on the CH-OH group of donors, NAD or NADP as acceptor;phosphoglycerate dehydrogenase activity	cell part;cytoplasmic part;cytosol;extracellular membrane-bounded organelle;extracellular organelle;extracellular region part;extracellular vesicular exosome;intracellular part;membrane-bounded organelle;membrane-bounded vesicle;organelle;vesicle	Glycine, serine and threonine metabolism;Methane metabolism	3D-structure;Acetylation;Amino-acidbiosynthesis;Completeproteome;Directproteinsequencing;Diseasemutation;NAD;Oxidoreductase;Phosphoprotein;Referenceproteome;Serinebiosynthesis	20.3165	22.4916	22.6963	25.2494	24.9438	25.0044	26.0962	26.0907	25.9971	+	2.90288	0.000990291	+	RSV_Ctrl	1.86754	0.0255878	3.23107	3.72612	+	RSV-KIAR_RSV	3.263	0.00841026	0.995448	5.00744
O43181	O43181	NADH dehydrogenase [ubiquinone] iron-sulfur protein 4, mitochondrial	NDUFS4	2	2	2	10.9	10.9	10.9	20.108	0	3.036	27	anatomical structure development;biological regulation;brain development;cAMP-mediated signaling;cellular component assembly;cellular component assembly at cellular level;cellular component biogenesis;cellular component organization;cellular component organization at cellular level;cellular component organization or biogenesis;cellular component organization or biogenesis at cellular level;cellul…	catalytic activity;NADH dehydrogenase (quinone) activity;NADH dehydrogenase (ubiquinone) activity;NADH dehydrogenase activity;oxidoreductase activity;oxidoreductase activity, acting on NADH or NADPH;oxidoreductase activity, acting on NADH or NADPH, quinone or similar compound as acceptor	cell part;cytoplasmic part;intracellular membrane-bounded organelle;intracellular organelle;intracellular organelle part;intracellular part;macromolecular complex;membrane;membrane part;membrane-bounded organelle;mitochondrial inner membrane;mitochondrial membrane;mitochondrial membrane part;mitochondrial part;mitochondrial respiratory chain complex I;mitochondrion;NADH dehydrogenase complex;orga…	Alzheimer's disease;Huntington's disease;Oxidative phosphorylation;Parkinson's disease	Completeproteome;Electrontransport;Membrane;Mitochondrion;Mitochondrioninnermembrane;Polymorphism;Referenceproteome;Respiratorychain;Transitpeptide;Transport	22.6449	23.2363	23.4816	23.7556	23.583	23.2922	23.7468	23.9296	23.7514	+	1.16317	0.0295809			0.679264	0.343775	0.422688	1.10428			0.832448	0.281325	0.265667	1.07125
O43242-2;O43242	O43242-2;O43242	26S proteasome non-ATPase regulatory subunit 3	PSMD3	3	3	3	11.5	11.5	11.5	41.183	0	7.9416	30	activation of immune response;activation of innate immune response;anaphase-promoting complex-dependent proteasomal ubiquitin-dependent protein catabolic process;antigen processing and presentation;antigen processing and presentation of exogenous antigen;antigen processing and presentation of exogenous peptide antigen;antigen processing and presentation of exogenous peptide antigen via MHC class …	enzyme regulator activity	cell part;cytoplasm;cytoplasmic part;cytosol;extracellular membrane-bounded organelle;extracellular organelle;extracellular region part;extracellular vesicular exosome;intracellular membrane-bounded organelle;intracellular organelle;intracellular organelle part;intracellular part;macromolecular complex;membrane;membrane-bounded organelle;membrane-bounded vesicle;nuclear part;nucleoplasm;nucleus;o…	Proteasome	Alternativesplicing;Completeproteome;Proteasome;Referenceproteome	22.6475	22.2497	23.4979	24.1499	21.8056	24.8765	25.194	24.6705	25.1524	+	1.03856	0.0395103			0.336326	0.551052	0.812267	0.74043			0.672387	0.176561	1.39499	1.33918
O43278-2;O43278	O43278-2;O43278	Kunitz-type protease inhibitor 1	SPINT1	2	2	2	4.5	4.5	4.5	56.885	0	3.4225	30	anatomical structure development;anatomical structure morphogenesis;biological regulation;blood vessel development;branching involved in embryonic placenta morphogenesis;cellular component organization;cellular component organization at cellular level;cellular component organization or biogenesis;cellular component organization or biogenesis at cellular level;cellular process;developmental proces…	endopeptidase inhibitor activity;endopeptidase regulator activity;enzyme inhibitor activity;enzyme regulator activity;peptidase inhibitor activity;peptidase regulator activity;serine-type endopeptidase inhibitor activity	cell part;extracellular membrane-bounded organelle;extracellular organelle;extracellular region;extracellular region part;extracellular space;extracellular vesicular exosome;membrane;membrane-bounded organelle;membrane-bounded vesicle;organelle;vesicle		3D-structure;Alternativesplicing;Completeproteome;Directproteinsequencing;Disulfidebond;Glycoprotein;Polymorphism;Proteaseinhibitor;Referenceproteome;Repeat;Secreted;Serineproteaseinhibitor;Signal	23.9681	21.8472	24.1195	24.1121	23.6941	23.726	24.3404	24.2188	24.2034		0.438738	0.219726			0.2885	0.631111	0.532477	0.629638			1.35792	0.103427	0.410149	1.70083
O43290	O43290	U4/U6.U5 tri-snRNP-associated protein 1	SART1	4	4	4	5.6	5.6	5.6	90.254	0	8.2645	28	biological regulation;cell cycle arrest;cell cycle process;cellular component assembly;cellular component assembly at cellular level;cellular component organization;cellular component organization at cellular level;cellular component organization or biogenesis;cellular component organization or biogenesis at cellular level;cellular macromolecular complex assembly;cellular macromolecular complex s…		Cajal body;catalytic step 2 spliceosome;cell part;cytoplasm;cytoplasmic part;cytosol;Golgi apparatus;intracellular membrane-bounded organelle;intracellular organelle;intracellular organelle part;intracellular part;macromolecular complex;membrane-bounded organelle;nuclear body;nuclear part;nucleoplasm;nucleoplasm part;organelle;organelle part;ribonucleoprotein complex;small nuclear ribonucleoprote…	Spliceosome	3D-structure;Allergen;Alternativesplicing;Coiledcoil;Completeproteome;mRNAprocessing;mRNAsplicing;Nucleus;Phosphoprotein;Polymorphism;Referenceproteome;Spliceosome;Ublconjugation	24.9453	25.0513	24.8579	24.865	24.7341	24.7792	25.0304	24.5715	25.2192		0.225461	0.438743			1.10081	0.429327	-0.158756	-0.946028			0.306878	0.665046	0.147677	0.498734
O43390;O43390-2;O43390-3;O43390-4	O43390;O43390-2;O43390-3;O43390-4	Heterogeneous nuclear ribonucleoprotein R	HNRNPR	22	22	18	35.4	35.4	29.1	70.942	0	248.17	432	cellular macromolecule metabolic process;cellular metabolic process;cellular nitrogen compound metabolic process;cellular process;gene expression;macromolecule metabolic process;metabolic process;mRNA metabolic process;mRNA processing;nitrogen compound metabolic process;nuclear mRNA splicing, via spliceosome;nucleic acid metabolic process;nucleobase-containing compound metabolic process;primary m…	binding;nucleic acid binding;nucleotide binding;RNA binding	catalytic step 2 spliceosome;cell part;cytoplasm;intracellular organelle part;intracellular part;macromolecular complex;nuclear part;nucleoplasm;organelle part;ribonucleoprotein complex;spliceosomal complex		3D-structure;Acetylation;Alternativesplicing;Completeproteome;Cytoplasm;Directproteinsequencing;mRNAprocessing;mRNAsplicing;Nucleus;Referenceproteome;Repeat;Ribonucleoprotein;RNA-binding;Spliceosome	29.3314	29.5266	29.3962	29.2953	29.4005	29.0204	29.1465	29.3088	29.2142		0.644274	0.112239			0.636781	0.52094	-0.179341	-0.79002			0.04337	0.961904	-0.0155989	-0.0700489
O43395;O43395-3	O43395	U4/U6 small nuclear ribonucleoprotein Prp3	PRPF3	8	8	8	15.4	15.4	15.4	77.528	0	15.957	76	assembly of spliceosomal tri-snRNP;cellular component assembly;cellular component assembly at cellular level;cellular component organization;cellular component organization at cellular level;cellular component organization or biogenesis;cellular component organization or biogenesis at cellular level;cellular macromolecular complex assembly;cellular macromolecular complex subunit organization;cell…	binding;identical protein binding;protein binding	Cajal body;cell part;cytoplasm;intracellular membrane-bounded organelle;intracellular organelle;intracellular organelle part;intracellular part;macromolecular complex;membrane-bounded organelle;nuclear body;nuclear part;nuclear speck;nucleoplasm;nucleoplasm part;nucleus;organelle;organelle part;ribonucleoprotein complex;small nuclear ribonucleoprotein complex;spliceosomal complex;U4/U6 x U5 tri-s…	Spliceosome	3D-structure;Alternativesplicing;Completeproteome;Directproteinsequencing;Diseasemutation;mRNAprocessing;mRNAsplicing;Nucleus;Phosphoprotein;Polymorphism;Referenceproteome;Retinitispigmentosa;Spliceosome;Ublconjugation	24.7452	24.8421	25.4835	25.3228	25.4212	25.1144	24.515	24.6369	24.885	+	1.06136	0.0373699			0.455122	0.545518	0.262511	0.752907	+	RSV-KIAR_RSV	1.89453	0.0378036	-0.607148	-2.51371
O43396	O43396	Thioredoxin-like protein 1	TXNL1	1	1	1	9.3	9.3	9.3	32.251	0	3.2428	7	biological regulation;cell redox homeostasis;cellular homeostasis;cellular macromolecule metabolic process;cellular metabolic process;cellular process;cellular protein metabolic process;cellular response to chemical stimulus;cellular response to oxidative stress;cellular response to stimulus;cellular response to stress;glycerol ether metabolic process;homeostatic process;macromolecule metabolic p…	catalytic activity;disulfide oxidoreductase activity;oxidoreductase activity;oxidoreductase activity, acting on a sulfur group of donors;oxidoreductase activity, acting on a sulfur group of donors, disulfide as acceptor;protein disulfide oxidoreductase activity	cell part;cytoplasm;extracellular membrane-bounded organelle;extracellular organelle;extracellular region part;extracellular vesicular exosome;intracellular membrane-bounded organelle;intracellular organelle;intracellular part;macromolecular complex;membrane-bounded organelle;membrane-bounded vesicle;nucleus;organelle;proteasome complex;protein complex;vesicle		3D-structure;Completeproteome;Cytoplasm;Directproteinsequencing;Disulfidebond;Electrontransport;Nucleus;Proteasome;Redox-activecenter;Referenceproteome;Transport	20.4946	22.7491	20.0251	24.0498	23.1694	22.8453	21.414	23.6685	20.6321		0.759038	0.081113			1.16472	0.0702271	2.26521	2.23279			0.672363	0.175768	-1.44994	-1.34403
O43399;O43399-5;O43399-7;O43399-6;O43399-2;O43399-4;O43399-3	O43399;O43399-5;O43399-7;O43399-6;O43399-2;O43399-4;O43399-3	Tumor protein D54	TPD52L2	3	3	3	16.5	16.5	16.5	22.237	0	6.1555	24	biological regulation;regulation of biological process;regulation of cell proliferation;regulation of cellular process	binding;identical protein binding;protein binding;protein dimerization activity;protein heterodimerization activity;protein homodimerization activity	cell part;cytoplasm;cytoplasmic part;intracellular part;perinuclear region of cytoplasm		Acetylation;Alternativesplicing;Coiledcoil;Completeproteome;Phosphoprotein;Referenceproteome	25.4937	24.5719	21.6294	24.807	24.0646	24.303	24.4391	24.4759	24.3719		0.0787871	0.711197			0.155652	0.797777	0.493172	0.383598			0.0585981	0.933437	0.0374076	0.11655
O43402	O43402	ER membrane protein complex subunit 8	EMC8	1	1	1	10	10	10	23.773	0	5.2076	7			cell part;cytoplasm;cytoplasmic part;ER membrane protein complex;intracellular membrane-bounded organelle;intracellular organelle;intracellular part;macromolecular complex;membrane;membrane-bounded organelle;mitochondrion;nucleus;organelle;protein complex		Alternativesplicing;Completeproteome;Cytoplasm;Referenceproteome	20.9773	20.0636	23.0728	23.2208	22.4393	24.2982	22.9813	22.7771	22.8851		0.877289	0.0600693			0.870928	0.136911	1.94821	1.70742			0.333367	0.524425	-0.438292	-0.682616
O43491-2;O43491-3;O43491-4;O43491	O43491-2;O43491-3;O43491-4;O43491	Band 4.1-like protein 2	EPB41L2	4	4	4	7.7	7.7	7.7	76.052	0	4.689	10	actin cytoskeleton organization;actin filament-based process;cellular component organization;cellular component organization at cellular level;cellular component organization or biogenesis;cellular component organization or biogenesis at cellular level;cellular process;cortical actin cytoskeleton organization;cortical cytoskeleton organization;cytoskeleton organization;organelle organization	structural molecule activity	adherens junction;anchoring junction;cell cortex part;cell junction;cell part;cell-substrate adherens junction;cell-substrate junction;cytoplasmic part;cytoskeletal part;extracellular membrane-bounded organelle;extracellular organelle;extracellular region part;extracellular vesicular exosome;extrinsic to membrane;focal adhesion;intracellular membrane-bounded organelle;intracellular organelle;intr…	Tight junction	Acetylation;Actin-binding;Alternativesplicing;Cellmembrane;Completeproteome;Cytoplasm;Cytoskeleton;Directproteinsequencing;Membrane;Phosphoprotein;Polymorphism;Referenceproteome	23.1065	23.2727	23.9304	23.1693	23.1929	23.4289	23.0945	23.7299	23.303		0.0919495	0.679254			0.259898	0.740403	-0.172823	-0.473672			0.212666	0.76373	0.112103	0.368085
O43493-6;O43493-4;O43493-2;O43493-5;O43493-3;O43493	O43493-6;O43493-4;O43493-2;O43493-5;O43493-3;O43493	Trans-Golgi network integral membrane protein 2	TGOLN2	1	1	1	5	5	5	29.541	0	12.861	8			cell part;cytoplasmic membrane-bounded vesicle;cytoplasmic part;cytoplasmic vesicle;Golgi apparatus;Golgi apparatus part;integral to membrane;intracellular membrane-bounded organelle;intracellular organelle;intracellular organelle part;intracellular part;intrinsic to membrane;membrane;membrane part;membrane-bounded organelle;membrane-bounded vesicle;nuclear part;nucleoplasm;organelle;organelle pa…		Alternativesplicing;Cellmembrane;Completeproteome;Glycoprotein;Golgiapparatus;Membrane;Phosphoprotein;Polymorphism;Referenceproteome;Repeat;Signal;Transmembrane;Transmembranehelix	23.2254	23.6618	23.0203	20.9173	21.1936	21.47	21.107	21.0223	20.8609	+	4.22427	0.000301887	+	RSV_Ctrl	2.983	0.0236098	-2.1089	-6.06974			0.489742	0.499502	-0.196879	-0.715636
O43615	O43615	Mitochondrial import inner membrane translocase subunit TIM44	TIMM44	6	6	6	18.4	18.4	18.4	51.355	0	17.41	44	cellular macromolecule metabolic process;cellular metabolic process;cellular process;cellular protein metabolic process;establishment of localization;establishment of localization in cell;establishment of protein localization;establishment of protein localization in mitochondrion;establishment of protein localization to organelle;intracellular protein transmembrane transport;intracellular protein…	active transmembrane transporter activity;adenyl nucleotide binding;adenyl ribonucleotide binding;ATP binding;binding;chaperone binding;macromolecule transmembrane transporter activity;nucleotide binding;P-P-bond-hydrolysis-driven protein transmembrane transporter activity;P-P-bond-hydrolysis-driven transmembrane transporter activity;primary active transmembrane transporter activity;protein bindi…	cell part;cytoplasmic part;intracellular membrane-bounded organelle;intracellular organelle;intracellular organelle lumen;intracellular organelle part;intracellular part;membrane;membrane-bounded organelle;membrane-enclosed lumen;mitochondrial inner membrane;mitochondrial matrix;mitochondrial membrane;mitochondrial part;mitochondrion;organelle;organelle inner membrane;organelle lumen;organelle me…		3D-structure;ATP-binding;Completeproteome;Membrane;Mitochondrion;Mitochondrioninnermembrane;Nucleotide-binding;Phosphoprotein;Proteintransport;Referenceproteome;Transitpeptide;Translocation;Transport	23.2211	26.3013	26.4155	25.5069	25.863	25.5524	25.7429	25.5826	25.3538		0.0335432	0.842921			0.113069	0.845587	0.328075	0.284725			0.19567	0.809312	-0.080965	-0.312682
O43660-2;O43660	O43660-2;O43660	Pleiotropic regulator 1	PLRG1	3	3	3	9.7	9.7	9.7	56.289	0	6.2254	14	biological regulation;cellular localization;cellular macromolecule localization;cellular macromolecule metabolic process;cellular metabolic process;cellular nitrogen compound metabolic process;cellular process;cellular protein localization;cellular response to stimulus;gene expression;localization;macromolecule localization;macromolecule metabolic process;metabolic process;mRNA metabolic process;…	molecular transducer activity;protein binding transcription factor activity;signal transducer activity;transcription cofactor activity;transcription corepressor activity;transcription factor binding transcription factor activity	catalytic step 2 spliceosome;cell part;intracellular membrane-bounded organelle;intracellular organelle;intracellular organelle part;intracellular part;macromolecular complex;membrane-bounded organelle;nuclear body;nuclear part;nuclear speck;nucleoplasm;nucleoplasm part;nucleus;organelle;organelle part;ribonucleoprotein complex;spliceosomal complex	Spliceosome	Acetylation;Alternativesplicing;Completeproteome;Directproteinsequencing;mRNAprocessing;mRNAsplicing;Nucleus;Referenceproteome;Repeat;Spliceosome;WDrepeat	20.9507	24.2992	24.405	24.0465	23.8823	23.4733	24.0749	22.9247	23.1016		0.0801357	0.70839			0.194956	0.743344	0.582388	0.467056			0.474826	0.394273	-0.433672	-0.874134
O43676	O43676	NADH dehydrogenase [ubiquinone] 1 beta subcomplex subunit 3	NDUFB3	1	1	1	11.2	11.2	11.2	11.402	0	4.2483	27	cellular metabolic process;cellular process;electron transport chain;generation of precursor metabolites and energy;metabolic process;mitochondrial electron transport, NADH to ubiquinone;oxidation-reduction process;respiratory electron transport chain;small molecule metabolic process	catalytic activity;NADH dehydrogenase (quinone) activity;NADH dehydrogenase (ubiquinone) activity;NADH dehydrogenase activity;oxidoreductase activity;oxidoreductase activity, acting on NADH or NADPH;oxidoreductase activity, acting on NADH or NADPH, quinone or similar compound as acceptor	cell part;cytoplasmic part;extracellular membrane-bounded organelle;extracellular organelle;extracellular region part;extracellular vesicular exosome;integral to membrane;intracellular organelle part;intracellular part;intrinsic to membrane;macromolecular complex;membrane;membrane part;membrane-bounded organelle;membrane-bounded vesicle;mitochondrial inner membrane;mitochondrial membrane;mitochon…	Alzheimer's disease;Huntington's disease;Oxidative phosphorylation;Parkinson's disease	Acetylation;Completeproteome;Electrontransport;Membrane;Methylation;Mitochondrion;Mitochondrioninnermembrane;Referenceproteome;Respiratorychain;Transmembrane;Transmembranehelix;Transport	23.604	23.3692	23.5163	23.2989	23.1244	23.542	22.9993	23.1706	23.3303		0.873553	0.0605478			0.556618	0.557124	-0.174716	-0.730601			0.42973	0.579401	-0.155059	-0.609773
O43684;O43684-2	O43684;O43684-2	Mitotic checkpoint protein BUB3	BUB3	5	5	5	24.4	24.4	24.4	37.154	0	7.8691	22	anaphase-promoting complex-dependent proteasomal ubiquitin-dependent protein catabolic process;attachment of spindle microtubules to chromosome;attachment of spindle microtubules to kinetochore;biological regulation;catabolic process;cell cycle;cell cycle checkpoint;cell cycle process;cell division;cellular catabolic process;cellular component organization;cellular component organization at cellu…		cell part;chromosomal part;condensed chromosome kinetochore;cytoplasmic part;cytosol;intracellular non-membrane-bounded organelle;intracellular organelle;intracellular organelle part;intracellular part;kinetochore;macromolecular complex;non-membrane-bounded organelle;nuclear part;nucleoplasm;organelle;organelle part;protein complex	Cell cycle;Cell cycle - yeast	Acetylation;ADP-ribosylation;Alternativesplicing;Cellcycle;Celldivision;Centromere;Chromosome;Chromosomepartition;Completeproteome;Isopeptidebond;Kinetochore;Meiosis;Mitosis;Nucleus;Phosphoprotein;Referenceproteome;Repeat;Ublconjugation;WDrepeat	25.3635	20.4654	25.665	26.0167	25.7299	25.2836	25.2468	25.7912	26.392		0.446206	0.214667			0.470598	0.388708	1.84545	1.02603			0.123847	0.836503	0.133279	0.27005
O43707;O43707-2;O43707-3;P35609-2;P35609;Q08043	O43707;O43707-2;O43707-3	Alpha-actinin-4	ACTN4	12	7	7	17.5	10.4	10.4	104.85	0	15.5	31	actin cytoskeleton organization;actin filament bundle assembly;actin filament organization;actin filament-based movement;actin filament-based process;actin-mediated cell contraction;actin-myosin filament sliding;biological adhesion;biological regulation;blood coagulation;cell activation;cell adhesion;cell communication;cell junction assembly;cell junction organization;cell projection assembly;cel…	actin binding;actin filament binding;binding;calcium ion binding;cation binding;cytoskeletal protein binding;FATZ binding;hormone receptor binding;identical protein binding;integrin binding;ion binding;ion channel binding;ligand-dependent nuclear receptor transcription coactivator activity;metal ion binding;nuclear hormone receptor binding;nucleoside binding;protein binding;protein binding transc…	actin filament;actin filament bundle;actomyosin;adherens junction;anchoring junction;cell cortex part;cell junction;cell part;cell projection;cell projection part;cell-cell junction;cell-substrate adherens junction;cell-substrate junction;contractile fiber part;cortical actin cytoskeleton;cortical cytoskeleton;cytoplasm;cytoplasmic membrane-bounded vesicle lumen;cytoplasmic part;cytoplasmic vesic…	Adherens junction;Amoebiasis;Arrhythmogenic right ventricular cardiomyopathy (ARVC);Focal adhesion;Leukocyte transendothelial migration;Regulation of actin cytoskeleton;Systemic lupus erythematosus;Tight junction	3D-structure;Acetylation;Actin-binding;Alternativesplicing;Calcium;Cardiomyopathy;Celljunction;Completeproteome;Cytoplasm;Diseasemutation;Isopeptidebond;Metal-binding;Nucleus;Phosphoprotein;Polymorphism;Proteintransport;Referenceproteome;Repeat;Transport;Ublconjugation	25.8474	25.8166	25.1774	25.6581	26.0376	25.852	25.6004	25.6234	25.8162		0.268546	0.383849			0.409044	0.590638	0.235392	0.683615			0.584355	0.48408	-0.169194	-0.738294
O43795-2;O43795;Q9UBC5	O43795-2;O43795	Unconventional myosin-Ib	MYO1B	28	28	28	34.4	34.4	34.4	124.95	0	170.27	462	actin cytoskeleton organization;actin filament bundle assembly;actin filament organization;actin filament-based movement;actin filament-based process;cell projection assembly;cell projection organization;cellular component assembly;cellular component assembly at cellular level;cellular component movement;cellular component organization;cellular component organization at cellular level;cellular co…	actin binding;actin filament binding;adenyl nucleotide binding;adenyl ribonucleotide binding;ATP binding;binding;catalytic activity;cytoskeletal protein binding;hydrolase activity;hydrolase activity, acting on acid anhydrides;hydrolase activity, acting on acid anhydrides, in phosphorus-containing anhydrides;lipid binding;microfilament motor activity;motor activity;nucleoside-triphosphatase activi…	actin filament;apical plasma membrane;basal plasma membrane;basolateral plasma membrane;brush border;cell cortex part;cell part;cell periphery;cell projection;cortical actin cytoskeleton;cortical cytoskeleton;cytoplasm;cytoplasmic part;cytoskeletal part;cytoskeleton;early endosome;endosomal part;endosome;endosome membrane;extracellular membrane-bounded organelle;extracellular organelle;extracellu…		Actin-binding;Alternativesplicing;ATP-binding;Calmodulin-binding;Completeproteome;Deafness;Diseasemutation;Motorprotein;Myosin;Non-syndromicdeafness;Nucleotide-binding;Phosphoprotein;Polymorphism;Referenceproteome;Repeat	28.6395	28.7052	28.9476	28.9927	28.825	29.0009	28.9846	28.8467	28.9187		0.665438	0.105866			0.73186	0.492254	0.175457	0.836154			0.119497	0.925666	-0.0228869	-0.134783
O43809	O43809	Cleavage and polyadenylation specificity factor subunit 5	NUDT21	3	3	3	17.6	17.6	17.6	26.227	0	20.054	64	biosynthetic process;cellular biosynthetic process;cellular component assembly;cellular component organization;cellular component organization or biogenesis;cellular macromolecule biosynthetic process;cellular macromolecule metabolic process;cellular metabolic process;cellular nitrogen compound metabolic process;cellular process;gene expression;macromolecular complex assembly;macromolecular compl…	AU-rich element binding;binding;catalytic activity;enzyme binding;histone deacetylase binding;hydrolase activity;identical protein binding;mRNA binding;nucleic acid binding;protein binding;protein dimerization activity;protein homodimerization activity;RNA binding	cell part;centrosome;cytoplasmic part;cytoskeletal part;intracellular membrane-bounded organelle;intracellular non-membrane-bounded organelle;intracellular organelle;intracellular organelle part;intracellular part;macromolecular complex;membrane-bounded organelle;microtubule organizing center;mRNA cleavage factor complex;non-membrane-bounded organelle;nuclear body;nuclear part;nucleoplasm;nucleop…	mRNA surveillance pathway	3D-structure;Acetylation;Completeproteome;Directproteinsequencing;mRNAprocessing;Nucleus;Phosphoprotein;Referenceproteome;RNA-binding	25.1134	25.8199	26.4673	25.8329	25.1377	25.8743	25.4072	25.4337	25.3969		0.214464	0.453088			0.150782	0.827729	-0.185254	-0.331877			0.351479	0.587145	-0.202371	-0.596626
O43818	O43818	U3 small nucleolar RNA-interacting protein 2	RRP9	1	1	1	2.7	2.7	2.7	51.84	0.0027952	2.0779	5	cellular macromolecule metabolic process;cellular metabolic process;cellular nitrogen compound metabolic process;cellular process;macromolecule metabolic process;metabolic process;ncRNA metabolic process;ncRNA processing;nitrogen compound metabolic process;nucleic acid metabolic process;nucleobase-containing compound metabolic process;primary metabolic process;RNA metabolic process;RNA processing…	binding;nucleic acid binding;RNA binding;snoRNA binding	box C/D snoRNP complex;cell part;intracellular membrane-bounded organelle;intracellular non-membrane-bounded organelle;intracellular organelle;intracellular organelle part;intracellular part;macromolecular complex;membrane-bounded organelle;non-membrane-bounded organelle;nuclear part;nucleolar part;nucleolus;nucleus;organelle;organelle part;preribosome;ribonucleoprotein complex;small nucleolar ri…		3D-structure;Completeproteome;Directproteinsequencing;Nucleus;Phosphoprotein;Polymorphism;Referenceproteome;Repeat;Ribonucleoprotein;RNA-binding;rRNAprocessing;WDrepeat	25.1443	24.8878	25.3391	20.7823	21.4658	20.9827	20.1681	20.0427	21.0063	+	4.94536	0	+	RSV_Ctrl	4.13022	0	-4.04683	-11.8567			0.856576	0.148299	-0.671196	-1.4459
O43837;O43837-2;O43837-3	O43837;O43837-2;O43837-3	Isocitrate dehydrogenase [NAD] subunit beta, mitochondrial	IDH3B	6	6	6	17.9	17.9	17.9	42.183	0	13.779	63	2-oxoglutarate metabolic process;acetyl-CoA catabolic process;acetyl-CoA metabolic process;carboxylic acid metabolic process;catabolic process;cellular catabolic process;cellular ketone metabolic process;cellular metabolic process;cellular nitrogen compound metabolic process;cellular process;coenzyme catabolic process;coenzyme metabolic process;cofactor catabolic process;cofactor metabolic proces…	binding;catalytic activity;cation binding;coenzyme binding;cofactor binding;electron carrier activity;ion binding;isocitrate dehydrogenase (NAD+) activity;isocitrate dehydrogenase activity;magnesium ion binding;metal ion binding;NAD binding;nucleotide binding;oxidoreductase activity;oxidoreductase activity, acting on CH-OH group of donors;oxidoreductase activity, acting on the CH-OH group of dono…	cell part;cytoplasmic part;intracellular membrane-bounded organelle;intracellular organelle;intracellular organelle lumen;intracellular organelle part;intracellular part;membrane-bounded organelle;membrane-enclosed lumen;mitochondrial matrix;mitochondrial part;mitochondrion;nucleus;organelle;organelle lumen;organelle part	Citrate cycle (TCA cycle)	Acetylation;Alternativesplicing;Completeproteome;Diseasemutation;Magnesium;Manganese;Metal-binding;Mitochondrion;NAD;Oxidoreductase;Polymorphism;Referenceproteome;Retinitispigmentosa;Transitpeptide;Tricarboxylicacidcycle	25.9852	26.0914	26.1664	25.8582	25.7928	26.3037	25.9482	25.7041	25.8321		0.516372	0.167594			0.222032	0.81174	-0.0961119	-0.357431			0.374913	0.608	-0.156747	-0.569362
O43852;O43852-3;O43852-6;O43852-5;O43852-10;O43852-9;O43852-15;O43852-13;O43852-14;O43852-11;O43852-12	O43852;O43852-3;O43852-6;O43852-5;O43852-10;O43852-9;O43852-15	Calumenin	CALU	17	17	5	47.9	47.9	14	37.106	0	230.03	224	biological regulation;blood coagulation;cell activation;cellular process;coagulation;establishment of localization;establishment of localization in cell;exocytosis;hemostasis;multicellular organismal process;platelet activation;platelet degranulation;regulation of biological quality;regulation of body fluid levels;secretion;secretion by cell;transport;vesicle-mediated transport	binding;calcium ion binding;cation binding;ion binding;metal ion binding	cell part;cytoplasmic membrane-bounded vesicle;cytoplasmic part;cytoplasmic vesicle;endoplasmic reticulum;endoplasmic reticulum lumen;endoplasmic reticulum part;extracellular region;Golgi apparatus;intracellular membrane-bounded organelle;intracellular organelle;intracellular organelle lumen;intracellular organelle part;intracellular part;melanosome;membrane;membrane-bounded organelle;membrane-bo…		Acetylation;Alternativesplicing;Calcium;Completeproteome;Directproteinsequencing;Endoplasmicreticulum;Glycoprotein;Metal-binding;Phosphoprotein;Polymorphism;Referenceproteome;Repeat;Sarcoplasmicreticulum;Secreted;Signal	28.0974	28.2823	28.3657	28.4179	28.3087	28.4095	28.8655	28.7873	28.9108	+	3.29476	0.000899225			0.682771	0.58299	0.130205	0.697366	+	RSV-KIAR_RSV	3.15612	0.0308814	0.475854	3.16537
O43852-2;O43852-4;O43852-8;O43852-7	O43852-2;O43852-4;O43852-8	Calumenin	CALU	13	1	1	41.3	3.2	3.2	37.134	0.0064391	1.6554	25	biological regulation;blood coagulation;cell activation;cellular process;coagulation;establishment of localization;establishment of localization in cell;exocytosis;hemostasis;multicellular organismal process;platelet activation;platelet degranulation;regulation of biological quality;regulation of body fluid levels;secretion;secretion by cell;transport;vesicle-mediated transport	binding;calcium ion binding;cation binding;ion binding;metal ion binding	cell part;cytoplasmic membrane-bounded vesicle;cytoplasmic part;cytoplasmic vesicle;endoplasmic reticulum;endoplasmic reticulum lumen;endoplasmic reticulum part;extracellular region;Golgi apparatus;intracellular membrane-bounded organelle;intracellular organelle;intracellular organelle lumen;intracellular organelle part;intracellular part;melanosome;membrane;membrane-bounded organelle;membrane-bo…		Acetylation;Alternativesplicing;Calcium;Completeproteome;Directproteinsequencing;Endoplasmicreticulum;Glycoprotein;Metal-binding;Phosphoprotein;Polymorphism;Referenceproteome;Repeat;Sarcoplasmicreticulum;Secreted;Signal	23.0927	22.8445	24.2497	23.6336	24.2279	23.4122	24.2962	23.9609	24.2831		0.608658	0.123056			0.295599	0.646921	0.362263	0.607001			0.723243	0.242508	0.422155	1.15001
O60216	O60216	Double-strand-break repair protein rad21 homolog	RAD21	4	4	4	13.3	13.3	13.3	71.689	0	5.6556	9	apoptosis;biological regulation;cell cycle;cell cycle phase;cell cycle process;cell death;cell division;cellular component organization;cellular component organization at cellular level;cellular component organization or biogenesis;cellular component organization or biogenesis at cellular level;cellular localization;cellular macromolecule localization;cellular macromolecule metabolic process;cell…		cell part;chromatin;chromosomal part;chromosome;chromosome, centromeric region;cohesin complex;cytoplasmic part;cytosol;intracellular non-membrane-bounded organelle;intracellular organelle;intracellular organelle part;intracellular part;macromolecular complex;meiotic cohesin complex;membrane;non-membrane-bounded organelle;nuclear chromosome part;nuclear cohesin complex;nuclear meiotic cohesin com…	Cell cycle;Cell cycle - yeast	3D-structure;Apoptosis;Cellcycle;Celldivision;Centromere;Chromosome;Chromosomepartition;Completeproteome;Directproteinsequencing;Diseasemutation;DNAdamage;DNArepair;Mentalretardation;Mitosis;Nucleus;Phosphoprotein;Polymorphism;Referenceproteome	23.7022	21.8769	23.9561	24.3754	20.9556	24.0576	23.4708	23.8433	23.6085		0.0621176	0.752567			0.0126864	0.982137	-0.0488523	-0.0355992			0.177069	0.718201	0.51133	0.427453
O60264;P28370-2;P28370	O60264	SWI/SNF-related matrix-associated actin-dependent regulator of chromatin subfamily A member 5	SMARCA5	12	12	12	15.4	15.4	15.4	121.9	0	68.258	175	anatomical structure development;ATP-dependent chromatin remodeling;biological regulation;biosynthetic process;brain development;cell differentiation;cellular biosynthetic process;cellular component assembly;cellular component assembly at cellular level;cellular component organization;cellular component organization at cellular level;cellular component organization or biogenesis;cellular componen…	adenyl nucleotide binding;adenyl ribonucleotide binding;ATP binding;ATPase activity;binding;catalytic activity;chromatin binding;DNA binding;helicase activity;hydrolase activity;hydrolase activity, acting on acid anhydrides;hydrolase activity, acting on acid anhydrides, in phosphorus-containing anhydrides;nucleic acid binding;nucleoside-triphosphatase activity;nucleotide binding;purine nucleotide…	cell part;chromatin remodeling complex;chromatin silencing complex;chromosome;condensed chromosome;intracellular membrane-bounded organelle;intracellular non-membrane-bounded organelle;intracellular organelle;intracellular organelle part;intracellular part;ISWI complex;macromolecular complex;membrane-bounded organelle;non-membrane-bounded organelle;nuclear part;nucleolus;nucleoplasm;nucleus;NURF …		Acetylation;Activator;Alternativesplicing;ATP-binding;Chromatinregulator;Completeproteome;Helicase;Hydrolase;Nucleotide-binding;Nucleus;Phosphoprotein;Polymorphism;Referenceproteome;Repeat;Transcription;Transcriptionregulation	27.2234	27.345	27.2474	27.3454	27.3084	27.3687	27.3345	27.1493	27.1476		0.742267	0.084719			0.770885	0.732918	0.0688356	0.487764			0.946026	0.447349	-0.130331	-0.792503
O60313;O60313-2	O60313;O60313-2	Dynamin-like 120 kDa protein, mitochondrial;Dynamin-like 120 kDa protein, form S1	OPA1	9	9	9	12.9	12.9	12.9	111.63	0	16.26	43	aging;anatomical structure formation involved in morphogenesis;apoptosis;axon cargo transport;axon transport of mitochondrion;biological regulation;cell aging;cell death;cellular component movement;cellular component organization;cellular component organization at cellular level;cellular component organization or biogenesis;cellular component organization or biogenesis at cellular level;cellular …	binding;catalytic activity;cation binding;GTP binding;GTPase activity;guanyl nucleotide binding;guanyl ribonucleotide binding;hydrolase activity;hydrolase activity, acting on acid anhydrides;hydrolase activity, acting on acid anhydrides, in phosphorus-containing anhydrides;ion binding;magnesium ion binding;metal ion binding;nucleoside-triphosphatase activity;nucleotide binding;purine nucleotide b…	cell part;cell projection;cytoplasm;cytoplasmic part;dendrite;integral to membrane;intracellular membrane-bounded organelle;intracellular organelle;intracellular organelle part;intracellular part;intrinsic to membrane;membrane;membrane part;membrane-bounded organelle;membrane-enclosed lumen;mitochondrial crista;mitochondrial inner membrane;mitochondrial intermembrane space;mitochondrial membrane;…		Acetylation;Alternativesplicing;Apoptosis;Coiledcoil;Completeproteome;Deafness;Diseasemutation;GTP-binding;Hydrolase;Membrane;Mitochondrion;Mitochondrioninnermembrane;Nucleotide-binding;Polymorphism;Referenceproteome;Sensorytransduction;Transitpeptide;Transmembrane;Transmembranehelix;Vision	25.5474	24.9992	24.7316	24.2271	25.1178	24.7982	24.8894	24.6341	25.2755		0.264575	0.387904			0.461373	0.493092	-0.378405	-0.832991			0.273745	0.649408	0.218639	0.520113
O60341;O60341-2	O60341;O60341-2	Lysine-specific histone demethylase 1A	KDM1A	1	1	1	1.3	1.3	1.3	92.902	0	3.8768	3	anatomical structure development;biological regulation;biosynthetic process;blood coagulation;cell development;cell differentiation;cell proliferation;cellular biosynthetic process;cellular component organization;cellular component organization at cellular level;cellular component organization or biogenesis;cellular component organization or biogenesis at cellular level;cellular developmental pro…	androgen receptor binding;bHLH transcription factor binding;binding;catalytic activity;chromatin binding;coenzyme binding;cofactor binding;demethylase activity;DNA binding;enzyme binding;flavin adenine dinucleotide binding;histone demethylase activity;histone demethylase activity (H3-dimethyl-K4 specific);histone demethylase activity (H3-K4 specific);histone demethylase activity (H3-K9 specific);…	cell part;chromatin;chromosomal part;intracellular membrane-bounded organelle;intracellular organelle;intracellular organelle part;intracellular part;macromolecular complex;membrane-bounded organelle;nuclear chromatin;nuclear chromosome part;nuclear part;nucleoplasm;nucleoplasm part;nucleus;organelle;organelle part;protein complex;transcription factor complex		3D-structure;Alternativesplicing;Chromatinregulator;Coiledcoil;Completeproteome;Developmentalprotein;Directproteinsequencing;FAD;Flavoprotein;Nucleus;Oxidoreductase;Phosphoprotein;Referenceproteome;Repressor;Transcription;Transcriptionregulation	22.7668	23.0495	22.0482	21.9884	22.0649	22.1914	22.2347	20.31	22.08		0.625132	0.118288			0.823272	0.237939	-0.539901	-1.33692			0.363456	0.477223	-0.540038	-0.749806
O60437	O60437	Periplakin	PPL	5	5	5	3.1	3.1	3.1	204.74	0	6.017	19	developmental process;keratinization	structural constituent of cytoskeleton;structural molecule activity	anchoring junction;cell junction;cell part;cell-cell junction;cytoplasmic part;cytoskeleton;desmosome;extracellular membrane-bounded organelle;extracellular organelle;extracellular region part;extracellular vesicular exosome;intracellular membrane-bounded organelle;intracellular non-membrane-bounded organelle;intracellular organelle;intracellular part;membrane;membrane-bounded organelle;membrane-…		3D-structure;Celljunction;Cellmembrane;Coiledcoil;Completeproteome;Cytoplasm;Cytoskeleton;Keratinization;Membrane;Mitochondrion;Nucleus;Phosphoprotein;Polymorphism;Referenceproteome;Repeat	23.4677	24.157	24.7294	24.2719	24.6535	24.6683	23.7823	24.0886	24.2728		0.438854	0.21988			0.460993	0.485051	0.413195	0.848245			1.1768	0.110523	-0.483363	-1.64903
O60488-2;O60488	O60488-2;O60488	Long-chain-fatty-acid--CoA ligase 4	ACSL4	5	4	4	11.9	10.3	10.3	74.435	0	7.1254	49	acyl-CoA biosynthetic process;acyl-CoA metabolic process;acylglycerol biosynthetic process;acylglycerol metabolic process;anatomical structure development;biological regulation;biosynthetic process;carboxylic acid metabolic process;carboxylic acid transport;cellular biosynthetic process;cellular ketone metabolic process;cellular lipid metabolic process;cellular metabolic process;cellular process;…	acid-thiol ligase activity;adenyl nucleotide binding;adenyl ribonucleotide binding;arachidonate-CoA ligase activity;ATP binding;binding;catalytic activity;fatty acid ligase activity;ligase activity;ligase activity, forming carbon-sulfur bonds;long-chain fatty acid-CoA ligase activity;nucleotide binding;purine nucleotide binding;purine ribonucleoside triphosphate binding;purine ribonucleotide bind…	cell body;cell part;cytoplasm;cytoplasmic part;endoplasmic reticulum membrane;endoplasmic reticulum part;ER-mitochondrion membrane contact site;extracellular membrane-bounded organelle;extracellular organelle;extracellular region part;extracellular vesicular exosome;integral to membrane;intracellular membrane-bounded organelle;intracellular organelle;intracellular organelle part;intracellular par…	Adipocytokine signaling pathway;Fatty acid metabolism;Peroxisome;PPAR signaling pathway	Alportsyndrome;Alternativesplicing;ATP-binding;Completeproteome;Deafness;Diseasemutation;Elliptocytosis;Endoplasmicreticulum;Fattyacidmetabolism;Hereditaryhemolyticanemia;Ligase;Lipidmetabolism;Magnesium;Membrane;Mentalretardation;Microsome;Mitochondrion;Mitochondrionoutermembrane;Nucleotide-binding;Peroxisome;Polymorphism;Referenceproteome;Signal-anchor;Transmembrane;Transmembranehelix	25.0731	24.1755	23.6694	24.383	25.1942	24.4492	24.6339	24.6685	24.5898		0.206634	0.463867			0.310366	0.631127	0.36948	0.630622			0.059297	0.9296	-0.0446968	-0.123789
O60506-2;O60506;O60506-4;O60506-3;O60506-5	O60506-2;O60506;O60506-4;O60506-3;O60506-5	Heterogeneous nuclear ribonucleoprotein Q	SYNCRIP	17	13	13	38.1	31.3	31.3	65.681	0	38.641	88	biological regulation;cell differentiation;cellular developmental process;cellular macromolecule metabolic process;cellular metabolic process;cellular nitrogen compound metabolic process;cellular process;cellular response to chemical stimulus;cellular response to cytokine stimulus;cellular response to interferon-gamma;cellular response to organic substance;cellular response to stimulus;CRD-mediat…	binding;mRNA binding;nucleic acid binding;nucleotide binding;poly(A) RNA binding;poly-purine tract binding;RNA binding;single-stranded RNA binding	catalytic step 2 spliceosome;cell part;CRD-mediated mRNA stability complex;cytoplasmic part;endoplasmic reticulum;histone pre-mRNA 3'end processing complex;intracellular membrane-bounded organelle;intracellular organelle;intracellular organelle part;intracellular part;macromolecular complex;membrane;membrane-bounded organelle;nuclear part;nucleoplasm;nucleus;organelle;organelle part;protein compl…		3D-structure;Acetylation;Alternativesplicing;Completeproteome;Cytoplasm;Directproteinsequencing;Endoplasmicreticulum;Host-virusinteraction;Isopeptidebond;Methylation;Microsome;mRNAprocessing;mRNAsplicing;Nucleus;Phosphoprotein;Referenceproteome;Repeat;Ribonucleoprotein;RNA-binding;Spliceosome;Translationregulation;Ublconjugation	26.3981	26.4828	26.5901	26.7653	26.3466	26.4229	26.5904	26.9082	26.1906		0.0287046	0.861876			0.0522476	0.962301	0.0212949	0.0886442			0.0738979	0.920751	0.0514304	0.149388
O60508	O60508	Pre-mRNA-processing factor 17	CDC40	1	1	1	1.7	1.7	1.7	65.521	0.0059016	1.7213	3	biosynthetic process;cellular biosynthetic process;cellular macromolecule biosynthetic process;cellular macromolecule metabolic process;cellular metabolic process;cellular nitrogen compound metabolic process;cellular process;establishment of localization;establishment of localization in cell;establishment of RNA localization;gene expression;intracellular transport;macromolecule biosynthetic proce…		catalytic step 2 spliceosome;cell part;intracellular organelle part;intracellular part;macromolecular complex;nuclear part;nucleoplasm;organelle part;ribonucleoprotein complex;spliceosomal complex	Spliceosome	Completeproteome;mRNAprocessing;mRNAsplicing;Nucleus;Referenceproteome;Repeat;Spliceosome;WDrepeat	21.6059	22.4752	22.539	22.299	22.3076	20.3931	21.7925	22.0284	20.8804		0.228286	0.435418			0.313452	0.600815	-0.540123	-0.671548			0.0468644	0.932376	-0.0994873	-0.120356
O60563	O60563	Cyclin-T1	CCNT1	1	1	1	2.3	2.3	2.3	80.684	0	5.1436	10	biological regulation;biosynthetic process;cell cycle;cell division;cell surface receptor linked signaling pathway;cellular biosynthetic process;cellular macromolecule biosynthetic process;cellular macromolecule metabolic process;cellular metabolic process;cellular nitrogen compound metabolic process;cellular process;cellular protein metabolic process;cellular response to stimulus;enzyme linked r…	binding;chromatin binding;DNA binding;nucleic acid binding;regulatory region DNA binding;regulatory region nucleic acid binding;RNA binding;snRNA binding;transcription regulatory region DNA binding	carboxy-terminal domain protein kinase complex;cell part;intracellular membrane-bounded organelle;intracellular organelle;intracellular organelle part;intracellular part;macromolecular complex;membrane-bounded organelle;nuclear part;nucleoplasm;nucleoplasm part;nucleus;organelle;organelle part;positive transcription elongation factor complex b;protein complex;transcription elongation factor compl…		3D-structure;Acetylation;Alternativesplicing;Cellcycle;Celldivision;Coiledcoil;Completeproteome;Cyclin;Directproteinsequencing;Host-virusinteraction;Nucleus;Phosphoprotein;Polymorphism;Referenceproteome;Transcription;Transcriptionregulation	22.8235	23.3632	22.5809	22.9239	22.922	22.6437	22.4926	21.5208	22.0441	+	1.31891	0.021955			0.137308	0.859077	-0.0926514	-0.265296			1.28492	0.0607859	-0.810705	-2.04803
O60568	O60568	Procollagen-lysine,2-oxoglutarate 5-dioxygenase 3	PLOD3	4	4	4	6.1	6.1	6.1	84.784	0	12.105	13	anatomical structure development;anatomical structure morphogenesis;basement membrane assembly;basement membrane organization;biological regulation;cell morphogenesis;cell morphogenesis involved in differentiation;cellular component assembly;cellular component assembly at cellular level;cellular component morphogenesis;cellular component organization;cellular component organization at cellular le…	binding;carboxylic acid binding;catalytic activity;cation binding;galactosyltransferase activity;glucosyltransferase activity;ion binding;iron ion binding;L-ascorbic acid binding;metal ion binding;oxidoreductase activity;oxidoreductase activity, acting on paired donors, with incorporation or reduction of molecular oxygen;oxidoreductase activity, acting on paired donors, with incorporation or redu…	cell part;cytoplasmic part;endoplasmic reticulum;endoplasmic reticulum membrane;endoplasmic reticulum part;extracellular membrane-bounded organelle;extracellular organelle;extracellular region part;extracellular vesicular exosome;intracellular membrane-bounded organelle;intracellular organelle;intracellular organelle part;intracellular part;membrane;membrane part;membrane-bounded organelle;membra…	Lysine degradation;Other types of O-glycan biosynthesis	Completeproteome;Dioxygenase;Diseasemutation;Endoplasmicreticulum;Glycoprotein;Iron;Membrane;Metal-binding;Oxidoreductase;Polymorphism;Referenceproteome;Signal;VitaminC	20.7657	24.8394	22.8123	19.2844	24.9926	22.091	24.6056	23.2654	23.431		0.192964	0.484632			0.123344	0.832462	-0.683114	-0.321544			0.410754	0.369509	1.64464	0.913166
O60613	O60613	15 kDa selenoprotein	2022-09-15	2	2	2	17.9	17.9	17.9	17.79	0	10.256	10	cellular macromolecule metabolic process;cellular metabolic process;cellular process;cellular protein metabolic process;'de novo' posttranslational protein folding;'de novo' protein folding;macromolecule metabolic process;metabolic process;primary metabolic process;protein folding;protein metabolic process	binding;selenium binding	cell part;cytoplasmic part;endoplasmic reticulum lumen;endoplasmic reticulum part;extracellular membrane-bounded organelle;extracellular organelle;extracellular region part;extracellular vesicular exosome;intracellular organelle lumen;intracellular organelle part;intracellular part;membrane-bounded organelle;membrane-bounded vesicle;membrane-enclosed lumen;organelle;organelle lumen;organelle part…		Alternativesplicing;Completeproteome;Directproteinsequencing;Endoplasmicreticulum;Referenceproteome;Selenocysteine;Signal	21.6445	21.4578	21.9144	22.8865	22.2321	22.4316	23.3034	23.504	23.1168	+	3.11291	0.000765432			1.64243	0.0527197	0.844528	2.52351	+	RSV-KIAR_RSV	1.61918	0.039459	0.791318	2.4454
O60664-4;O60664-3;O60664	O60664-4;O60664-3;O60664	Perilipin-3	PLIN3	1	1	1	2.8	2.8	2.8	45.803	0	3.0593	4	cellular process;establishment of localization;transport;vesicle-mediated transport		cell part;cytoplasm;cytoplasmic part;endosomal part;endosome;endosome membrane;Golgi apparatus;intracellular membrane-bounded organelle;intracellular organelle;intracellular organelle part;intracellular part;lipid particle;membrane;membrane-bounded organelle;organelle;organelle membrane;organelle part		Acetylation;Alternativesplicing;Coiledcoil;Completeproteome;Cytoplasm;Endosome;Lipiddroplet;Membrane;Phosphoprotein;Polymorphism;Referenceproteome;Transport	22.1485	22.5216	22.1115	21.8967	20.4292	21.9028	22.903	20.1039	20.3872		0.371517	0.275711			0.77255	0.211358	-0.850929	-1.40097			0.0981459	0.854602	-0.278198	-0.249347
O60701-3;O60701-2;O60701	O60701-3;O60701-2;O60701	UDP-glucose 6-dehydrogenase	UGDH	3	3	3	9.3	9.3	9.3	44.414	0	11.181	34	alcohol metabolic process;amine metabolic process;aminoglycan biosynthetic process;aminoglycan metabolic process;anatomical structure morphogenesis;biosynthetic process;carbohydrate biosynthetic process;carbohydrate metabolic process;carboxylic acid biosynthetic process;carboxylic acid metabolic process;cellular biosynthetic process;cellular carbohydrate metabolic process;cellular glucuronidation…	binding;catalytic activity;coenzyme binding;cofactor binding;electron carrier activity;NAD binding;nucleotide binding;oxidoreductase activity;oxidoreductase activity, acting on CH-OH group of donors;oxidoreductase activity, acting on the CH-OH group of donors, NAD or NADP as acceptor;UDP-glucose 6-dehydrogenase activity	cell part;cytoplasmic part;cytosol;extracellular membrane-bounded organelle;extracellular organelle;extracellular region part;extracellular vesicular exosome;intracellular organelle part;intracellular part;membrane-bounded organelle;membrane-bounded vesicle;nuclear part;nucleoplasm;organelle;organelle part;vesicle	Amino sugar and nucleotide sugar metabolism;Ascorbate and aldarate metabolism;Pentose and glucuronate interconversions;Starch and sucrose metabolism	3D-structure;Acetylation;Allostericenzyme;Alternativesplicing;Completeproteome;NAD;Oxidoreductase;Phosphoprotein;Referenceproteome	21.4386	21.135	22.2097	25.1781	25.1565	25.1607	24.9799	25.0057	24.6108	+	4.59715	0	+	RSV_Ctrl	3.43552	0.0256	3.57063	8.50297			1.10299	0.181677	-0.29963	-1.31568
O60716-32;O60716-31;O60716-29;O60716-27;O60716-30;O60716-28;O60716-26;O60716-25;O60716-24;O60716-23;O60716-21;O60716-19;O60716-22;O60716-20;O60716-16;O60716-18;O60716-15;O60716-17;O60716-13;O60716-11;O60716-14;O60716-12;O60716-10;O60716-8;O60716-9;O60716-7;O60716-5;O60716-3;O60716-6;O60716-4;O60716-2;O60716	O60716-32;O60716-31;O60716-29;O60716-27;O60716-30;O60716-28;O60716-26;O60716-25;O60716-24;O60716-23;O60716-21;O60716-19;O60716-22;O60716-20;O60716-16;O60716-18;O60716-15;O60716-17;O60716-13;O60716-11;O60716-14;O60716-12;O60716-10;O60716-8;O60716-9;O60716-7;O60716-5;O60716-3;O60716-6;O60716-4;O60716-2;O60716	Catenin delta-1	CTNND1	7	7	7	16.3	16.3	16.3	65.64	0	50.864	139	adherens junction organization;anatomical structure development;biological adhesion;biological regulation;biosynthetic process;brain development;cell adhesion;cell junction assembly;cell junction organization;cell surface receptor linked signaling pathway;cell-cell adhesion;cell-cell junction organization;cellular biosynthetic process;cellular component assembly;cellular component assembly at cel…	binding;cadherin binding;cell adhesion molecule binding;protein binding;receptor binding	adherens junction;anchoring junction;cell junction;cell part;cell projection;cell projection part;cell-cell adherens junction;cell-cell junction;cytoplasm;cytoplasmic part;cytosol;dendritic spine;extracellular membrane-bounded organelle;extracellular organelle;extracellular region part;extracellular vesicular exosome;growth cone;intracellular membrane-bounded organelle;intracellular organelle;int…	Adherens junction;Leukocyte transendothelial migration	3D-structure;Acetylation;Alternativeinitiation;Alternativesplicing;Celladhesion;Cellmembrane;Coiledcoil;Completeproteome;Cytoplasm;Membrane;Nucleus;Phosphoprotein;Polymorphism;Referenceproteome;Repeat;Transcription;Transcriptionregulation;Wntsignalingpathway	27.2638	27.0012	27.5163	26.7997	27.0708	27.1671	26.8241	27.109	26.9543		0.629465	0.116895			0.59996	0.472193	-0.247904	-0.869957			0.134386	0.876881	-0.0500965	-0.211024
O60763;O60763-2	O60763;O60763-2	General vesicular transport factor p115	USO1	4	4	4	4.7	4.7	4.7	107.89	0	3.8974	13	cell cycle;cellular component organization;cellular component organization at cellular level;cellular component organization or biogenesis;cellular component organization or biogenesis at cellular level;cellular membrane fusion;cellular membrane organization;cellular process;ER to Golgi vesicle-mediated transport;establishment of localization;establishment of localization in cell;establishment of…	protein transporter activity;substrate-specific transporter activity;transporter activity	cell part;coated vesicle membrane;cytoplasmic part;cytoplasmic vesicle membrane;cytoplasmic vesicle part;cytosol;endoplasmic reticulum;ER to Golgi transport vesicle membrane;Golgi apparatus;Golgi apparatus part;Golgi membrane;Golgi stack;intracellular membrane-bounded organelle;intracellular non-membrane-bounded organelle;intracellular organelle;intracellular organelle part;intracellular part;mem…		3D-structure;Acetylation;Alternativesplicing;Coiledcoil;Completeproteome;Cytoplasm;ER-Golgitransport;Golgiapparatus;Membrane;Phosphoprotein;Proteintransport;Referenceproteome;Repeat;Transport	24.0389	25.9664	21.9364	26.2632	24.5116	25.0473	25.7867	25.4115	25.519		0.473161	0.194093			0.434931	0.430791	1.29347	0.941491			0.219261	0.683704	0.298335	0.473517
O60832;O60832-2	O60832;O60832-2	H/ACA ribonucleoprotein complex subunit 4	DKC1	9	9	9	25.7	25.7	25.7	57.673	0	114.41	148	anatomical structure homeostasis;biological regulation;biosynthetic process;box H/ACA snoRNA 3'-end processing;box H/ACA snoRNA metabolic process;box H/ACA snoRNA processing;cell proliferation;cellular biosynthetic process;cellular component organization;cellular component organization at cellular level;cellular component organization or biogenesis;cellular component organization or biogenesis at…	binding;catalytic activity;DNA polymerase activity;intramolecular transferase activity;isomerase activity;nucleic acid binding;nucleotidyltransferase activity;pseudouridine synthase activity;RNA binding;RNA-directed DNA polymerase activity;telomerase activity;transferase activity;transferase activity, transferring phosphorus-containing groups	box H/ACA RNP complex;box H/ACA snoRNP complex;Cajal body;cell part;cytoplasm;intracellular membrane-bounded organelle;intracellular non-membrane-bounded organelle;intracellular organelle;intracellular organelle part;intracellular part;macromolecular complex;membrane-bounded organelle;non-membrane-bounded organelle;nuclear body;nuclear part;nucleolar part;nucleolus;nucleoplasm;nucleoplasm part;nu…	Ribosome biogenesis in eukaryotes	Acetylation;Alternativesplicing;Completeproteome;Cytoplasm;Directproteinsequencing;Diseasemutation;Dyskeratosiscongenita;Isomerase;Nucleus;Phosphoprotein;Referenceproteome;Ribonucleoprotein;Ribosomebiogenesis;RNA-binding;rRNAprocessing	27.8249	27.2959	27.1167	26.9134	26.7977	26.5201	26.496	26.3716	26.3892	+	2.16165	0.00380175			1.29268	0.0994206	-0.668748	-1.95252			1.23989	0.143332	-0.324801	-1.45642
O60884	O60884	DnaJ homolog subfamily A member 2	DNAJA2	3	3	3	9.2	9.2	9.2	45.745	0	11.342	22	biological regulation;cellular macromolecule metabolic process;cellular metabolic process;cellular process;cellular protein metabolic process;macromolecule metabolic process;metabolic process;positive regulation of biological process;positive regulation of cell proliferation;positive regulation of cellular process;primary metabolic process;protein folding;protein metabolic process;protein refoldi…	adenyl nucleotide binding;adenyl ribonucleotide binding;ATP binding;binding;cation binding;chaperone binding;ion binding;metal ion binding;nucleotide binding;protein binding;purine nucleotide binding;purine ribonucleoside triphosphate binding;purine ribonucleotide binding;ribonucleotide binding;unfolded protein binding	cell part;cytoplasmic part;cytosol;extracellular membrane-bounded organelle;extracellular organelle;extracellular region part;extracellular vesicular exosome;intracellular part;membrane;membrane-bounded organelle;membrane-bounded vesicle;organelle;vesicle	Protein processing in endoplasmic reticulum	Acetylation;Chaperone;Completeproteome;Lipoprotein;Membrane;Metal-binding;Methylation;Phosphoprotein;Prenylation;Referenceproteome;Repeat;Zinc;Zinc-finger	24.9973	22.3499	23.73	23.8111	24.1042	24.2356	24.2147	24.9232	24.8844		0.417698	0.234407			0.175167	0.782355	0.357914	0.409187			1.11969	0.10032	0.623771	1.72319
O60934	O60934	Nibrin	NBN	1	1	1	1.2	1.2	1.2	84.958	0.0028551	2.1925	7	anatomical structure homeostasis;B cell activation;B cell activation involved in immune response;biological regulation;blastocyst growth;cell activation;cell activation involved in immune response;cell cycle;cell cycle arrest;cell cycle checkpoint;cell cycle process;cell proliferation;cellular component organization;cellular component organization at cellular level;cellular component organization…	binding;damaged DNA binding;DNA binding;nucleic acid binding;protein binding;protein N-terminus binding;transcription factor binding	cell part;chromosomal part;chromosome, telomeric region;inclusion body;intracellular membrane-bounded organelle;intracellular non-membrane-bounded organelle;intracellular organelle;intracellular organelle part;intracellular part;macromolecular complex;membrane-bounded organelle;Mre11 complex;non-membrane-bounded organelle;nuclear body;nuclear chromosome part;nuclear chromosome, telomeric region;n…	Homologous recombination	Cellcycle;Chromosome;Completeproteome;Directproteinsequencing;Diseasemutation;DNAdamage;DNArepair;Meiosis;Nucleus;Phosphoprotein;Polymorphism;Referenceproteome;Telomere	21.638	22.5037	22.9709	22.3777	22.4507	22.5949	22.105	22.4675	22.0089		0.14114	0.577114			0.0934623	0.895233	0.103595	0.209011			0.849159	0.262675	-0.280645	-1.10703
O75083;O75083-3	O75083	WD repeat-containing protein 1	WDR1	9	9	9	18.8	18.8	18.8	66.193	0	15.897	79	biological regulation;blood coagulation;cell activation;cellular process;coagulation;establishment of localization;establishment of localization in cell;exocytosis;hemostasis;multicellular organismal process;neurological system process;platelet activation;platelet degranulation;regulation of biological process;regulation of biological quality;regulation of body fluid levels;regulation of cell dev…		actin filament;cell junction;cell part;cell projection;cytoplasm;cytoplasmic part;cytoskeletal part;cytosol;extracellular membrane-bounded organelle;extracellular organelle;extracellular region;extracellular region part;extracellular vesicular exosome;intracellular non-membrane-bounded organelle;intracellular organelle;intracellular organelle part;intracellular part;macromolecular complex;membran…		Acetylation;Actin-binding;Alternativesplicing;Celljunction;Cellprojection;Completeproteome;Cytoplasm;Cytoskeleton;Directproteinsequencing;Phosphoprotein;Polymorphism;Referenceproteome;Repeat;WDrepeat	25.8843	25.503	25.8123	25.9153	25.7569	26.4657	26.3704	26.3882	26.4103	+	1.34071	0.0211148			0.568437	0.453078	0.312756	0.907664			0.732088	0.269208	0.343688	1.09075
O75152	O75152	Zinc finger CCCH domain-containing protein 11A	ZC3H11A	2	2	2	3.3	3.3	3.3	89.13	0	2.8483	14	establishment of localization;establishment of localization in cell;establishment of RNA localization;intracellular transport;mRNA export from nucleus;mRNA transport;nuclear export;nuclear transport;nucleic acid transport;nucleobase-containing compound transport;nucleocytoplasmic transport;poly(A)+ mRNA export from nucleus;RNA export from nucleus;RNA transport;transport	binding;cation binding;ion binding;metal ion binding			Acetylation;Coiledcoil;Completeproteome;Metal-binding;mRNAtransport;Phosphoprotein;Polymorphism;Referenceproteome;Repeat;Transport;Zinc;Zinc-finger	23.1425	23.6202	22.8893	23.136	23.593	23.4485	23.191	22.3363	22.8391		0.742337	0.0848066			0.278103	0.727234	0.175162	0.495947			1.00321	0.120977	-0.603664	-1.57905
Q86VP6-2;O75155-2;Q86VP6;O75155	Q86VP6-2;O75155-2;Q86VP6;O75155	Cullin-associated NEDD8-dissociated protein 1;Cullin-associated NEDD8-dissociated protein 2	CAND1;CAND2	1	1	1	0.9	0.9	0.9	117.89	0.0047106	1.8538	3	biological regulation;biosynthetic process;cell differentiation;cellular biosynthetic process;cellular component assembly;cellular component assembly at cellular level;cellular component organization;cellular component organization at cellular level;cellular component organization or biogenesis;cellular component organization or biogenesis at cellular level;cellular developmental process;cellular…		cell part;cullin-RING ubiquitin ligase complex;cytoplasm;extracellular membrane-bounded organelle;extracellular organelle;extracellular region part;extracellular vesicular exosome;intracellular;intracellular membrane-bounded organelle;intracellular organelle;intracellular organelle part;intracellular part;macromolecular complex;membrane;membrane-bounded organelle;membrane-bounded vesicle;nuclear …		3D-structure;Acetylation;Alternativesplicing;Completeproteome;Cytoplasm;Directproteinsequencing;Nucleus;Phosphoprotein;Polymorphism;Referenceproteome;Repeat;Transcription;Ublconjugation;Ublconjugationpathway	21.5662	22.4315	22.3987	22.22	21.6546	19.9614	20.584	21.9264	20.0329		0.527169	0.162526			0.508249	0.388005	-0.853476	-1.02183			0.186775	0.709924	-0.430896	-0.439133
O75251-2;O75251	O75251-2;O75251	NADH dehydrogenase [ubiquinone] iron-sulfur protein 7, mitochondrial	NDUFS7	2	2	2	8.7	8.7	8.7	22.202	0	2.6267	4	cellular component assembly;cellular component assembly at cellular level;cellular component biogenesis;cellular component organization;cellular component organization at cellular level;cellular component organization or biogenesis;cellular component organization or biogenesis at cellular level;cellular macromolecular complex assembly;cellular macromolecular complex subunit organization;cellular …	4 iron, 4 sulfur cluster binding;binding;catalytic activity;cation binding;cofactor binding;ion binding;iron-sulfur cluster binding;metal cluster binding;metal ion binding;NADH dehydrogenase (quinone) activity;NADH dehydrogenase (ubiquinone) activity;NADH dehydrogenase activity;oxidoreductase activity;oxidoreductase activity, acting on NADH or NADPH;oxidoreductase activity, acting on NADH or NADP…	cell body;cell part;cell projection;cytoplasmic part;intracellular organelle part;intracellular part;macromolecular complex;membrane;membrane part;mitochondrial inner membrane;mitochondrial membrane;mitochondrial membrane part;mitochondrial part;mitochondrial respiratory chain complex I;NADH dehydrogenase complex;neuron projection;neuronal cell body;organelle inner membrane;organelle membrane;org…	Alzheimer's disease;Huntington's disease;Oxidative phosphorylation;Parkinson's disease	4Fe-4S;Alternativesplicing;Completeproteome;Diseasemutation;Electrontransport;Iron;Iron-sulfur;Leighsyndrome;Metal-binding;Mitochondrion;NAD;Oxidoreductase;Polymorphism;Referenceproteome;Respiratorychain;Transitpeptide;Transport;Ubiquinone	22.8737	22.5486	22.2589	22.63	22.5318	22.4373	22.7564	22.8662	22.8802		0.742038	0.084677			0.0505997	0.95826	-0.0274086	-0.09581			1.94153	0.0903774	0.301248	1.79277
O75323	O75323	Protein NipSnap homolog 2	GBAS	2	2	2	8.4	8.4	8.4	33.742	0	5.2559	54	ATP biosynthetic process;ATP metabolic process;biological regulation;biosynthetic process;cellular biosynthetic process;cellular metabolic process;cellular nitrogen compound biosynthetic process;cellular nitrogen compound metabolic process;cellular process;generation of precursor metabolites and energy;heterocycle biosynthetic process;heterocycle metabolic process;metabolic process;negative regul…		cell part;cytoplasmic part;integral to membrane;integral to plasma membrane;intracellular membrane-bounded organelle;intracellular organelle;intracellular part;intrinsic to membrane;intrinsic to plasma membrane;membrane;membrane part;membrane-bounded organelle;mitochondrion;organelle;plasma membrane part		Alternativesplicing;Completeproteome;Referenceproteome	25.2976	25.0842	25.7827	25.2654	24.5997	25.2712	25.3145	25.2794	25.236		0.370496	0.276532			0.491365	0.485553	-0.342689	-0.848382			0.443289	0.501115	0.231199	0.71356
O75348	O75348	V-type proton ATPase subunit G 1	ATP6V1G1	1	1	1	14.4	14.4	14.4	13.757	0	4.1824	25	biological regulation;cation homeostasis;cation transport;cell surface receptor linked signaling pathway;cellular cation homeostasis;cellular chemical homeostasis;cellular component organization;cellular component organization at cellular level;cellular component organization or biogenesis;cellular component organization or biogenesis at cellular level;cellular homeostasis;cellular ion homeostasi…	active transmembrane transporter activity;ATPase activity;ATPase activity, coupled;ATPase activity, coupled to movement of substances;ATPase activity, coupled to transmembrane movement of ions;ATPase activity, coupled to transmembrane movement of ions, phosphorylative mechanism;ATPase activity, coupled to transmembrane movement of substances;ATPase binding;binding;catalytic activity;cation transm…	cell part;cytoplasmic part;cytosol;extracellular membrane-bounded organelle;extracellular organelle;extracellular region part;extracellular vesicular exosome;intracellular organelle part;intracellular part;lysosomal membrane;macromolecular complex;membrane;membrane part;membrane-bounded organelle;membrane-bounded vesicle;organelle;organelle membrane;organelle part;plasma membrane;protein complex;…	Collecting duct acid secretion;Epithelial cell signaling in Helicobacter pylori infection;Oxidative phosphorylation;Phagosome;Rheumatoid arthritis;Vibrio cholerae infection	Acetylation;Completeproteome;Directproteinsequencing;Hydrogeniontransport;Iontransport;Referenceproteome;Transport	24.4713	23.3558	23.5915	23.547	23.4017	24.4076	23.3554	23.503	23.2465		0.319931	0.326423			0.0148692	0.981771	-0.020757	-0.0369125			0.575768	0.326931	-0.417138	-0.987108
O75367-3;O75367;O75367-2	O75367-3;O75367;O75367-2	Core histone macro-H2A.1	H2AFY	19	19	18	45.3	45.3	42.9	39.488	0	323.31	700	biological regulation;cellular component assembly;cellular component assembly at cellular level;cellular component organization;cellular component organization at cellular level;cellular component organization or biogenesis;cellular component organization or biogenesis at cellular level;cellular macromolecular complex assembly;cellular macromolecular complex subunit organization;cellular process;…	binding;chromatin binding;chromatin DNA binding;core promoter binding;core promoter sequence-specific DNA binding;DNA binding;double-stranded DNA binding;double-stranded methylated DNA binding;enzyme binding;enzyme inhibitor activity;enzyme regulator activity;kinase binding;kinase inhibitor activity;kinase regulator activity;nucleic acid binding;nucleosomal DNA binding;nucleosome binding;protein …	Barr body;cell part;centromeric heterochromatin;chromatin;chromosomal part;chromosome;condensed chromosome;extracellular membrane-bounded organelle;extracellular organelle;extracellular region part;extracellular vesicular exosome;heterochromatin;intracellular membrane-bounded organelle;intracellular non-membrane-bounded organelle;intracellular organelle;intracellular organelle part;intracellular …	Systemic lupus erythematosus	3D-structure;Acetylation;Alternativesplicing;Chromatinregulator;Chromosome;Completeproteome;DNA-binding;Isopeptidebond;Methylation;Nucleosomecore;Nucleus;Phosphoprotein;Referenceproteome;Ublconjugation	30.444	30.5673	30.6179	30.5185	30.6586	30.6128	30.5132	30.1273	30.2424	+	1.18916	0.0280749			0.334434	0.832662	0.0535838	0.322617			1.16902	0.168183	-0.302329	-1.36428
O75369-2;O75369-9;O75369;O75369-8;O75369-6;O75369-3;O75369-7;O75369-5;O75369-4;Q14315-2;Q14315	O75369-2;O75369-9;O75369;O75369-8;O75369-6;O75369-3;O75369-7;O75369-5;O75369-4	Filamin-B	FLNB	60	60	57	35.1	35.1	34.2	275.66	0	297.59	799	actin cytoskeleton organization;actin filament-based process;anatomical structure development;biological regulation;cell development;cell differentiation;cell junction assembly;cell junction organization;cell surface receptor linked signaling pathway;cellular component assembly;cellular component assembly at cellular level;cellular component organization;cellular component organization at cellula…	actin binding;ankyrin binding;binding;cytoskeletal protein binding;identical protein binding;protein binding	actin cytoskeleton;actin filament bundle;actomyosin;adherens junction;anchoring junction;cell cortex;cell junction;cell part;cell-substrate adherens junction;cell-substrate junction;contractile fiber part;costamere;cytoplasm;cytoplasmic part;cytoskeletal part;cytoskeleton;cytosol;extracellular membrane-bounded organelle;extracellular organelle;extracellular region part;extracellular vesicular exo…	Focal adhesion;MAPK signaling pathway	3D-structure;Acetylation;Actin-binding;Alternativesplicing;Completeproteome;Cytoplasm;Cytoskeleton;Developmentalprotein;Differentiation;Directproteinsequencing;Diseasemutation;Dwarfism;Isopeptidebond;Membrane;Myofibrillarmyopathy;Myogenesis;Phosphoprotein;Polymorphism;Referenceproteome;Repeat;Ublconjugation	29.612	29.4925	29.5477	29.992	29.9103	29.8965	29.7655	29.7215	29.6967	+	3.58978	0.000466019	+	RSV_Ctrl	2.9551	0.0489104	0.38218	2.62481			2.32985	0.133087	-0.205015	-1.50789
O75390	O75390	Citrate synthase, mitochondrial	CS	6	6	6	18.5	18.5	18.5	51.712	0	9.7569	96	acetyl-CoA catabolic process;acetyl-CoA metabolic process;carbohydrate metabolic process;catabolic process;cellular carbohydrate metabolic process;cellular catabolic process;cellular metabolic process;cellular process;coenzyme catabolic process;coenzyme metabolic process;cofactor catabolic process;cofactor metabolic process;metabolic process;primary metabolic process;small molecule metabolic proc…	catalytic activity;citrate (Si)-synthase activity;transferase activity;transferase activity, transferring acyl groups;transferase activity, transferring acyl groups, acyl groups converted into alkyl on transfer	cell part;cytoplasmic part;extracellular membrane-bounded organelle;extracellular organelle;extracellular region part;extracellular vesicular exosome;intracellular membrane-bounded organelle;intracellular organelle;intracellular organelle lumen;intracellular organelle part;intracellular part;membrane-bounded organelle;membrane-bounded vesicle;membrane-enclosed lumen;mitochondrial matrix;mitochond…	Citrate cycle (TCA cycle);Glyoxylate and dicarboxylate metabolism	Acetylation;Completeproteome;Directproteinsequencing;Methylation;Mitochondrion;Referenceproteome;Transferase;Transitpeptide;Tricarboxylicacidcycle	27.1638	27.9749	27.4474	27.2997	27.8463	27.1858	27.7697	27.8813	27.5041		0.214101	0.45326			0.0968784	0.895488	-0.0847403	-0.205128			0.518121	0.425136	0.274419	0.825283
O75400-2;O75400;O75400-3	O75400-2;O75400;O75400-3	Pre-mRNA-processing factor 40 homolog A	PRPF40A	6	6	6	8.5	8.5	8.5	105.93	0	20.771	47	biological regulation;cell cycle;cell division;cell migration;cell motility;cellular component movement;cellular component organization;cellular component organization at cellular level;cellular component organization or biogenesis;cellular component organization or biogenesis at cellular level;cellular macromolecule metabolic process;cellular metabolic process;cellular nitrogen compound metaboli…		cell part;cytoplasm;intracellular organelle part;intracellular part;membrane;nuclear body;nuclear matrix;nuclear part;nuclear speck;nucleoplasm;nucleoplasm part;organelle part	Spliceosome	3D-structure;Acetylation;Alternativesplicing;Cellcycle;Celldivision;Completeproteome;mRNAprocessing;mRNAsplicing;Nucleus;Phosphoprotein;Referenceproteome;Repeat	26.3669	26.1188	25.8941	25.8058	26.2184	26.3596	26.2101	25.9728	25.1944		0.307548	0.33844			0.00198917	0.998511	0.00131035	0.0041591			0.40816	0.478268	-0.33546	-0.747377
O75475;O75475-3;O75475-2	O75475;O75475-3;O75475-2	PC4 and SFRS1-interacting protein	PSIP1	3	3	3	5.5	5.5	5.5	60.103	0	11.024	13	biological regulation;biosynthetic process;cellular biosynthetic process;cellular component assembly;cellular component assembly at cellular level;cellular component organization;cellular component organization at cellular level;cellular component organization or biogenesis;cellular component organization or biogenesis at cellular level;cellular macromolecular complex assembly;cellular macromolec…	activating transcription factor binding;binding;chromatin binding;DNA binding;nucleic acid binding;protein binding;protein binding transcription factor activity;RNA polymerase II transcription coactivator activity;RNA polymerase II transcription cofactor activity;RNA polymerase II transcription factor binding transcription factor activity;RNA polymerase II transcription factor binding transcripti…	cell part;chromatin;chromosomal part;cytoplasmic part;cytosol;heterochromatin;intracellular membrane-bounded organelle;intracellular organelle;intracellular organelle part;intracellular part;membrane-bounded organelle;nuclear chromatin;nuclear chromosome part;nuclear heterochromatin;nuclear part;nuclear periphery;nucleoplasm;nucleus;organelle;organelle part;transcriptionally active chromatin		3D-structure;Alternativesplicing;Chromosomalrearrangement;Citrullination;Coiledcoil;Completeproteome;Directproteinsequencing;DNA-binding;Host-virusinteraction;Nucleus;Phosphoprotein;Referenceproteome;Transcription;Transcriptionregulation	25.4581	24.0945	20.8031	20.1416	21.1075	20.0959	20.0417	19.6373	20.4325	+	1.28364	0.0233417			0.991501	0.0962931	-3.00357	-1.9754			0.438792	0.429335	-0.411177	-0.819265
O75477	O75477	Erlin-1	ERLIN1	7	5	5	23.1	17.6	17.6	38.925	0	15.962	48	catabolic process;cellular catabolic process;cellular macromolecule catabolic process;cellular macromolecule metabolic process;cellular metabolic process;cellular process;ER-associated protein catabolic process;macromolecule catabolic process;macromolecule metabolic process;metabolic process;modification-dependent macromolecule catabolic process;modification-dependent protein catabolic process;pr…		cell part;cytoplasmic part;endoplasmic reticulum;endoplasmic reticulum membrane;endoplasmic reticulum part;integral to membrane;intracellular membrane-bounded organelle;intracellular organelle;intracellular organelle part;intracellular part;intrinsic to membrane;macromolecular complex;membrane;membrane part;membrane-bounded organelle;organelle;organelle membrane;organelle part;protein complex		Acetylation;Completeproteome;Directproteinsequencing;Endoplasmicreticulum;Glycoprotein;Membrane;Referenceproteome;Signal-anchor;Transmembrane;Transmembranehelix	24.7678	25.161	25.6602	25.6548	25.6176	25.5544	25.8304	25.665	25.5746		0.875634	0.0601106			0.726952	0.320077	0.412603	1.14658			0.431082	0.70252	0.081063	0.449241
O75489	O75489	NADH dehydrogenase [ubiquinone] iron-sulfur protein 3, mitochondrial	NDUFS3	2	2	2	13.6	13.6	13.6	30.241	0	20.851	48	anatomical structure development;biological regulation;cellular metabolic process;cellular process;developmental process;electron transport chain;generation of precursor metabolites and energy;metabolic process;mitochondrial electron transport, NADH to ubiquinone;negative regulation of biological process;negative regulation of cell growth;negative regulation of cellular process;negative regulatio…	catalytic activity;electron carrier activity;NADH dehydrogenase (quinone) activity;NADH dehydrogenase (ubiquinone) activity;NADH dehydrogenase activity;oxidoreductase activity;oxidoreductase activity, acting on NADH or NADPH;oxidoreductase activity, acting on NADH or NADPH, quinone or similar compound as acceptor	cell part;cytoplasmic part;intracellular membrane-bounded organelle;intracellular organelle;intracellular organelle part;intracellular part;macromolecular complex;membrane;membrane part;membrane-bounded organelle;mitochondrial inner membrane;mitochondrial membrane;mitochondrial membrane part;mitochondrial part;mitochondrial respiratory chain complex I;mitochondrion;NADH dehydrogenase complex;nucl…	Alzheimer's disease;Huntington's disease;Oxidative phosphorylation;Parkinson's disease	Alternativesplicing;Completeproteome;Directproteinsequencing;Electrontransport;Membrane;Mitochondrion;Mitochondrioninnermembrane;NAD;Oxidoreductase;Polymorphism;Referenceproteome;Respiratorychain;Transitpeptide;Transport;Ubiquinone	26.3788	26.4551	26.2013	25.5648	25.5304	25.768	25.3775	25.3724	25.5155	+	3.8144	0.000607595	+	RSV_Ctrl	2.62532	0.0256053	-0.723956	-3.52125			1.06789	0.285238	-0.199277	-1.06164
O75521-2;O75521	O75521-2;O75521	Enoyl-CoA delta isomerase 2, mitochondrial	ECI2	6	6	6	28.7	28.7	28.7	39.609	0	156.62	83	carboxylic acid catabolic process;carboxylic acid metabolic process;catabolic process;cellular catabolic process;cellular ketone metabolic process;cellular lipid catabolic process;cellular lipid metabolic process;cellular metabolic process;cellular process;fatty acid catabolic process;fatty acid metabolic process;lipid catabolic process;lipid metabolic process;metabolic process;monocarboxylic aci…	binding;carboxylic acid binding;catalytic activity;coenzyme binding;cofactor binding;dodecenoyl-CoA delta-isomerase activity;fatty acid binding;fatty-acyl-CoA binding;intramolecular oxidoreductase activity;intramolecular oxidoreductase activity, transposing C=C bonds;isomerase activity;lipid binding;monocarboxylic acid binding;protein binding;receptor binding	cell part;cytoplasmic part;intracellular membrane-bounded organelle;intracellular organelle;intracellular organelle lumen;intracellular organelle part;intracellular part;membrane;membrane-bounded organelle;membrane-enclosed lumen;microbody lumen;microbody part;mitochondrion;nuclear part;nucleoplasm;organelle;organelle lumen;organelle part;peroxisomal matrix;peroxisomal part	Fatty acid metabolism;Peroxisome	3D-structure;Acetylation;Alternativesplicing;Completeproteome;Isomerase;Mitochondrion;Peroxisome;Phosphoprotein;Polymorphism;Referenceproteome;Transitpeptide	26.0912	26.4739	26.9978	26.6424	26.7019	26.3185	26.2935	25.4939	25.9576		0.867002	0.0616064			0.0391912	0.962158	0.0332839	0.085674			1.15338	0.0931137	-0.639227	-1.77254
O75531	O75531	Barrier-to-autointegration factor;Barrier-to-autointegration factor, N-terminally processed	BANF1	6	6	6	74.2	74.2	74.2	10.058	0	61.757	92	cell cycle;cell cycle process;cellular component disassembly;cellular component disassembly at cellular level;cellular component organization;cellular component organization at cellular level;cellular component organization or biogenesis;cellular component organization or biogenesis at cellular level;cellular macromolecule metabolic process;cellular membrane organization;cellular metabolic proces…	binding;DNA binding;nucleic acid binding	cell part;chromosome;cytoplasm;cytoplasmic part;cytosol;extracellular membrane-bounded organelle;extracellular organelle;extracellular region part;extracellular vesicular exosome;intracellular membrane-bounded organelle;intracellular non-membrane-bounded organelle;intracellular organelle;intracellular organelle part;intracellular part;membrane-bounded organelle;membrane-bounded vesicle;non-membra…		3D-structure;Acetylation;Chromosome;Completeproteome;Cytoplasm;Diseasemutation;DNA-binding;Host-virusinteraction;Nucleus;Phosphoprotein;Referenceproteome	26.8012	26.1473	25.8455	26.9668	27.2205	26.7627	26.4027	26.8053	26.9147	+	0.956336	0.0497417			1.08426	0.130483	0.718646	1.74599			0.604618	0.374163	-0.275748	-0.90602
O75533;O75533-2	O75533	Splicing factor 3B subunit 1	SF3B1	8	8	8	9.6	9.6	9.6	145.83	0	50.72	88	anterior/posterior pattern specification;cellular macromolecule metabolic process;cellular metabolic process;cellular nitrogen compound metabolic process;cellular process;developmental process;gene expression;macromolecule metabolic process;metabolic process;mRNA metabolic process;mRNA processing;nitrogen compound metabolic process;nuclear mRNA splicing, via spliceosome;nucleic acid metabolic pro…	binding;chromatin binding	catalytic step 2 spliceosome;cell part;intracellular membrane-bounded organelle;intracellular organelle;intracellular organelle part;intracellular part;macromolecular complex;membrane-bounded organelle;nuclear body;nuclear part;nuclear speck;nucleoplasm;nucleoplasm part;nucleus;organelle;organelle part;ribonucleoprotein complex;spliceosomal complex;U12-type spliceosomal complex	Spliceosome	3D-structure;Acetylation;Alternativesplicing;Citrullination;Completeproteome;mRNAprocessing;mRNAsplicing;Nucleus;Phosphoprotein;Referenceproteome;Repeat;Spliceosome	26.9964	26.9664	27.0651	26.5275	26.8248	26.4688	26.1111	25.8679	25.7617	+	3.43525	0.000396694			1.615	0.106699	-0.402262	-1.87966	+	RSV-KIAR_RSV	1.99488	0.0386182	-0.693459	-2.76134
O75607	O75607	Nucleoplasmin-3	NPM3	3	3	3	40.4	40.4	40.4	19.343	0	7.7097	12	biosynthetic process;cellular biosynthetic process;cellular macromolecule biosynthetic process;cellular macromolecule metabolic process;cellular metabolic process;cellular nitrogen compound metabolic process;cellular process;macromolecule biosynthetic process;macromolecule metabolic process;metabolic process;ncRNA metabolic process;ncRNA processing;nitrogen compound metabolic process;nucleic acid…		cell part;intracellular non-membrane-bounded organelle;intracellular organelle;intracellular organelle part;intracellular part;non-membrane-bounded organelle;nuclear part;nucleolus;organelle;organelle part		Acetylation;Chaperone;Completeproteome;Directproteinsequencing;Nucleus;Phosphoprotein;Polymorphism;Referenceproteome	22.8082	25.6361	26.3804	25.0249	24.99	23.4907	23.8985	22.8627	24.0021		0.345242	0.300624			0.135149	0.824493	-0.439721	-0.33828			0.665217	0.204452	-0.914104	-1.26444
O75643;O75643-2	O75643;O75643-2	U5 small nuclear ribonucleoprotein 200 kDa helicase	SNRNP200	9	9	9	5.3	5.3	5.3	244.5	0	31.497	84	cell differentiation;cellular component assembly;cellular component assembly at cellular level;cellular component organization;cellular component organization at cellular level;cellular component organization or biogenesis;cellular component organization or biogenesis at cellular level;cellular developmental process;cellular macromolecular complex assembly;cellular macromolecular complex subunit …	adenyl nucleotide binding;adenyl ribonucleotide binding;ATP binding;ATPase activity;ATPase activity, coupled;ATP-dependent helicase activity;ATP-dependent RNA helicase activity;binding;catalytic activity;helicase activity;hydrolase activity;hydrolase activity, acting on acid anhydrides;hydrolase activity, acting on acid anhydrides, in phosphorus-containing anhydrides;identical protein binding;nuc…	catalytic step 2 spliceosome;cell part;intracellular membrane-bounded organelle;intracellular organelle;intracellular organelle part;intracellular part;macromolecular complex;membrane;membrane-bounded organelle;nuclear part;nucleoplasm;nucleus;organelle;organelle part;ribonucleoprotein complex;small nuclear ribonucleoprotein complex;spliceosomal complex;U5 snRNP	Spliceosome	3D-structure;Acetylation;Alternativesplicing;ATP-binding;Coiledcoil;Completeproteome;Directproteinsequencing;Diseasemutation;Helicase;Hydrolase;Isopeptidebond;mRNAprocessing;mRNAsplicing;Nucleotide-binding;Nucleus;Phosphoprotein;Polymorphism;Referenceproteome;Repeat;Retinitispigmentosa;Spliceosome;Ublconjugation	25.7872	25.4718	26.32	25.3199	25.8597	26.0719	25.7677	25.7316	25.6934		0.0548874	0.772865			0.119148	0.868966	-0.109133	-0.251607			0.0293518	0.966512	-0.0196273	-0.0604115
O75683	O75683	Surfeit locus protein 6	SURF6	4	4	4	11.1	11.1	11.1	41.45	0	8.1431	30	cellular component biogenesis;cellular component biogenesis at cellular level;cellular component organization or biogenesis;cellular component organization or biogenesis at cellular level;cellular process;ribonucleoprotein complex biogenesis;ribosome biogenesis	binding;DNA binding;nucleic acid binding;RNA binding	cell part;granular component;intracellular non-membrane-bounded organelle;intracellular organelle;intracellular organelle part;intracellular part;non-membrane-bounded organelle;nuclear part;nucleolar part;nucleolus;nucleoplasm;organelle;organelle part		Completeproteome;DNA-binding;Nucleus;Phosphoprotein;Polymorphism;Referenceproteome;RNA-binding	24.8777	24.4995	24.1595	21.7736	21.5	23.8139	23.4653	23.4594	22.8243	+	1.37773	0.0195117			1.32596	0.0531701	-2.14975	-2.50297			0.511288	0.299138	0.887138	1.03116
O75691	O75691	Small subunit processome component 20 homolog	UTP20	2	2	2	0.7	0.7	0.7	318.38	0.0022091	2.3662	2	biological regulation;cellular macromolecule metabolic process;cellular metabolic process;cellular nitrogen compound metabolic process;cellular process;cleavage involved in rRNA processing;endonucleolytic cleavage in 5'-ETS of tricistronic rRNA transcript (SSU-rRNA, 5.8S rRNA, LSU-rRNA);endonucleolytic cleavage in ITS1 to separate SSU-rRNA from 5.8S rRNA and LSU-rRNA from tricistronic rRNA transc…		90S preribosome;cell part;cytoplasm;intracellular non-membrane-bounded organelle;intracellular organelle;intracellular organelle part;intracellular part;macromolecular complex;non-membrane-bounded organelle;nuclear part;nucleolus;nucleoplasm;organelle;organelle part;preribosome;preribosome, small subunit precursor;ribonucleoprotein complex;small-subunit processome		Coiledcoil;Completeproteome;Nucleus;Phosphoprotein;Polymorphism;Referenceproteome;Repeat;rRNAprocessing	22.7148	22.3114	21.2846	21.2368	21.1827	21.5592	20.6264	21.8529	19.9648		0.795005	0.0743489			0.814797	0.20271	-0.777405	-1.43524			0.38004	0.46434	-0.511518	-0.768669
O75694-2;O75694	O75694-2;O75694	Nuclear pore complex protein Nup155	NUP155	2	2	2	2.3	2.3	2.3	149.01	0.00075873	2.5173	8	biological regulation;biosynthetic process;carbohydrate metabolic process;carbohydrate transport;cell cycle;cell cycle process;cell surface receptor linked signaling pathway;cellular biosynthetic process;cellular component disassembly;cellular component disassembly at cellular level;cellular component organization;cellular component organization at cellular level;cellular component organization o…	structural constituent of nuclear pore;structural molecule activity;transporter activity	cell part;envelope;intracellular organelle part;intracellular part;macromolecular complex;membrane;membrane part;nuclear envelope;nuclear membrane;nuclear part;nuclear pore;organelle envelope;organelle membrane;organelle part;pore complex;protein complex	RNA transport	Alternativesplicing;Atrialfibrillation;Completeproteome;Diseasemutation;Disulfidebond;Glycoprotein;Membrane;mRNAtransport;Nuclearporecomplex;Nucleus;Phosphoprotein;Proteintransport;Referenceproteome;Translocation;Transport	21.3231	21.4788	20.8514	23.0161	22.5421	22.8116	20.8623	22.1967	22.4693	+	1.46653	0.0162822	+	RSV_Ctrl	2.59758	0.0307778	1.57214	4.71733			0.854449	0.127053	-0.947139	-1.53976
O75844	O75844	CAAX prenyl protease 1 homolog	ZMPSTE24	3	3	3	8.8	8.8	8.8	54.812	0	4.0407	18	CAAX-box protein processing;catabolic process;cellular catabolic process;cellular component organization;cellular component organization or biogenesis;cellular macromolecule catabolic process;cellular macromolecule metabolic process;cellular membrane organization;cellular metabolic process;cellular process;macromolecule catabolic process;macromolecule metabolic process;membrane organization;metab…	binding;catalytic activity;cation binding;endopeptidase activity;exopeptidase activity;hydrolase activity;ion binding;metal ion binding;metalloendopeptidase activity;metalloexopeptidase activity;metallopeptidase activity;peptidase activity;peptidase activity, acting on L-amino acid peptides	cell part;cytoplasmic part;endoplasmic reticulum membrane;endoplasmic reticulum part;extracellular membrane-bounded organelle;extracellular organelle;extracellular region part;extracellular vesicular exosome;integral to membrane;intracellular organelle part;intracellular part;intrinsic to membrane;membrane;membrane part;membrane-bounded organelle;membrane-bounded vesicle;nuclear inner membrane;nu…		3D-structure;Completeproteome;Diseasemutation;Endoplasmicreticulum;Hydrolase;Membrane;Metal-binding;Metalloprotease;Nucleus;Polymorphism;Protease;Referenceproteome;Transmembrane;Transmembranehelix;Zinc	19.9101	26.5391	22.7866	23.295	23.205	23.5607	22.4314	23.2898	23.0934		0.0153688	0.913826			0.0490658	0.937633	0.274955	0.135972			0.671334	0.269556	-0.415361	-1.09083
O75874	O75874	Isocitrate dehydrogenase [NADP] cytoplasmic	IDH1	1	1	1	3.1	3.1	3.1	46.659	0.0089002	1.5744	5	2-oxoglutarate metabolic process;acetyl-CoA catabolic process;acetyl-CoA metabolic process;amine metabolic process;anatomical structure development;carbohydrate metabolic process;carboxylic acid metabolic process;catabolic process;cellular aldehyde metabolic process;cellular amine metabolic process;cellular amino acid metabolic process;cellular carbohydrate metabolic process;cellular catabolic pr…	binding;catalytic activity;cation binding;coenzyme binding;cofactor binding;identical protein binding;ion binding;isocitrate dehydrogenase (NADP+) activity;isocitrate dehydrogenase activity;magnesium ion binding;metal ion binding;NAD binding;NADP binding;nucleotide binding;oxidoreductase activity;oxidoreductase activity, acting on CH-OH group of donors;oxidoreductase activity, acting on the CH-OH…	cell part;cytoplasm;cytoplasmic part;cytosol;extracellular membrane-bounded organelle;extracellular organelle;extracellular region part;extracellular vesicular exosome;intracellular membrane-bounded organelle;intracellular organelle;intracellular organelle lumen;intracellular organelle part;intracellular part;membrane-bounded organelle;membrane-bounded vesicle;membrane-enclosed lumen;microbody;mi…	Carbon fixation pathways in prokaryotes;Citrate cycle (TCA cycle);Glutathione metabolism;Peroxisome	3D-structure;Acetylation;Completeproteome;Cytoplasm;Directproteinsequencing;Glyoxylatebypass;Magnesium;Manganese;Metal-binding;NADP;Oxidoreductase;Peroxisome;Phosphoprotein;Polymorphism;Referenceproteome;Tricarboxylicacidcycle	21.5225	21.0678	21.9544	21.2762	20.7628	20.6683	20.2429	22.5131	22.7939		0.348246	0.298929			0.897933	0.195561	-0.612429	-1.46482			0.498918	0.306064	0.947507	1.0195
O75880	O75880	Protein SCO1 homolog, mitochondrial	SCO1	1	1	1	2.7	2.7	2.7	33.814	0.0034412	1.9936	15	biological regulation;cation homeostasis;cation transport;cellular cation homeostasis;cellular chemical homeostasis;cellular component assembly;cellular component assembly at cellular level;cellular component organization;cellular component organization at cellular level;cellular component organization or biogenesis;cellular component organization or biogenesis at cellular level;cellular copper i…	binding;cation binding;copper ion binding;ion binding;metal ion binding;transition metal ion binding	cell part;contractile fiber;cytoplasmic part;intracellular membrane-bounded organelle;intracellular non-membrane-bounded organelle;intracellular organelle;intracellular organelle part;intracellular part;membrane;membrane-bounded organelle;mitochondrial inner membrane;mitochondrial membrane;mitochondrial part;mitochondrion;myofibril;non-membrane-bounded organelle;organelle;organelle inner membrane…		3D-structure;Chaperone;Completeproteome;Copper;Diseasemutation;Metal-binding;Mitochondrion;Polymorphism;Referenceproteome;Transitpeptide	24.2467	20.1123	24.1601	24.2547	24.1819	23.7704	23.8874	24.1859	24.1671		0.309998	0.336324			0.375743	0.492574	1.22931	0.834993			0.0207001	0.981485	0.0111192	0.0398506
O75934	O75934	Pre-mRNA-splicing factor SPF27	BCAS2	2	2	2	9.8	9.8	9.8	26.131	0	10.658	42	cellular macromolecule metabolic process;cellular metabolic process;cellular nitrogen compound metabolic process;cellular process;gene expression;macromolecule metabolic process;metabolic process;mRNA metabolic process;mRNA processing;nitrogen compound metabolic process;nuclear mRNA splicing, via spliceosome;nucleic acid metabolic process;nucleobase-containing compound metabolic process;primary m…		cell junction;cell part;intracellular membrane-bounded organelle;intracellular non-membrane-bounded organelle;intracellular organelle;intracellular organelle part;intracellular part;macromolecular complex;membrane-bounded organelle;non-membrane-bounded organelle;nuclear part;nucleolus;nucleoplasm;nucleus;organelle;organelle part;ribonucleoprotein complex;spliceosomal complex	Spliceosome	Acetylation;Coiledcoil;Completeproteome;Directproteinsequencing;mRNAprocessing;mRNAsplicing;Nucleus;Polymorphism;Referenceproteome;Spliceosome	24.1993	25.0544	24.4958	24.2541	24.396	24.7316	24.3769	24.5005	22.1983		0.404071	0.246955			0.15983	0.836186	-0.12261	-0.316096			0.432324	0.382846	-0.768691	-0.892847
O75937	O75937	DnaJ homolog subfamily C member 8	DNAJC8	3	3	3	13.4	13.4	13.4	29.841	0.0021802	2.3053	12	cellular macromolecule metabolic process;cellular metabolic process;cellular nitrogen compound metabolic process;cellular process;gene expression;macromolecule metabolic process;metabolic process;mRNA metabolic process;mRNA processing;nitrogen compound metabolic process;nuclear mRNA splicing, via spliceosome;nucleic acid metabolic process;nucleobase-containing compound metabolic process;primary m…		cell part;intracellular organelle part;intracellular part;nuclear part;nucleoplasm;organelle part		Acetylation;Chaperone;Completeproteome;Phosphoprotein;Referenceproteome	23.0309	23.6855	23.8671	24.3024	23.4197	23.7185	23.1072	22.7829	22.746	+	1.23702	0.0250618			0.323184	0.640537	0.285691	0.617213	+	RSV-KIAR_RSV	1.523	0.0391935	-0.934793	-2.43785
O75940	O75940	Survival of motor neuron-related-splicing factor 30	SMNDC1	2	2	2	16.8	16.8	16.8	26.711	0	2.7179	4	apoptosis;cell death;cellular component assembly;cellular component assembly at cellular level;cellular component organization;cellular component organization at cellular level;cellular component organization or biogenesis;cellular component organization or biogenesis at cellular level;cellular macromolecular complex assembly;cellular macromolecular complex subunit organization;cellular macromole…		Cajal body;cell part;cytoplasm;cytoskeleton;intermediate filament cytoskeleton;intracellular membrane-bounded organelle;intracellular non-membrane-bounded organelle;intracellular organelle;intracellular organelle part;intracellular part;macromolecular complex;membrane-bounded organelle;non-membrane-bounded organelle;nuclear body;nuclear part;nuclear speck;nucleoplasm;nucleoplasm part;nucleus;orga…	Spliceosome	3D-structure;Acetylation;Apoptosis;Completeproteome;Directproteinsequencing;mRNAprocessing;mRNAsplicing;Nucleus;Phosphoprotein;Referenceproteome;Spliceosome	21.9788	22.6978	23.1429	22.2557	23.294	22.5884	23.6702	20.7451	23.6856		0.00376845	0.974467			0.0821873	0.904407	0.106207	0.190722			0.00395227	0.990362	-0.0123742	-0.011005
O75947;O75947-2	O75947;O75947-2	ATP synthase subunit d, mitochondrial	ATP5H	13	13	13	80.1	80.1	80.1	18.491	0	226.1	311	ATP biosynthetic process;ATP metabolic process;ATP synthesis coupled proton transport;biosynthetic process;cation transport;cellular biosynthetic process;cellular metabolic process;cellular nitrogen compound biosynthetic process;cellular nitrogen compound metabolic process;cellular process;electron transport chain;energy coupled proton transport, down electrochemical gradient;establishment of loc…	cation transmembrane transporter activity;hydrogen ion transmembrane transporter activity;inorganic cation transmembrane transporter activity;ion transmembrane transporter activity;monovalent inorganic cation transmembrane transporter activity;substrate-specific transmembrane transporter activity;substrate-specific transporter activity;transmembrane transporter activity;transporter activity	cell part;cytoplasm;cytoplasmic part;extracellular membrane-bounded organelle;extracellular organelle;extracellular region part;extracellular vesicular exosome;intracellular membrane-bounded organelle;intracellular organelle;intracellular organelle part;intracellular part;macromolecular complex;membrane;membrane part;membrane-bounded organelle;membrane-bounded vesicle;mitochondrial inner membrane…	Alzheimer's disease;Huntington's disease;Oxidative phosphorylation;Parkinson's disease	Acetylation;Alternativesplicing;CF(0);Completeproteome;Directproteinsequencing;Hydrogeniontransport;Iontransport;Membrane;Mitochondrion;Mitochondrioninnermembrane;Referenceproteome;Transport	29.0235	28.7113	28.5386	29.1229	29.2091	29.0279	29.2759	29.3583	29.1487	+	1.6448	0.0112874			1.12633	0.200945	0.362214	1.44172			0.81186	0.455052	0.140971	0.781642
O75955-2;O75955	O75955-2;O75955	Flotillin-1	FLOT1	4	4	4	14	14	14	42.08	0	4.3907	22	anatomical structure morphogenesis;axonogenesis;biological regulation;cell part morphogenesis;cell projection morphogenesis;cell projection organization;cellular component assembly;cellular component assembly at cellular level;cellular component disassembly;cellular component disassembly at cellular level;cellular component morphogenesis;cellular component organization;cellular component organiza…	binding;enzyme binding;protease binding;protein binding	adherens junction;anchoring junction;caveola;cell junction;cell part;cell-substrate adherens junction;cell-substrate junction;centriolar satellite;cytoplasmic membrane-bounded vesicle;cytoplasmic part;cytoplasmic vesicle;cytoskeletal part;endosome;extracellular membrane-bounded organelle;extracellular organelle;extracellular region part;extracellular vesicular exosome;flotillin complex;focal adhe…	Insulin signaling pathway	Alternativesplicing;Cellmembrane;Completeproteome;Endosome;Membrane;Phosphoprotein;Polymorphism;Referenceproteome	21.8755	23.7817	24.4667	22.8298	24.7073	24.7124	24.2173	24.3504	24.2235		0.261048	0.391742			0.286967	0.620091	0.708549	0.645999			0.103437	0.853751	0.18055	0.247947
O75976-2;O75976	O75976-2;O75976	Carboxypeptidase D	CPD	2	2	2	1.5	1.5	1.5	126.49	0.002847	2.1834	9		binding;carboxypeptidase activity;catalytic activity;cation binding;exopeptidase activity;hydrolase activity;ion binding;metal ion binding;metallocarboxypeptidase activity;metalloexopeptidase activity;metallopeptidase activity;peptidase activity;peptidase activity, acting on L-amino acid peptides;serine hydrolase activity;serine-type carboxypeptidase activity;serine-type exopeptidase activity;ser…	cell part;extracellular membrane-bounded organelle;extracellular organelle;extracellular region part;extracellular vesicular exosome;integral to membrane;intrinsic to membrane;membrane;membrane part;membrane-bounded organelle;membrane-bounded vesicle;organelle;vesicle		Alternativesplicing;Carboxypeptidase;Completeproteome;Glycoprotein;Hydrolase;Lipoprotein;Membrane;Metal-binding;Metalloprotease;Palmitate;Phosphoprotein;Polymorphism;Protease;Referenceproteome;Repeat;Signal;Transmembrane;Transmembranehelix;Zinc	24.5241	22.0048	24.0268	24.2625	23.8328	23.383	22.8764	22.8253	22.989		0.380684	0.267379			0.140337	0.824864	0.307509	0.337499	+	RSV-KIAR_RSV	1.64087	0.0371626	-0.929181	-2.59203
O76021;O76021-2	O76021;O76021-2	Ribosomal L1 domain-containing protein 1	RSL1D1	14	14	14	32	32	32	54.972	0	255.5	335	biological regulation;cell differentiation;cellular developmental process;cellular process;developmental process;osteoblast differentiation;regulation of apoptosis;regulation of biological process;regulation of cell aging;regulation of cell death;regulation of cellular process;regulation of cellular response to stress;regulation of cellular senescence;regulation of developmental process;regulatio…		cell part;intracellular non-membrane-bounded organelle;intracellular organelle;intracellular organelle part;intracellular part;membrane;non-membrane-bounded organelle;nuclear part;nucleolus;organelle;organelle part		Acetylation;Alternativesplicing;Coiledcoil;Completeproteome;Directproteinsequencing;Nucleus;Phosphoprotein;Referenceproteome	28.7024	28.9033	29.0168	28.3424	28.5385	28.3344	28.3509	28.24	28.2966	+	2.67261	0.00123333			1.83856	0.0750761	-0.469077	-2.19608			0.669772	0.567652	-0.109289	-0.627991
O76031	O76031	ATP-dependent Clp protease ATP-binding subunit clpX-like, mitochondrial	CLPX	13	13	13	22.4	22.4	22.4	69.223	0	35.517	160	biological regulation;cellular macromolecule metabolic process;cellular metabolic process;cellular process;cellular protein metabolic process;macromolecule metabolic process;metabolic process;positive regulation of catalytic activity;positive regulation of hydrolase activity;positive regulation of molecular function;positive regulation of peptidase activity;primary metabolic process;protein foldi…	adenyl nucleotide binding;adenyl ribonucleotide binding;ATP binding;ATPase activity;binding;catalytic activity;cation binding;enzyme activator activity;enzyme regulator activity;hydrolase activity;hydrolase activity, acting on acid anhydrides;hydrolase activity, acting on acid anhydrides, in phosphorus-containing anhydrides;ion binding;metal ion binding;nucleoside-triphosphatase activity;nucleoti…	cell part;cytoplasm;cytoplasmic part;endopeptidase Clp complex;intracellular membrane-bounded organelle;intracellular non-membrane-bounded organelle;intracellular organelle;intracellular organelle lumen;intracellular organelle part;intracellular part;macromolecular complex;membrane;membrane-bounded organelle;membrane-enclosed lumen;mitochondrial endopeptidase Clp complex;mitochondrial inner membr…	Cell cycle - Caulobacter	Acetylation;ATP-binding;Chaperone;Completeproteome;Metal-binding;Mitochondrion;Mitochondrionnucleoid;Nucleotide-binding;Phosphoprotein;Polymorphism;Referenceproteome;Transitpeptide;Zinc;Zinc-finger	26.386	26.5649	26.8122	26.4133	26.4245	26.4794	26.2812	26.4616	26.5157		0.446153	0.214509			0.521332	0.611631	-0.148626	-0.659795			0.0947051	0.932113	-0.0195516	-0.112516
O76094-2;O76094	O76094-2;O76094	Signal recognition particle subunit SRP72	SRP72	5	5	5	10.8	10.8	10.8	67.879	0	5.7625	11	biosynthetic process;cellular biosynthetic process;cellular macromolecule biosynthetic process;cellular macromolecule metabolic process;cellular metabolic process;cellular process;cellular protein metabolic process;cotranslational protein targeting to membrane;establishment of localization;establishment of localization in cell;establishment of protein localization;establishment of protein localiz…	7S RNA binding;binding;nucleic acid binding;ribonucleoprotein binding;RNA binding;signal recognition particle binding	cell part;cytoplasm;cytoplasmic part;cytosol;endoplasmic reticulum;intracellular membrane-bounded organelle;intracellular non-membrane-bounded organelle;intracellular organelle;intracellular organelle part;intracellular part;macromolecular complex;membrane;membrane-bounded organelle;non-membrane-bounded organelle;nuclear part;nucleolus;organelle;organelle part;plasma membrane;ribonucleoprotein co…	Protein export	Acetylation;Alternativesplicing;Completeproteome;Cytoplasm;Directproteinsequencing;Diseasemutation;Endoplasmicreticulum;Phosphoprotein;Referenceproteome;Repeat;Ribonucleoprotein;Signalrecognitionparticle;TPRrepeat	20.3803	26.6756	27.3991	29.9657	27.8765	27.391	27.7914	27.4768	27.4816		0.638017	0.113722			0.691873	0.197569	3.59275	1.45772			0.44679	0.362174	-0.827808	-0.923206
O94776;O94776-2	O94776;O94776-2	Metastasis-associated protein MTA2	MTA2	5	5	5	12.4	12.4	12.4	75.022	0	15.053	33	ATP-dependent chromatin remodeling;biological regulation;cellular component organization;cellular component organization at cellular level;cellular component organization or biogenesis;cellular component organization or biogenesis at cellular level;cellular macromolecule metabolic process;cellular metabolic process;cellular nitrogen compound metabolic process;cellular process;chromatin assembly o…	binding;catalytic activity;cation binding;chromatin binding;deacetylase activity;DNA binding;histone deacetylase activity;hydrolase activity;hydrolase activity, acting on carbon-nitrogen (but not peptide) bonds;hydrolase activity, acting on carbon-nitrogen (but not peptide) bonds, in linear amides;ion binding;metal ion binding;nucleic acid binding;nucleic acid binding transcription factor activit…	cell part;chromatin;chromatin remodeling complex;chromosomal part;histone deacetylase complex;intracellular organelle part;intracellular part;macromolecular complex;membrane;nuclear chromatin;nuclear chromosome part;nuclear part;nucleoplasm;nucleoplasm part;NuRD complex;organelle part;protein complex;transcription factor complex;transcriptional repressor complex		Acetylation;Alternativesplicing;Completeproteome;DNA-binding;Isopeptidebond;Metal-binding;Nucleus;Phosphoprotein;Referenceproteome;Ublconjugation;Zinc;Zinc-finger	25.483	25.2827	24.8958	25.5102	25.3858	25.7248	24.7589	24.8351	24.9845	+	1.68423	0.0103633			0.737756	0.36354	0.319777	1.07038	+	RSV-KIAR_RSV	2.3336	0.0314839	-0.68073	-3.1066
O94826	O94826	Mitochondrial import receptor subunit TOM70	TOMM70A	17	17	17	37.7	37.7	37.7	67.454	0	25.444	67	cellular macromolecule metabolic process;cellular metabolic process;cellular process;cellular protein metabolic process;establishment of localization;establishment of localization in cell;establishment of protein localization;establishment of protein localization in mitochondrion;establishment of protein localization to organelle;intracellular protein transport;intracellular transport;macromolecu…	macromolecule transmembrane transporter activity;protein transmembrane transporter activity;protein transporter activity;substrate-specific transmembrane transporter activity;substrate-specific transporter activity;transmembrane transporter activity;transporter activity	cell part;cytoplasmic part;extracellular membrane-bounded organelle;extracellular organelle;extracellular region part;extracellular vesicular exosome;integral to membrane;intracellular membrane-bounded organelle;intracellular organelle;intracellular organelle part;intracellular part;intrinsic to membrane;macromolecular complex;membrane;membrane part;membrane-bounded organelle;membrane-bounded ves…		Acetylation;Completeproteome;Membrane;Mitochondrion;Mitochondrionoutermembrane;Phosphoprotein;Referenceproteome;Repeat;TPRrepeat;Transmembrane;Transmembranehelix	27.3379	27.416	27.4046	27.3143	27.3289	27.1703	27.0742	26.8553	26.8336	+	2.62195	0.00133871			0.958475	0.552937	-0.114979	-0.736276			1.72127	0.0857961	-0.350159	-1.82382
O94832	O94832	Unconventional myosin-Id	MYO1D	4	4	4	5.4	5.4	5.4	116.2	0	13.288	32	biological regulation;cellular localization;cellular process;localization;negative regulation of catalytic activity;negative regulation of hydrolase activity;negative regulation of molecular function;negative regulation of phosphatase activity;regulation of biological process;regulation of catalytic activity;regulation of cellular metabolic process;regulation of cellular process;regulation of dep…	actin binding;actin filament binding;actin-dependent ATPase activity;adenyl nucleotide binding;adenyl ribonucleotide binding;ATP binding;ATPase activity;ATPase activity, coupled;binding;calmodulin binding;catalytic activity;cytoskeletal protein binding;hydrolase activity;hydrolase activity, acting on acid anhydrides;hydrolase activity, acting on acid anhydrides, in phosphorus-containing anhydride…	axolemma;axon;axon part;basolateral plasma membrane;brush border;cell body;cell part;cell projection;cell projection membrane;cell projection part;cytoplasmic part;cytoplasmic vesicle;cytoskeletal part;endoplasmic reticulum;endosome;extracellular membrane-bounded organelle;extracellular organelle;extracellular region part;extracellular vesicular exosome;intracellular membrane-bounded organelle;in…		Acetylation;Actin-binding;ATP-binding;Calmodulin-binding;Completeproteome;Directproteinsequencing;Motorprotein;Myosin;Nucleotide-binding;Phosphoprotein;Polymorphism;Referenceproteome;Repeat	23.7493	24.3737	25.2493	23.8857	23.6357	23.8353	23.5594	23.9331	23.5444		0.796764	0.0742285			0.692828	0.274868	-0.6719	-1.2404			0.290645	0.71825	-0.106572	-0.429215
O94874-2;O94874	O94874-2;O94874	E3 UFM1-protein ligase 1	UFL1	3	3	3	5.1	5.1	5.1	82.097	0	6.0601	18	biological regulation;cell differentiation;cellular developmental process;cellular macromolecule metabolic process;cellular metabolic process;cellular process;cellular protein metabolic process;cellular response to stimulus;cellular response to stress;developmental process;macromolecule metabolic process;macromolecule modification;metabolic process;negative regulation of biological process;negati…	acid-amino acid ligase activity;catalytic activity;ligase activity;ligase activity, forming carbon-nitrogen bonds;small conjugating protein ligase activity;UFM1 conjugating enzyme activity	cell part;cytoplasm;cytoplasmic part;cytosol;endoplasmic reticulum;endoplasmic reticulum membrane;endoplasmic reticulum part;intracellular membrane-bounded organelle;intracellular organelle;intracellular organelle part;intracellular part;macromolecular complex;membrane;membrane part;membrane-bounded organelle;nuclear part;nucleoplasm;nucleus;organelle;organelle membrane;organelle part;protein com…		Acetylation;Alternativesplicing;Completeproteome;Cytoplasm;Endoplasmicreticulum;Ligase;Phosphoprotein;Polymorphism;Referenceproteome;Tumorsuppressor;Ublconjugation;Ublconjugationpathway	22.074	23.2593	22.8598	23.2593	23.033	23.117	20.9586	23.1497	23.277		0.200927	0.472653			0.499777	0.459643	0.405432	0.892308			0.374458	0.449262	-0.674705	-0.788794
O94901-6;O94901-5;O94901-8;O94901;O94901-9	O94901-6;O94901-5;O94901-8;O94901;O94901-9	SUN domain-containing protein 1	SUN1	1	1	1	1.9	1.9	1.9	76.402	0.003413	1.9577	4	biological regulation;cellular component organization;cellular component organization at cellular level;cellular component organization or biogenesis;cellular component organization or biogenesis at cellular level;cellular membrane organization;cellular process;cytoskeletal anchoring at nuclear membrane;cytoskeleton organization;maintenance of location;maintenance of location in cell;maintenance …		acrosomal membrane;cell part;cytoplasmic part;cytoplasmic vesicle membrane;cytoplasmic vesicle part;envelope;integral to membrane;integral to nuclear inner membrane;integral to organelle membrane;intracellular membrane-bounded organelle;intracellular organelle;intracellular organelle part;intracellular part;intrinsic to membrane;intrinsic to nuclear inner membrane;intrinsic to organelle membrane;…		Alternativesplicing;Coiledcoil;Completeproteome;Membrane;Nucleus;Phosphoprotein;Polymorphism;Referenceproteome;Signal-anchor;Transmembrane;Transmembranehelix	22.3888	22.0092	19.8064	22.5989	23.7341	22.5638	22.0743	22.5705	22.7129		0.73872	0.0852127			0.811312	0.166771	1.56413	1.5766			0.524127	0.33767	-0.512999	-0.967262
O94905	O94905	Erlin-2	ERLIN2	8	8	6	26.8	26.8	21.2	37.839	0	109.94	146	catabolic process;cellular catabolic process;cellular macromolecule catabolic process;cellular macromolecule metabolic process;cellular metabolic process;cellular process;ER-associated protein catabolic process;macromolecule catabolic process;macromolecule metabolic process;metabolic process;modification-dependent macromolecule catabolic process;modification-dependent protein catabolic process;pr…		cell part;cytoplasm;cytoplasmic part;endoplasmic reticulum;endoplasmic reticulum membrane;endoplasmic reticulum part;extracellular membrane-bounded organelle;extracellular organelle;extracellular region part;extracellular vesicular exosome;integral to membrane;intracellular membrane-bounded organelle;intracellular organelle;intracellular organelle part;intracellular part;intrinsic to membrane;mac…		Alternativesplicing;Completeproteome;Directproteinsequencing;Endoplasmicreticulum;Glycoprotein;Hereditaryspasticparaplegia;Membrane;Neurodegeneration;Polymorphism;Referenceproteome;Signal-anchor;Transmembrane;Transmembranehelix	25.7754	26.1556	25.8478	26.1463	26.3067	26.19	26.2256	26.1648	26.2625	+	1.28287	0.0233427			1.07466	0.262525	0.288053	1.2746			0.019669	0.988159	0.00329081	0.0211357
O94906;O94906-2	O94906;O94906-2	Pre-mRNA-processing factor 6	PRPF6	14	14	14	18.9	18.9	18.9	106.92	0	34.419	112	assembly of spliceosomal tri-snRNP;biological regulation;cellular component assembly;cellular component assembly at cellular level;cellular component organization;cellular component organization at cellular level;cellular component organization or biogenesis;cellular component organization or biogenesis at cellular level;cellular macromolecular complex assembly;cellular macromolecular complex sub…	androgen receptor binding;binding;hormone receptor binding;nuclear hormone receptor binding;nucleic acid binding;protein binding;protein binding transcription factor activity;receptor binding;ribonucleoprotein binding;RNA binding;steroid hormone receptor binding;transcription coactivator activity;transcription cofactor activity;transcription factor binding transcription factor activity	catalytic step 2 spliceosome;cell part;intracellular membrane-bounded organelle;intracellular organelle;intracellular organelle part;intracellular part;macromolecular complex;membrane;membrane-bounded organelle;nuclear body;nuclear part;nuclear speck;nucleoplasm;nucleoplasm part;nucleus;organelle;organelle part;ribonucleoprotein complex;small nuclear ribonucleoprotein complex;spliceosomal complex…	Spliceosome	Alternativesplicing;Completeproteome;Directproteinsequencing;Diseasemutation;mRNAprocessing;mRNAsplicing;Nucleus;Phosphoprotein;Polymorphism;Referenceproteome;Repeat;Retinitispigmentosa;Spliceosome	26.1296	26.5597	26.454	26.3996	26.5087	26.5785	26.0844	26.194	26.1881	+	1.16511	0.0294746			0.33936	0.738615	0.114495	0.478139			2.24324	0.0568338	-0.340089	-2.08593
O94913	O94913	Pre-mRNA cleavage complex 2 protein Pcf11	PCF11	2	2	2	1.2	1.2	1.2	173.05	0.0015038	2.4808	13	biosynthetic process;cellular biosynthetic process;cellular macromolecule biosynthetic process;cellular macromolecule metabolic process;cellular metabolic process;cellular nitrogen compound metabolic process;cellular process;gene expression;macromolecule biosynthetic process;macromolecule metabolic process;metabolic process;mRNA 3'-end processing;mRNA cleavage;mRNA metabolic process;mRNA polyaden…	basal RNA polymerase II transcription machinery binding;basal transcription machinery binding;binding;enzyme binding;mRNA binding;nucleic acid binding;protein binding;RNA binding;RNA polymerase binding;RNA polymerase core enzyme binding;RNA polymerase II core binding	cell part;cytoplasm;intracellular organelle part;intracellular part;macromolecular complex;mRNA cleavage factor complex;nuclear part;nucleoplasm;nucleoplasm part;organelle part;protein complex	mRNA surveillance pathway	Acetylation;Coiledcoil;Completeproteome;mRNAprocessing;Nucleus;Phosphoprotein;Polymorphism;Referenceproteome	21.6106	22.1379	19.7748	23.9229	24.5302	24.5849	24.6704	24.5081	24.5812	+	2.62081	0.00133333	+	RSV_Ctrl	1.87948	0.0257846	3.17157	3.7448			0.481135	0.473702	0.240583	0.758291
O94919	O94919	Endonuclease domain-containing 1 protein	ENDOD1	2	2	2	6.2	6.2	6.2	55.016	0	7.4475	40		binding;catalytic activity;cation binding;endonuclease activity;hydrolase activity;hydrolase activity, acting on ester bonds;ion binding;metal ion binding;nuclease activity;nucleic acid binding	cell part;extracellular membrane-bounded organelle;extracellular organelle;extracellular region part;extracellular vesicular exosome;membrane;membrane-bounded organelle;membrane-bounded vesicle;organelle;vesicle	Apoptosis	Acetylation;Completeproteome;Endonuclease;Hydrolase;Nuclease;Polymorphism;Referenceproteome;Secreted;Signal	23.8284	24.722	24.6788	24.8806	24.0638	24.566	25.0118	24.6688	24.4953		0.193285	0.484831			0.088674	0.901107	0.0937316	0.197002			0.322709	0.599096	0.221854	0.580548
O94925-3;O94925;O94925-2	O94925-3;O94925;O94925-2	Glutaminase kidney isoform, mitochondrial	GLS	5	5	5	11.2	11.2	11.2	65.459	0	154.67	95	amine biosynthetic process;amine catabolic process;amine metabolic process;behavior;behavioral interaction between organisms;biological regulation;biosynthetic process;carboxylic acid biosynthetic process;carboxylic acid catabolic process;carboxylic acid metabolic process;catabolic process;cell communication;cell-cell signaling;cellular amine metabolic process;cellular amino acid biosynthetic pro…	catalytic activity;glutaminase activity;hydrolase activity;hydrolase activity, acting on carbon-nitrogen (but not peptide) bonds;hydrolase activity, acting on carbon-nitrogen (but not peptide) bonds, in linear amides	cell part;cytoplasmic part;cytosol;intracellular membrane-bounded organelle;intracellular organelle;intracellular organelle lumen;intracellular organelle part;intracellular part;membrane-bounded organelle;membrane-enclosed lumen;mitochondrial matrix;mitochondrial part;mitochondrion;organelle;organelle lumen;organelle part	Alanine, aspartate and glutamate metabolism;Arginine and proline metabolism;D-Glutamine and D-glutamate metabolism;Nitrogen metabolism;Proximal tubule bicarbonate reclamation	3D-structure;Acetylation;Alternativesplicing;ANKrepeat;Completeproteome;Cytoplasm;Directproteinsequencing;Hydrolase;Mitochondrion;Polymorphism;Referenceproteome;Repeat;Transitpeptide	26.606	26.2162	25.8171	26.3079	26.0973	26.1183	26.2631	26.177	26.0338		0.0170382	0.905589			0.0561539	0.94896	-0.0385997	-0.114411			0.0605915	0.954607	-0.016538	-0.0849636
O94973-3;O94973;O94973-2	O94973-3;O94973;O94973-2	AP-2 complex subunit alpha-2	AP2A2	1	1	1	2	2	2	73.127	0	8.0674	7	antigen processing and presentation;antigen processing and presentation of exogenous antigen;antigen processing and presentation of exogenous peptide antigen;antigen processing and presentation of exogenous peptide antigen via MHC class II;antigen processing and presentation of peptide antigen;antigen processing and presentation of peptide antigen via MHC class II;antigen processing and presentat…	binding;enzyme binding;kinase binding;lipid binding;protein binding;protein kinase binding;protein transporter activity;substrate-specific transporter activity;transporter activity	AP-2 adaptor complex;AP-type membrane coat adaptor complex;cell part;clathrin adaptor complex;clathrin coated vesicle membrane;clathrin-coated endocytic vesicle membrane;coated vesicle membrane;cytoplasmic membrane-bounded vesicle;cytoplasmic part;cytoplasmic vesicle;cytoplasmic vesicle membrane;cytoplasmic vesicle part;cytosol;endocytic vesicle membrane;intracellular membrane-bounded organelle;i…	Endocrine and other factor-regulated calcium reabsorption;Endocytosis;Huntington's disease	Alternativesplicing;Cellmembrane;Coatedpit;Completeproteome;Endocytosis;Lipid-binding;Membrane;Phosphoprotein;Proteintransport;Referenceproteome;Transport	23.0851	20.5877	19.5037	21.5241	22.5315	22.5389	22.9573	21.7901	22.2553		0.403057	0.248044			0.439231	0.431912	1.13932	0.939553			0.102304	0.861646	0.136065	0.235322
O94986-1;O94986-2;O94986-3;O94986	O94986-1;O94986-2;O94986-3;O94986	Centrosomal protein of 152 kDa	CEP152	1	1	1	0.8	0.8	0.8	147.34	0.0089115	1.5927	8	cell cycle;cell cycle process;cell projection organization;cellular component organization;cellular component organization at cellular level;cellular component organization or biogenesis;cellular component organization or biogenesis at cellular level;cellular process;centriole replication;centrosome duplication;centrosome organization;G2/M transition of mitotic cell cycle;microtubule organizing c…	binding;enzyme binding;kinase binding;protein binding;protein kinase binding	cell part;centrosome;cytoplasmic part;cytoskeletal part;cytosol;intracellular non-membrane-bounded organelle;intracellular organelle;intracellular organelle part;intracellular part;microtubule organizing center;non-membrane-bounded organelle;nuclear part;nucleoplasm;organelle;organelle part		3D-structure;Alternativesplicing;Ciliumbiogenesis/degradation;Coiledcoil;Completeproteome;Cytoplasm;Cytoskeleton;Diseasemutation;Dwarfism;Mentalretardation;Polymorphism;Primarymicrocephaly;Referenceproteome	24.3757	24.955	25.2966	21.7339	21.758	22.2702	21.7362	22.1275	21.9828	+	4.23906	0.00032	+	RSV_Ctrl	3.11328	0.0208333	-2.95502	-7.02481			0.0460336	0.950774	0.0281181	0.0910269
O95139;O95139-2	O95139;O95139-2	NADH dehydrogenase [ubiquinone] 1 beta subcomplex subunit 6	NDUFB6	2	2	2	21.9	21.9	21.9	15.489	0.0014937	2.4442	15	cellular metabolic process;cellular process;electron transport chain;generation of precursor metabolites and energy;metabolic process;mitochondrial electron transport, NADH to ubiquinone;oxidation-reduction process;respiratory electron transport chain;small molecule metabolic process	catalytic activity;NADH dehydrogenase (quinone) activity;NADH dehydrogenase (ubiquinone) activity;NADH dehydrogenase activity;oxidoreductase activity;oxidoreductase activity, acting on NADH or NADPH;oxidoreductase activity, acting on NADH or NADPH, quinone or similar compound as acceptor	cell part;cytoplasmic part;integral to membrane;intracellular membrane-bounded organelle;intracellular organelle;intracellular organelle part;intracellular part;intrinsic to membrane;macromolecular complex;membrane;membrane part;membrane-bounded organelle;mitochondrial inner membrane;mitochondrial membrane;mitochondrial membrane part;mitochondrial part;mitochondrial respiratory chain complex I;mi…	Alzheimer's disease;Huntington's disease;Oxidative phosphorylation;Parkinson's disease	Acetylation;Alternativesplicing;Completeproteome;Electrontransport;Membrane;Mitochondrion;Mitochondrioninnermembrane;Referenceproteome;Respiratorychain;Transmembrane;Transmembranehelix;Transport	24.2209	23.3888	23.592	23.7379	23.0321	23.862	23.0889	22.9938	23.1974		0.775789	0.0778763			0.203621	0.780805	-0.189871	-0.412843			0.784306	0.211557	-0.450654	-1.23445
O95182	O95182	NADH dehydrogenase [ubiquinone] 1 alpha subcomplex subunit 7	NDUFA7	3	3	3	38.9	38.9	38.9	12.551	0	4.4858	10	cellular metabolic process;cellular process;electron transport chain;generation of precursor metabolites and energy;metabolic process;mitochondrial electron transport, NADH to ubiquinone;oxidation-reduction process;respiratory electron transport chain;small molecule metabolic process	catalytic activity;NADH dehydrogenase (quinone) activity;NADH dehydrogenase (ubiquinone) activity;NADH dehydrogenase activity;oxidoreductase activity;oxidoreductase activity, acting on NADH or NADPH;oxidoreductase activity, acting on NADH or NADPH, quinone or similar compound as acceptor	cell part;cytoplasmic part;intracellular organelle part;intracellular part;macromolecular complex;membrane;membrane part;mitochondrial inner membrane;mitochondrial membrane;mitochondrial membrane part;mitochondrial part;mitochondrial respiratory chain complex I;NADH dehydrogenase complex;organelle inner membrane;organelle membrane;organelle part;protein complex;respiratory chain complex I	Alzheimer's disease;Huntington's disease;Oxidative phosphorylation;Parkinson's disease	Acetylation;Completeproteome;Electrontransport;Membrane;Mitochondrion;Mitochondrioninnermembrane;Phosphoprotein;Polymorphism;Referenceproteome;Respiratorychain;Transport	23.1568	24.1846	24.4847	22.2975	23.2182	23.2564	21.3478	22.6225	24.1025		0.524292	0.164144			0.933523	0.147269	-1.018	-1.66936			0.0975841	0.856096	-0.233072	-0.243938
O95202;O95202-2;O95202-3	O95202	LETM1 and EF-hand domain-containing protein 1, mitochondrial	LETM1	25	25	25	40.6	40.6	40.6	83.353	0	323.31	304	cellular component organization;cellular component organization at cellular level;cellular component organization or biogenesis;cellular component organization or biogenesis at cellular level;cellular membrane organization;cellular process;cristae formation;inner mitochondrial membrane organization;membrane organization;mitochondrial membrane organization;mitochondrion organization;organelle orga…	binding;calcium ion binding;cation binding;ion binding;metal ion binding	cell part;cytoplasmic part;integral to membrane;intracellular membrane-bounded organelle;intracellular organelle;intracellular organelle part;intracellular part;intrinsic to membrane;membrane;membrane part;membrane-bounded organelle;mitochondrial inner membrane;mitochondrial membrane;mitochondrial part;mitochondrion;organelle;organelle inner membrane;organelle membrane;organelle part		Acetylation;Alternativesplicing;Calcium;Coiledcoil;Completeproteome;Membrane;Metal-binding;Mitochondrion;Mitochondrioninnermembrane;Referenceproteome;Transitpeptide;Transmembrane;Transmembranehelix	28.8716	28.5717	28.6977	28.2784	28.1481	28.2479	28.424	28.4207	28.4947	+	2.5688	0.00151938			2.16264	0.0531892	-0.488827	-2.50121			2.06324	0.131948	0.221678	1.5165
O95232	O95232	Luc7-like protein 3	LUC7L3	3	3	3	7.9	7.9	7.9	51.466	0	7.7355	3	cellular component assembly;cellular component assembly at cellular level;cellular component organization;cellular component organization at cellular level;cellular component organization or biogenesis;cellular component organization or biogenesis at cellular level;cellular macromolecular complex assembly;cellular macromolecular complex subunit organization;cellular macromolecule metabolic proces…	binding;DNA binding;mRNA binding;nucleic acid binding;RNA binding	cell part;intracellular membrane-bounded organelle;intracellular organelle;intracellular organelle part;intracellular part;macromolecular complex;membrane-bounded organelle;nuclear body;nuclear part;nuclear speck;nucleoplasm;nucleoplasm part;nucleus;organelle;organelle part;ribonucleoprotein complex;small nuclear ribonucleoprotein complex;U1 snRNP		Acetylation;Alternativesplicing;Coiledcoil;Completeproteome;DNA-binding;mRNAprocessing;mRNAsplicing;Nucleus;Phosphoprotein;Referenceproteome	23.7454	21.7074	20.6398	19.7197	22.0988	21.9219	21.1252	21.0196	20.6101		0.266408	0.386346			0.262913	0.646813	-0.784115	-0.607959			0.15753	0.759974	-0.328444	-0.372718
O95292;O95292-2	O95292	Vesicle-associated membrane protein-associated protein B/C	VAPB	10	10	10	53.1	53.1	53.1	27.228	0	79.482	288	activation of signaling protein activity involved in unfolded protein response;biological regulation;biosynthetic process;calcium ion homeostasis;cation homeostasis;cellular biosynthetic process;cellular calcium ion homeostasis;cellular cation homeostasis;cellular chemical homeostasis;cellular component organization;cellular component organization at cellular level;cellular component organization…	beta-tubulin binding;binding;cytoskeletal protein binding;enzyme binding;FFAT motif binding;identical protein binding;microtubule binding;protein binding;protein dimerization activity;protein domain specific binding;protein heterodimerization activity;protein homodimerization activity;tubulin binding	cell part;cytoplasmic part;endoplasmic reticulum;endoplasmic reticulum membrane;endoplasmic reticulum part;Golgi apparatus;Golgi apparatus part;Golgi membrane;integral to membrane;intracellular membrane-bounded organelle;intracellular organelle;intracellular organelle part;intracellular part;intrinsic to membrane;membrane;membrane part;membrane-bounded organelle;organelle;organelle membrane;organ…		3D-structure;Acetylation;Alternativesplicing;Amyotrophiclateralsclerosis;Coiledcoil;Completeproteome;Directproteinsequencing;Diseasemutation;Endoplasmicreticulum;Host-virusinteraction;Membrane;Neurodegeneration;Phosphoprotein;Referenceproteome;Transmembrane;Transmembranehelix;Unfoldedproteinresponse	28.3289	28.4913	28.5283	28.8353	28.6059	28.6646	28.4711	28.2291	28.4538	+	1.40046	0.018461			1.28496	0.245121	0.25243	1.31396			1.4206	0.124114	-0.317267	-1.5555
O95297-4;O95297-2;O95297;O95297-5	O95297-4;O95297-2;O95297;O95297-5	Myelin protein zero-like protein 1	MPZL1	2	2	2	19.3	19.3	19.3	15.947	0	3.9883	7	biological regulation;cell communication;cell surface receptor linked signaling pathway;cell-cell signaling;cellular process;cellular response to stimulus;enzyme linked receptor protein signaling pathway;regulation of biological process;regulation of cellular process;response to stimulus;signal transduction;signaling;transmembrane receptor protein tyrosine kinase signaling pathway	structural molecule activity	adherens junction;anchoring junction;cell junction;cell part;cell surface;cell-substrate adherens junction;cell-substrate junction;focal adhesion;integral to membrane;integral to plasma membrane;intrinsic to membrane;intrinsic to plasma membrane;membrane part;plasma membrane part	Cell adhesion molecules (CAMs)	Alternativesplicing;Completeproteome;Directproteinsequencing;Disulfidebond;Glycoprotein;Immunoglobulindomain;Membrane;Phosphoprotein;Referenceproteome;Signal;Transmembrane;Transmembranehelix	23.6195	23.3292	23.2982	22.8519	22.5378	22.5945	22.8105	23.221	23.1978	+	2.0442	0.00530081	+	RSV_Ctrl	2.23276	0.0309796	-0.75426	-3.13292			1.18591	0.121961	0.41502	1.56895
O95299;O95299-2	O95299;O95299-2	NADH dehydrogenase [ubiquinone] 1 alpha subcomplex subunit 10, mitochondrial	NDUFA10	6	6	6	21.4	21.4	21.4	40.75	0	8.6481	21	cellular metabolic process;cellular process;electron transport chain;generation of precursor metabolites and energy;metabolic process;mitochondrial electron transport, NADH to ubiquinone;oxidation-reduction process;respiratory electron transport chain;response to chemical stimulus;response to drug;response to stimulus;small molecule metabolic process	adenyl nucleotide binding;adenyl ribonucleotide binding;ATP binding;binding;catalytic activity;kinase activity;NADH dehydrogenase (quinone) activity;NADH dehydrogenase (ubiquinone) activity;NADH dehydrogenase activity;nucleobase-containing compound kinase activity;nucleoside kinase activity;nucleotide binding;oxidoreductase activity;oxidoreductase activity, acting on NADH or NADPH;oxidoreductase …	cell part;cytoplasmic part;intracellular organelle lumen;intracellular organelle part;intracellular part;macromolecular complex;membrane;membrane part;membrane-enclosed lumen;mitochondrial inner membrane;mitochondrial matrix;mitochondrial membrane;mitochondrial membrane part;mitochondrial part;mitochondrial respiratory chain complex I;NADH dehydrogenase complex;organelle inner membrane;organelle …	Alzheimer's disease;Huntington's disease;Oxidative phosphorylation;Parkinson's disease	Alternativesplicing;Completeproteome;Electrontransport;FAD;Flavoprotein;Mitochondrion;Polymorphism;Referenceproteome;Respiratorychain;Transitpeptide;Transport	24.7327	25.2479	24.6733	24.5955	24.7207	24.2402	24.3493	24.3901	24.3815	+	1.07401	0.0366649			0.719979	0.344663	-0.365781	-1.10056			0.429771	0.5889	-0.145178	-0.593907
O95302;O95302-3;O95302-2	O95302;O95302-3	Peptidyl-prolyl cis-trans isomerase FKBP9	FKBP9	3	3	3	7.5	7.5	7.5	63.083	0.0033944	1.916	4	cellular macromolecule metabolic process;cellular metabolic process;cellular process;cellular protein metabolic process;chaperone-mediated protein folding;macromolecule metabolic process;macromolecule modification;metabolic process;peptidyl-amino acid modification;peptidyl-proline modification;primary metabolic process;protein folding;protein metabolic process;protein modification process;protein…	binding;calcium ion binding;catalytic activity;cation binding;cis-trans isomerase activity;drug binding;FK506 binding;ion binding;isomerase activity;macrolide binding;metal ion binding;peptidyl-prolyl cis-trans isomerase activity	cell part;cytoplasmic part;endoplasmic reticulum;endoplasmic reticulum membrane;endoplasmic reticulum part;intracellular membrane-bounded organelle;intracellular organelle;intracellular organelle part;intracellular part;membrane;membrane part;membrane-bounded organelle;organelle;organelle membrane;organelle part		Alternativesplicing;Calcium;Completeproteome;Endoplasmicreticulum;Glycoprotein;Isomerase;Metal-binding;Phosphoprotein;Referenceproteome;Repeat;Rotamase;Signal	20.9608	21.4428	24.5806	23.1649	21.1187	23.7372	23.1714	23.6453	22.0051		0.0557511	0.770383			0.0886633	0.881489	0.345537	0.232609			0.103017	0.845526	0.266968	0.258611
O95347-2;O95347	O95347-2;O95347	Structural maintenance of chromosomes protein 2	SMC2	3	3	3	2.6	2.6	2.6	124.92	0	3.2079	11	cell cycle;cell cycle process;cell division;cellular component organization;cellular component organization at cellular level;cellular component organization or biogenesis;cellular component organization or biogenesis at cellular level;cellular macromolecular complex subunit organization;cellular macromolecule metabolic process;cellular metabolic process;cellular nitrogen compound metabolic proce…	adenyl nucleotide binding;adenyl ribonucleotide binding;ATP binding;binding;nucleotide binding;protein binding;protein dimerization activity;protein heterodimerization activity;purine nucleotide binding;purine ribonucleoside triphosphate binding;purine ribonucleotide binding;ribonucleotide binding	cell part;chromosomal part;chromosome;condensed chromosome;condensin complex;cytoplasm;cytoplasmic part;cytosol;extracellular membrane-bounded organelle;extracellular organelle;extracellular region part;extracellular vesicular exosome;intracellular membrane-bounded organelle;intracellular non-membrane-bounded organelle;intracellular organelle;intracellular organelle part;intracellular part;macrom…	Cell cycle - yeast	Acetylation;Alternativesplicing;ATP-binding;Cellcycle;Celldivision;Chromosome;Coiledcoil;Completeproteome;Cytoplasm;DNAcondensation;Mitosis;Nucleotide-binding;Nucleus;Polymorphism;Referenceproteome	22.6055	23.0322	21.16	22.558	23.4057	23.6471	23.0223	23.3616	23.4404		0.699094	0.096576			0.646026	0.274965	0.937728	1.24082			0.070237	0.916345	0.071132	0.156576
O95453-2;O95453-3;O95453;O95453-4	O95453-2;O95453-3;O95453	Poly(A)-specific ribonuclease PARN	PARN	3	3	3	7.4	7.4	7.4	66.574	0.0021962	2.3473	9	catabolic process;cellular catabolic process;cellular macromolecule catabolic process;cellular macromolecule metabolic process;cellular metabolic process;cellular nitrogen compound metabolic process;cellular process;female gamete generation;gamete generation;gene expression;macromolecule catabolic process;macromolecule metabolic process;macromolecule modification;metabolic process;mRNA 3'-end pro…	3'-5' exonuclease activity;3'-5'-exoribonuclease activity;binding;catalytic activity;cation binding;enzyme binding;exonuclease activity;exonuclease activity, active with either ribo- or deoxyribonucleic acids and producing 5'-phosphomonoesters;exoribonuclease activity;exoribonuclease activity, producing 5'-phosphomonoesters;hydrolase activity;hydrolase activity, acting on ester bonds;ion binding;…	cell part;cytoplasm;cytoplasmic part;cytosol;intracellular membrane-bounded organelle;intracellular non-membrane-bounded organelle;intracellular organelle;intracellular organelle part;intracellular part;membrane-bounded organelle;non-membrane-bounded organelle;nuclear part;nucleolus;nucleus;organelle;organelle part	RNA degradation	3D-structure;Acetylation;Alternativesplicing;Completeproteome;Cytoplasm;Exonuclease;Hydrolase;Magnesium;Metal-binding;Nonsense-mediatedmRNAdecay;Nuclease;Nucleus;Phosphoprotein;Referenceproteome;RNA-binding	22.0674	20.5474	23.3918	23.3608	23.1138	21.2025	24.0004	20.2501	21.5508		0.0636481	0.749428			0.200921	0.739018	0.556814	0.476761			0.184313	0.702474	-0.625246	-0.448597
O95470	O95470	Sphingosine-1-phosphate lyase 1	SGPL1	3	3	3	5.6	5.6	5.6	63.523	0	6.8105	21	ameboidal cell migration;anatomical structure development;anatomical structure morphogenesis;androgen metabolic process;biological regulation;biosynthetic process;carboxylic acid metabolic process;catabolic process;cell differentiation;cell migration;cell motility;cell surface receptor linked signaling pathway;cellular biosynthetic process;cellular catabolic process;cellular component movement;ce…	aldehyde-lyase activity;binding;carbon-carbon lyase activity;carboxy-lyase activity;catalytic activity;cofactor binding;lyase activity;pyridoxal phosphate binding;sphinganine-1-phosphate aldolase activity;vitamin B6 binding;vitamin binding	cell part;cytoplasmic part;endoplasmic reticulum;endoplasmic reticulum membrane;endoplasmic reticulum part;integral to endoplasmic reticulum membrane;integral to membrane;integral to organelle membrane;intracellular membrane-bounded organelle;intracellular organelle;intracellular organelle part;intracellular part;intrinsic to endoplasmic reticulum membrane;intrinsic to membrane;intrinsic to organ…	Sphingolipid metabolism	3D-structure;Acetylation;Apoptosis;Completeproteome;Endoplasmicreticulum;Lipidmetabolism;Lyase;Membrane;Nitration;Phosphoprotein;Polymorphism;Pyridoxalphosphate;Referenceproteome;Signal-anchor;Sphingolipidmetabolism;Transmembrane;Transmembranehelix	20.887	23.2193	23.1488	23.975	23.9898	24.0175	24.1685	24.0936	24.1631	+	1.22132	0.0260684			0.963255	0.112576	1.57574	1.81944			2.25622	0.237608	0.147638	1.16122
O95478	O95478	Ribosome biogenesis protein NSA2 homolog	NSA2	2	2	2	8.5	8.5	8.5	30.065	0	10.773	25	cellular macromolecule metabolic process;cellular metabolic process;cellular nitrogen compound metabolic process;cellular process;macromolecule metabolic process;metabolic process;ncRNA metabolic process;ncRNA processing;nitrogen compound metabolic process;nucleic acid metabolic process;nucleobase-containing compound metabolic process;primary metabolic process;RNA metabolic process;RNA processing…		cell part;intracellular membrane-bounded organelle;intracellular non-membrane-bounded organelle;intracellular organelle;intracellular organelle part;intracellular part;macromolecular complex;membrane-bounded organelle;non-membrane-bounded organelle;nuclear part;nucleolus;nucleus;organelle;organelle part;ribonucleoprotein complex		Completeproteome;Nucleus;Phosphoprotein;Polymorphism;Referenceproteome;Ribonucleoprotein;Ribosomebiogenesis;rRNAprocessing	23.332	22.7224	22.4395	22.8375	24.3441	24.2483	21.3936	22.8366	22.8666		0.90384	0.0561182			0.818572	0.187799	0.978661	1.49723			0.983924	0.0846944	-1.44433	-1.83266
O95571	O95571	Persulfide dioxygenase ETHE1, mitochondrial	ETHE1	3	3	3	24.8	24.8	24.8	27.873	0	14.201	21	amine catabolic process;amine metabolic process;carboxylic acid catabolic process;carboxylic acid metabolic process;catabolic process;cellular amine metabolic process;cellular amino acid catabolic process;cellular amino acid metabolic process;cellular catabolic process;cellular ketone metabolic process;cellular metabolic process;cellular modified amino acid metabolic process;cellular nitrogen com…	binding;catalytic activity;cation binding;dioxygenase activity;ion binding;iron ion binding;metal ion binding;oxidoreductase activity;oxidoreductase activity, acting on single donors with incorporation of molecular oxygen;oxidoreductase activity, acting on single donors with incorporation of molecular oxygen, incorporation of two atoms of oxygen;sulfur dioxygenase activity;transition metal ion bi…	cell part;cytoplasm;cytoplasmic part;intracellular membrane-bounded organelle;intracellular organelle;intracellular organelle lumen;intracellular organelle part;intracellular part;membrane-bounded organelle;membrane-enclosed lumen;mitochondrial matrix;mitochondrial part;mitochondrion;nuclear part;nucleoplasm;organelle;organelle lumen;organelle part		3D-structure;Acetylation;Completeproteome;Cytoplasm;Dioxygenase;Diseasemutation;Metal-binding;Mitochondrion;Nucleus;Oxidoreductase;Phosphoprotein;Referenceproteome;Transitpeptide	25.6717	26.0016	24.6604	25.0774	24.0391	23.364	24.9329	24.8518	24.76		0.902328	0.0561837			0.936684	0.133873	-1.28439	-1.73291			0.61725	0.24429	0.688094	1.1453
O95573	O95573	Long-chain-fatty-acid--CoA ligase 3	ACSL3	10	10	9	21.9	21.9	20.4	80.419	0	35.362	194	acyl-CoA biosynthetic process;acyl-CoA metabolic process;acylglycerol biosynthetic process;acylglycerol metabolic process;anatomical structure development;biological regulation;biosynthetic process;brain development;carboxylic acid biosynthetic process;carboxylic acid metabolic process;cellular biosynthetic process;cellular component assembly;cellular component organization;cellular component org…	adenyl nucleotide binding;adenyl ribonucleotide binding;ATP binding;binding;catalytic activity;enzyme binding;fatty acid ligase activity;kinase binding;ligase activity;ligase activity, forming carbon-sulfur bonds;long-chain fatty acid-CoA ligase activity;nucleotide binding;protein binding;protein domain specific binding;protein kinase binding;purine nucleotide binding;purine ribonucleoside tripho…	cell part;cytoplasmic part;endoplasmic reticulum;endoplasmic reticulum membrane;endoplasmic reticulum part;Golgi apparatus;integral to membrane;intracellular membrane-bounded organelle;intracellular organelle;intracellular organelle part;intracellular part;intrinsic to membrane;lipid particle;membrane;membrane part;membrane-bounded organelle;microbody;microbody membrane;microbody part;mitochondri…	Adipocytokine signaling pathway;Fatty acid metabolism;Peroxisome;PPAR signaling pathway	ATP-binding;Completeproteome;Endoplasmicreticulum;Fattyacidmetabolism;Ligase;Lipidmetabolism;Magnesium;Membrane;Microsome;Mitochondrion;Mitochondrionoutermembrane;Nucleotide-binding;Peroxisome;Phosphoprotein;Polymorphism;Referenceproteome;Signal-anchor;Transmembrane;Transmembranehelix	27.265	27.3416	26.8874	27.5281	27.4409	27.3057	27.6422	27.2652	27.3558		0.615938	0.120597			0.77577	0.38834	0.260214	1.02215			0.00966013	0.989663	-0.00383504	-0.0166213
O95639-3;O95639-2;O95639	O95639-3;O95639-2;O95639	Cleavage and polyadenylation specificity factor subunit 4	CPSF4	2	2	2	8.2	8.2	8.2	27.419	0.00077042	2.6141	7	biological regulation;cellular macromolecule metabolic process;cellular metabolic process;cellular nitrogen compound metabolic process;cellular process;interaction with host;interspecies interaction between organisms;macromolecule metabolic process;metabolic process;modification by symbiont of host morphology or physiology;modification by virus of host mRNA processing;modification of morphology o…	binding;cation binding;ion binding;metal ion binding;transition metal ion binding;zinc ion binding	cell part;intracellular organelle part;intracellular part;macromolecular complex;mRNA cleavage and polyadenylation specificity factor complex;mRNA cleavage factor complex;nuclear part;nucleoplasm;nucleoplasm part;organelle part;protein complex	mRNA surveillance pathway	3D-structure;Alternativesplicing;Completeproteome;Host-virusinteraction;Metal-binding;mRNAprocessing;Nucleus;Phosphoprotein;Referenceproteome;Repeat;RNA-binding;Zinc;Zinc-finger	22.352	22.9755	20.6943	24.4986	22.8585	23.01	23.1094	23.1169	23.1802		0.754735	0.0823525			0.777595	0.183314	1.44846	1.51101			0.241097	0.654714	-0.320222	-0.513366
O95716	O95716	Ras-related protein Rab-3D	RAB3D	1	1	1	5	5	5	24.267	0	4.0686	27	biological regulation;cellular macromolecule metabolic process;cellular metabolic process;cellular process;cellular protein metabolic process;cellular response to stimulus;establishment of localization;establishment of localization in cell;establishment of protein localization;exocytosis;intracellular protein transport;intracellular signal transduction;intracellular transport;macromolecule metabo…	binding;catalytic activity;cytoskeletal protein binding;GTP binding;GTPase activity;guanyl nucleotide binding;guanyl ribonucleotide binding;hydrolase activity;hydrolase activity, acting on acid anhydrides;hydrolase activity, acting on acid anhydrides, in phosphorus-containing anhydrides;myosin binding;myosin V binding;nucleoside-triphosphatase activity;nucleotide binding;protein binding;purine nu…	cell part;clathrin-coated vesicle;coated vesicle;cytoplasmic membrane-bounded vesicle;cytoplasmic part;cytoplasmic vesicle;cytoplasmic vesicle membrane;cytoplasmic vesicle part;endosome;extracellular membrane-bounded organelle;extracellular organelle;extracellular region part;extracellular vesicular exosome;intracellular membrane-bounded organelle;intracellular organelle;intracellular organelle p…	Pancreatic secretion	3D-structure;Acetylation;Cellmembrane;Completeproteome;Exocytosis;GTP-binding;Lipoprotein;Membrane;Methylation;Nucleotide-binding;Polymorphism;Prenylation;Proteintransport;Referenceproteome;Transport	24.1434	22.4355	24.0942	24.2206	24.1898	24.2429	24.7545	24.7977	24.866	+	1.04676	0.0384269			0.515762	0.403238	0.660046	0.997857	+	RSV-KIAR_RSV	4.09042	0.0159333	0.588333	4.329
O95758-1;O95758-6;O95758-2;O95758;O95758-5;O95758-4;O95758-7	O95758-1;O95758-6;O95758-2;O95758;O95758-5;O95758-4;O95758-7	Polypyrimidine tract-binding protein 3	PTBP3	5	2	2	9.8	5.6	5.6	56.501	0	4.9983	36	anatomical structure morphogenesis;biological regulation;cell maturation;cellular developmental process;cellular macromolecule metabolic process;cellular metabolic process;cellular nitrogen compound metabolic process;cellular process;developmental maturation;developmental process;erythrocyte maturation;macromolecule metabolic process;metabolic process;mRNA metabolic process;mRNA processing;negati…	binding;nucleic acid binding;nucleotide binding;RNA binding	cell part;intracellular membrane-bounded organelle;intracellular organelle;intracellular part;membrane-bounded organelle;nucleus;organelle		Acetylation;Alternativesplicing;Completeproteome;Differentiation;Erythrocytematuration;mRNAprocessing;mRNAsplicing;Referenceproteome;Repeat;Repressor;RNA-binding	21.3037	23.729	24.2252	24.4305	24.3402	24.2052	24.7593	24.1149	24.3049		0.638975	0.113441			0.614966	0.27873	1.23933	1.23327			0.12249	0.869922	0.0677573	0.224306
O95782-2;O95782	O95782-2;O95782	AP-2 complex subunit alpha-1	AP2A1	3	3	3	5.9	5.9	5.9	105.36	0	7.5242	8	antigen processing and presentation;antigen processing and presentation of exogenous antigen;antigen processing and presentation of exogenous peptide antigen;antigen processing and presentation of exogenous peptide antigen via MHC class II;antigen processing and presentation of peptide antigen;antigen processing and presentation of peptide antigen via MHC class II;antigen processing and presentat…	binding;enzyme binding;kinase binding;protein binding;protein kinase binding;protein transporter activity;substrate-specific transporter activity;transporter activity	AP-2 adaptor complex;apical plasma membrane;AP-type membrane coat adaptor complex;basolateral plasma membrane;cell part;clathrin adaptor complex;clathrin coat;clathrin coat of trans-Golgi network vesicle;clathrin coated vesicle membrane;clathrin vesicle coat;clathrin-coated endocytic vesicle membrane;coated vesicle membrane;cytoplasmic part;cytoplasmic vesicle membrane;cytoplasmic vesicle part;cy…	Endocrine and other factor-regulated calcium reabsorption;Endocytosis;Huntington's disease	Alternativesplicing;Cellmembrane;Coatedpit;Completeproteome;Endocytosis;Membrane;Phosphoprotein;Polymorphism;Proteintransport;Referenceproteome;Transport	21.0988	24.492	23.3369	23.8706	24.8232	24.1631	24.6005	24.0962	24.1014		0.539042	0.155927			0.561556	0.316371	1.30976	1.15387			0.0199306	0.976691	-0.0196095	-0.0458553
O95816-2;O95816	O95816-2;O95816	BAG family molecular chaperone regulator 2	BAG2	3	3	3	19.1	19.1	19.1	20.189	0	4.3135	11	cellular macromolecule metabolic process;cellular metabolic process;cellular process;cellular protein metabolic process;cellular response to heat;cellular response to stimulus;cellular response to stress;macromolecule metabolic process;metabolic process;primary metabolic process;protein folding;protein metabolic process;response to abiotic stimulus;response to heat;response to stimulus;response t…	binding;identical protein binding;protein binding	cell part;cytoplasmic part;cytosol;intracellular part	Protein processing in endoplasmic reticulum	Acetylation;Alternativesplicing;Chaperone;Coiledcoil;Completeproteome;Phosphoprotein;Referenceproteome	19.9133	23.6384	22.6399	23.8962	23.5071	23.9855	24.2926	21.3152	23.839		0.402224	0.248294			0.703889	0.205628	1.7324	1.41664			0.277399	0.571213	-0.647326	-0.623796
O95831-3;O95831;O95831-2;O95831-6;O95831-5;O95831-4	O95831-3;O95831;O95831-2	Apoptosis-inducing factor 1, mitochondrial	AIFM1	5	5	5	10.7	10.7	10.7	66.294	0	11.681	36	activation of caspase activity;apoptosis;apoptosis in response to endoplasmic reticulum stress;biological regulation;catabolic process;cell death;cell differentiation;cell redox homeostasis;cellular catabolic process;cellular component assembly;cellular component assembly at cellular level;cellular component biogenesis;cellular component organization;cellular component organization at cellular le…	binding;catalytic activity;coenzyme binding;cofactor binding;DNA binding;electron carrier activity;FAD binding;flavin adenine dinucleotide binding;NAD(P)H oxidase activity;nucleic acid binding;oxidoreductase activity;oxidoreductase activity, acting on NADH or NADPH;oxidoreductase activity, acting on NADH or NADPH, oxygen as acceptor	cell part;cytoplasmic part;cytosol;intracellular membrane-bounded organelle;intracellular organelle;intracellular organelle part;intracellular part;membrane;membrane-bounded organelle;membrane-enclosed lumen;mitochondrial inner membrane;mitochondrial intermembrane space;mitochondrial membrane;mitochondrial part;mitochondrion;nucleus;organelle;organelle envelope lumen;organelle inner membrane;orga…	Apoptosis	3D-structure;Acetylation;Alternativesplicing;Apoptosis;Charcot-Marie-Toothdisease;Completeproteome;Cytoplasm;Deafness;Directproteinsequencing;Diseasemutation;DNA-binding;FAD;Flavoprotein;Isopeptidebond;Membrane;Mentalretardation;Mitochondrion;Mitochondrioninnermembrane;NAD;Neurodegeneration;Neuropathy;Nucleus;Oxidoreductase;Phosphoprotein;Referenceproteome;Transitpeptide;Ublconjugation	24.8624	24.9769	24.4672	24.3494	24.7285	24.3512	24.5356	24.6044	24.5587		0.578685	0.134769			0.665178	0.414482	-0.292487	-0.977138			0.283798	0.745816	0.0898914	0.394813
O95881	O95881	Thioredoxin domain-containing protein 12	TXNDC12	6	6	6	39	39	39	19.206	0	77.862	90	biological regulation;cell redox homeostasis;cellular homeostasis;cellular process;homeostatic process;regulation of biological process;regulation of biological quality;regulation of cellular process	catalytic activity;oxidoreductase activity;oxidoreductase activity, acting on a sulfur group of donors;oxidoreductase activity, acting on a sulfur group of donors, disulfide as acceptor;protein-disulfide reductase (glutathione) activity	cell part;cytoplasmic part;endoplasmic reticulum lumen;endoplasmic reticulum part;intracellular organelle lumen;intracellular organelle part;intracellular part;membrane-enclosed lumen;organelle lumen;organelle part	Glutathione metabolism	3D-structure;Completeproteome;Directproteinsequencing;Disulfidebond;Endoplasmicreticulum;Oxidoreductase;Redox-activecenter;Referenceproteome;Signal	27.1067	27.6749	27.1222	27.2441	27.3296	27.3657	27.059	27.4143	27.3816		0.00529189	0.965811			0.0207906	0.98102	0.011872	0.0408915			0.0837647	0.929469	-0.0281525	-0.128559
O95994	O95994	Anterior gradient protein 2 homolog	AGR2	4	4	4	21.7	21.7	21.7	19.979	0	10.25	28	biological regulation;body fluid secretion;cell differentiation;cellular developmental process;cellular process;developmental process;epithelial cell differentiation;establishment of localization;lung cell differentiation;lung epithelial cell differentiation;lung goblet cell differentiation;mucus secretion;multicellular organismal process;regulation of biological quality;regulation of body fluid …	binding;dystroglycan binding;glycoprotein binding;protein binding	cell part;cytoplasmic part;endoplasmic reticulum;extracellular region;intracellular membrane-bounded organelle;intracellular organelle;intracellular part;membrane-bounded organelle;mitochondrion;organelle		3D-structure;Completeproteome;Directproteinsequencing;Disulfidebond;Endoplasmicreticulum;Proto-oncogene;Referenceproteome;Secreted;Signal	25.5668	22.7803	22.4582	25.2911	25.0122	25.3876	25.1438	25.1885	25.6012		0.851837	0.0639144			0.753369	0.188769	1.62854	1.48954			0.165549	0.828299	0.0808601	0.284707
O96000;O96000-2	O96000;O96000-2	NADH dehydrogenase [ubiquinone] 1 beta subcomplex subunit 10	NDUFB10	2	2	2	15.7	15.7	15.7	20.776	0	6.4482	40	cellular metabolic process;cellular process;electron transport chain;generation of precursor metabolites and energy;metabolic process;mitochondrial electron transport, NADH to ubiquinone;oxidation-reduction process;respiratory electron transport chain;small molecule metabolic process	catalytic activity;NADH dehydrogenase (quinone) activity;NADH dehydrogenase (ubiquinone) activity;NADH dehydrogenase activity;oxidoreductase activity;oxidoreductase activity, acting on NADH or NADPH;oxidoreductase activity, acting on NADH or NADPH, quinone or similar compound as acceptor	cell part;cytoplasmic part;extracellular membrane-bounded organelle;extracellular organelle;extracellular region part;extracellular vesicular exosome;intracellular organelle part;intracellular part;macromolecular complex;membrane;membrane part;membrane-bounded organelle;membrane-bounded vesicle;mitochondrial inner membrane;mitochondrial membrane;mitochondrial membrane part;mitochondrial part;mito…	Alzheimer's disease;Huntington's disease;Oxidative phosphorylation;Parkinson's disease	Alternativesplicing;Completeproteome;Electrontransport;Membrane;Mitochondrion;Mitochondrioninnermembrane;Referenceproteome;Respiratorychain;Transport	24.901	25.6062	25.0688	24.952	25.1848	24.9518	25.0133	25.0048	24.9529		0.260694	0.391871			0.290192	0.726593	-0.162484	-0.497805			0.187305	0.8741	-0.039168	-0.217716
O96005-3;O96005-4;O96005	O96005-3;O96005-4;O96005	Cleft lip and palate transmembrane protein 1	CLPTM1	1	1	1	2.6	2.6	2.6	65.596	0.0022075	2.366	12	biological regulation;cell differentiation;cellular developmental process;cellular process;developmental process;multicellular organismal development;multicellular organismal process;regulation of biological process;regulation of cell activation;regulation of cell differentiation;regulation of cellular process;regulation of developmental process;regulation of immune system process;regulation of l…		cell part;external side of plasma membrane;integral to membrane;integral to plasma membrane;intrinsic to membrane;intrinsic to plasma membrane;membrane;membrane part;plasma membrane part		Acetylation;Alternativesplicing;Chromosomalrearrangement;Completeproteome;Developmentalprotein;Differentiation;Glycoprotein;Membrane;Phosphoprotein;Polymorphism;Referenceproteome;Transmembrane;Transmembranehelix	20.9945	20.2759	20.2837	23.0818	23.2915	23.1758	23.2418	22.9128	22.8766	+	4.47746	0	+	RSV_Ctrl	3.3863	0.0277778	2.665	7.70595			0.588029	0.478435	-0.172619	-0.747054
O96008	O96008	Mitochondrial import receptor subunit TOM40 homolog	TOMM40	2	2	2	7.5	7.5	7.5	37.893	0.0022272	2.419	7	cellular macromolecule metabolic process;cellular metabolic process;cellular process;cellular protein metabolic process;establishment of localization;establishment of localization in cell;establishment of protein localization;establishment of protein localization in mitochondrion;establishment of protein localization to organelle;intracellular protein transport;intracellular transport;ion transpo…	channel activity;macromolecule transmembrane transporter activity;passive transmembrane transporter activity;porin activity;protein transmembrane transporter activity;protein transporter activity;substrate-specific transmembrane transporter activity;substrate-specific transporter activity;transmembrane transporter activity;transporter activity;wide pore channel activity	cell part;cytoplasm;cytoplasmic part;extracellular membrane-bounded organelle;extracellular organelle;extracellular region part;extracellular vesicular exosome;integral to membrane;integral to mitochondrial membrane;integral to mitochondrial outer membrane;integral to organelle membrane;intracellular membrane-bounded organelle;intracellular organelle;intracellular organelle part;intracellular par…	Amyotrophic lateral sclerosis (ALS)	Alternativesplicing;Completeproteome;Directproteinsequencing;Iontransport;Membrane;Mitochondrion;Mitochondrionoutermembrane;Porin;Proteintransport;Referenceproteome;Transmembrane;Transmembranebetastrand;Transport	21.5658	21.2035	22.7079	24.8731	23.7446	23.6354	24.5574	21.5344	24.5479		0.911514	0.0550952	+	RSV_Ctrl	1.70159	0.0306237	2.25868	3.21891			0.190472	0.696073	-0.537813	-0.455362
O96019-2;O96019	O96019-2;O96019	Actin-like protein 6A	ACTL6A	3	3	3	13.2	13.2	13.2	43.236	0.00076746	2.5882	14	anatomical structure development;ATP-dependent chromatin remodeling;biological regulation;biosynthetic process;cellular biosynthetic process;cellular component organization;cellular component organization at cellular level;cellular component organization or biogenesis;cellular component organization or biogenesis at cellular level;cellular macromolecule biosynthetic process;cellular macromolecule…	binding;chromatin binding;protein binding transcription factor activity;transcription coactivator activity;transcription cofactor activity;transcription factor binding transcription factor activity	cell part;chromatin;chromatin remodeling complex;chromosomal part;DNA helicase complex;H4/H2A histone acetyltransferase complex;histone acetyltransferase complex;Ino80 complex;intracellular membrane-bounded organelle;intracellular organelle;intracellular organelle part;intracellular part;macromolecular complex;membrane;membrane-bounded organelle;npBAF complex;NuA4 histone acetyltransferase comple…		Acetylation;Activator;Alternativesplicing;Chromatinregulator;Completeproteome;Directproteinsequencing;DNAdamage;DNArecombination;DNArepair;Growthregulation;Neurogenesis;Nucleus;Phosphoprotein;Referenceproteome;Transcription;Transcriptionregulation	23.409	24.5548	22.1228	22.8014	23.3313	23.3551	23.3864	23.4496	23.4768		0.0489996	0.791134			0.0986466	0.87725	-0.199591	-0.241837			0.68454	0.335461	0.274981	0.972686
P00338;P00338-3;P00338-4;P00338-5;P00338-2;Q6ZMR3	P00338;P00338-3;P00338-4	L-lactate dehydrogenase A chain	LDHA	11	11	11	29.8	29.8	29.8	36.688	0	208.4	221	alcohol catabolic process;alcohol metabolic process;anatomical structure development;carbohydrate catabolic process;carbohydrate metabolic process;carboxylic acid metabolic process;catabolic process;cell communication;cellular carbohydrate catabolic process;cellular carbohydrate metabolic process;cellular ketone metabolic process;cellular metabolic process;cellular process;cellular response to ex…	catalytic activity;lactate dehydrogenase activity;L-lactate dehydrogenase activity;oxidoreductase activity;oxidoreductase activity, acting on CH-OH group of donors;oxidoreductase activity, acting on the CH-OH group of donors, NAD or NADP as acceptor	cell part;cell projection part;cytoplasm;cytoplasmic part;cytosol;extracellular membrane-bounded organelle;extracellular organelle;extracellular region part;extracellular vesicular exosome;flagellar fibrous sheath;flagellum part;intracellular membrane-bounded organelle;intracellular organelle;intracellular organelle part;intracellular part;membrane;membrane-bounded organelle;membrane-bounded vesi…	Cysteine and methionine metabolism;Glycolysis / Gluconeogenesis;Propanoate metabolism;Pyruvate metabolism	3D-structure;Acetylation;Alternativesplicing;Completeproteome;Cytoplasm;Directproteinsequencing;Diseasemutation;Glycogenstoragedisease;NAD;Oxidoreductase;Phosphoprotein;Polymorphism;Referenceproteome;Ublconjugation	27.5014	27.6812	27.0145	27.998	27.8698	27.8329	28.4389	28.6764	28.4413	+	2.62591	0.00134413			1.14773	0.152379	0.501189	1.64131	+	RSV-KIAR_RSV	2.57107	0.0302414	0.618623	3.20023
P00352	P00352	Retinal dehydrogenase 1	ALDH1A1	2	2	2	4	4	4	54.861	0	3.4644	16	alcohol metabolic process;biological regulation;cellular aldehyde metabolic process;cellular hormone metabolic process;cellular lipid metabolic process;cellular metabolic process;cellular process;diterpenoid metabolic process;ethanol metabolic process;ethanol oxidation;fat-soluble vitamin metabolic process;hormone metabolic process;isoprenoid metabolic process;lipid metabolic process;metabolic pr…	3-chloroallyl aldehyde dehydrogenase activity;aldehyde dehydrogenase (NAD) activity;androgen binding;benzaldehyde dehydrogenase (NAD+) activity;binding;catalytic activity;enzyme activator activity;enzyme regulator activity;GTPase activator activity;GTPase regulator activity;hormone binding;lipid binding;nucleoside-triphosphatase regulator activity;oxidoreductase activity;oxidoreductase activity, …	cell part;cytoplasm;cytoplasmic part;cytosol;extracellular membrane-bounded organelle;extracellular organelle;extracellular region part;extracellular vesicular exosome;intracellular part;membrane-bounded organelle;membrane-bounded vesicle;organelle;vesicle	Retinol metabolism	3D-structure;Acetylation;Completeproteome;Cytoplasm;Directproteinsequencing;NAD;Oxidoreductase;Phosphoprotein;Polymorphism;Referenceproteome	24.5105	24.3964	24.2919	20.1693	20.6263	20.2798	23.0764	23.9169	23.7842	+	5.12931	0	+	RSV_Ctrl	4.93077	0	-4.04115	-16.0709	+	RSV-KIAR_RSV	3.40534	0.0373333	3.23402	8.18773
P00367;P00367-3;P00367-2;P49448	P00367;P00367-3;P00367-2	Glutamate dehydrogenase 1, mitochondrial	GLUD1	23	23	23	50.4	50.4	50.4	61.397	0	323.31	574	amine biosynthetic process;amine catabolic process;amine metabolic process;anatomical structure development;biological regulation;biosynthetic process;carboxylic acid biosynthetic process;carboxylic acid catabolic process;carboxylic acid metabolic process;catabolic process;cellular amine metabolic process;cellular amino acid biosynthetic process;cellular amino acid catabolic process;cellular amin…	adenyl nucleotide binding;adenyl ribonucleotide binding;ADP binding;amine binding;amino acid binding;ATP binding;binding;carboxylic acid binding;catalytic activity;coenzyme binding;cofactor binding;glutamate dehydrogenase (NAD+) activity;glutamate dehydrogenase [NAD(P)+] activity;GTP binding;guanyl nucleotide binding;guanyl ribonucleotide binding;identical protein binding;leucine binding;NAD bind…	cell part;cytoplasm;cytoplasmic part;intracellular membrane-bounded organelle;intracellular organelle;intracellular organelle lumen;intracellular organelle part;intracellular part;membrane-bounded organelle;membrane-enclosed lumen;mitochondrial matrix;mitochondrial part;mitochondrion;organelle;organelle lumen;organelle part	Alanine, aspartate and glutamate metabolism;Arginine and proline metabolism;D-Glutamine and D-glutamate metabolism;Nitrogen metabolism;Proximal tubule bicarbonate reclamation	3D-structure;Acetylation;ADP-ribosylation;Alternativesplicing;ATP-binding;Completeproteome;Directproteinsequencing;Diseasemutation;GTP-binding;Mitochondrion;NADP;Nucleotide-binding;Oxidoreductase;Phosphoprotein;Polymorphism;Referenceproteome;Transitpeptide	30.0991	30.3965	30.0946	29.9442	29.9456	29.7815	29.836	29.946	29.9292	+	1.48397	0.0155516			1.26331	0.202875	-0.306302	-1.43282			0.0723725	0.957787	0.013279	0.0808158
P00387-2;P00387;P00387-3	P00387-2;P00387;P00387-3	NADH-cytochrome b5 reductase 3;NADH-cytochrome b5 reductase 3 membrane-bound form;NADH-cytochrome b5 reductase 3 soluble form	CYB5R3	3	3	3	19.4	19.4	19.4	31.628	0	13.405	15	alcohol metabolic process;biosynthetic process;blood circulation;carboxylic acid metabolic process;cellular ketone metabolic process;cellular metabolic process;cellular process;cholesterol biosynthetic process;cholesterol metabolic process;circulatory system process;L-ascorbic acid metabolic process;lipid biosynthetic process;lipid metabolic process;metabolic process;multicellular organismal proc…	adenyl nucleotide binding;adenyl ribonucleotide binding;ADP binding;AMP binding;binding;catalytic activity;coenzyme binding;cofactor binding;cytochrome-b5 reductase activity;FAD binding;flavin adenine dinucleotide binding;NAD binding;nucleotide binding;oxidoreductase activity;oxidoreductase activity, acting on NADH or NADPH;oxidoreductase activity, acting on NADH or NADPH, heme protein as accepto…	cell part;cytoplasm;cytoplasmic part;cytosolic part;endoplasmic reticulum;endoplasmic reticulum membrane;endoplasmic reticulum part;extracellular membrane-bounded organelle;extracellular organelle;extracellular region part;extracellular vesicular exosome;hemoglobin complex;intracellular membrane-bounded organelle;intracellular organelle;intracellular organelle part;intracellular part;lipid partic…	Amino sugar and nucleotide sugar metabolism	3D-structure;Acetylation;Alternativepromoterusage;Alternativesplicing;Cholesterolbiosynthesis;Cholesterolmetabolism;Completeproteome;Cytoplasm;Directproteinsequencing;Diseasemutation;Endoplasmicreticulum;FAD;Flavoprotein;Lipidbiosynthesis;Lipidmetabolism;Lipoprotein;Membrane;Mitochondrion;Mitochondrionoutermembrane;Myristate;NAD;Oxidoreductase;Phosphoprotein;Polymorphism;Referenceproteome;Steroid…	23.035	21.2779	24.7949	25.1255	20.9291	25.9968	23.479	25.6586	25.2298		0.234099	0.427788			0.202991	0.726614	0.981182	0.499343			0.17174	0.717479	0.772002	0.428774
P00390-5;P00390-4;P00390-2;P00390-3;P00390	P00390-5;P00390-4;P00390-2;P00390-3;P00390	Glutathione reductase, mitochondrial	GSR	4	4	4	13.6	13.6	13.6	47.267	0	6.5543	20	amine metabolic process;biological regulation;biosynthetic process;carboxylic acid metabolic process;cell redox homeostasis;cellular amine metabolic process;cellular amino acid metabolic process;cellular biosynthetic process;cellular homeostasis;cellular ketone metabolic process;cellular macromolecule metabolic process;cellular metabolic process;cellular modified amino acid metabolic process;cell…	antioxidant activity;binding;catalytic activity;coenzyme binding;cofactor binding;disulfide oxidoreductase activity;electron carrier activity;flavin adenine dinucleotide binding;glutathione disulfide oxidoreductase activity;glutathione-disulfide reductase activity;NADP binding;nucleotide binding;oxidoreductase activity;oxidoreductase activity, acting on a sulfur group of donors;oxidoreductase act…	cell part;cytoplasmic part;cytosol;external side of plasma membrane;extracellular membrane-bounded organelle;extracellular organelle;extracellular region part;extracellular vesicular exosome;intracellular organelle lumen;intracellular organelle part;intracellular part;membrane part;membrane-bounded organelle;membrane-bounded vesicle;membrane-enclosed lumen;mitochondrial matrix;mitochondrial part;…	Glutathione metabolism	3D-structure;Acetylation;Alternativeinitiation;Alternativesplicing;Completeproteome;Cytoplasm;Directproteinsequencing;Disulfidebond;FAD;Flavoprotein;Mitochondrion;NADP;Oxidoreductase;Polymorphism;Redox-activecenter;Referenceproteome;Transitpeptide	25.0083	21.5661	24.6552	25.1337	24.0235	23.2441	24.0489	24.5261	24.2566		0.0640717	0.74835			0.116073	0.840141	0.390553	0.295181			0.0902897	0.874695	0.143405	0.21551
P00441	P00441	Superoxide dismutase [Cu-Zn]	SOD1	4	4	4	34.4	34.4	34.4	15.936	0	106.35	63	activation of MAPK activity;aging;amine metabolic process;anatomical structure development;anatomical structure homeostasis;anterograde axon cargo transport;auditory receptor cell stereocilium organization;axon cargo transport;behavior;biological regulation;biosynthetic process;blood coagulation;carboxylic acid metabolic process;cation homeostasis;cell activation;cell aging;cell projection organi…	antioxidant activity;binding;catalytic activity;cation binding;chaperone binding;copper ion binding;enzyme binding;GTPase binding;identical protein binding;ion binding;metal ion binding;oxidoreductase activity;oxidoreductase activity, acting on superoxide radicals as acceptor;phosphatase binding;protein binding;protein dimerization activity;protein homodimerization activity;protein phosphatase 2B…	cell body;cell part;cell projection cytoplasm;cell projection part;cytoplasm;cytoplasmic membrane-bounded vesicle;cytoplasmic part;cytoplasmic vesicle;cytosol;dendrite cytoplasm;dense core granule;extracellular matrix;extracellular membrane-bounded organelle;extracellular organelle;extracellular region;extracellular region part;extracellular space;extracellular vesicular exosome;intracellular mem…	Amyotrophic lateral sclerosis (ALS);Huntington's disease;Peroxisome;Prion diseases	3D-structure;Acetylation;Amyotrophiclateralsclerosis;Antioxidant;Completeproteome;Copper;Cytoplasm;Directproteinsequencing;Diseasemutation;Disulfidebond;Lipoprotein;Metal-binding;Neurodegeneration;Nucleus;Oxidoreductase;Palmitate;Phosphoprotein;Referenceproteome;Ublconjugation;Zinc	26.7017	26.4975	26.5709	25.5025	25.034	25.2362	25.8411	25.769	25.2628	+	2.94705	0.000804124	+	RSV_Ctrl	3.07158	0.0250769	-1.3325	-5.36762			0.741259	0.254939	0.366734	1.12162
P00505;P00505-2	P00505;P00505-2	Aspartate aminotransferase, mitochondrial	GOT2	17	17	17	54.9	54.9	54.9	47.517	0	231.96	362	2-oxoglutarate metabolic process;4-hydroxyproline catabolic process;4-hydroxyproline metabolic process;alcohol biosynthetic process;alcohol metabolic process;amine biosynthetic process;amine catabolic process;amine metabolic process;aspartate biosynthetic process;aspartate catabolic process;aspartate family amino acid biosynthetic process;aspartate family amino acid catabolic process;aspartate fa…	binding;catalytic activity;cofactor binding;kynurenine-oxoglutarate transaminase activity;L-aspartate:2-oxoglutarate aminotransferase activity;L-phenylalanine aminotransferase activity;L-phenylalanine:2-oxoglutarate aminotransferase activity;pyridoxal phosphate binding;transaminase activity;transferase activity;transferase activity, transferring nitrogenous groups;vitamin B6 binding;vitamin bindi…	cell part;cytoplasmic part;extracellular membrane-bounded organelle;extracellular organelle;extracellular region part;extracellular vesicular exosome;intracellular membrane-bounded organelle;intracellular organelle;intracellular organelle lumen;intracellular organelle part;intracellular part;membrane;membrane-bounded organelle;membrane-bounded vesicle;membrane-enclosed lumen;mitochondrial inner m…	Alanine, aspartate and glutamate metabolism;Arginine and proline metabolism;Cysteine and methionine metabolism;Fat digestion and absorption;Phenylalanine metabolism;Phenylalanine, tyrosine and tryptophan biosynthesis;Tyrosine metabolism	Acetylation;Alternativesplicing;Aminotransferase;Cellmembrane;Completeproteome;Directproteinsequencing;Lipidtransport;Membrane;Mitochondrion;Nitration;Phosphoprotein;Polymorphism;Pyridoxalphosphate;Referenceproteome;Transferase;Transitpeptide;Transport	29.6061	29.6141	29.5751	29.4503	29.4586	29.3635	29.186	29.2199	29.4372	+	1.95433	0.00631362			2.22645	0.245473	-0.174327	-1.31406			0.782333	0.459178	-0.143104	-0.776209
P00533;P00533-4;P00533-3;P00533-2;P04626-3;P04626-2;P04626-6;P04626-5;P04626-4;P04626;Q15303-4;Q15303-3;Q15303-2;Q15303	P00533;P00533-4;P00533-3	Epidermal growth factor receptor	EGFR	12	12	12	12.2	12.2	12.2	134.28	0	88.436	156	activation of phospholipase A2 activity;activation of phospholipase A2 activity by calcium-mediated signaling;activation of phospholipase C activity;alkanesulfonate metabolic process;ameboidal cell migration;anatomical structure development;anatomical structure morphogenesis;apoptotic mitochondrial changes;astrocyte activation;axon ensheathment;axon guidance;behavior;biological adhesion;biologica…	actin binding;actin filament binding;adenyl nucleotide binding;adenyl ribonucleotide binding;ATP binding;binding;catalytic activity;chromatin binding;cytoskeletal protein binding;DNA binding;double-stranded DNA binding;enzyme binding;epidermal growth factor receptor binding;epidermal growth factor-activated receptor activity;ErbB-3 class receptor binding;growth factor receptor binding;identical p…	adherens junction;anchoring junction;apical plasma membrane;basolateral plasma membrane;cell junction;cell part;cell surface;cell-substrate adherens junction;cell-substrate junction;cytoplasm;cytoplasmic membrane-bounded vesicle;cytoplasmic part;cytoplasmic vesicle;cytosol;early endosome membrane;endocytic vesicle;endoplasmic reticulum membrane;endoplasmic reticulum part;endosomal part;endosome;e…	Adherens junction;Bladder cancer;Calcium signaling pathway;Cytokine-cytokine receptor interaction;Dorso-ventral axis formation;Endocytosis;Endometrial cancer;Epithelial cell signaling in Helicobacter pylori infection;ErbB signaling pathway;Focal adhesion;Gap junction;Glioma;GnRH signaling pathway;Hepatitis C;MAPK signaling pathway;MAPK signaling pathway - fly;Melanoma;Non-small cell lung cancer;P…	3D-structure;Activator;Alternativeinitiation;Alternativesplicing;Amyotrophiclateralsclerosis;Apoptosis;ATP-binding;Cellmembrane;Chromosomalrearrangement;Completeproteome;Cytoplasm;Developmentalprotein;Directproteinsequencing;Diseasemutation;Disulfidebond;Endoplasmicreticulum;Endosome;Glycoprotein;Golgiapparatus;Isopeptidebond;Kinase;Lactation;Membrane;Methylation;Mitochondrion;Neurodegeneration;N…	26.9006	27.5993	27.6092	26.1721	25.9856	26.2581	27.3067	27.2953	27.2108	+	2.7879	0.0010583	+	RSV_Ctrl	2.11458	0.0261208	-1.23114	-3.5379	+	RSV-KIAR_RSV	3.71768	0.0164	1.13234	6.09015
P00558-2;P00558;P07205	P00558-2;P00558	Phosphoglycerate kinase 1	PGK1	16	16	16	56.6	56.6	56.6	41.428	0	91.883	188	alcohol biosynthetic process;alcohol catabolic process;alcohol metabolic process;biosynthetic process;carbohydrate biosynthetic process;carbohydrate catabolic process;carbohydrate metabolic process;catabolic process;cell differentiation;cell motility;cellular biosynthetic process;cellular carbohydrate biosynthetic process;cellular carbohydrate catabolic process;cellular carbohydrate metabolic pro…	adenyl nucleotide binding;adenyl ribonucleotide binding;ATP binding;binding;catalytic activity;kinase activity;nucleotide binding;phosphoglycerate kinase activity;phosphotransferase activity, carboxyl group as acceptor;purine nucleotide binding;purine ribonucleoside triphosphate binding;purine ribonucleotide binding;ribonucleotide binding;transferase activity;transferase activity, transferring ph…	cell part;cell projection part;cytoplasm;cytoplasmic part;cytosol;extracellular membrane-bounded organelle;extracellular organelle;extracellular region part;extracellular vesicular exosome;flagellar fibrous sheath;flagellum part;intracellular membrane-bounded organelle;intracellular organelle;intracellular organelle part;intracellular part;membrane;membrane part;membrane raft;membrane-bounded org…	Carbon fixation in photosynthetic organisms;Glycolysis / Gluconeogenesis	3D-structure;Acetylation;Alternativesplicing;ATP-binding;Completeproteome;Cytoplasm;Directproteinsequencing;Diseasemutation;Glycolysis;Hereditaryhemolyticanemia;Kinase;Nucleotide-binding;Phosphoprotein;Polymorphism;Referenceproteome;Transferase	28.1004	27.7537	27.6097	27.3457	27.4533	27.6457	27.6422	27.8156	28.0846		0.847156	0.064615			0.93404	0.269368	-0.3397	-1.258			1.10435	0.150369	0.365836	1.43032
P00749-2;P00749	P00749-2;P00749	Urokinase-type plasminogen activator;Urokinase-type plasminogen activator long chain A;Urokinase-type plasminogen activator short chain A;Urokinase-type plasminogen activator chain B	PLAU	4	4	4	12.8	12.8	12.8	46.908	0	6.8762	27	biological regulation;blood coagulation;cell migration;cell motility;cellular component movement;cellular process;cellular response to stimulus;chemotaxis;coagulation;fibrinolysis;hemostasis;locomotion;macromolecule metabolic process;metabolic process;multicellular organismal process;muscle cell migration;negative regulation of biological process;negative regulation of blood coagulation;negative …	catalytic activity;endopeptidase activity;hydrolase activity;peptidase activity;peptidase activity, acting on L-amino acid peptides;serine hydrolase activity;serine-type endopeptidase activity;serine-type peptidase activity	adherens junction;anchoring junction;cell junction;cell part;cell surface;cell-substrate adherens junction;cell-substrate junction;extracellular membrane-bounded organelle;extracellular organelle;extracellular region;extracellular region part;extracellular space;extracellular vesicular exosome;focal adhesion;membrane;membrane-bounded organelle;membrane-bounded vesicle;organelle;plasma membrane;ve…	Complement and coagulation cascades	3D-structure;Alternativesplicing;Bloodcoagulation;Completeproteome;Directproteinsequencing;Disulfidebond;EGF-likedomain;Fibrinolysis;Glycoprotein;Hemostasis;Hydrolase;Kringle;Pharmaceutical;Phosphoprotein;Plasminogenactivation;Polymorphism;Protease;Referenceproteome;Secreted;Serineprotease;Signal;Zymogen	21.1468	21.7639	22.2327	26.5215	25.9683	26.0556	24.6873	24.3561	24.932	+	4.59515	0	+	RSV_Ctrl	3.62362	0.0112727	4.46733	9.74838	+	RSV-KIAR_RSV	2.50464	0.0143396	-1.52332	-4.48788
P00973-2;P00973-4;P00973;P00973-3	P00973-2;P00973-4;P00973;P00973-3	2-5-oligoadenylate synthase 1	OAS1	1	1	1	2.7	2.7	2.7	41.74	0.0007622	2.5463	11	alcohol metabolic process;biological regulation;biosynthetic process;carbohydrate homeostasis;carbohydrate metabolic process;cell surface receptor linked signaling pathway;cellular biosynthetic process;cellular carbohydrate metabolic process;cellular component assembly;cellular component organization;cellular component organization or biogenesis;cellular metabolic process;cellular nitrogen compou…	2'-5'-oligoadenylate synthetase activity;adenyl nucleotide binding;adenyl ribonucleotide binding;adenylyltransferase activity;ATP binding;binding;catalytic activity;cation binding;double-stranded RNA binding;ion binding;metal ion binding;nucleic acid binding;nucleotide binding;nucleotidyltransferase activity;purine nucleotide binding;purine ribonucleoside triphosphate binding;purine ribonucleotid…	cell part;cytoplasm;cytoplasmic part;cytosol;endoplasmic reticulum;extracellular region;intracellular membrane-bounded organelle;intracellular organelle;intracellular part;membrane-bounded organelle;mitochondrion;nucleus;organelle	Hepatitis C;Measles	3D-structure;Alternativesplicing;Antiviraldefense;ATP-binding;Completeproteome;Cytoplasm;Endoplasmicreticulum;Immunity;Innateimmunity;Magnesium;Metal-binding;Microsome;Mitochondrion;Nucleotide-binding;Nucleotidyltransferase;Nucleus;Polymorphism;Referenceproteome;RNA-binding;Secreted;Transferase	22.7815	21.3843	21.3691	23.2448	23.4243	23.2354	22.6908	22.2734	22.3017	+	1.52787	0.0146176			1.43429	0.052227	1.45655	2.54512	+	RSV-KIAR_RSV	2.39547	0.0216957	-0.879577	-3.54634
P01033	P01033	Metalloproteinase inhibitor 1	TIMP1	2	2	2	18.8	18.8	18.8	23.171	0	8.2542	9	aging;biological regulation;blood coagulation;cell activation;cellular component disassembly;cellular component disassembly at cellular level;cellular component organization;cellular component organization at cellular level;cellular component organization or biogenesis;cellular component organization or biogenesis at cellular level;cellular process;coagulation;developmental process;establishment …	binding;cation binding;cytokine activity;endopeptidase inhibitor activity;endopeptidase regulator activity;enzyme binding;enzyme inhibitor activity;enzyme regulator activity;ion binding;metal ion binding;metalloendopeptidase inhibitor activity;metalloenzyme inhibitor activity;metalloenzyme regulator activity;peptidase inhibitor activity;peptidase regulator activity;protease binding;protein bindin…	basement membrane;cell part;cytoplasmic membrane-bounded vesicle lumen;cytoplasmic part;cytoplasmic vesicle part;extracellular matrix;extracellular matrix part;extracellular membrane-bounded organelle;extracellular organelle;extracellular region;extracellular region part;extracellular space;extracellular vesicular exosome;intracellular organelle part;intracellular part;membrane-bounded organelle;…		3D-structure;Completeproteome;Directproteinsequencing;Disulfidebond;Glycoprotein;Growthfactor;Metal-binding;Metalloenzymeinhibitor;Metalloproteaseinhibitor;Proteaseinhibitor;Referenceproteome;Secreted;Signal;Zinc	22.25	21.9174	20.1225	21.1152	23.2853	22.7289	23.5375	24.1594	23.8078	+	1.26708	0.0238756			0.437533	0.444438	0.946522	0.921265			1.01373	0.0798667	1.45845	1.88137
P01040	P01040	Cystatin-A;Cystatin-A, N-terminally processed	CSTA	3	3	3	39.8	39.8	39.8	11.006	0.0027624	2.0197	5	biological adhesion;biological regulation;cell adhesion;cell differentiation;cell-cell adhesion;cellular developmental process;cellular macromolecule metabolic process;cellular metabolic process;cellular process;cellular protein metabolic process;developmental process;epidermal cell differentiation;epithelial cell differentiation;keratinocyte differentiation;macromolecule metabolic process;macrom…	binding;binding, bridging;cysteine-type endopeptidase inhibitor activity;endopeptidase inhibitor activity;endopeptidase regulator activity;enzyme binding;enzyme inhibitor activity;enzyme regulator activity;peptidase inhibitor activity;peptidase regulator activity;protease binding;protein binding;protein binding, bridging;structural molecule activity	cell part;cornified envelope;cytoplasm;cytoskeleton;extracellular membrane-bounded organelle;extracellular organelle;extracellular region part;extracellular space;extracellular vesicular exosome;intracellular membrane-bounded organelle;intracellular non-membrane-bounded organelle;intracellular organelle;intracellular organelle part;intracellular part;membrane-bounded organelle;membrane-bounded ve…		3D-structure;Acetylation;Celladhesion;Completeproteome;Cytoplasm;Directproteinsequencing;Ichthyosis;Polymorphism;Proteaseinhibitor;Referenceproteome;Thiolproteaseinhibitor	20.7239	21.4223	22.7145	22.7653	22.4555	22.4325	23.5509	23.4759	22.992	+	1.40418	0.018415			0.717809	0.235706	0.930831	1.34339	+	RSV-KIAR_RSV	1.73345	0.0376699	0.788521	2.582
P01111;P01112-2;P01112	P01111;P01112-2;P01112	GTPase NRas;GTPase HRas;GTPase HRas, N-terminally processed	NRAS;HRAS	4	4	1	32.8	32.8	6.9	21.229	0	14.862	100	actin cytoskeleton organization;actin filament-based process;activation of immune response;activation of innate immune response;activation of MAPKK activity;activation of protein kinase activity;aging;anatomical structure morphogenesis;associative learning;axon guidance;behavior;behavioral interaction between organisms;biological regulation;blood coagulation;branching morphogenesis of a tube;cell…	binding;GTP binding;guanyl nucleotide binding;guanyl ribonucleotide binding;nucleotide binding;protein binding;protein complex binding;protein C-terminus binding;purine nucleotide binding;purine ribonucleoside triphosphate binding;purine ribonucleotide binding;ribonucleotide binding	cell part;cytoplasm;cytoplasmic part;cytosol;extracellular membrane-bounded organelle;extracellular organelle;extracellular region part;extracellular vesicular exosome;Golgi apparatus;Golgi apparatus part;Golgi membrane;intracellular membrane-bounded organelle;intracellular organelle;intracellular organelle part;intracellular part;membrane;membrane-bounded organelle;membrane-bounded vesicle;nucle…	Acute myeloid leukemia;Axon guidance;B cell receptor signaling pathway;Bladder cancer;Chemokine signaling pathway;Chronic myeloid leukemia;Endocytosis;Endometrial cancer;ErbB signaling pathway;Fc epsilon RI signaling pathway;Focal adhesion;Gap junction;Glioma;GnRH signaling pathway;Hepatitis C;Insulin signaling pathway;Long-term depression;Long-term potentiation;MAPK signaling pathway;Melanogenes…	3D-structure;Acetylation;Alternativesplicing;Cellmembrane;Completeproteome;Cytoplasm;Directproteinsequencing;Diseasemutation;Golgiapparatus;GTP-binding;Lipoprotein;Membrane;Methylation;Nucleotide-binding;Nucleus;Palmitate;Prenylation;Proto-oncogene;Referenceproteome;S-nitrosylation	25.3172	24.9598	25.4315	26.066	25.7166	25.913	26.3638	26.211	26.1723	+	2.83681	0.00107763			1.71836	0.0568944	0.662347	2.4141			1.39912	0.115984	0.350527	1.61688
P01130-3;P01130-6;P01130-4;P01130-5;P01130;P01130-2	P01130-3;P01130-6;P01130-4;P01130-5;P01130;P01130-2	Low-density lipoprotein receptor	LDLR	5	5	5	10.7	10.7	10.7	76.855	0	29.566	71	alcohol metabolic process;biological regulation;catabolic process;cellular catabolic process;cellular component organization;cellular component organization or biogenesis;cellular lipid metabolic process;cellular macromolecule catabolic process;cellular macromolecule metabolic process;cellular membrane organization;cellular metabolic process;cellular process;cellular response to stimulus;chemical…	binding;calcium ion binding;cargo receptor activity;cation binding;clathrin binding;clathrin heavy chain binding;glycoprotein binding;ion binding;lipoprotein particle binding;lipoprotein particle receptor activity;low-density lipoprotein particle binding;low-density lipoprotein receptor activity;metal ion binding;protein binding;protein-lipid complex binding;receptor activity;very-low-density lip…	apical part of cell;basolateral plasma membrane;cell part;cell surface;clathrin coated vesicle membrane;clathrin-coated endocytic vesicle membrane;coated pit;coated vesicle membrane;cytoplasmic part;cytoplasmic vesicle membrane;cytoplasmic vesicle part;early endosome;endocytic vesicle membrane;endosomal part;endosome;endosome membrane;external side of plasma membrane;extracellular region part;Gol…	Bile secretion;Endocytosis;Hepatitis C;Toxoplasmosis	3D-structure;Alternativesplicing;Cellmembrane;Cholesterolmetabolism;Coatedpit;Completeproteome;Directproteinsequencing;Diseasemutation;Disulfidebond;EGF-likedomain;Endocytosis;Endosome;Glycoprotein;Golgiapparatus;Host-virusinteraction;LDL;Lipidmetabolism;Lipidtransport;Lysosome;Membrane;Phosphoprotein;Polymorphism;Receptor;Referenceproteome;Repeat;Signal;Steroidmetabolism;Sterolmetabolism;Transme…	23.5148	25.307	24.35	25.8009	25.5095	25.3552	26.6827	25.7187	25.896	+	1.44996	0.0166515			1.0239	0.109953	1.16459	1.83693			0.77406	0.194534	0.543947	1.2836
P02545;P02545-3;P02545-6;P02545-5;P02545-4	P02545;P02545-3;P02545-6;P02545-5;P02545-4	Prelamin-A/C;Lamin-A/C	LMNA	60	60	7	75	75	9.3	74.139	0	323.31	2454	anatomical structure development;apoptosis;biological regulation;cardiac cell development;cardiac muscle cell development;cell cycle;cell cycle process;cell death;cell development;cellular component disassembly;cellular component disassembly at cellular level;cellular component disassembly involved in apoptosis;cellular component organization;cellular component organization at cellular level;cell…	structural molecule activity	cell part;cytoplasm;cytoplasmic part;cytoskeletal part;cytosol;envelope;intermediate filament;intracellular membrane-bounded organelle;intracellular organelle;intracellular organelle part;intracellular part;lamin filament;macromolecular complex;membrane;membrane-bounded organelle;nuclear body;nuclear envelope;nuclear lamina;nuclear membrane;nuclear part;nuclear speck;nucleoplasm;nucleoplasm part;…	Arrhythmogenic right ventricular cardiomyopathy (ARVC);Dilated cardiomyopathy;Hypertrophic cardiomyopathy (HCM)	3D-structure;Acetylation;Alternativesplicing;Cardiomyopathy;Charcot-Marie-Toothdisease;Coiledcoil;Completeproteome;Congenitalmusculardystrophy;Directproteinsequencing;Diseasemutation;Emery-Dreifussmusculardystrophy;Intermediatefilament;Isopeptidebond;Limb-girdlemusculardystrophy;Lipoprotein;Methylation;Neurodegeneration;Neuropathy;Nucleus;Phosphoprotein;Polymorphism;Prenylation;Referenceproteome;…	32.9821	32.8229	32.824	32.4621	32.4103	32.5245	32.7292	32.6574	32.6287	+	2.97663	0.0008125			2.56082	0.0531368	-0.410739	-2.53003			2.00757	0.151837	0.206148	1.42613
P02545-2	P02545-2	Prelamin-A/C;Lamin-A/C	LMNA	54	1	1	81.5	5.2	5.2	65.134	0	85.433	69	anatomical structure development;apoptosis;biological regulation;cardiac cell development;cardiac muscle cell development;cell cycle;cell cycle process;cell death;cell development;cellular component disassembly;cellular component disassembly at cellular level;cellular component disassembly involved in apoptosis;cellular component organization;cellular component organization at cellular level;cell…	structural molecule activity	cell part;cytoplasm;cytoplasmic part;cytoskeletal part;cytosol;envelope;intermediate filament;intracellular membrane-bounded organelle;intracellular organelle;intracellular organelle part;intracellular part;lamin filament;macromolecular complex;membrane;membrane-bounded organelle;nuclear body;nuclear envelope;nuclear lamina;nuclear membrane;nuclear part;nuclear speck;nucleoplasm;nucleoplasm part;…	Arrhythmogenic right ventricular cardiomyopathy (ARVC);Dilated cardiomyopathy;Hypertrophic cardiomyopathy (HCM)	3D-structure;Acetylation;Alternativesplicing;Cardiomyopathy;Charcot-Marie-Toothdisease;Coiledcoil;Completeproteome;Congenitalmusculardystrophy;Directproteinsequencing;Diseasemutation;Emery-Dreifussmusculardystrophy;Intermediatefilament;Isopeptidebond;Limb-girdlemusculardystrophy;Lipoprotein;Methylation;Neurodegeneration;Neuropathy;Nucleus;Phosphoprotein;Polymorphism;Prenylation;Referenceproteome;…	26.2844	26.7455	27.5372	26.6664	26.5559	25.951	25.7685	25.9784	25.8572	+	1.08855	0.0360803			0.470005	0.464696	-0.464581	-0.879747			1.0665	0.120998	-0.523091	-1.58265
P02751-12;P02751-4;P02751-10;P02751-6;P02751-5;P02751-9;P02751-14;P02751-13;P02751-8;P02751-17;P02751-3;P02751-11;P02751;P02751-7;P02751-15	P02751-12;P02751-4;P02751-10;P02751-6;P02751-5;P02751-9;P02751-14;P02751-13;P02751-8;P02751-17;P02751-3;P02751-11;P02751;P02751-7;P02751-15	Fibronectin;Anastellin;Ugl-Y1;Ugl-Y2;Ugl-Y3	FN1	1	1	1	0.9	0.9	0.9	221.29	0.0028169	2.1324	5	acute inflammatory response;acute-phase response;anatomical structure formation involved in morphogenesis;anatomical structure morphogenesis;angiogenesis;biological adhesion;biological regulation;blood coagulation;calcium-independent cell-matrix adhesion;cell activation;cell adhesion;cell differentiation;cell junction assembly;cell junction organization;cell migration;cell morphogenesis;cell morp…	binding;carbohydrate binding;collagen binding;enzyme activator activity;enzyme binding;enzyme regulator activity;glycosaminoglycan binding;heparin binding;integrin binding;pattern binding;peptidase activator activity;peptidase regulator activity;polysaccharide binding;protease binding;protein binding;protein complex binding;receptor binding	apical plasma membrane;basal lamina;blood microparticle;cell part;cytoplasmic membrane-bounded vesicle lumen;cytoplasmic part;cytoplasmic vesicle part;endoplasmic reticulum-Golgi intermediate compartment;extracellular matrix;extracellular matrix part;extracellular membrane-bounded organelle;extracellular organelle;extracellular region;extracellular region part;extracellular space;extracellular ve…	Amoebiasis;Bacterial invasion of epithelial cells;ECM-receptor interaction;Focal adhesion;Pathways in cancer;Regulation of actin cytoskeleton;Small cell lung cancer	3D-structure;Acutephase;Alternativesplicing;Angiogenesis;Celladhesion;Cellshape;Completeproteome;Directproteinsequencing;Diseasemutation;Disulfidebond;Extracellularmatrix;Glycoprotein;Heparin-binding;Isopeptidebond;Phosphoprotein;Polymorphism;Pyrrolidonecarboxylicacid;Referenceproteome;Repeat;Secreted;Signal;Sulfation	22.0903	20.2436	22.8424	23.4649	22.7627	22.788	21.601	21.0422	20.8436	+	1.07005	0.0368211			0.727351	0.206297	1.27976	1.41318	+	RSV-KIAR_RSV	2.33145	0.0152143	-1.84293	-4.35741
P02786	P02786	Transferrin receptor protein 1;Transferrin receptor protein 1, serum form	TFRC	9	9	9	17.5	17.5	17.5	84.87	0	41.426	137	biological regulation;cation homeostasis;cation transport;cell differentiation;cellular cation homeostasis;cellular chemical homeostasis;cellular developmental process;cellular homeostasis;cellular ion homeostasis;cellular iron ion homeostasis;cellular metal ion homeostasis;cellular process;cellular response to chemical stimulus;cellular response to drug;cellular response to stimulus;chemical hom…	binding;cargo receptor activity;double-stranded RNA binding;identical protein binding;nucleic acid binding;protein binding;receptor activity;RNA binding;transferrin receptor activity	blood microparticle;cell part;cell surface;coated pit;cytoplasmic membrane-bounded vesicle;cytoplasmic part;cytoplasmic vesicle;endosome;external side of plasma membrane;extracellular membrane-bounded organelle;extracellular organelle;extracellular region;extracellular region part;extracellular space;extracellular vesicular exosome;integral to membrane;integral to plasma membrane;intracellular me…	Endocytosis;Hematopoietic cell lineage;Phagosome	3D-structure;Cellmembrane;Completeproteome;Directproteinsequencing;Disulfidebond;Endocytosis;Glycoprotein;Host-virusinteraction;Lipoprotein;Membrane;Palmitate;Phosphoprotein;Polymorphism;Receptor;Referenceproteome;Secreted;Signal-anchor;Transmembrane;Transmembranehelix	26.476	26.5858	26.4634	27.0108	26.8134	26.6291	27.1206	27.0687	26.9092	+	2.07726	0.00511421			1.24291	0.202941	0.309362	1.42647			0.779079	0.349007	0.215056	0.946303
P02794	P02794	Ferritin heavy chain;Ferritin heavy chain, N-terminally processed	FTH1	6	6	6	43.2	43.2	43.2	21.225	0	107.62	138	biological regulation;cation homeostasis;cation transport;cellular cation homeostasis;cellular chemical homeostasis;cellular component organization;cellular component organization or biogenesis;cellular homeostasis;cellular ion homeostasis;cellular iron ion homeostasis;cellular membrane organization;cellular metal ion homeostasis;cellular process;chemical homeostasis;endocytosis;establishment of …	binding;catalytic activity;cation binding;ferric iron binding;ferroxidase activity;ion binding;iron ion binding;metal ion binding;oxidoreductase activity;oxidoreductase activity, oxidizing metal ions;oxidoreductase activity, oxidizing metal ions, oxygen as acceptor;transition metal ion binding	cell part;cytoplasmic part;cytosol;extracellular membrane-bounded organelle;extracellular organelle;extracellular region part;extracellular vesicular exosome;ferritin complex;intracellular ferritin complex;intracellular membrane-bounded organelle;intracellular organelle;intracellular part;macromolecular complex;membrane-bounded organelle;membrane-bounded vesicle;nucleus;organelle;protein complex;…	Mineral absorption;Porphyrin and chlorophyll metabolism	3D-structure;Acetylation;Completeproteome;Iron;Ironstorage;Metal-binding;Oxidoreductase;Phosphoprotein;Referenceproteome	26.3011	26.2201	26.7753	25.7027	25.2762	25.6063	28.5109	28.4057	28.5941	+	5.04031	0	+	RSV_Ctrl	1.85773	0.0379328	-0.903752	-2.85985	+	RSV-KIAR_RSV	4.53559	0	2.97515	12.3874
P03418	P03418			21	21	21	57.3	57.3	57.3	43.45	0	323.31	559						23.7325	22.4968	20.0653	30.7227	33.1646	32.5143	31.7464	31.0007	32.4437	+	3.78634	0.000585366	+	RSV_Ctrl	2.8176	0.0227273	10.0356	7.16128			0.182934	0.717966	-0.403584	-0.429041
P03419	P03419			19	19	19	85.9	85.9	85.9	28.714	0	323.31	351						20.8144	25.6487	21.634	29.4983	29.7124	30.844	29.5635	29.4334	29.5502	+	2.70011	0.00125424	+	RSV_Ctrl	2.03729	0.0261573	7.31918	4.43333			0.527072	0.33727	-0.502513	-0.967246
P03420	P03420			15	15	15	34.5	34.5	34.5	63.453	0	323.31	284						20.2917	19.5836	20.7989	29.2587	29.4807	28.7588	29.1586	29.2635	29.1308	+	6.58593	0	+	RSV_Ctrl	4.57382	0	8.94136	17.4621			0.0281738	0.969565	0.0182234	0.0574378
P03421	P03421			8	8	8	46.5	46.5	46.5	27.148	0	323.31	311						19.5809	21.935	22.4761	31.5048	30.8685	32.1159	30.6738	31.6806	31.5397	+	4.60105	0	+	RSV_Ctrl	3.34865	0.0103333	10.1658	9.60031			0.155154	0.786439	-0.198371	-0.343041
P03928	P03928	ATP synthase protein 8	MT-ATP8	2	2	2	33.8	33.8	33.8	7.9916	0	16.365	89	ATP biosynthetic process;ATP metabolic process;ATP synthesis coupled proton transport;biosynthetic process;cation transport;cellular biosynthetic process;cellular metabolic process;cellular nitrogen compound biosynthetic process;cellular nitrogen compound metabolic process;cellular process;electron transport chain;energy coupled proton transport, down electrochemical gradient;establishment of loc…	cation transmembrane transporter activity;hydrogen ion transmembrane transporter activity;inorganic cation transmembrane transporter activity;ion transmembrane transporter activity;monovalent inorganic cation transmembrane transporter activity;substrate-specific transmembrane transporter activity;substrate-specific transporter activity;transmembrane transporter activity;transporter activity	cell part;cytoplasmic part;integral to membrane;intracellular organelle part;intracellular part;intrinsic to membrane;macromolecular complex;membrane;membrane part;mitochondrial inner membrane;mitochondrial membrane;mitochondrial membrane part;mitochondrial part;mitochondrial proton-transporting ATP synthase complex;mitochondrial proton-transporting ATP synthase complex, coupling factor F(o);orga…	Alzheimer's disease;Huntington's disease;Oxidative phosphorylation;Parkinson's disease	Acetylation;ATPsynthesis;CF(0);Completeproteome;Diseasemutation;Hydrogeniontransport;Iontransport;Membrane;Mitochondrion;Polymorphism;Referenceproteome;Transmembrane;Transmembranehelix;Transport	23.3406	23.1276	23.2683	24.6746	25.0418	25.1497	24.234	24.173	24.6194	+	3.76686	0.00055814	+	RSV_Ctrl	3.39656	0.0178571	1.70989	6.65907			1.42363	0.0622274	-0.613241	-2.04084
P03956	P03956	Interstitial collagenase;22 kDa interstitial collagenase;27 kDa interstitial collagenase	MMP1	1	1	1	3.2	3.2	3.2	54.006	0.0015004	2.4628	6	biological regulation;blood coagulation;cell migration;cell motility;cellular component disassembly;cellular component disassembly at cellular level;cellular component movement;cellular component organization;cellular component organization at cellular level;cellular component organization or biogenesis;cellular component organization or biogenesis at cellular level;cellular macromolecule metabol…	binding;calcium ion binding;catalytic activity;cation binding;endopeptidase activity;hydrolase activity;ion binding;metal ion binding;metalloendopeptidase activity;metallopeptidase activity;peptidase activity;peptidase activity, acting on L-amino acid peptides;transition metal ion binding;zinc ion binding	extracellular matrix;extracellular region;extracellular region part;proteinaceous extracellular matrix	Bladder cancer;Pathways in cancer;PPAR signaling pathway;Rheumatoid arthritis	3D-structure;Autocatalyticcleavage;Calcium;Collagendegradation;Completeproteome;Directproteinsequencing;Disulfidebond;Extracellularmatrix;Glycoprotein;Host-virusinteraction;Hydrolase;Metal-binding;Metalloprotease;Phosphoprotein;Polymorphism;Protease;Referenceproteome;Repeat;Secreted;Signal;Zinc;Zymogen	22.7677	21.6218	21.8177	22.9387	20.5397	22.3817	22.9046	22.7577	22.4506		0.284967	0.363305			0.0492094	0.942655	-0.115712	-0.127624			0.436579	0.379565	0.750917	0.897008
P04040	P04040	Catalase	CAT	5	5	5	15.4	15.4	15.4	59.755	0	46.966	105	acylglycerol metabolic process;aerobic respiration;aging;alcohol metabolic process;anatomical structure development;biological regulation;catabolic process;cell differentiation;cellular aromatic compound metabolic process;cellular catabolic process;cellular component assembly;cellular component organization;cellular component organization or biogenesis;cellular developmental process;cellular lipi…	aminoacylase activity;antioxidant activity;binding;catalase activity;catalytic activity;cation binding;coenzyme binding;cofactor binding;enzyme binding;heme binding;hydrolase activity;hydrolase activity, acting on carbon-nitrogen (but not peptide) bonds;hydrolase activity, acting on carbon-nitrogen (but not peptide) bonds, in linear amides;identical protein binding;ion binding;iron ion binding;me…	adherens junction;anchoring junction;cell junction;cell part;cell-substrate adherens junction;cell-substrate junction;cytoplasmic part;cytosol;endoplasmic reticulum;extracellular membrane-bounded organelle;extracellular organelle;extracellular region part;extracellular vesicular exosome;focal adhesion;Golgi apparatus;intracellular membrane-bounded organelle;intracellular organelle;intracellular o…	Amyotrophic lateral sclerosis (ALS);Methane metabolism;Peroxisome;Tryptophan metabolism	3D-structure;Acetylation;Completeproteome;Directproteinsequencing;Heme;Hydrogenperoxide;Iron;Metal-binding;Mitogen;NADP;Oxidoreductase;Peroxidase;Peroxisome;Phosphoprotein;Referenceproteome	26.6641	26.5718	26.035	26.6224	26.4326	26.5642	26.1786	26.7197	26.6253		0.065794	0.744602			0.222025	0.798398	0.116098	0.381872			0.0628537	0.932689	-0.0318476	-0.115359
P04062-4;P04062-5;P04062-2;P04062;P04062-3	P04062-4;P04062-5;P04062-2;P04062	Glucosylceramidase	GBA	3	3	3	5.8	5.8	5.8	50.316	0	3.5409	4	alcohol biosynthetic process;alcohol metabolic process;amine metabolic process;anatomical structure morphogenesis;biological regulation;biosynthetic process;carbohydrate metabolic process;catabolic process;cellular biosynthetic process;cellular catabolic process;cellular lipid catabolic process;cellular lipid metabolic process;cellular metabolic process;cellular nitrogen compound biosynthetic pro…	binding;catalytic activity;ceramidase activity;glucosylceramidase activity;hydrolase activity;hydrolase activity, acting on carbon-nitrogen (but not peptide) bonds;hydrolase activity, acting on carbon-nitrogen (but not peptide) bonds, in linear amides;hydrolase activity, acting on glycosyl bonds;hydrolase activity, hydrolyzing O-glycosyl compounds;protein binding;receptor binding	cell part;cytoplasmic part;extracellular membrane-bounded organelle;extracellular organelle;extracellular region part;extracellular vesicular exosome;intracellular organelle lumen;intracellular organelle part;intracellular part;lysosomal lumen;lysosomal membrane;membrane;membrane-bounded organelle;membrane-bounded vesicle;membrane-enclosed lumen;organelle;organelle lumen;organelle membrane;organe…	Lysosome;Other glycan degradation;Sphingolipid metabolism	3D-structure;Alternativeinitiation;Alternativesplicing;Completeproteome;Directproteinsequencing;Diseasemutation;Disulfidebond;Gaucherdisease;Glycoprotein;Glycosidase;Hydrolase;Ichthyosis;Lipidmetabolism;Lysosome;Membrane;Neurodegeneration;Parkinsondisease;Parkinsonism;Pharmaceutical;Polymorphism;Referenceproteome;Signal;Sphingolipidmetabolism	23.8361	24.1113	21.9381	23.2836	23.5489	23.4545	24.2754	23.61	22.8939		0.0451179	0.803725			0.0679484	0.917572	0.133826	0.169918			0.15057	0.800789	0.164095	0.324056
P04075;P04075-2;P09972;P05062	P04075;P04075-2	Fructose-bisphosphate aldolase A	ALDOA	11	11	11	51.4	51.4	51.4	39.42	0	246.15	264	actin cytoskeleton organization;actin filament organization;actin filament-based process;aging;alcohol biosynthetic process;alcohol catabolic process;alcohol metabolic process;anatomical structure homeostasis;anatomical structure morphogenesis;apoptosis;ATP biosynthetic process;ATP metabolic process;biological regulation;biosynthetic process;blood coagulation;carbohydrate biosynthetic process;car…	actin binding;aldehyde-lyase activity;ATPase binding;binding;carbohydrate binding;carbon-carbon lyase activity;catalytic activity;cytoskeletal protein binding;enzyme binding;fructose binding;fructose-bisphosphate aldolase activity;identical protein binding;lyase activity;monosaccharide binding;protein binding;sugar binding;tubulin binding	actin cytoskeleton;axon;cell part;cell projection;centriolar satellite;contractile fiber part;cytoplasmic membrane-bounded vesicle lumen;cytoplasmic part;cytoplasmic vesicle part;cytoskeletal part;cytoskeleton;cytosol;extracellular membrane-bounded organelle;extracellular organelle;extracellular region;extracellular region part;extracellular space;extracellular vesicular exosome;I band;intracellu…	Carbon fixation in photosynthetic organisms;Fructose and mannose metabolism;Glycolysis / Gluconeogenesis;Pentose phosphate pathway	3D-structure;Acetylation;Alternativesplicing;Completeproteome;Cytoplasm;Cytoskeleton;Directproteinsequencing;Diseasemutation;Glycogenstoragedisease;Glycolysis;Hereditaryhemolyticanemia;Lyase;Phosphoprotein;Polymorphism;Referenceproteome;Schiffbase	27.9852	27.6939	27.5962	27.8109	27.6256	27.8401	28.1955	28.3242	28.5724	+	2.10204	0.00460227			0.00112017	0.997808	0.00046285	0.00197158	+	RSV-KIAR_RSV	2.02373	0.0342917	0.60516	2.63814
P04080	P04080	Cystatin-B	CSTB	1	1	1	12.2	12.2	12.2	11.139	0	4.7831	46	adult behavior;adult locomotory behavior;behavior;biological regulation;locomotory behavior;multicellular organismal process;negative regulation of biological process;negative regulation of catalytic activity;negative regulation of cellular metabolic process;negative regulation of cellular process;negative regulation of cellular protein metabolic process;negative regulation of endopeptidase activ…	binding;cysteine-type endopeptidase inhibitor activity;endopeptidase inhibitor activity;endopeptidase regulator activity;enzyme binding;enzyme inhibitor activity;enzyme regulator activity;peptidase inhibitor activity;peptidase regulator activity;protease binding;protein binding	cell part;cytoplasm;extracellular membrane-bounded organelle;extracellular organelle;extracellular region part;extracellular space;extracellular vesicular exosome;intracellular non-membrane-bounded organelle;intracellular organelle;intracellular organelle part;intracellular part;membrane-bounded organelle;membrane-bounded vesicle;non-membrane-bounded organelle;nuclear part;nucleolus;organelle;org…		3D-structure;Acetylation;Completeproteome;Cytoplasm;Directproteinsequencing;Diseasemutation;Epilepsy;Nucleus;Proteaseinhibitor;Referenceproteome;Thiolproteaseinhibitor	23.4344	23.8071	23.7678	24.0341	23.7566	23.579	24.2748	24.4825	24.2165	+	1.8686	0.00725359			0.271146	0.76538	0.120147	0.432953			1.58336	0.0561595	0.53473	2.09633
P04083	P04083	Annexin A1	ANXA1	14	14	14	52.9	52.9	52.9	38.714	0	310.61	221	acid secretion;alpha-beta T cell activation;alpha-beta T cell differentiation;anatomical structure development;arachidonic acid secretion;biological regulation;carboxylic acid transport;cell activation;cell differentiation;cell surface receptor linked signaling pathway;cellular component movement;cellular developmental process;cellular macromolecule metabolic process;cellular metabolic process;ce…	ATPase activity;ATPase activity, coupled;binding;binding, bridging;calcium ion binding;calcium-dependent phospholipid binding;calcium-dependent protein binding;catalytic activity;cation binding;DNA binding;DNA-dependent ATPase activity;double-stranded DNA-dependent ATPase activity;enzyme inhibitor activity;enzyme regulator activity;helicase activity;hydrolase activity;hydrolase activity, acting o…	adherens junction;anchoring junction;basolateral plasma membrane;cell junction;cell part;cell projection;cell surface;cell-substrate adherens junction;cell-substrate junction;cilium;cornified envelope;cytoplasm;cytoplasmic part;cytoskeleton;endosome;extracellular membrane-bounded organelle;extracellular organelle;extracellular region;extracellular region part;extracellular space;extracellular ves…		3D-structure;Acetylation;Annexin;Calcium;Calcium/phospholipid-binding;Cellmembrane;Cellprojection;Cilium;Completeproteome;Cytoplasm;Directproteinsequencing;Isopeptidebond;Membrane;Nucleus;PhospholipaseA2inhibitor;Phosphoprotein;Referenceproteome;Repeat	28.3529	28.2451	28.3149	28.9528	28.5683	28.6316	28.5478	28.3484	28.3256	+	1.55437	0.013892			1.5464	0.108586	0.413276	1.85196			1.05363	0.187877	-0.310335	-1.30178
P04150-7;P04150-5;P04150-9;P04150-2;P04150-6;P04150-8;P04150-10;P04150;P04150-3	P04150-7;P04150-5;P04150-9;P04150-2;P04150-6;P04150-8;P04150-10;P04150;P04150-3	Glucocorticoid receptor	NR3C1	2	2	2	6.1	6.1	6.1	60.601	0	3.4995	2	adrenal gland development;anatomical structure development;anatomical structure morphogenesis;behavior;biological regulation;biosynthetic process;C21-steroid hormone metabolic process;cellular biosynthetic process;cellular component organization;cellular component organization at cellular level;cellular component organization or biogenesis;cellular component organization or biogenesis at cellular…	binding;cation binding;core promoter proximal region DNA binding;core promoter proximal region sequence-specific DNA binding;DNA binding;glucocorticoid receptor activity;ion binding;ligand-dependent nuclear receptor activity;lipid binding;metal ion binding;molecular transducer activity;nucleic acid binding;nucleic acid binding transcription factor activity;receptor activity;regulatory region DNA …	cell part;cytoplasm;cytoplasmic part;cytosol;intracellular membrane-bounded organelle;intracellular organelle;intracellular organelle lumen;intracellular organelle part;intracellular part;membrane;membrane-bounded organelle;membrane-enclosed lumen;mitochondrial matrix;mitochondrial part;nuclear part;nucleoplasm;nucleus;organelle;organelle lumen;organelle part	Neuroactive ligand-receptor interaction	3D-structure;Acetylation;Alternativeinitiation;Alternativesplicing;Chromatinregulator;Completeproteome;Cytoplasm;Diseasemutation;DNA-binding;Isopeptidebond;Lipid-binding;Metal-binding;Mitochondrion;Nucleus;Phosphoprotein;Polymorphism;Pseudohermaphroditism;Receptor;Referenceproteome;Steroid-binding;Transcription;Transcriptionregulation;Ublconjugation;Zinc;Zinc-finger	23.4395	21.0179	22.3611	20.9276	21.6297	21.6072	20.2298	20.5705	21.8932		0.617455	0.12019			0.528108	0.371472	-0.884688	-1.05654			0.368039	0.478651	-0.490358	-0.746169
P04179-4;P04179;P04179-3;P04179-2	P04179-4;P04179;P04179-3;P04179-2	Superoxide dismutase [Mn], mitochondrial	SOD2	8	8	8	51.1	51.1	51.1	19.73	0	212.02	381	age-dependent response to oxidative stress;age-dependent response to reactive oxygen species;amine metabolic process;anatomical structure development;apoptotic mitochondrial changes;behavior;biological regulation;biosynthetic process;carboxylic acid metabolic process;cation homeostasis;cell development;cell differentiation;cellular amine metabolic process;cellular amino acid metabolic process;cel…	antioxidant activity;binding;catalytic activity;cation binding;DNA binding;identical protein binding;ion binding;manganese ion binding;metal ion binding;nucleic acid binding;oxidoreductase activity;oxidoreductase activity, acting on superoxide radicals as acceptor;oxygen binding;protein binding;superoxide dismutase activity;transition metal ion binding	cell part;cytoplasmic part;extracellular membrane-bounded organelle;extracellular organelle;extracellular region part;extracellular vesicular exosome;intracellular membrane-bounded organelle;intracellular non-membrane-bounded organelle;intracellular organelle;intracellular organelle lumen;intracellular organelle part;intracellular part;membrane;membrane-bounded organelle;membrane-bounded vesicle;…	Huntington's disease;Peroxisome	3D-structure;Acetylation;Alternativesplicing;Completeproteome;Directproteinsequencing;Manganese;Metal-binding;Mitochondrion;Nitration;Oxidoreductase;Polymorphism;Referenceproteome;Transitpeptide	29.2631	29.4318	28.9288	29.8363	29.5951	29.7696	29.5627	29.4537	29.6245	+	1.59738	0.0124933			1.4823	0.0941093	0.525778	1.98882			1.00074	0.322202	-0.186701	-0.995659
P04181;P04181-2	P04181	Ornithine aminotransferase, mitochondrial;Ornithine aminotransferase, hepatic form;Ornithine aminotransferase, renal form	OAT	11	11	11	28	28	28	48.534	0	147.8	148	amine biosynthetic process;amine metabolic process;biosynthetic process;carboxylic acid biosynthetic process;carboxylic acid metabolic process;cellular amine metabolic process;cellular amino acid biosynthetic process;cellular amino acid metabolic process;cellular biosynthetic process;cellular component assembly;cellular component organization;cellular component organization or biogenesis;cellular…	binding;catalytic activity;cofactor binding;ornithine-oxo-acid transaminase activity;pyridoxal phosphate binding;transaminase activity;transferase activity;transferase activity, transferring nitrogenous groups;vitamin B6 binding;vitamin binding	cell part;cytoplasmic part;intracellular membrane-bounded organelle;intracellular organelle;intracellular organelle lumen;intracellular organelle part;intracellular part;membrane-bounded organelle;membrane-enclosed lumen;mitochondrial matrix;mitochondrial part;mitochondrion;organelle;organelle lumen;organelle part	Arginine and proline metabolism	3D-structure;Acetylation;Alternativesplicing;Aminotransferase;Completeproteome;Directproteinsequencing;Diseasemutation;Mitochondrion;Polymorphism;Pyridoxalphosphate;Referenceproteome;Transferase;Transitpeptide	27.7376	27.8985	27.7836	27.8927	27.8424	27.47	27.9601	27.8415	27.8016		0.234851	0.426967			0.193697	0.841778	-0.0715097	-0.295943			0.396139	0.624698	0.132682	0.549282
P04264;CON__P04264	P04264;CON__P04264	Keratin, type II cytoskeletal 1	KRT1	5	4	4	9.2	7.8	7.8	66.038	0	14.159	32	activation of immune response;anatomical structure homeostasis;biological regulation;complement activation;complement activation, lectin pathway;defense response;fibrinolysis;homeostatic process;humoral immune response;immune effector process;immune response;immune system process;innate immune response;macromolecule metabolic process;metabolic process;negative regulation of biological process;neg…	binding;carbohydrate binding;receptor activity;structural molecule activity	blood microparticle;cell part;cytoskeletal part;cytoskeleton;extracellular matrix;extracellular membrane-bounded organelle;extracellular organelle;extracellular region part;extracellular space;extracellular vesicular exosome;intermediate filament;intracellular membrane-bounded organelle;intracellular non-membrane-bounded organelle;intracellular organelle;intracellular organelle part;intracellular…		Cellmembrane;Citrullination;Coiledcoil;Completeproteome;Directproteinsequencing;Diseasemutation;Ichthyosis;Intermediatefilament;Keratin;Membrane;Methylation;Palmoplantarkeratoderma;Phosphoprotein;Polymorphism;Referenceproteome	22.9967	26.0352	25.6155	22.9202	23.4804	23.5814	23.4828	23.694	23.805		0.692931	0.0978134			0.732634	0.19932	-1.55513	-1.44986			0.667921	0.305378	0.333288	1.02138
P04406;P04406-2	P04406;P04406-2	Glyceraldehyde-3-phosphate dehydrogenase	GAPDH	25	25	25	78.2	78.2	78.2	36.053	0	323.31	1172	alcohol biosynthetic process;alcohol metabolic process;apoptosis;biological regulation;biosynthetic process;carbohydrate biosynthetic process;carbohydrate metabolic process;cell death;cellular biosynthetic process;cellular carbohydrate biosynthetic process;cellular carbohydrate metabolic process;cellular component organization;cellular component organization at cellular level;cellular component o…	binding;catalytic activity;coenzyme binding;cofactor binding;cytoskeletal protein binding;glyceraldehyde-3-phosphate dehydrogenase (NAD+) (phosphorylating) activity;identical protein binding;microtubule binding;NAD binding;NADP binding;nucleotide binding;oxidoreductase activity;oxidoreductase activity, acting on the aldehyde or oxo group of donors;oxidoreductase activity, acting on the aldehyde o…	cell part;cytoplasm;cytoplasmic part;cytoskeleton;cytosol;extracellular membrane-bounded organelle;extracellular organelle;extracellular region part;extracellular vesicular exosome;intracellular membrane-bounded organelle;intracellular non-membrane-bounded organelle;intracellular organelle;intracellular organelle part;intracellular part;lipid particle;macromolecular complex;membrane;membrane-boun…	Alzheimer's disease;Glycolysis / Gluconeogenesis	3D-structure;Acetylation;ADP-ribosylation;Alternativesplicing;Apoptosis;Completeproteome;Cytoplasm;Cytoskeleton;Directproteinsequencing;Glycolysis;Membrane;Methylation;NAD;Nucleus;Oxidoreductase;Phosphoprotein;Polymorphism;Referenceproteome;S-nitrosylation;Transferase;Translationregulation;Ublconjugation	32.8687	33.5101	33.6531	32.8865	33.0282	32.8389	33.0155	32.9927	32.9238		0.805988	0.0717952			0.794023	0.283199	-0.426069	-1.22497			0.397888	0.766691	0.0594724	0.36439
P04545	P04545			11	11	11	64.9	64.9	64.9	22.154	0	212.57	227						19.4203	21.7594	19.1222	30.4201	30.7625	30.5742	28.6517	29.7097	29.9347	+	4.78554	0	+	RSV_Ctrl	3.62603	0	10.485	11.1582	+	RSV-KIAR_RSV	1.32441	0.04577	-1.1536	-2.27205
P04792	P04792	Heat shock protein beta-1	HSPB1	4	4	4	32.2	32.2	32.2	22.782	0	323.31	80	anatomical structure homeostasis;biological adhesion;biological regulation;cell adhesion;cell surface receptor linked signaling pathway;cell-cell adhesion;cellular component movement;cellular process;cellular response to chemical stimulus;cellular response to growth factor stimulus;cellular response to organic substance;cellular response to stimulus;cellular response to vascular endothelial growt…	binding;enzyme binding;enzyme inhibitor activity;enzyme regulator activity;identical protein binding;kinase binding;kinase inhibitor activity;kinase regulator activity;protein binding;protein kinase binding;protein kinase C binding;protein kinase C inhibitor activity;protein kinase inhibitor activity;protein kinase regulator activity;protein serine/threonine kinase inhibitor activity;small conjug…	adherens junction;anchoring junction;cell junction;cell part;cell-substrate adherens junction;cell-substrate junction;contractile fiber part;cytoplasm;cytoplasmic part;cytoskeletal part;cytoskeleton;cytosol;extracellular membrane-bounded organelle;extracellular organelle;extracellular region part;extracellular space;extracellular vesicular exosome;focal adhesion;intracellular membrane-bounded org…	Amoebiasis;MAPK signaling pathway;VEGF signaling pathway	3D-structure;Acetylation;Chaperone;Charcot-Marie-Toothdisease;Completeproteome;Cytoplasm;Cytoskeleton;Directproteinsequencing;Diseasemutation;Neurodegeneration;Neuropathy;Nucleus;Phosphoprotein;Referenceproteome;Stressresponse	26.0329	25.7267	25.85	26.6576	27.2316	27.1461	27.6858	27.6748	27.8276	+	4.01493	0.000238806	+	RSV_Ctrl	2.33459	0.0265366	1.14189	3.81014	+	RSV-KIAR_RSV	1.74494	0.0379731	0.717681	2.5143
P04843	P04843	Dolichyl-diphosphooligosaccharide--protein glycosyltransferase subunit 1	RPN1	17	17	17	44.3	44.3	44.3	68.569	0	146.23	262	biosynthetic process;carbohydrate metabolic process;cellular biosynthetic process;cellular carbohydrate metabolic process;cellular macromolecule biosynthetic process;cellular macromolecule metabolic process;cellular metabolic process;cellular process;cellular protein metabolic process;cotranslational protein targeting to membrane;establishment of localization;establishment of localization in cell…	catalytic activity;dolichyl-diphosphooligosaccharide-protein glycotransferase activity;oligosaccharyl transferase activity;transferase activity;transferase activity, transferring glycosyl groups;transferase activity, transferring hexosyl groups	cell part;cytoplasmic membrane-bounded vesicle;cytoplasmic part;cytoplasmic vesicle;endoplasmic reticulum;endoplasmic reticulum membrane;endoplasmic reticulum part;integral to membrane;intracellular membrane-bounded organelle;intracellular organelle;intracellular organelle part;intracellular part;intrinsic to membrane;macromolecular complex;melanosome;membrane;membrane part;membrane-bounded organ…	N-Glycan biosynthesis;Protein processing in endoplasmic reticulum;Various types of N-glycan biosynthesis	Acetylation;Completeproteome;Endoplasmicreticulum;Glycoprotein;Glycosyltransferase;Membrane;Referenceproteome;Signal;Transferase;Transmembrane;Transmembranehelix	29.3864	28.9919	28.5165	28.5293	28.762	28.7402	28.4753	28.3829	28.7705		0.582745	0.133535			0.476098	0.518597	-0.287746	-0.794387			0.412248	0.611663	-0.134286	-0.563141
P04844;P04844-2	P04844;P04844-2	Dolichyl-diphosphooligosaccharide--protein glycosyltransferase subunit 2	RPN2	8	8	8	17.7	17.7	17.7	69.283	0	202.6	82	aging;biosynthetic process;carbohydrate metabolic process;cellular biosynthetic process;cellular carbohydrate metabolic process;cellular macromolecule biosynthetic process;cellular macromolecule metabolic process;cellular metabolic process;cellular process;cellular protein metabolic process;cotranslational protein targeting to membrane;developmental process;establishment of localization;establish…	binding;catalytic activity;ribonucleoprotein binding;ribosome binding;transferase activity;transferase activity, transferring glycosyl groups	autophagic vacuole membrane;cell part;cytoplasmic part;endoplasmic reticulum;endoplasmic reticulum membrane;endoplasmic reticulum part;integral to membrane;intracellular membrane-bounded organelle;intracellular organelle;intracellular organelle part;intracellular part;intrinsic to membrane;macromolecular complex;membrane;membrane part;membrane-bounded organelle;nucleus;oligosaccharyltransferase c…	N-Glycan biosynthesis;Protein processing in endoplasmic reticulum;Various types of N-glycan biosynthesis	Alternativesplicing;Completeproteome;Directproteinsequencing;Endoplasmicreticulum;Glycoprotein;Glycosyltransferase;Isopeptidebond;Membrane;Polymorphism;Referenceproteome;Signal;Transferase;Transmembrane;Transmembranehelix;Ublconjugation	27.1502	26.9753	26.9124	26.7735	26.6006	26.4993	27.1126	26.7768	26.9519	+	1.46076	0.0163099			1.6521	0.106498	-0.388168	-1.8742			1.20584	0.150303	0.322622	1.42919
P04899;P04899-4;P04899-6;P04899-3;P04899-5;P04899-2	P04899;P04899-4;P04899-6;P04899-3;P04899-5;P04899-2	Guanine nucleotide-binding protein G(i) subunit alpha-2	GNAI2	7	7	2	24.2	24.2	8.2	40.45	0	57.667	206	activation of MAPKK activity;activation of protein kinase activity;adenosine receptor signaling pathway;biological regulation;blood coagulation;cAMP-mediated signaling;cell activation;cell communication;cell cycle;cell division;cell proliferation;cell surface receptor linked signaling pathway;cell-cell signaling;cellular macromolecule metabolic process;cellular metabolic process;cellular process;…	binding;catalytic activity;cation binding;G-protein beta/gamma-subunit complex binding;G-protein-coupled receptor binding;GTP binding;GTPase activity;guanyl nucleotide binding;guanyl ribonucleotide binding;hydrolase activity;hydrolase activity, acting on acid anhydrides;hydrolase activity, acting on acid anhydrides, in phosphorus-containing anhydrides;ion binding;metal ion binding;molecular trans…	cell part;centrosome;cytoplasm;cytoplasmic part;cytoskeletal part;cytosol;extracellular membrane-bounded organelle;extracellular organelle;extracellular region part;extracellular vesicular exosome;extrinsic to internal side of plasma membrane;extrinsic to membrane;extrinsic to plasma membrane;heterotrimeric G-protein complex;intracellular non-membrane-bounded organelle;intracellular organelle;int…	Axon guidance;Chagas disease (American trypanosomiasis);Chemokine signaling pathway;Gap junction;Gastric acid secretion;Leukocyte transendothelial migration;Long-term depression;Melanogenesis;Progesterone-mediated oocyte maturation;Tight junction;Toxoplasmosis	ADP-ribosylation;Alternativesplicing;Cellcycle;Celldivision;Cellmembrane;Completeproteome;Cytoplasm;Cytoskeleton;GTP-binding;Lipoprotein;Magnesium;Membrane;Metal-binding;Myristate;Nucleotide-binding;Palmitate;Referenceproteome;Transducer	27.7951	27.9271	27.8216	27.9031	27.8349	27.9137	28.5834	28.7386	28.553	+	4.65916	0			0.310662	0.875455	0.0359847	0.244321	+	RSV-KIAR_RSV	3.53659	0.01344	0.741117	4.55907
P05023-4;P05023;P05023-3;P05023-2;P13637;P13637-2;P13637-3;P50993;Q13733;P54707;P54707-2;P20648	P05023-4;P05023;P05023-3;P05023-2	Sodium/potassium-transporting ATPase subunit alpha-1	ATP1A1	21	21	21	27.9	27.9	27.9	113	0	148.86	299	adult behavior;adult locomotory behavior;associative learning;ATP hydrolysis coupled proton transport;behavior;biological regulation;calcium ion homeostasis;calcium-mediated signaling;cardiac muscle contraction;cation homeostasis;cation transport;cell motility;cell surface receptor linked signaling pathway;cellular calcium ion homeostasis;cellular cation homeostasis;cellular chemical homeostasis;…	active transmembrane transporter activity;adenyl nucleotide binding;adenyl ribonucleotide binding;ADP binding;alkali metal ion binding;ATP binding;ATPase activity;ATPase activity, coupled;ATPase activity, coupled to movement of substances;ATPase activity, coupled to transmembrane movement of ions;ATPase activity, coupled to transmembrane movement of ions, phosphorylative mechanism;ATPase activity…	apical plasma membrane;axon;basolateral plasma membrane;caveola;cell part;cell projection;cell projection part;cytoplasm;cytoplasmic membrane-bounded vesicle;cytoplasmic part;cytoplasmic vesicle;dendritic spine;dendritic spine head;dendritic spine neck;endoplasmic reticulum;endosome;extracellular membrane-bounded organelle;extracellular organelle;extracellular region part;extracellular space;extr…	Aldosterone-regulated sodium reabsorption;Bile secretion;Carbohydrate digestion and absorption;Cardiac muscle contraction;Collecting duct acid secretion;Endocrine and other factor-regulated calcium reabsorption;Gastric acid secretion;Mineral absorption;Oxidative phosphorylation;Pancreatic secretion;Protein digestion and absorption;Proximal tubule bicarbonate reclamation;Salivary secretion	Acetylation;Alternativesplicing;ATP-binding;Cellmembrane;Completeproteome;Deafness;Directproteinsequencing;Diseasemutation;Dystonia;Hydrogeniontransport;Hydrolase;Iontransport;Magnesium;Membrane;Metal-binding;Nucleotide-binding;Parkinsonism;Phosphoprotein;Polymorphism;Potassium;Potassiumtransport;Referenceproteome;Sodium;Sodium/potassiumtransport;Sodiumtransport;Transmembrane;Transmembranehelix;T…	28.6905	28.9275	28.822	27.5456	27.1857	27.268	28.2727	28.2319	28.2631	+	4.61187	0	+	RSV_Ctrl	3.48701	0.022303	-1.48021	-6.47356	+	RSV-KIAR_RSV	2.96332	0.0138182	0.922752	4.40327
P05026-2;P05026	P05026-2;P05026	Sodium/potassium-transporting ATPase subunit beta-1	ATP1B1	5	5	5	23.3	23.3	23.3	34.893	0	19.95	72	biological adhesion;biological regulation;blood coagulation;calcium ion homeostasis;calcium-mediated signaling;cardiac muscle contraction;cation homeostasis;cation transport;cell adhesion;cell migration;cell motility;cellular calcium ion homeostasis;cellular cation homeostasis;cellular chemical homeostasis;cellular component movement;cellular component organization;cellular component organization…	active transmembrane transporter activity;antigen binding;ATPase activator activity;ATPase activity;ATPase activity, coupled;ATPase activity, coupled to movement of substances;ATPase activity, coupled to transmembrane movement of ions;ATPase activity, coupled to transmembrane movement of ions, phosphorylative mechanism;ATPase activity, coupled to transmembrane movement of substances;ATPase bindin…	apical plasma membrane;basolateral plasma membrane;caveola;cell junction;cell part;cell-cell contact zone;cell-cell junction;extracellular membrane-bounded organelle;extracellular organelle;extracellular region part;extracellular vesicular exosome;intercalated disc;macromolecular complex;membrane;membrane part;membrane raft;membrane-bounded organelle;membrane-bounded vesicle;organelle;plasma memb…	Aldosterone-regulated sodium reabsorption;Bile secretion;Carbohydrate digestion and absorption;Cardiac muscle contraction;Endocrine and other factor-regulated calcium reabsorption;Gastric acid secretion;Mineral absorption;Pancreatic secretion;Protein digestion and absorption;Proximal tubule bicarbonate reclamation;Salivary secretion	Alternativesplicing;Celladhesion;Cellmembrane;Completeproteome;Disulfidebond;Glycoprotein;Iontransport;Membrane;Phosphoprotein;Potassium;Potassiumtransport;Referenceproteome;Signal-anchor;Sodium;Sodium/potassiumtransport;Sodiumtransport;Transmembrane;Transmembranehelix;Transport	25.5204	25.9055	26.0792	25.3772	25.2479	25.3017	26.3364	26.5241	26.4072	+	3.1006	0.000945455			1.44406	0.0994473	-0.526115	-1.95348	+	RSV-KIAR_RSV	4.13227	0.0234286	1.11368	6.69564
P05067-10;P05067-3;P05067-4;P05067-5;P05067-6;P05067-7;P05067-11;P05067-8;P05067-9;P05067	P05067-10;P05067-3;P05067-4;P05067-5;P05067-6;P05067-7;P05067-11;P05067-8;P05067-9;P05067	Amyloid beta A4 protein;N-APP;Soluble APP-alpha;Soluble APP-beta;C99;Beta-amyloid protein 42;Beta-amyloid protein 40;C83;P3(42);P3(40);C80;Gamma-secretase C-terminal fragment 59;Gamma-secretase C-terminal fragment 57;Gamma-secretase C-terminal fragment 50;C31	APP	2	2	2	4.4	4.4	4.4	72.552	0.0021834	2.3118	6	adult behavior;adult locomotory behavior;alcohol metabolic process;anatomical structure development;anatomical structure morphogenesis;apoptosis;associative learning;axon cargo transport;axon choice point recognition;axon midline choice point recognition;axonogenesis;behavior;behavioral interaction between organisms;biological adhesion;biological regulation;blood coagulation;calcium ion homeostas…	acetylcholine receptor binding;binding;carbohydrate binding;cation binding;DNA binding;endopeptidase inhibitor activity;endopeptidase regulator activity;enzyme activator activity;enzyme binding;enzyme inhibitor activity;enzyme regulator activity;glycosaminoglycan binding;heparin binding;identical protein binding;ion binding;metal ion binding;nucleic acid binding;pattern binding;peptidase activato…	apical part of cell;axon;cell junction;cell part;cell projection;cell projection part;cell surface;cell-cell junction;ciliary rootlet;cilium part;coated pit;coated vesicle;cytoplasm;cytoplasmic membrane-bounded vesicle;cytoplasmic membrane-bounded vesicle lumen;cytoplasmic part;cytoplasmic vesicle;cytoplasmic vesicle part;cytoskeletal part;cytosol;dendritic shaft;dendritic spine;endosomal part;en…	Alzheimer's disease	3D-structure;Alternativesplicing;Alzheimerdisease;Amyloid;Amyloidosis;Apoptosis;Celladhesion;Coatedpit;Completeproteome;Copper;Directproteinsequencing;Diseasemutation;Disulfidebond;Endocytosis;Glycoprotein;Heparin-binding;Iron;Membrane;Metal-binding;Neurodegeneration;Notchsignalingpathway;Oxidation;Phosphoprotein;Polymorphism;Proteaseinhibitor;Proteoglycan;Referenceproteome;Serineproteaseinhibito…	24.5794	24.7837	23.8779	23.1571	23.4002	23.4507	24.0272	23.7998	23.9056	+	1.90438	0.00696296	+	RSV_Ctrl	1.69282	0.042672	-1.07768	-2.7713	+	RSV-KIAR_RSV	2.16651	0.0371264	0.574894	2.71229
P05091;P05091-2	P05091;P05091-2	Aldehyde dehydrogenase, mitochondrial	ALDH2	13	13	13	40	40	40	56.381	0	71.328	155	alcohol catabolic process;alcohol metabolic process;biological regulation;biosynthetic process;carbohydrate metabolic process;catabolic process;cell communication;cell-cell signaling;cellular biosynthetic process;cellular metabolic process;cellular process;ethanol catabolic process;ethanol metabolic process;ethanol oxidation;metabolic process;neurotransmitter biosynthetic process;neurotransmitter…	aldehyde dehydrogenase (NAD) activity;aldehyde dehydrogenase [NAD(P)+] activity;catalytic activity;electron carrier activity;oxidoreductase activity;oxidoreductase activity, acting on the aldehyde or oxo group of donors;oxidoreductase activity, acting on the aldehyde or oxo group of donors, NAD or NADP as acceptor	cell part;cytoplasmic part;extracellular membrane-bounded organelle;extracellular organelle;extracellular region part;extracellular vesicular exosome;intracellular organelle lumen;intracellular organelle part;intracellular part;membrane-bounded organelle;membrane-bounded vesicle;membrane-enclosed lumen;mitochondrial matrix;mitochondrial part;organelle;organelle lumen;organelle part;vesicle	Arginine and proline metabolism;Ascorbate and aldarate metabolism;beta-Alanine metabolism;Chloroalkane and chloroalkene degradation;Fatty acid metabolism;Glycerolipid metabolism;Glycolysis / Gluconeogenesis;Histidine metabolism;Limonene and pinene degradation;Lysine degradation;Pentose and glucuronate interconversions;Propanoate metabolism;Pyruvate metabolism;Tryptophan metabolism;Valine, leucine…	3D-structure;Acetylation;Alternativesplicing;Completeproteome;Directproteinsequencing;Mitochondrion;NAD;Oxidoreductase;Polymorphism;Referenceproteome;Transitpeptide	27.1733	27.1103	27.1136	27.0469	26.9332	26.8932	26.8045	26.5115	26.4328	+	2.36476	0.00307071			1.59049	0.315838	-0.17465	-1.16133			1.42813	0.104728	-0.374781	-1.68743
P05109	P05109	Protein S100-A8;Protein S100-A8, N-terminally processed	S100A8	3	3	3	32.3	32.3	32.3	10.834	0	7.0594	23	activation of caspase activity;acute inflammatory response;autophagy;biological adhesion;biological regulation;catabolic process;cell adhesion;cell chemotaxis;cell migration;cell motility;cell-cell adhesion;cellular catabolic process;cellular component movement;cellular macromolecule metabolic process;cellular metabolic process;cellular process;cellular protein metabolic process;cellular response…	arachidonic acid binding;binding;calcium ion binding;carboxylic acid binding;cation binding;cytoskeletal protein binding;fatty acid binding;icosanoid binding;icosatetraenoic acid binding;ion binding;lipid binding;metal ion binding;microtubule binding;monocarboxylic acid binding;protein binding;RAGE receptor binding;receptor binding;Toll-like receptor 4 binding;Toll-like receptor binding;transitio…	cell part;cytoplasmic part;cytoskeleton;cytosol;extracellular membrane-bounded organelle;extracellular organelle;extracellular region;extracellular region part;extracellular space;extracellular vesicular exosome;intracellular membrane-bounded organelle;intracellular non-membrane-bounded organelle;intracellular organelle;intracellular part;membrane;membrane-bounded organelle;membrane-bounded vesic…		3D-structure;Antimicrobial;Apoptosis;Autophagy;Calcium;Cellmembrane;Chemotaxis;Completeproteome;Cytoplasm;Cytoskeleton;Directproteinsequencing;Immunity;Inflammatoryresponse;Innateimmunity;Membrane;Metal-binding;Referenceproteome;Repeat;Secreted;S-nitrosylation;Zinc	21.0448	25.5469	25.0402	25.2689	25.3728	25.3179	24.707	24.9632	24.925		0.308714	0.337637			0.433729	0.42944	1.44261	0.946529	+	RSV-KIAR_RSV	2.22573	0.0402845	-0.454795	-2.45499
P05114	P05114	Non-histone chromosomal protein HMG-14	HMGN1	1	1	1	11	11	11	10.659	0.006502	1.6874	2	anatomical structure morphogenesis;biological regulation;cellular component organization;cellular component organization at cellular level;cellular component organization or biogenesis;cellular component organization or biogenesis at cellular level;cellular macromolecule metabolic process;cellular metabolic process;cellular nitrogen compound metabolic process;cellular process;cellular response to…	binding;chromatin binding;DNA binding;nucleic acid binding	cell part;chromatin;chromosomal part;cytoplasm;intracellular membrane-bounded organelle;intracellular organelle;intracellular organelle part;intracellular part;membrane-bounded organelle;nucleus;organelle;organelle part		Acetylation;Completeproteome;Cytoplasm;Directproteinsequencing;DNA-binding;Nucleus;Phosphoprotein;Referenceproteome;RNAediting	22.3431	22.3991	22.2999	20.9413	20.6236	20.9211	20.7799	21.4037	21.295	+	3.45491	0.0004	+	RSV_Ctrl	3.84991	0.025	-1.51871	-7.34889			0.690712	0.295604	0.330897	1.04019
P05141;Q9H0C2	P05141	ADP/ATP translocase 2;ADP/ATP translocase 2, N-terminally processed	SLC25A5	7	7	2	20.1	20.1	9.7	32.852	0	57.231	341	adenine transport;biological regulation;cellular metabolic process;cellular process;chromosome segregation;energy derivation by oxidation of organic compounds;energy reserve metabolic process;establishment of localization;generation of precursor metabolites and energy;metabolic process;nitrogen compound transport;nucleobase transport;nucleobase-containing compound transport;oxidation-reduction pr…	adenine transmembrane transporter activity;binding;enzyme binding;nucleobase transmembrane transporter activity;nucleobase-containing compound transmembrane transporter activity;protein binding;purine base transmembrane transporter activity;substrate-specific transmembrane transporter activity;substrate-specific transporter activity;transmembrane transporter activity;transporter activity;ubiquiti…	cell part;cell projection;cilium;cytoplasmic part;cytoskeletal part;extracellular membrane-bounded organelle;extracellular organelle;extracellular region part;extracellular vesicular exosome;integral to membrane;integral to plasma membrane;intracellular membrane-bounded organelle;intracellular non-membrane-bounded organelle;intracellular organelle;intracellular organelle part;intracellular part;i…	Calcium signaling pathway;Huntington's disease;Parkinson's disease	Acetylation;Cellprojection;Chromosomepartition;Cilium;Completeproteome;Directproteinsequencing;Flagellum;Host-virusinteraction;Membrane;Methylation;Mitochondrion;Mitochondrioninnermembrane;Polymorphism;Referenceproteome;Repeat;Transmembrane;Transmembranehelix;Transport	27.3093	26.8939	27.3787	28.9707	29.4391	29.5565	28.9276	28.9614	29.2094	+	4.0395	0.00025	+	RSV_Ctrl	3.08854	0.0210286	2.12814	6.36457			0.655178	0.338168	-0.289265	-0.964904
P10696;P05187;P09923	P10696;P05187;P09923	Alkaline phosphatase, placental-like;Alkaline phosphatase, placental type;Intestinal-type alkaline phosphatase	ALPPL2;ALPP;ALPI	2	2	2	4.7	4.7	4.7	57.376	0	4.4352	7	cellular metabolic process;cellular process;dephosphorylation;metabolic process;phosphate-containing compound metabolic process;phosphorus metabolic process	alkaline phosphatase activity;binding;catalytic activity;cation binding;enzyme binding;hydrolase activity;hydrolase activity, acting on ester bonds;ion binding;magnesium ion binding;metal ion binding;phosphatase activity;phosphoric ester hydrolase activity;protease binding;protein binding;transition metal ion binding;zinc ion binding	anchored to membrane;cell part;cell surface;integral to membrane;intrinsic to membrane;membrane;membrane part;plasma membrane	Aminobenzoate degradation;Folate biosynthesis;Two-component system	3D-structure;Cellmembrane;Completeproteome;Directproteinsequencing;Disulfidebond;Glycoprotein;GPI-anchor;Hydrolase;Lipoprotein;Magnesium;Membrane;Metal-binding;Phosphoprotein;Polymorphism;Referenceproteome;Signal;Transmembrane;Transmembranehelix;Zinc	21.261	20.8222	19.4585	23.3691	23.5945	23.6902	24.7009	24.7792	24.3058	+	3.51349	0.000428571	+	RSV_Ctrl	2.27703	0.0299459	3.03735	4.66583	+	RSV-KIAR_RSV	2.40446	0.01945	1.04403	3.80049
P05362	P05362	Intercellular adhesion molecule 1	ICAM1	3	3	3	7.7	7.7	7.7	57.825	0	12.767	39	acute inflammatory response;acute inflammatory response to antigenic stimulus;adhesion to host;adhesion to other organism involved in symbiotic interaction;aging;anatomical structure development;antigen processing and presentation;biological adhesion;biological regulation;carbohydrate homeostasis;cell activation;cell activation involved in immune response;cell adhesion;cell adhesion mediated by i…	binding;integrin binding;molecular transducer activity;protein binding;protein complex binding;receptor activity;receptor binding;signal transducer activity;signaling receptor activity;transmembrane signaling receptor activity;viral receptor activity	adherens junction;anchoring junction;cell junction;cell part;cell surface;cell-substrate adherens junction;cell-substrate junction;external side of plasma membrane;extracellular membrane-bounded organelle;extracellular organelle;extracellular region part;extracellular space;extracellular vesicular exosome;focal adhesion;immunological synapse;integral to membrane;integral to plasma membrane;intrin…	African trypanosomiasis;Cell adhesion molecules (CAMs);Leukocyte transendothelial migration;Malaria;Natural killer cell mediated cytotoxicity;Rheumatoid arthritis;Staphylococcus aureus infection;Viral myocarditis	3D-structure;Celladhesion;Completeproteome;Directproteinsequencing;Disulfidebond;Glycoprotein;Hostcellreceptorforvirusentry;Host-virusinteraction;Immunoglobulindomain;Membrane;Phosphoprotein;Polymorphism;Receptor;Referenceproteome;Repeat;Signal;Transmembrane;Transmembranehelix;Ublconjugation	20.4372	20.9993	21.1771	25.255	25.1303	25.9403	24.2623	24.8236	25.1907	+	4.58226	0	+	RSV_Ctrl	3.7702	0	4.57064	10.4751			0.860218	0.143818	-0.682961	-1.45576
P05386	P05386	60S acidic ribosomal protein P1	RPLP1	3	3	3	56.1	56.1	56.1	11.514	0	83.872	45	biosynthetic process;catabolic process;cellular biosynthetic process;cellular catabolic process;cellular component disassembly;cellular component disassembly at cellular level;cellular component organization;cellular component organization at cellular level;cellular component organization or biogenesis;cellular component organization or biogenesis at cellular level;cellular macromolecular complex…	binding;nucleic acid binding;RNA binding;structural constituent of ribosome;structural molecule activity	adherens junction;anchoring junction;cell junction;cell part;cell-substrate adherens junction;cell-substrate junction;cytoplasm;cytoplasmic part;cytosol;cytosolic large ribosomal subunit;extracellular membrane-bounded organelle;extracellular organelle;extracellular region part;extracellular vesicular exosome;focal adhesion;intracellular organelle part;intracellular part;large ribosomal subunit;ma…	Ribosome	3D-structure;Acetylation;Alternativesplicing;Completeproteome;Phosphoprotein;Referenceproteome;Ribonucleoprotein;Ribosomalprotein	20.4481	27.507	28.0335	27.9634	28.369	24.8283	26.9778	27.2582	26.9933		0.16921	0.527266			0.254654	0.64072	1.72405	0.618112			0.00668556	0.989474	0.0228647	0.0187037
P05387	P05387	60S acidic ribosomal protein P2	RPLP2	7	7	7	80	80	80	11.665	0	177.51	214	biosynthetic process;catabolic process;cellular biosynthetic process;cellular catabolic process;cellular component disassembly;cellular component disassembly at cellular level;cellular component organization;cellular component organization at cellular level;cellular component organization or biogenesis;cellular component organization or biogenesis at cellular level;cellular macromolecular complex…	binding;nucleic acid binding;RNA binding;structural constituent of ribosome;structural molecule activity	adherens junction;anchoring junction;cell junction;cell part;cell-substrate adherens junction;cell-substrate junction;cytoplasmic part;cytosol;cytosolic large ribosomal subunit;extracellular membrane-bounded organelle;extracellular organelle;extracellular region part;extracellular vesicular exosome;focal adhesion;intracellular organelle part;intracellular part;large ribosomal subunit;macromolecul…	Ribosome	3D-structure;Acetylation;Completeproteome;Directproteinsequencing;Phosphoprotein;Referenceproteome;Ribonucleoprotein;Ribosomalprotein	28.7227	28.8325	29.0562	29.0954	28.9854	29.132	28.6957	28.582	28.9335	+	1.0662	0.0371759			0.867169	0.417912	0.200477	0.965898			1.3842	0.121346	-0.333858	-1.57079
P05388;P05388-2;Q8NHW5	P05388;P05388-2;Q8NHW5	60S acidic ribosomal protein P0;60S acidic ribosomal protein P0-like	RPLP0;RPLP0P6	7	7	7	35.6	35.6	35.6	34.273	0	140.01	275	biosynthetic process;catabolic process;cellular biosynthetic process;cellular catabolic process;cellular component biogenesis;cellular component biogenesis at cellular level;cellular component disassembly;cellular component disassembly at cellular level;cellular component organization;cellular component organization at cellular level;cellular component organization or biogenesis;cellular componen…	binding;nucleic acid binding;RNA binding;structural constituent of ribosome;structural molecule activity	adherens junction;anchoring junction;cell junction;cell part;cell-substrate adherens junction;cell-substrate junction;cytoplasm;cytoplasmic part;cytosol;cytosolic large ribosomal subunit;extracellular membrane-bounded organelle;extracellular organelle;extracellular region part;extracellular vesicular exosome;focal adhesion;intracellular membrane-bounded organelle;intracellular non-membrane-bounde…	Ribosome	3D-structure;Alternativesplicing;Completeproteome;Cytoplasm;Directproteinsequencing;Host-virusinteraction;Nucleus;Phosphoprotein;Referenceproteome;Ribonucleoprotein;Ribosomalprotein	27.5415	27.6608	27.7696	28.6569	28.5071	28.5018	28.6013	28.4004	28.0955	+	2.8407	0.00108756	+	RSV_Ctrl	3.37877	0.0318788	0.897968	4.90146			0.537466	0.48234	-0.189518	-0.741539
P05455	P05455	Lupus La protein	SSB	14	14	14	34.8	34.8	34.8	46.836	0	60.784	177	cellular macromolecule metabolic process;cellular metabolic process;cellular nitrogen compound metabolic process;cellular process;histone mRNA metabolic process;macromolecule metabolic process;macromolecule modification;metabolic process;mRNA metabolic process;ncRNA metabolic process;ncRNA processing;nitrogen compound metabolic process;nucleic acid metabolic process;nucleobase-containing compound…	binding;mRNA binding;nucleic acid binding;nucleotide binding;RNA binding;tRNA binding	cell part;intracellular membrane-bounded organelle;intracellular organelle;intracellular part;macromolecular complex;membrane-bounded organelle;nucleus;organelle;ribonucleoprotein complex	Systemic lupus erythematosus	3D-structure;Acetylation;Completeproteome;Nucleus;Phosphoprotein;Polymorphism;Referenceproteome;RNA-binding;Systemiclupuserythematosus	27.6466	27.9649	28.015	27.9191	27.8914	27.7794	26.8301	26.7608	26.7294	+	4.24443	0.000326531			0.0334446	0.979466	-0.0121835	-0.0546265	+	RSV-KIAR_RSV	4.51152	0.0273333	-1.08989	-7.1669
P05556;P05556-2;P05556-5;P05556-4;P05556-3	P05556;P05556-2;P05556-5;P05556-4;P05556-3	Integrin beta-1	ITGB1	19	19	19	34.7	34.7	34.7	88.414	0	245.37	367	actin cytoskeleton organization;actin filament-based process;actomyosin structure organization;anatomical structure homeostasis;anatomical structure morphogenesis;associative learning;axon extension;axon guidance;B cell activation;B cell differentiation;behavior;biological adhesion;biological regulation;blood coagulation;blood vessel endothelial cell migration;calcium ion homeostasis;calcium-inde…	actin binding;binding;cation binding;cell adhesion molecule binding;cytoskeletal protein binding;enzyme binding;ion binding;metal ion binding;peptide binding;protease binding;protein binding;protein dimerization activity;protein heterodimerization activity;receptor activity;viral receptor activity	acrosomal vesicle;adherens junction;alpha10-beta1 integrin complex;alpha11-beta1 integrin complex;alpha1-beta1 integrin complex;alpha2-beta1 integrin complex;alpha3-beta1 integrin complex;alpha7-beta1 integrin complex;alpha8-beta1 integrin complex;alpha9-beta1 integrin complex;anchoring junction;basement membrane;cell division site part;cell junction;cell part;cell projection;cell projection memb…	Arrhythmogenic right ventricular cardiomyopathy (ARVC);Axon guidance;Bacterial invasion of epithelial cells;Cell adhesion molecules (CAMs);Dilated cardiomyopathy;ECM-receptor interaction;Focal adhesion;Hypertrophic cardiomyopathy (HCM);Leishmaniasis;Leukocyte transendothelial migration;Pathogenic Escherichia coli infection;Pathways in cancer;Phagosome;Regulation of actin cytoskeleton;Shigellosis;…	3D-structure;Acetylation;Alternativesplicing;Calcium;Celladhesion;Celljunction;Cellmembrane;Cellprojection;Completeproteome;Directproteinsequencing;Disulfidebond;Endosome;Glycoprotein;Hostcellreceptorforvirusentry;Host-virusinteraction;Integrin;Magnesium;Membrane;Metal-binding;Phosphoprotein;Receptor;Referenceproteome;Repeat;Signal;Transmembrane;Transmembranehelix	28.6626	28.6744	28.6569	28.6423	28.6551	28.8239	28.9562	29.0232	29.2646	+	2.17363	0.00386944			0.292777	0.857727	0.0424671	0.267556			1.55987	0.0922238	0.374218	1.77847
P05783	P05783	Keratin, type I cytoskeletal 18	KRT18	16	14	10	46.3	42.6	39.8	48.057	0	59.451	65	anatomical structure morphogenesis;biological regulation;cell cycle;cell surface receptor linked signaling pathway;cellular component organization;cellular component organization at cellular level;cellular component organization or biogenesis;cellular component organization or biogenesis at cellular level;cellular process;cellular response to chemical stimulus;cellular response to cytokine stimul…	binding;protein binding;scaffold protein binding;structural molecule activity	cell part;cell periphery;centriolar satellite;cytoplasm;cytoplasmic part;cytoskeletal part;extracellular membrane-bounded organelle;extracellular organelle;extracellular region part;extracellular vesicular exosome;intermediate filament;intracellular non-membrane-bounded organelle;intracellular organelle;intracellular organelle part;intracellular part;keratin filament;macromolecular complex;membra…		Acetylation;Cellcycle;Coiledcoil;Completeproteome;Cytoplasm;Directproteinsequencing;Diseasemutation;Glycoprotein;Host-virusinteraction;Intermediatefilament;Keratin;Nucleus;Phosphoprotein;Polymorphism;Referenceproteome	25.2312	26.5582	26.856	25.9436	26.3872	26.6366	26.853	26.8263	26.8934		0.445048	0.215254			0.0696006	0.9178	0.107288	0.167911			1.23445	0.0945114	0.535138	1.76265
P06396-2;P06396-4;P06396-3;P06396;CON__Q3SX14	P06396-2;P06396-4;P06396-3;P06396	Gelsolin	GSN	3	3	3	7.9	7.9	7.9	80.64	0	3.8242	15	actin cytoskeleton organization;actin filament capping;actin filament organization;actin filament polymerization;actin filament severing;actin filament-based process;actin nucleation;actin polymerization or depolymerization;aging;anatomical structure development;anatomical structure morphogenesis;apoptosis;barbed-end actin filament capping;biological regulation;cell death;cell development;cell pa…	actin binding;binding;calcium ion binding;cation binding;cytoskeletal protein binding;ion binding;metal ion binding;myosin binding;myosin II binding;protein binding;protein domain specific binding	actin cap;actin cytoskeleton;adherens junction;anchoring junction;blood microparticle;cell cortex part;cell junction;cell part;cell projection;cell-substrate adherens junction;cell-substrate junction;cortical actin cytoskeleton;cortical cytoskeleton;cytoplasm;cytoplasmic part;cytoskeletal part;cytoskeleton;cytosol;extracellular membrane-bounded organelle;extracellular organelle;extracellular regi…	Fc gamma R-mediated phagocytosis;Regulation of actin cytoskeleton	3D-structure;Acetylation;Actin-binding;Actincapping;Alternativeinitiation;Alternativesplicing;Amyloid;Amyloidosis;Calcium;Ciliumbiogenesis/degradation;Completeproteome;Cornealdystrophy;Cytoplasm;Cytoskeleton;Directproteinsequencing;Diseasemutation;Disulfidebond;Metal-binding;Phosphoprotein;Polymorphism;Referenceproteome;Repeat;Secreted;Signal	23.7529	23.8361	22.8115	20.9692	23.645	23.2565	23.4571	23.8157	24.0288		0.458872	0.204197			0.397434	0.485503	-0.843221	-0.845672			0.601555	0.220582	1.14361	1.20219
P06576	P06576	ATP synthase subunit beta, mitochondrial	ATP5B	27	27	27	62.9	62.9	62.9	56.559	0	323.31	649	anatomical structure formation involved in morphogenesis;angiogenesis;ATP biosynthetic process;ATP hydrolysis coupled proton transport;ATP metabolic process;ATP synthesis coupled proton transport;biological regulation;biosynthetic process;cation homeostasis;cation transport;cell differentiation;cellular biosynthetic process;cellular cation homeostasis;cellular chemical homeostasis;cellular compon…	active transmembrane transporter activity;adenyl nucleotide binding;adenyl ribonucleotide binding;ATP binding;ATPase activity;ATPase activity, coupled;ATPase activity, coupled to movement of substances;ATPase activity, coupled to transmembrane movement of ions;ATPase activity, coupled to transmembrane movement of substances;binding;catalytic activity;cation transmembrane transporter activity;cati…	cell part;cell surface;cytoplasmic part;extracellular membrane-bounded organelle;extracellular organelle;extracellular region part;extracellular vesicular exosome;intracellular membrane-bounded organelle;intracellular non-membrane-bounded organelle;intracellular organelle;intracellular organelle lumen;intracellular organelle part;intracellular part;macromolecular complex;membrane;membrane part;me…	Alzheimer's disease;Huntington's disease;Oxidative phosphorylation;Parkinson's disease	Acetylation;ATP-binding;ATPsynthesis;CF(1);Completeproteome;Directproteinsequencing;Glycoprotein;Hydrogeniontransport;Hydrolase;Iontransport;Membrane;Mitochondrion;Mitochondrioninnermembrane;Nucleotide-binding;Phosphoprotein;Polymorphism;Referenceproteome;Transitpeptide;Transport	30.9435	31.0912	31.0625	30.7852	30.6827	30.571	31.2348	31.0337	30.9004	+	1.77469	0.0085298			2.00002	0.0936938	-0.352775	-1.99736			1.51155	0.0942443	0.376693	1.75042
P06702	P06702	Protein S100-A9	S100A9	2	2	2	29.8	29.8	29.8	13.242	0	8.8481	9	actin cytoskeleton organization;actin cytoskeleton reorganization;actin filament-based process;activation of caspase activity;autophagy;biological adhesion;biological regulation;catabolic process;cell adhesion;cell chemotaxis;cell communication;cell migration;cell motility;cell-cell adhesion;cell-cell signaling;cellular catabolic process;cellular component movement;cellular component organization…	antioxidant activity;arachidonic acid binding;binding;calcium ion binding;carboxylic acid binding;cation binding;cytoskeletal protein binding;fatty acid binding;icosanoid binding;icosatetraenoic acid binding;ion binding;lipid binding;metal ion binding;microtubule binding;molecular transducer activity;monocarboxylic acid binding;protein binding;RAGE receptor binding;receptor binding;signal transdu…	cell part;cytoplasmic part;cytoskeleton;cytosol;extracellular membrane-bounded organelle;extracellular organelle;extracellular region;extracellular region part;extracellular space;extracellular vesicular exosome;intracellular membrane-bounded organelle;intracellular non-membrane-bounded organelle;intracellular organelle;intracellular part;membrane;membrane-bounded organelle;membrane-bounded vesic…		3D-structure;Antimicrobial;Antioxidant;Apoptosis;Autophagy;Calcium;Cellmembrane;Chemotaxis;Completeproteome;Cytoplasm;Cytoskeleton;Directproteinsequencing;Immunity;Inflammatoryresponse;Innateimmunity;Membrane;Metal-binding;Methylation;Phosphoprotein;Polymorphism;Referenceproteome;Repeat;Secreted;S-nitrosylation;Zinc	21.9553	25.5953	25.9765	23.7367	24.0537	24.4055	24.846	24.7049	24.0576		0.051352	0.783041			0.125341	0.835603	-0.443735	-0.317847			0.691216	0.243628	0.4709	1.148
P06703	P06703	Protein S100-A6	S100A6	2	2	2	18.9	18.9	18.9	10.18	0.0014914	2.442	10	anatomical structure morphogenesis;axonogenesis;biological regulation;cell part morphogenesis;cell projection morphogenesis;cell projection organization;cellular component morphogenesis;cellular component organization;cellular component organization at cellular level;cellular component organization or biogenesis;cellular component organization or biogenesis at cellular level;cellular developmenta…	binding;calcium ion binding;calcium-dependent protein binding;cation binding;cytoskeletal protein binding;identical protein binding;ion binding;ion transmembrane transporter activity;metal ion binding;protein binding;protein dimerization activity;protein homodimerization activity;substrate-specific transmembrane transporter activity;substrate-specific transporter activity;transition metal ion bin…	cell part;cell projection;cytoplasm;cytoplasmic part;cytosol;envelope;extracellular membrane-bounded organelle;extracellular organelle;extracellular region part;extracellular vesicular exosome;extrinsic to internal side of plasma membrane;extrinsic to membrane;extrinsic to plasma membrane;intracellular membrane-bounded organelle;intracellular organelle;intracellular organelle part;intracellular p…		3D-structure;Acetylation;Calcium;Cellmembrane;Completeproteome;Cytoplasm;Directproteinsequencing;Membrane;Metal-binding;Nucleus;Polymorphism;Referenceproteome;Repeat	25.4647	24.2555	24.374	19.3049	22.2391	19.1772	19.3105	21.5544	22.0405	+	1.8328	0.0075907	+	RSV_Ctrl	1.84941	0.026112	-4.45764	-3.80496			0.216758	0.651259	0.728036	0.517617
P06733;P06733-2;P13929-3;P09104-2;P13929-2;P13929;P09104	P06733;P06733-2	Alpha-enolase	ENO1	20	20	20	66.1	66.1	66.1	47.168	0	323.31	393	aging;alcohol biosynthetic process;alcohol metabolic process;anatomical structure development;anatomical structure morphogenesis;biological regulation;biosynthetic process;carbohydrate biosynthetic process;carbohydrate metabolic process;cellular biosynthetic process;cellular carbohydrate biosynthetic process;cellular carbohydrate metabolic process;cellular macromolecule biosynthetic process;cellu…	binding;carbon-oxygen lyase activity;catalytic activity;cation binding;DNA binding;enzyme binding;GTPase binding;hydro-lyase activity;ion binding;lyase activity;magnesium ion binding;metal ion binding;nucleic acid binding;nucleic acid binding transcription factor activity;phosphopyruvate hydratase activity;protein binding;protein binding transcription factor activity;sequence-specific DNA binding…	cell part;contractile fiber part;cytoplasm;cytoplasmic part;cytosol;cytosolic part;extracellular membrane-bounded organelle;extracellular organelle;extracellular region part;extracellular space;extracellular vesicular exosome;intracellular membrane-bounded organelle;intracellular organelle;intracellular part;M band;macromolecular complex;membrane;membrane-bounded organelle;membrane-bounded vesicl…	Glycolysis / Gluconeogenesis;Methane metabolism;RNA degradation	3D-structure;Acetylation;Alternativeinitiation;Alternativesplicing;Cellmembrane;Completeproteome;Cytoplasm;Directproteinsequencing;Diseasemutation;DNA-binding;Glycogenstoragedisease;Glycolysis;Lyase;Magnesium;Membrane;Metal-binding;Nucleus;Phosphoprotein;Plasminogenactivation;Polymorphism;Referenceproteome;Repressor;Transcription;Transcriptionregulation;Ublconjugation	29.1274	29.3554	29.4253	29.8867	29.4658	29.987	30.0274	30.0137	30.1207	+	2.13869	0.00394186			1.22313	0.141046	0.477153	1.68445			0.773873	0.295583	0.274076	1.04144
P06744;P06744-2;CON__Q3ZBD7	P06744;P06744-2	Glucose-6-phosphate isomerase	GPI	6	6	6	19.5	19.5	19.5	63.146	0	16.554	56	alcohol biosynthetic process;alcohol metabolic process;aldehyde biosynthetic process;aldehyde catabolic process;anatomical structure formation involved in morphogenesis;angiogenesis;behavior;biological regulation;biosynthetic process;carbohydrate biosynthetic process;carbohydrate metabolic process;catabolic process;cellular aldehyde metabolic process;cellular biosynthetic process;cellular carbohy…	binding;carbohydrate binding;catalytic activity;glucose-6-phosphate isomerase activity;intramolecular oxidoreductase activity;intramolecular oxidoreductase activity, interconverting aldoses and ketoses;intramolecular transferase activity;isomerase activity;monosaccharide binding;sugar binding	cell part;cell projection;cytoplasm;cytoplasmic part;cytosol;extracellular membrane-bounded organelle;extracellular organelle;extracellular region part;extracellular space;extracellular vesicular exosome;intracellular organelle part;intracellular part;membrane;membrane-bounded organelle;membrane-bounded vesicle;neuron projection;nuclear part;nucleoplasm;organelle;organelle part;plasma membrane;ve…	Amino sugar and nucleotide sugar metabolism;Glycolysis / Gluconeogenesis;Pentose phosphate pathway;Starch and sucrose metabolism	3D-structure;Acetylation;Alternativesplicing;Angiogenesis;Completeproteome;Cytokine;Cytoplasm;Directproteinsequencing;Diseasemutation;Gluconeogenesis;Glycolysis;Growthfactor;Hereditaryhemolyticanemia;Isomerase;Phosphoprotein;Polymorphism;Referenceproteome;Secreted;Ublconjugation	22.0631	24.0351	24.6952	25.4495	25.6288	25.5981	25.4868	25.3115	25.233	+	1.35308	0.020257			1.16346	0.0746267	1.96102	2.19704			1.08442	0.259406	-0.21504	-1.1129
P06748-2;P06748;P06748-3	P06748-2;P06748;P06748-3	Nucleophosmin	NPM1	14	14	14	48.7	48.7	48.7	29.464	0	323.31	798	aging;ATP-dependent chromatin remodeling;biological regulation;cell aging;cell cycle process;cellular component assembly;cellular component assembly at cellular level;cellular component organization;cellular component organization at cellular level;cellular component organization or biogenesis;cellular component organization or biogenesis at cellular level;cellular macromolecular complex assembly…	binding;enzyme binding;enzyme inhibitor activity;enzyme regulator activity;histone binding;identical protein binding;kinase binding;kinase inhibitor activity;kinase regulator activity;NF-kappaB binding;nucleic acid binding;protein binding;protein binding transcription factor activity;protein dimerization activity;protein heterodimerization activity;protein homodimerization activity;protein kinase…	adherens junction;anchoring junction;cell junction;cell part;cell-substrate adherens junction;cell-substrate junction;centrosome;cytoplasm;cytoplasmic part;cytoskeletal part;cytosol;focal adhesion;intracellular membrane-bounded organelle;intracellular non-membrane-bounded organelle;intracellular organelle;intracellular organelle part;intracellular part;macromolecular complex;membrane;membrane-bou…		3D-structure;Acetylation;ADP-ribosylation;Alternativesplicing;Chaperone;Chromosomalrearrangement;Completeproteome;Cytoplasm;Cytoskeleton;Directproteinsequencing;Disulfidebond;Host-virusinteraction;Isopeptidebond;Nucleus;Phosphoprotein;Proto-oncogene;Referenceproteome;RNA-binding;Ublconjugation	32.7153	32.7826	32.9932	32.827	32.5924	33.1143	32.5052	32.6435	32.8354		0.308143	0.33819			0.0276737	0.978929	0.014225	0.0521874			0.439906	0.547295	-0.183257	-0.657479
P06753-7;P06753-5;P06753-2;P06753-4;P06753-3;P06753-6;P06753;P09493-5	P06753-7;P06753-5;P06753-2;P06753-4;P06753-3;P06753-6;P06753	Tropomyosin alpha-3 chain	TPM3	5	5	4	25.3	25.3	18.4	18.603	0	6.4804	22	actin cytoskeleton organization;actin filament-based movement;actin filament-based process;actin-mediated cell contraction;actin-myosin filament sliding;actomyosin structure organization;anatomical structure morphogenesis;biological regulation;cardiac muscle contraction;cardiac muscle tissue morphogenesis;cell projection organization;cellular component movement;cellular component organization;cel…	actin binding;binding;cytoskeletal protein binding;protein binding;structural constituent of cytoskeleton;structural constituent of muscle;structural molecule activity	actin filament bundle;actomyosin;bleb;cell part;cell projection;cell projection membrane;cell projection part;contractile fiber part;cytoplasmic part;cytoskeletal part;cytoskeleton;cytosol;extracellular membrane-bounded organelle;extracellular organelle;extracellular region part;extracellular vesicular exosome;filamentous actin;intracellular non-membrane-bounded organelle;intracellular organelle;…	Cardiac muscle contraction;Dilated cardiomyopathy;Hypertrophic cardiomyopathy (HCM);Pathways in cancer;Thyroid cancer	Acetylation;Actin-binding;Alternativesplicing;Cardiomyopathy;Chromosomalrearrangement;Coiledcoil;Completeproteome;Cytoplasm;Cytoskeleton;Directproteinsequencing;Diseasemutation;Isopeptidebond;Muscleprotein;Nemalinemyopathy;Phosphoprotein;Proto-oncogene;Referenceproteome;Ublconjugation	26.4703	20.1594	22.8288	23.9947	25.2318	23.7833	23.9575	24.1823	24.4134		0.143333	0.573917			0.248821	0.655838	1.18376	0.596674			0.117749	0.839253	-0.152221	-0.266803
P06756-3;P06756-2;P06756	P06756-3;P06756-2;P06756	Integrin alpha-V;Integrin alpha-V heavy chain;Integrin alpha-V light chain	ITGAV	9	9	9	14.9	14.9	14.9	111.13	0	14.146	46	anatomical structure formation involved in morphogenesis;anatomical structure morphogenesis;angiogenesis;antigen processing and presentation;antigen processing and presentation of exogenous antigen;antigen processing and presentation of exogenous peptide antigen;antigen processing and presentation of exogenous peptide antigen via MHC class I;antigen processing and presentation of exogenous peptid…	binding;calcium channel activity;cation binding;cation channel activity;cation transmembrane transporter activity;channel activity;cytokine binding;enzyme binding;extracellular matrix binding;fibronectin binding;gated channel activity;growth factor binding;ion binding;ion channel activity;ion transmembrane transporter activity;metal ion binding;passive transmembrane transporter activity;protease …	adherens junction;alphav-beta3 integrin complex;alphav-beta3 integrin-IGF-1-IGF1R complex;alphav-beta5 integrin complex;alphav-beta8 integrin complex;anchoring junction;cell junction;cell part;cell projection membrane;cell projection part;cell surface;cell-substrate adherens junction;cell-substrate junction;cytoplasmic membrane-bounded vesicle;cytoplasmic part;cytoplasmic vesicle;endocytic vesicl…	Arrhythmogenic right ventricular cardiomyopathy (ARVC);Cell adhesion molecules (CAMs);Dilated cardiomyopathy;ECM-receptor interaction;Focal adhesion;Hypertrophic cardiomyopathy (HCM);Pathways in cancer;Phagosome;Regulation of actin cytoskeleton;Small cell lung cancer	3D-structure;Alternativesplicing;Calcium;Celladhesion;Cleavageonpairofbasicresidues;Completeproteome;Directproteinsequencing;Disulfidebond;Glycoprotein;Hostcellreceptorforvirusentry;Host-virusinteraction;Integrin;Membrane;Metal-binding;Polymorphism;Receptor;Referenceproteome;Repeat;Signal;Transmembrane;Transmembranehelix	25.1054	24.5624	24.547	25.0696	24.4973	25.0569	25.3006	24.8798	25.2351		0.510016	0.171292			0.199311	0.802457	0.136313	0.375221			0.502603	0.443343	0.263908	0.800818
P07093-2;P07093;P07093-3	P07093-2;P07093;P07093-3	Glia-derived nexin	SERPINE2	2	2	2	6	6	6	44	0	2.9346	12	anatomical structure development;anatomical structure morphogenesis;behavior;biological regulation;blood coagulation;cellular component organization;cellular component organization at cellular level;cellular component organization or biogenesis;cellular component organization or biogenesis at cellular level;cellular process;cerebellar granular layer morphogenesis;coagulation;detection of abiotic …	binding;carbohydrate binding;endopeptidase inhibitor activity;endopeptidase regulator activity;enzyme inhibitor activity;enzyme regulator activity;glycosaminoglycan binding;heparin binding;pattern binding;peptidase inhibitor activity;peptidase regulator activity;polysaccharide binding;protein binding;receptor binding;serine-type endopeptidase inhibitor activity	cell part;cytoplasmic membrane-bounded vesicle;cytoplasmic part;cytoplasmic vesicle;cytosol;extracellular matrix;extracellular region;extracellular region part;extracellular space;extrinsic to external side of plasma membrane;extrinsic to membrane;extrinsic to plasma membrane;intracellular membrane-bounded organelle;intracellular organelle;intracellular part;membrane part;membrane-bounded organel…		3D-structure;Alternativesplicing;Completeproteome;Developmentalprotein;Differentiation;Directproteinsequencing;Glycoprotein;Heparin-binding;Neurogenesis;Polymorphism;Proteaseinhibitor;Referenceproteome;Secreted;Serineproteaseinhibitor;Signal	20.0235	22.664	21.2728	19.7323	22.1089	22.2257	23.2423	23.6171	23.2077		0.953218	0.0501523			0.0105211	0.984311	0.0355663	0.0292909			1.14303	0.0501032	2	2.16716
P07099	P07099	Epoxide hydrolase 1	EPHX1	3	3	3	12.3	12.3	12.3	52.948	0	9.6389	22	aromatic compound catabolic process;catabolic process;cellular aromatic compound metabolic process;cellular catabolic process;cellular metabolic process;cellular process;metabolic process;response to chemical stimulus;response to organic cyclic compound;response to organic substance;response to stimulus;response to toxin	catalytic activity;cis-stilbene-oxide hydrolase activity;epoxide hydrolase activity;ether hydrolase activity;hydrolase activity;hydrolase activity, acting on ether bonds	cell part;cytoplasmic part;endoplasmic reticulum membrane;endoplasmic reticulum part;integral to membrane;intracellular organelle part;intracellular part;intrinsic to membrane;membrane;membrane part;organelle membrane;organelle part	Bile secretion;Metabolism of xenobiotics by cytochrome P450	Aromatichydrocarbonscatabolism;Completeproteome;Detoxification;Directproteinsequencing;Endoplasmicreticulum;Hydrolase;Membrane;Methylation;Microsome;Polymorphism;Referenceproteome;Signal-anchor;Transmembrane;Transmembranehelix	26.4775	26.5455	26.5953	25.9984	26.3593	24.8243	25.8281	26.1322	26.2341		0.707564	0.0938322			0.808507	0.201708	-0.812097	-1.43826			0.283891	0.598773	0.337439	0.582637
P07195	P07195	L-lactate dehydrogenase B chain	LDHB	7	7	7	20.4	20.4	20.4	36.638	0	41.253	105	carbohydrate metabolic process;carboxylic acid metabolic process;cellular ketone metabolic process;cellular metabolic process;cellular nitrogen compound metabolic process;cellular process;coenzyme metabolic process;cofactor metabolic process;heterocycle metabolic process;lactate metabolic process;metabolic process;monocarboxylic acid metabolic process;NAD metabolic process;nicotinamide nucleotide…	binding;catalytic activity;coenzyme binding;cofactor binding;lactate dehydrogenase activity;L-lactate dehydrogenase activity;NAD binding;nucleotide binding;oxidoreductase activity;oxidoreductase activity, acting on CH-OH group of donors;oxidoreductase activity, acting on the CH-OH group of donors, NAD or NADP as acceptor	cell part;cytoplasm;cytoplasmic part;cytosol;extracellular membrane-bounded organelle;extracellular organelle;extracellular region part;extracellular vesicular exosome;intracellular membrane-bounded organelle;intracellular organelle;intracellular part;membrane;membrane part;membrane raft;membrane-bounded organelle;membrane-bounded vesicle;mitochondrion;organelle;vesicle	Cysteine and methionine metabolism;Glycolysis / Gluconeogenesis;Propanoate metabolism;Pyruvate metabolism	3D-structure;Acetylation;Completeproteome;Cytoplasm;Directproteinsequencing;Diseasemutation;NAD;Oxidoreductase;Phosphoprotein;Polymorphism;Referenceproteome	26.1859	26.3993	26.5229	26.9495	26.7189	26.771	26.9277	26.8969	26.9222	+	2.48849	0.0022029			1.67259	0.0917692	0.443775	2.01098			0.658442	0.584102	0.102448	0.601049
P07203	P07203	Glutathione peroxidase 1	GPX1	4	4	4	21.7	21.7	21.7	22.088	0	15.033	34	acylglycerol metabolic process;aging;amine metabolic process;anatomical structure development;anatomical structure formation involved in morphogenesis;anatomical structure morphogenesis;angiogenesis;angiogenesis involved in wound healing;arachidonic acid metabolic process;biological regulation;blood vessel endothelial cell migration;carboxylic acid metabolic process;catabolic process;cell develop…	amine binding;amino acid binding;antioxidant activity;binding;carboxylic acid binding;catalytic activity;glutathione binding;glutathione peroxidase activity;modified amino acid binding;oxidoreductase activity;oxidoreductase activity, acting on paired donors, with incorporation or reduction of molecular oxygen;oxidoreductase activity, acting on peroxide as acceptor;peptide binding;peroxidase activ…	cell part;cytoplasm;cytoplasmic part;cytosol;extracellular membrane-bounded organelle;extracellular organelle;extracellular region part;extracellular vesicular exosome;intracellular membrane-bounded organelle;intracellular organelle;intracellular organelle lumen;intracellular organelle part;intracellular part;membrane-bounded organelle;membrane-bounded vesicle;membrane-enclosed lumen;mitochondria…	Arachidonic acid metabolism;Glutathione metabolism	3D-structure;Acetylation;Alternativesplicing;Completeproteome;Cytoplasm;Oxidoreductase;Peroxidase;Phosphoprotein;Polymorphism;Referenceproteome;Selenocysteine	26.116	25.3933	25.7881	26.0618	24.1452	26.1965	26.0454	25.9456	26.015		0.18008	0.506432			0.161099	0.802189	-0.297923	-0.374928			0.331916	0.513946	0.53415	0.699964
P07237	P07237	Protein disulfide-isomerase	P4HB	38	38	38	71.5	71.5	71.5	57.116	0	323.31	1099	4-hydroxyproline metabolic process;amine metabolic process;biological regulation;carboxylic acid metabolic process;cell redox homeostasis;cellular amine metabolic process;cellular amino acid metabolic process;cellular component organization;cellular component organization at cellular level;cellular component organization or biogenesis;cellular component organization or biogenesis at cellular leve…	catalytic activity;endopeptidase activity;hydrolase activity;intramolecular oxidoreductase activity;intramolecular oxidoreductase activity, interconverting keto- and enol-groups;intramolecular oxidoreductase activity, transposing S-S bonds;isomerase activity;oxidoreductase activity;oxidoreductase activity, acting on paired donors, with incorporation or reduction of molecular oxygen;oxidoreductase…	adherens junction;anchoring junction;cell junction;cell part;cell-substrate adherens junction;cell-substrate junction;cytoplasmic membrane-bounded vesicle;cytoplasmic part;cytoplasmic vesicle;endoplasmic reticulum;endoplasmic reticulum lumen;endoplasmic reticulum part;endoplasmic reticulum-Golgi intermediate compartment;extracellular membrane-bounded organelle;extracellular organelle;extracellula…	Protein processing in endoplasmic reticulum	3D-structure;Acetylation;Cellmembrane;Chaperone;Completeproteome;Directproteinsequencing;Disulfidebond;Endoplasmicreticulum;Isomerase;Membrane;Redox-activecenter;Referenceproteome;Repeat;Signal	31.297	31.3907	31.4267	31.7588	31.5662	31.7101	31.5217	31.5553	31.6767	+	1.96145	0.00598964			1.93645	0.113707	0.30692	1.81017			0.557643	0.633135	-0.0937831	-0.53723
P07305-2;P07305	P07305-2;P07305	Histone H1.0;Histone H1.0, N-terminally processed	H1F0	5	5	5	20.9	20.9	20.9	19.167	0	80.475	105	apoptosis;catabolic process;cell death;cellular catabolic process;cellular component assembly;cellular component assembly at cellular level;cellular component disassembly;cellular component disassembly at cellular level;cellular component disassembly involved in apoptosis;cellular component organization;cellular component organization at cellular level;cellular component organization or biogenesi…	binding;chromatin binding;chromatin DNA binding;DNA binding;nucleic acid binding;structure-specific DNA binding	actin cytoskeleton;cell part;chromatin;chromosomal part;cytoplasmic part;cytoskeleton;euchromatin;Golgi apparatus;intracellular membrane-bounded organelle;intracellular non-membrane-bounded organelle;intracellular organelle;intracellular organelle part;intracellular part;macromolecular complex;membrane-bounded organelle;non-membrane-bounded organelle;nuclear chromatin;nuclear chromosome part;nucl…		Acetylation;Alternativesplicing;Chromosome;Citrullination;Completeproteome;Directproteinsequencing;DNA-binding;Nucleus;Phosphoprotein;Referenceproteome;RNAediting	27.1878	26.5005	26.6938	26.5043	26.6378	26.6838	26.6837	26.4678	26.3821		0.429914	0.225648			0.366185	0.657353	-0.185424	-0.595069			0.393244	0.681105	-0.0974566	-0.47626
P07339	P07339	Cathepsin D;Cathepsin D light chain;Cathepsin D heavy chain	CTSD	11	11	11	43.4	43.4	43.4	44.552	0	112.44	340	antigen processing and presentation;antigen processing and presentation of exogenous antigen;antigen processing and presentation of exogenous peptide antigen;antigen processing and presentation of exogenous peptide antigen via MHC class II;antigen processing and presentation of peptide antigen;antigen processing and presentation of peptide antigen via MHC class II;antigen processing and presentat…	aspartic-type endopeptidase activity;aspartic-type peptidase activity;catalytic activity;endopeptidase activity;hydrolase activity;peptidase activity;peptidase activity, acting on L-amino acid peptides	cell part;cytoplasmic membrane-bounded vesicle;cytoplasmic part;cytoplasmic vesicle;extracellular membrane-bounded organelle;extracellular organelle;extracellular region;extracellular region part;extracellular space;extracellular vesicular exosome;intracellular membrane-bounded organelle;intracellular organelle;intracellular organelle lumen;intracellular organelle part;intracellular part;lysosoma…	ko05152;Lysosome	3D-structure;Alzheimerdisease;Aspartylprotease;Completeproteome;Directproteinsequencing;Diseasemutation;Disulfidebond;Glycoprotein;Hydrolase;Lysosome;Neurodegeneration;Neuronalceroidlipofuscinosis;Polymorphism;Protease;Referenceproteome;Secreted;Signal;Zymogen	29.6983	29.5878	30.4301	29.5599	29.4831	29.2325	29.6546	29.5749	29.4667		0.72052	0.0909173			0.785226	0.270392	-0.480243	-1.25663			0.549857	0.547203	0.140199	0.658705
P07355;P07355-2;A6NMY6	P07355;P07355-2;A6NMY6	Annexin A2;Putative annexin A2-like protein	ANXA2;ANXA2P2	19	19	19	59.9	59.9	59.9	38.604	0	323.31	686	anatomical structure formation involved in morphogenesis;angiogenesis;biological regulation;body fluid secretion;cellular component assembly;cellular component assembly at cellular level;cellular component organization;cellular component organization at cellular level;cellular component organization or biogenesis;cellular component organization or biogenesis at cellular level;cellular membrane or…	binding;calcium ion binding;calcium-dependent phospholipid binding;calcium-dependent protein binding;cation binding;enzyme inhibitor activity;enzyme regulator activity;ion binding;lipase inhibitor activity;lipid binding;metal ion binding;phosphatidylinositol binding;phosphatidylinositol-4,5-bisphosphate binding;phospholipase A2 inhibitor activity;phospholipase inhibitor activity;phospholipid bind…	basement membrane;basolateral plasma membrane;cell cortex;cell part;cell projection;cell surface;cytoplasmic membrane-bounded vesicle;cytoplasmic part;cytoplasmic vesicle;early endosome;endosomal part;endosome;endosome membrane;extracellular matrix part;extracellular membrane-bounded organelle;extracellular organelle;extracellular region part;extracellular space;extracellular vesicular exosome;ex…		3D-structure;Acetylation;Alternativesplicing;Annexin;Basementmembrane;Calcium;Calcium/phospholipid-binding;Completeproteome;Directproteinsequencing;Extracellularmatrix;Phosphoprotein;Polymorphism;Referenceproteome;Repeat;Secreted;Ublconjugation	30.1477	30.0435	30.641	31.4668	31.4055	31.6297	31.769	31.8657	31.9141	+	3.76101	0.000545455	+	RSV_Ctrl	2.47342	0.0264906	1.22325	4.13197			1.93115	0.0736836	0.348942	1.94551
P07437	P07437	Tubulin beta chain	TUBB	16	5	4	56.8	18.7	14.4	49.67	0	69.722	43	biological regulation;cell cycle;cell cycle process;cell division;cell killing;cellular component assembly;cellular component assembly at cellular level;cellular component movement;cellular component organization;cellular component organization at cellular level;cellular component organization or biogenesis;cellular component organization or biogenesis at cellular level;cellular macromolecular co…	binding;catalytic activity;enzyme binding;GTP binding;GTPase activity;guanyl nucleotide binding;guanyl ribonucleotide binding;hydrolase activity;hydrolase activity, acting on acid anhydrides;hydrolase activity, acting on acid anhydrides, in phosphorus-containing anhydrides;MHC class I protein binding;MHC protein binding;nucleoside-triphosphatase activity;nucleotide binding;protein binding;purine …	cell body;cell part;cytoplasmic part;cytoskeletal part;cytoskeleton;cytosol;extracellular membrane-bounded organelle;extracellular organelle;extracellular region part;extracellular vesicular exosome;intracellular membrane-bounded organelle;intracellular non-membrane-bounded organelle;intracellular organelle;intracellular organelle part;intracellular part;macromolecular complex;membrane-bounded or…	Gap junction;Pathogenic Escherichia coli infection;Phagosome	3D-structure;Acetylation;Completeproteome;Cytoplasm;Cytoskeleton;Directproteinsequencing;Diseasemutation;GTP-binding;Isopeptidebond;Methylation;Microtubule;Nucleotide-binding;Phosphoprotein;Referenceproteome;Ublconjugation	23.4393	23.1043	21.8268	20.1836	24.6474	24.4459	26.1263	26.1329	25.6431	+	1.07889	0.0364934			0.06873	0.908298	0.302214	0.184706			0.916822	0.0831569	2.87515	1.83772
P07686	P07686	Beta-hexosaminidase subunit beta;Beta-hexosaminidase subunit beta chain B;Beta-hexosaminidase subunit beta chain A	HEXB	10	10	10	24.5	24.5	24.5	63.111	0	77.811	185	amine metabolic process;aminoglycan catabolic process;aminoglycan metabolic process;anatomical structure development;astrocyte cell migration;axon ensheathment;behavior;biological regulation;biosynthetic process;calcium ion homeostasis;carbohydrate catabolic process;carbohydrate metabolic process;catabolic process;cation homeostasis;cell migration;cell motility;cellular biosynthetic process;cellu…	beta-N-acetylhexosaminidase activity;binding;catalytic activity;hexosaminidase activity;hydrolase activity;hydrolase activity, acting on glycosyl bonds;hydrolase activity, hydrolyzing O-glycosyl compounds;identical protein binding;protein binding;protein dimerization activity;protein heterodimerization activity;protein homodimerization activity	acrosomal vesicle;cell part;cytoplasmic membrane-bounded vesicle;cytoplasmic part;cytoplasmic vesicle;extracellular membrane-bounded organelle;extracellular organelle;extracellular region part;extracellular vesicular exosome;intracellular membrane-bounded organelle;intracellular organelle;intracellular organelle lumen;intracellular organelle part;intracellular part;lysosomal lumen;membrane;membra…	Amino sugar and nucleotide sugar metabolism;Glycosaminoglycan degradation;Glycosphingolipid biosynthesis - ganglio series;Glycosphingolipid biosynthesis - globo series;Lysosome;Other glycan degradation	3D-structure;Completeproteome;Directproteinsequencing;Diseasemutation;Disulfidebond;Gangliosidosis;Glycoprotein;Glycosidase;Hydrolase;Lysosome;Neurodegeneration;Polymorphism;Referenceproteome;Signal;Zymogen	27.0902	27.6262	27.5608	27.419	27.4859	27.4083	27.3334	27.7512	27.7234		0.24477	0.412912			0.0234412	0.980203	0.0119623	0.0442113			0.529947	0.517107	0.164933	0.69577
P07711	P07711	Cathepsin L1;Cathepsin L1 heavy chain;Cathepsin L1 light chain	CTSL	7	7	6	29.1	29.1	29.1	37.564	0	30.285	98	activation of immune response;activation of innate immune response;adaptive immune response;antigen processing and presentation;antigen processing and presentation of exogenous antigen;antigen processing and presentation of exogenous peptide antigen;antigen processing and presentation of exogenous peptide antigen via MHC class II;antigen processing and presentation of peptide antigen;antigen proc…	binding;catalytic activity;collagen binding;cysteine-type endopeptidase activity;cysteine-type peptidase activity;endopeptidase activity;fibronectin binding;glycoprotein binding;histone binding;hydrolase activity;peptidase activity;peptidase activity, acting on L-amino acid peptides;protein binding;proteoglycan binding	cell part;cytoplasmic part;extracellular membrane-bounded organelle;extracellular organelle;extracellular region;extracellular region part;extracellular space;extracellular vesicular exosome;intracellular membrane-bounded organelle;intracellular organelle;intracellular organelle lumen;intracellular organelle part;intracellular part;lysosomal lumen;lysosome;lytic vacuole;membrane-bounded organelle…	Antigen processing and presentation;Lysosome;Phagosome;Rheumatoid arthritis	3D-structure;Completeproteome;Directproteinsequencing;Disulfidebond;Glycoprotein;Hydrolase;Lysosome;Protease;Referenceproteome;Signal;Thiolprotease;Zymogen	26.3284	26.6733	26.5671	27.7307	27.2525	27.4484	27.3909	27.4041	27.3043	+	2.98566	0.000821053	+	RSV_Ctrl	2.28502	0.0251097	0.954241	3.5054			0.318935	0.695411	-0.110737	-0.457098
P07737;CON__P02584	P07737	Profilin-1	PFN1	6	6	6	62.1	62.1	62.1	15.054	0	36.464	57	actin cytoskeleton organization;actin filament-based process;anatomical structure formation involved in morphogenesis;biological regulation;blood coagulation;cell activation;cellular component organization;cellular component organization at cellular level;cellular component organization or biogenesis;cellular component organization or biogenesis at cellular level;cellular process;cellular respons…	actin binding;actin monomer binding;adenyl nucleotide binding;adenyl-nucleotide exchange factor activity;ATPase regulator activity;binding;cytoskeletal protein binding;enzyme regulator activity;lipid binding;nucleoside-triphosphatase regulator activity;nucleotide binding;phosphatidylinositol binding;phosphatidylinositol-4,5-bisphosphate binding;phospholipid binding;proline-rich region binding;pro…	adherens junction;anchoring junction;blood microparticle;cell cortex;cell junction;cell part;cell projection;cell-substrate adherens junction;cell-substrate junction;cytoplasm;cytoplasmic part;cytoskeleton;cytosol;extracellular membrane-bounded organelle;extracellular organelle;extracellular region part;extracellular vesicular exosome;focal adhesion;intracellular membrane-bounded organelle;intrac…	Regulation of actin cytoskeleton;Shigellosis	3D-structure;Acetylation;Actin-binding;Amyotrophiclateralsclerosis;Completeproteome;Cytoplasm;Cytoskeleton;Directproteinsequencing;Diseasemutation;Isopeptidebond;Neurodegeneration;Phosphoprotein;Referenceproteome;Ublconjugation	23.3187	24.7226	24.4089	26.0131	26.276	26.2539	27.0567	26.7083	27.1625	+	3.15496	0.000826667	+	RSV_Ctrl	2.0256	0.0263226	2.03095	3.80542	+	RSV-KIAR_RSV	2.10627	0.031303	0.79484	3.04568
P07814	P07814	Bifunctional glutamate/proline--tRNA ligase;Glutamate--tRNA ligase;Proline--tRNA ligase	EPRS	13	13	13	13.2	13.2	13.2	170.59	0	31.423	87	amine metabolic process;amino acid activation;biological regulation;carboxylic acid metabolic process;cellular amine metabolic process;cellular amino acid metabolic process;cellular component assembly;cellular component organization;cellular component organization or biogenesis;cellular ketone metabolic process;cellular macromolecule metabolic process;cellular metabolic process;cellular nitrogen …	adenyl nucleotide binding;adenyl ribonucleotide binding;aminoacyl-tRNA ligase activity;ATP binding;binding;catalytic activity;enzyme binding;glutamate-tRNA ligase activity;GTPase binding;ligase activity;ligase activity, forming aminoacyl-tRNA and related compounds;ligase activity, forming carbon-oxygen bonds;nucleic acid binding;nucleotide binding;proline-tRNA ligase activity;protein binding;puri…	aminoacyl-tRNA synthetase multienzyme complex;cell part;cytoplasm;cytoplasmic part;cytosol;intracellular part;macromolecular complex;membrane;protein complex;ribonucleoprotein complex	Aminoacyl-tRNA biosynthesis;Porphyrin and chlorophyll metabolism	3D-structure;Acetylation;Aminoacyl-tRNAsynthetase;ATP-binding;Completeproteome;Cytoplasm;Ligase;Multifunctionalenzyme;Nucleotide-binding;Phosphoprotein;Polymorphism;Proteinbiosynthesis;Referenceproteome;Repeat;RNA-binding;Translationregulation	26.4263	25.2589	25.57	26.091	26.5201	26.1695	26.5276	26.4812	26.6514	+	1.00344	0.0431939			0.611396	0.361686	0.508444	1.07461			0.971781	0.215062	0.293227	1.21487
P07858	P07858	Cathepsin B;Cathepsin B light chain;Cathepsin B heavy chain	CTSB	9	9	9	21.2	21.2	21.2	37.821	0	129.95	285	activation of immune response;activation of innate immune response;anatomical structure development;biological regulation;cell differentiation;cellular component disassembly;cellular component disassembly at cellular level;cellular component organization;cellular component organization at cellular level;cellular component organization or biogenesis;cellular component organization or biogenesis at…	binding;catalytic activity;collagen binding;cysteine-type endopeptidase activity;cysteine-type peptidase activity;endopeptidase activity;glycoprotein binding;hydrolase activity;peptidase activity;peptidase activity, acting on L-amino acid peptides;protein binding;proteoglycan binding	cell part;cytoplasmic membrane-bounded vesicle;cytoplasmic part;cytoplasmic vesicle;extracellular membrane-bounded organelle;extracellular organelle;extracellular region;extracellular region part;extracellular space;extracellular vesicular exosome;intracellular;intracellular membrane-bounded organelle;intracellular non-membrane-bounded organelle;intracellular organelle;intracellular organelle par…	Antigen processing and presentation;Lysosome	3D-structure;Acetylation;Completeproteome;Directproteinsequencing;Disulfidebond;Glycoprotein;Hydrolase;Lysosome;Polymorphism;Protease;Referenceproteome;Secreted;Signal;Thiolprotease;Zymogen	29.3438	29.7546	29.5943	29.2428	29.1968	29.1501	29.1712	29.0589	28.9626	+	1.98854	0.0057037			1.3991	0.149459	-0.367661	-1.65239			0.93857	0.44581	-0.13236	-0.797591
P07900;P07900-2;Q58FG0;Q58FF6;Q14568;Q58FG1	P07900;P07900-2	Heat shock protein HSP 90-alpha	HSP90AA1	28	18	18	38.5	28.7	28.7	84.659	0	252.2	267	apoptosis;axon guidance;biological regulation;cardiac muscle cell apoptosis;cell cycle;cell cycle process;cell death;cell migration;cell motility;cell surface receptor linked signaling pathway;cellular component assembly;cellular component assembly at cellular level;cellular component movement;cellular component organization;cellular component organization at cellular level;cellular component org…	adenyl deoxyribonucleotide binding;adenyl nucleotide binding;adenyl ribonucleotide binding;antigen binding;ATP binding;ATPase activity;binding;catalytic activity;CTP binding;dATP binding;deoxyribonucleotide binding;enzyme binding;enzyme regulator activity;GTP binding;GTPase binding;guanyl nucleotide binding;guanyl ribonucleotide binding;hydrolase activity;hydrolase activity, acting on acid anhydr…	apical plasma membrane;basolateral plasma membrane;brush border membrane;cell body;cell part;cell projection;cell projection membrane;cell projection part;cell surface;cytoplasm;cytoplasmic membrane-bounded vesicle;cytoplasmic membrane-bounded vesicle lumen;cytoplasmic part;cytoplasmic vesicle;cytoplasmic vesicle part;cytosol;endocytic vesicle lumen;extracellular matrix;extracellular membrane-bou…	Antigen processing and presentation;NOD-like receptor signaling pathway;Pathways in cancer;Plant-pathogen interaction;Progesterone-mediated oocyte maturation;Prostate cancer;Protein processing in endoplasmic reticulum	3D-structure;Acetylation;Alternativesplicing;ATP-binding;Cellmembrane;Chaperone;Coiledcoil;Completeproteome;Cytoplasm;Directproteinsequencing;Membrane;Nucleotide-binding;Phosphoprotein;Polymorphism;Referenceproteome;S-nitrosylation;Stressresponse;Ublconjugation	28.136	28.4764	28.5649	28.7306	28.6518	28.8642	28.6368	28.5723	28.658	+	1.19994	0.0273577			1.15842	0.197252	0.356415	1.45664			0.877379	0.47355	-0.126511	-0.756916
P07910-2;P07910;P07910-4;P07910-3;P0DMR1;B7ZW38;O60812;B2RXH8	P07910-2;P07910;P07910-4;P07910-3	Heterogeneous nuclear ribonucleoproteins C1/C2	HNRNPC	24	24	24	50.5	50.5	50.5	32.337	0	323.31	505	3'-UTR-mediated mRNA stabilization;ATP-dependent chromatin remodeling;biological regulation;cell differentiation;cellular component organization;cellular component organization at cellular level;cellular component organization or biogenesis;cellular component organization or biogenesis at cellular level;cellular developmental process;cellular macromolecule metabolic process;cellular metabolic pro…	binding;chromatin binding;chromatin DNA binding;core promoter proximal region DNA binding;core promoter proximal region sequence-specific DNA binding;DNA binding;enhancer binding;enhancer sequence-specific DNA binding;identical protein binding;mRNA 3'-UTR binding;mRNA binding;nucleic acid binding;nucleosomal DNA binding;nucleosome binding;nucleotide binding;poly(U) RNA binding;poly-pyrimidine tra…	catalytic step 2 spliceosome;cell part;chromatin;chromosomal part;cytoplasmic part;cytosol;extracellular membrane-bounded organelle;extracellular organelle;extracellular region part;extracellular vesicular exosome;intracellular membrane-bounded organelle;intracellular organelle;intracellular organelle part;intracellular part;macromolecular complex;membrane;membrane-bounded organelle;membrane-boun…	Spliceosome	3D-structure;Acetylation;Alternativesplicing;Coiledcoil;Completeproteome;Directproteinsequencing;Isopeptidebond;mRNAprocessing;mRNAsplicing;Nucleus;Phosphoprotein;Polymorphism;Referenceproteome;Ribonucleoprotein;RNA-binding;Spliceosome;Ublconjugation	31.0778	31.0394	31.0906	30.6637	30.6895	30.8604	31.0485	31.214	31.1746	+	2.74008	0.00128139			2.18924	0.0899126	-0.331362	-2.02555	+	RSV-KIAR_RSV	2.1677	0.0459301	0.407787	2.27365
P07942	P07942	Laminin subunit beta-1	LAMB1	4	4	4	3	3	3	198.04	0	7.4569	7	anatomical structure morphogenesis;axon guidance;biological adhesion;biological regulation;cell adhesion;cell differentiation;cell morphogenesis;cell morphogenesis involved in differentiation;cell projection organization;cell-cell adhesion;cell-substrate adhesion;cellular component disassembly;cellular component disassembly at cellular level;cellular component morphogenesis;cellular component org…	binding;extracellular matrix structural constituent;glycolipid binding;glycosphingolipid binding;lipid binding;sphingolipid binding;structural molecule activity	basement membrane;cell part;cytoplasmic part;extracellular matrix;extracellular matrix part;extracellular membrane-bounded organelle;extracellular organelle;extracellular region;extracellular region part;extracellular space;extracellular vesicular exosome;intracellular part;laminin complex;laminin-1 complex;laminin-10 complex;laminin-2 complex;laminin-8 complex;macromolecular complex;membrane par…	Amoebiasis;ECM-receptor interaction;Focal adhesion;Pathways in cancer;Small cell lung cancer;Toxoplasmosis	Basementmembrane;Celladhesion;Coiledcoil;Completeproteome;Disulfidebond;Extracellularmatrix;Glycoprotein;LamininEGF-likedomain;Lissencephaly;Polymorphism;Referenceproteome;Repeat;Secreted;Signal	21.6222	22.7473	22.3402	22.2362	23.1927	23.0211	23.4967	23.9628	24.005	+	1.77476	0.00854867			0.586586	0.363426	0.580126	1.07149	+	RSV-KIAR_RSV	1.39274	0.0454337	1.0048	2.30216
P07948-2;P07948	P07948-2;P07948	Tyrosine-protein kinase Lyn	LYN	1	1	1	2.4	2.4	2.4	56.033	0	3.0593	9	activation of immune response;activation of innate immune response;amine transport;anatomical structure development;antigen receptor-mediated signaling pathway;axon guidance;B cell homeostasis;B cell receptor signaling pathway;biological regulation;blood coagulation;cell activation;cell communication;cell development;cell differentiation;cell migration;cell motility;cell surface receptor linked s…	adenyl nucleotide binding;adenyl ribonucleotide binding;ATP binding;binding;catalytic activity;enzyme binding;glycolipid binding;glycosphingolipid binding;ion channel binding;kinase activity;lipid binding;molecular transducer activity;non-membrane spanning protein tyrosine kinase activity;nucleotide binding;phosphotransferase activity, alcohol group as acceptor;protein binding;protein kinase acti…	alpha2-beta1 integrin complex;cell part;cytoplasm;cytoplasmic part;cytoskeletal part;cytosol;extracellular membrane-bounded organelle;extracellular organelle;extracellular region part;extracellular vesicular exosome;extrinsic to internal side of plasma membrane;extrinsic to membrane;extrinsic to plasma membrane;Golgi apparatus;integrin complex;intracellular membrane-bounded organelle;intracellula…	B cell receptor signaling pathway;Chemokine signaling pathway;Epithelial cell signaling in Helicobacter pylori infection;Fc epsilon RI signaling pathway;Fc gamma R-mediated phagocytosis;Long-term depression	3D-structure;Adaptiveimmunity;Alternativesplicing;ATP-binding;Cellmembrane;Completeproteome;Cytoplasm;Golgiapparatus;Host-virusinteraction;Immunity;Inflammatoryresponse;Innateimmunity;Kinase;Lipoprotein;Membrane;Myristate;Nucleotide-binding;Nucleus;Palmitate;Phosphoprotein;Polymorphism;Proto-oncogene;Referenceproteome;SH2domain;SH3domain;Transferase;Tyrosine-proteinkinase;Ublconjugation	20.944	21.9536	20.2065	21.4017	23.173	20.5097	22.8545	22.6474	22.8783		0.838113	0.0660245			0.285697	0.624789	0.660086	0.639493			0.629363	0.210393	1.09864	1.23987
[truncated: 1,256 more rows]
