# Supplementary material for: The IRE1α–XBP1s Arm of the Unfolded Protein Response Activates N-Glycosylation to Remodel the Subepithelial Basement Membrane in Paramyxovirus Infection
Source: Int J Mol Sci. 2022 Aug 12;23(16):9000. doi: 10.3390/ijms23169000 (PMC9408905; doi:10.3390/ijms23169000)
Supplement: Supplementary file 1 [file ijms-23-09000-s001.zip › Supplemental tables/Supplemental table S2-GO annotations.xlsx]

## Sheet: WCL-RSV-KIAR8-matrix25-ANOVA-fi
Supplemental Table S2. GO annotation enrichment analysis of proteins in each clusters of Figure 2B
Clusters	Category column	Category value	Total size	Selection size	Category size	Intersection size	Enrichment factor	P value	Benj. Hoch. FDR
Cluster 2	GOCC name	mitochondrial matrix	813	169	53	23	2.0876	6.9406e-05	0.008132
	GOCC name	nuclear part	813	169	336	94	1.3458	9.9326e-06	0.0017457
	GOCC name	cytoplasmic part	813	169	574	99	0.82971	5.9802e-05	0.0073571
	GOCC name	extracellular region part	813	169	408	54	0.6367	3.9677e-08	1.6271e-05
	GOCC name	membrane-bounded vesicle	813	169	397	52	0.63011	4.8387e-08	1.4882e-05
	GOCC name	vesicle	813	169	400	52	0.62538	2.7237e-08	1.2185e-05
	GOCC name	extracellular vesicular exosome	813	169	387	50	0.62153	4.7901e-08	1.5715e-05
	GOCC name	extracellular organelle	813	169	387	50	0.62153	4.7901e-08	1.6837e-05
	GOCC name	extracellular membrane-bounded organelle	813	169	387	50	0.62153	4.7901e-08	1.8132e-05
	GOBP name	protein metabolic process	813	169	265	34	0.61722	2.6302e-05	0.019593
	GOBP name	cellular response to stimulus	813	169	283	36	0.61196	8.9896e-06	0.0087259
	GOBP name	transport	813	169	238	27	0.54575	4.2677e-06	0.0050631
	GOBP name	signal transduction	813	169	207	22	0.51128	6.035e-06	0.0066659
	GOCC name	cytosol	813	169	274	28	0.4916	1.8702e-08	9.2031e-06
	GOBP name	intracellular transport	813	169	162	16	0.47513	2.65e-05	0.019292
	GOBP name	intracellular protein transport	813	169	112	8	0.34362	1.9151e-05	0.015336
	GOBP name	intracellular signal transduction	813	169	105	6	0.27489	4.5011e-06	0.0051492
	GOBP name	cellular macromolecule catabolic process	813	169	88	3	0.164	9.677e-07	0.0016314
	GOBP name	macromolecule catabolic process	813	169	95	3	0.15192	1.9603e-07	0.00089705
Cluster 3	GOMF name	double-stranded DNA binding	813	113	14	10	5.1391	1.0902e-06	0.004323
	GOMF name	sequence-specific DNA binding	813	113	23	12	3.7538	9.3611e-06	0.014849
	GOMF name	structure-specific DNA binding	813	113	34	15	3.1741	8.9819e-06	0.017809
	GOBP name	RNA splicing, via transesterification reactions	813	113	50	20	2.8779	1.5897e-06	0.0025461
	GOBP name	RNA splicing, via transesterification reactions with bulged adenosine as nucleophile	813	113	48	19	2.8479	3.6075e-06	0.0046222
	GOBP name	nuclear mRNA splicing, via spliceosome	813	113	48	19	2.8479	3.6075e-06	0.0048148
	GOCC name	spliceosomal complex	813	113	39	15	2.7672	6.2004e-05	0.007442
	GOBP name	RNA splicing	813	113	64	24	2.698	5.0217e-07	0.0010724
	GOBP name	mRNA processing	813	113	65	24	2.6565	7.0152e-07	0.0012484
	GOBP name	negative regulation of RNA metabolic process	813	113	59	21	2.5608	7.584e-06	0.0080977
	GOBP name	transcription, DNA-dependent	813	113	77	27	2.5228	4.1681e-07	0.00095366
	GOBP name	negative regulation of nucleobase-containing compound metabolic process	813	113	66	22	2.3982	1.4957e-05	0.012608
	GOBP name	negative regulation of nitrogen compound metabolic process	813	113	67	22	2.3624	1.9556e-05	0.015279
	GOBP name	RNA processing	813	113	107	32	2.1517	1.7649e-06	0.0026921
	GOBP name	regulation of transcription, DNA-dependent	813	113	128	38	2.1359	1.612e-07	0.00086058
	GOBP name	regulation of RNA metabolic process	813	113	147	43	2.1046	2.7034e-08	0.00028865
	GOBP name	regulation of cellular macromolecule biosynthetic process	813	113	154	42	1.9622	4.1203e-07	0.0010152
	GOBP name	regulation of macromolecule biosynthetic process	813	113	155	42	1.9495	5.0428e-07	0.0010096
	GOBP name	regulation of cellular biosynthetic process	813	113	173	46	1.913	2.0002e-07	0.0008009
	GOBP name	regulation of biosynthetic process	813	113	175	46	1.8912	2.9562e-07	0.00086086
	GOBP name	regulation of nucleobase-containing compound metabolic process	813	113	179	47	1.8891	2.0995e-07	0.00074724
	GOCC name	nucleoplasm	813	113	225	59	1.8866	1.4209e-09	9.9891e-07
	GOBP name	regulation of gene expression	813	113	185	47	1.8278	6.4641e-07	0.001218
	GOBP name	RNA metabolic process	813	113	229	56	1.7594	1.0372e-07	0.00066445
	GOBP name	regulation of nitrogen compound metabolic process	813	113	193	47	1.7521	2.5881e-06	0.0036044
	GOBP name	nucleic acid metabolic process	813	113	262	63	1.73	1.4457e-08	0.0004631
	GOBP name	nucleobase-containing compound metabolic process	813	113	296	68	1.6528	1.7881e-08	0.00028638
	GOBP name	regulation of macromolecule metabolic process	813	113	238	53	1.6022	8.6175e-06	0.0086261
	GOBP name	regulation of primary metabolic process	813	113	240	53	1.5888	1.1398e-05	0.010431
	GOBP name	regulation of metabolic process	813	113	294	63	1.5417	2.326e-06	0.0033867
	GOBP name	regulation of cellular metabolic process	813	113	252	54	1.5417	2.4005e-05	0.018308
	GOCC name	nuclear part	813	113	336	72	1.5417	1.3341e-07	3.862e-05
	GOBP name	cellular nitrogen compound metabolic process	813	113	346	70	1.4556	3.8799e-06	0.00478
	GOCC name	nucleus	813	113	323	64	1.4256	3.8974e-05	0.0051835
	GOBP name	nitrogen compound metabolic process	813	113	354	70	1.4227	1.0583e-05	0.0099708
	GOCC name	cytoplasmic part	813	113	574	62	0.77713	5.4205e-05	0.0070196
	GOCC name	extracellular region part	813	113	408	34	0.59956	1.702e-06	0.00033502
	GOCC name	vesicle	813	113	400	32	0.57558	6.6786e-07	0.00014289
	GOCC name	membrane-bounded vesicle	813	113	397	31	0.5618	3.561e-07	9.7354e-05
	GOCC name	extracellular vesicular exosome	813	113	387	30	0.55773	4.8983e-07	0.00010957
	GOCC name	extracellular organelle	813	113	387	30	0.55773	4.8983e-07	0.00011478
	GOCC name	extracellular membrane-bounded organelle	813	113	387	30	0.55773	4.8983e-07	0.00012052
	GOCC name	plasma membrane	813	113	156	8	0.36896	8.1201e-05	0.0092927
Cluster 4	GOCC name	endoplasmic reticulum lumen	813	44	25	7	5.1736	0.00017257	0.018872
Cluster 5	GOBP name	intracellular protein transport	813	293	112	61	1.5112	8.4253e-06	0.0087058
	GOBP name	establishment of protein localization	813	293	144	74	1.4259	1.3065e-05	0.011625
	GOBP name	intracellular transport	813	293	162	81	1.3874	1.7723e-05	0.014557
	GOCC name	cytosol	813	293	274	123	1.2456	5.9667e-05	0.0075288
	GOCC name	membrane	813	293	466	194	1.1552	3.3826e-05	0.0048958
	GOCC name	cytoplasmic part	813	293	574	232	1.1215	1.5505e-05	0.0024613
	GOCC name	nuclear part	813	293	336	82	0.67717	2.0713e-09	1.2741e-06
	GOCC name	nucleoplasm	813	293	225	48	0.59195	1.4902e-08	8.1482e-06
	GOBP name	RNA processing	813	293	107	15	0.38898	4.6186e-08	0.00036986
	GOMF name	DNA binding	813	293	100	11	0.30522	1.603e-09	1.2713e-05
	GOBP name	RNA splicing	813	293	64	6	0.26013	4.0532e-07	0.0010819
	GOCC name	nucleoplasm part	813	293	64	6	0.26013	4.0532e-07	0.00010498
	GOBP name	mRNA processing	813	293	65	6	0.25613	2.7543e-07	0.00088227
	GOCC name	nuclear body	813	293	43	3	0.19359	6.5485e-06	0.0012394
	GOCC name	nuclear chromosome part	813	293	36	2	0.15415	1.4964e-05	0.0024546
	GOCC name	chromatin	813	293	31	1	0.089508	1.2785e-05	0.0021695
	GOMF name	structure-specific DNA binding	813	293	34	1	0.08161	3.4419e-06	0.0090993
Cluster 6	GOCC name	vesicle membrane	813	117	32	14	3.0401	3.1094e-05	0.0046368
	GOCC name	cytoplasmic vesicle membrane	813	117	32	14	3.0401	3.1094e-05	0.0047817
	GOCC name	cytoplasmic vesicle part	813	117	45	18	2.7795	9.4745e-06	0.0017268
	GOBP name	vesicle-mediated transport	813	117	68	23	2.3503	1.3137e-05	0.011373
	GOCC name	extracellular vesicular exosome	813	117	387	91	1.6339	5.0005e-13	4.9215e-10
	GOCC name	extracellular organelle	813	117	387	91	1.6339	5.0005e-13	6.1518e-10
	GOCC name	extracellular membrane-bounded organelle	813	117	387	91	1.6339	5.0005e-13	8.2024e-10
	GOCC name	vesicle	813	117	400	94	1.6329	6.3766e-14	3.1379e-10
	GOCC name	membrane-bounded vesicle	813	117	397	93	1.6278	1.7112e-13	4.2103e-10
	GOCC name	extracellular region part	813	117	408	93	1.5839	1.5824e-12	1.2978e-09
	GOCC name	cytosol	813	117	274	62	1.5723	1.6465e-06	0.0003376
	GOCC name	membrane-bounded organelle	813	117	656	109	1.1546	3.6691e-05	0.0050154
	GOCC name	mitochondrial inner membrane	813	117	73	1	0.095188	9.0738e-05	0.010148
	GOCC name	organelle inner membrane	813	117	79	1	0.087958	3.517e-05	0.0049448
