# Supplementary material for: The IRE1α–XBP1s Arm of the Unfolded Protein Response Activates N-Glycosylation to Remodel the Subepithelial Basement Membrane in Paramyxovirus Infection
Source: Int J Mol Sci. 2022 Aug 12;23(16):9000. doi: 10.3390/ijms23169000 (PMC9408905; doi:10.3390/ijms23169000)
Supplement: Supplementary file 1 [file ijms-23-09000-s001.zip › Supplemental tables/Supplemental table S3-WCL Panther pathways.xlsx]

## Sheet: down
Supplemental Table S3. Reactome pathways of significant proteins regulated by KIRA8 in RSV infection
Downregulated proteins (RSV/KIRA8 vs. RSV)
Reactome pathways	Fold Enrichment	p-value	FDR
Insulin effects increased synthesis of Xylulose-5-Phosphate (R-HSA-163754)	> 100	0.000265	0.0124
IRF3-mediated induction of type I IFN (R-HSA-3270619)	34.19	0.000155	0.00907
STING mediated induction of host immune responses (R-HSA-1834941)	27.78	0.000264	0.0126
SUMOylation of DNA replication proteins (R-HSA-4615885)	24.12	4.11e-08	1.17e-05
Transport of the SLBP independent Mature mRNA (R-HSA-159227)	23.15	4.62e-06	0.000959
Rev-mediated nuclear export of HIV RNA (R-HSA-165054)	23.15	4.62e-06	0.00088
Transport of the SLBP Dependant Mature mRNA (R-HSA-159230)	22.45	5.29e-06	0.000863
Interactions of Rev with host cellular proteins (R-HSA-177243)	21.79	6.04e-06	0.000919
Regulation of Glucokinase by Glucokinase Regulatory Protein (R-HSA-170822)	20.44	6.81e-05	0.00598
Defective TPR may confer susceptibility towards thyroid papillary carcinoma (TPC) (R-HSA-5619107)	20.44	6.81e-05	0.00576
NEP/NS2 Interacts with the Cellular Export Machinery (R-HSA-168333)	20.44	6.81e-05	0.00555
Transport of Ribonucleoproteins into the Host Nucleus (R-HSA-168271)	20.44	6.81e-05	0.00536
Export of Viral Ribonucleoproteins from Nucleus (R-HSA-168274)	19.76	7.67e-05	0.00565
Nuclear import of Rev protein (R-HSA-180746)	19.12	8.62e-05	0.00615
Vpr-mediated nuclear import of PICs (R-HSA-180910)	19.12	8.62e-05	0.00596
Transport of Mature mRNA Derived from an Intronless Transcript (R-HSA-159231)	19	1.11e-05	0.00158
Transport of Mature mRNAs Derived from Intronless Transcripts (R-HSA-159234)	18.52	1.24e-05	0.00167
SUMOylation of SUMOylation proteins (R-HSA-4085377)	18.52	9.65e-05	0.00629
Nuclear Pore Complex (NPC) Disassembly (R-HSA-3301854)	17.96	0.000108	0.00683
Resolution of AP sites via the multiple-nucleotide patch replacement pathway (R-HSA-110373)	17.78	0.000854	0.0315
Interactions of Vpr with host cellular proteins (R-HSA-176033)	17.43	0.00012	0.00738
SUMOylation of RNA binding proteins (R-HSA-4570464)	17.23	1.71e-05	0.00206
SUMOylation of ubiquitinylation proteins (R-HSA-3232142)	16.93	0.000133	0.00797
ATF4 activates genes in response to endoplasmic reticulum stress (R-HSA-380994)	16.46	0.00105	0.0374
NS1 Mediated Effects on Host Pathways (R-HSA-168276)	15.6	0.000178	0.00966
snRNP Assembly (R-HSA-191859)	14.82	3.35e-05	0.00332
Host Interactions with Influenza Factors (R-HSA-168253)	14.82	0.000213	0.0113
Metabolism of non-coding RNA (R-HSA-194441)	14.82	3.35e-05	0.00319
Viral Messenger RNA Synthesis (R-HSA-168325)	14.46	0.000233	0.0121
mRNA Splicing - Major Pathway (R-HSA-72163)	13.99	2.07e-14	1.58e-11
Processing of Capped Intron-Containing Pre-mRNA (R-HSA-72203)	13.7	3.48e-18	3.97e-15
mRNA Splicing (R-HSA-72172)	13.4	4.02e-14	2.29e-11
Nuclear Envelope Breakdown (R-HSA-2980766)	12.61	0.000379	0.017
Transport of Mature mRNA derived from an Intron-Containing Transcript (R-HSA-159236)	12.52	1.31e-05	0.00166
SUMO E3 ligases SUMOylate target proteins (R-HSA-3108232)	12.27	1.27e-10	5.79e-08
SUMOylation (R-HSA-2990846)	11.82	1.96e-10	7.45e-08
SUMOylation of chromatin organization proteins (R-HSA-4551638)	11.18	0.00058	0.0232
Transport of Mature Transcript to Cytoplasm (R-HSA-72202)	11.11	2.47e-05	0.00268
tRNA processing in the nucleus (R-HSA-6784531)	10.78	0.000661	0.0256
SUMOylation of DNA damage response and repair proteins (R-HSA-3108214)	10.43	0.000159	0.00885
Cytosolic sensors of pathogen-associated DNA (R-HSA-1834949)	9.56	0.00101	0.0366
Antiviral mechanism by IFN-stimulated genes (R-HSA-1169410)	9.38	0.000254	0.0124
HCMV Early Events (R-HSA-9609690)	8.98	7.61e-05	0.00579
HIV Life Cycle (R-HSA-162587)	8.95	1.21e-06	0.000277
Glycolysis (R-HSA-70171)	8.85	0.00133	0.0452
Regulation of mRNA stability by proteins that bind AU-rich elements (R-HSA-450531)	8.72	0.000351	0.016
Regulation of HSF1-mediated heat shock response (R-HSA-3371453)	8.72	0.0014	0.047
Mitochondrial translation elongation (R-HSA-5389840)	8.42	0.000408	0.0179
Mitochondrial translation termination (R-HSA-5419276)	8.42	0.000408	0.0176
Mitochondrial translation initiation (R-HSA-5368286)	8.42	0.000408	0.0173
Host Interactions of HIV factors (R-HSA-162909)	8.36	2.92e-05	0.00303
Unfolded Protein Response (UPR) (R-HSA-381119)	8.14	0.000472	0.0196
Mitochondrial translation (R-HSA-5368287)	7.88	0.000544	0.0222
SLC transporter disorders (R-HSA-5619102)	7.72	0.000596	0.0235
Late Phase of HIV Life Cycle (R-HSA-162599)	7.63	5.12e-05	0.00468
HCMV Infection (R-HSA-9609646)	7.23	0.000236	0.0117
Metabolism of RNA (R-HSA-8953854)	7.17	2.99e-18	6.83e-15
Mitotic Prophase (R-HSA-68875)	7.12	0.000842	0.0321
tRNA processing (R-HSA-72306)	7.12	0.000842	0.0315
HIV Infection (R-HSA-162906)	6.53	4.63e-06	0.000813
Epigenetic regulation of gene expression (R-HSA-212165)	6.44	0.0013	0.0448
Disorders of transmembrane transporters (R-HSA-5619115)	5.17	0.00129	0.0453
Infectious disease (R-HSA-5663205)	3.83	8.93e-05	0.006
Metabolism of proteins (R-HSA-392499)	2.62	9.83e-08	2.49e-05
Post-translational protein modification (R-HSA-597592)	2.56	2.17e-05	0.00248
Disease (R-HSA-1643685)	2.5	0.000234	0.0119
Gene expression (Transcription) (R-HSA-74160)	2.35	0.000155	0.00888
Upregulated proteins (RSV/KIRA8 vs. RSV)
Reactome pathways	Fold Enrichment	p-value	FDR
Type I hemidesmosome assembly (R-HSA-446107)	46.81	4.35e-06	0.000134
Formation of tubulin folding intermediates by CCT/TriC (R-HSA-389960)	37.54	3.19e-09	1.43e-07
Uptake and function of anthrax toxins (R-HSA-5210891)	36.78	0.00205	0.0299
Microtubule-dependent trafficking of connexons from Golgi to the plasma membrane (R-HSA-190840)	35.76	7.69e-07	2.74e-05
Transport of connexons to the plasma membrane (R-HSA-190872)	33.87	9.66e-07	3.34e-05
Regulation of localization of FOXO transcription factors (R-HSA-9614399)	32.18	0.000191	0.00397
Post-chaperonin tubulin folding pathway (R-HSA-389977)	30.65	1.48e-06	5.03e-05
RHO GTPases activate IQGAPs (R-HSA-5626467)	30.03	1.2e-08	4.99e-07
Chk1/Chk2(Cds1) mediated inactivation of Cyclin B:Cdk1 complex (R-HSA-75035)	29.7	0.000234	0.00469
Activation of AMPK downstream of NMDARs (R-HSA-9619483)	29.7	1.47e-07	5.58e-06
Prefoldin mediated transfer of substrate to CCT/TriC (R-HSA-389957)	29.7	1.47e-07	5.49e-06
Cooperation of Prefoldin and TriC/CCT in actin and tubulin folding (R-HSA-389958)	29.07	1.46e-08	5.87e-07
Calcineurin activates NFAT (R-HSA-2025928)	28.6	0.0031	0.043
Eukaryotic Translation Termination (R-HSA-72764)	27.68	6.98e-22	3.99e-19
Viral mRNA Translation (R-HSA-192823)	27.48	8.75e-21	1.66e-18
Peptide chain elongation (R-HSA-156902)	27.48	8.75e-21	1.54e-18
RHO GTPases Activate ROCKs (R-HSA-5627117)	27.1	2.69e-05	0.000739
Nonsense Mediated Decay (NMD) independent of the Exon Junction Complex (EJC) (R-HSA-975956)	27.1	1.01e-21	3.85e-19
Selenocysteine synthesis (R-HSA-2408557)	26.3	1.81e-20	2.76e-18
Eukaryotic Translation Elongation (R-HSA-156842)	26.02	2.17e-20	2.75e-18
Activation of BAD and translocation to mitochondria (R-HSA-111447)	25.74	0.000337	0.00626
Formation of a pool of free 40S subunits (R-HSA-72689)	25.49	2.95e-21	6.13e-19
Formation of the ternary complex, and subsequently, the 43S complex (R-HSA-72695)	25.24	3.59e-11	2.05e-09
RHO GTPases activate PAKs (R-HSA-5627123)	24.52	3.79e-05	0.000962
Response of EIF2AK4 (GCN2) to amino acid deficiency (R-HSA-9633012)	24.21	7.16e-20	7.78e-18
Nonsense-Mediated Decay (NMD) (R-HSA-927802)	23.51	1.27e-21	3.62e-19
Nonsense Mediated Decay (NMD) enhanced by the Exon Junction Complex (EJC) (R-HSA-975957)	23.51	1.27e-21	3.22e-19
Selenoamino acid metabolism (R-HSA-2408522)	23.3	1.49e-21	3.4e-19
L13a-mediated translational silencing of Ceruloplasmin expression (R-HSA-156827)	23.19	1.55e-20	2.53e-18
GTP hydrolysis and joining of the 60S ribosomal subunit (R-HSA-72706)	22.99	1.81e-20	2.59e-18
SRP-dependent cotranslational protein targeting to membrane (R-HSA-1799339)	22.99	1.81e-20	2.44e-18
Ribosomal scanning and start codon recognition (R-HSA-72702)	22.19	1.11e-10	5.61e-09
Translation initiation complex formation (R-HSA-72649)	22.19	1.11e-10	5.49e-09
Activation of the mRNA upon binding of the cap-binding complex and eIFs, and subsequent binding to 43S (R-HSA-72662)	21.82	1.28e-10	6.24e-09
Eukaryotic Translation Initiation (R-HSA-72613)	21.63	5.28e-20	6.35e-18
Cap-dependent Translation Initiation (R-HSA-72737)	21.63	5.28e-20	6.03e-18
Basigin interactions (R-HSA-210991)	20.59	6.95e-05	0.0016
RHO GTPases activate CIT (R-HSA-5625900)	20.32	0.000622	0.011
Translocation of SLC2A4 (GLUT4) to the plasma membrane (R-HSA-1445148)	20.23	3.08e-11	1.8e-09
COPI-independent Golgi-to-ER retrograde traffic (R-HSA-6811436)	20.19	1.66e-08	6.54e-07
Sema4D induced cell migration and growth-cone collapse (R-HSA-416572)	19.31	0.000711	0.0122
Influenza Viral RNA Transcription and Replication (R-HSA-168273)	18.53	6.36e-18	5.38e-16
Aggrephagy (R-HSA-9646399)	18.39	1.79e-06	5.94e-05
Gap junction assembly (R-HSA-190861)	17.88	1.53e-05	0.000443
ADP signalling through P2Y purinoceptor 12 (R-HSA-392170)	17.55	0.000913	0.0152
Influenza Life Cycle (R-HSA-168255)	17.35	1.93e-17	1.47e-15
Recycling pathway of L1 (R-HSA-437239)	16.79	2.9e-06	9.33e-05
Regulation of expression of SLITs and ROBOs (R-HSA-9010553)	16.76	9.49e-20	9.85e-18
Gap junction trafficking (R-HSA-190828)	16.43	3.25e-06	0.000103
HSP90 chaperone cycle for steroid hormone receptors (SHR) (R-HSA-3371497)	16.38	4.89e-07	1.77e-05
Influenza Infection (R-HSA-168254)	16.09	6.85e-17	4.89e-15
Cytosolic tRNA aminoacylation (R-HSA-379716)	16.09	0.00115	0.0182
Sema4D in semaphorin signaling (R-HSA-400685)	16.09	0.00115	0.0181
Gap junction trafficking and regulation (R-HSA-157858)	16.09	3.63e-06	0.000114
Assembly and cell surface presentation of NMDA receptors (R-HSA-9609736)	15.7	2.72e-05	0.000738
Carboxyterminal post-translational modifications of tubulin (R-HSA-8955332)	15.7	2.72e-05	0.00073
Major pathway of rRNA processing in the nucleolus and cytosol (R-HSA-6791226)	15.56	4.04e-19	4.01e-17
Uptake and actions of bacterial toxins (R-HSA-5339562)	15.45	0.00128	0.0199
Cooperation of PDCL (PhLP1) and TRiC/CCT in G-protein beta folding (R-HSA-6814122)	15.32	3.02e-05	0.000793
rRNA processing in the nucleus and cytosol (R-HSA-8868773)	14.75	1.15e-18	1.05e-16
Signaling by high-kinase activity BRAF mutants (R-HSA-6802948)	14.71	0.000227	0.00458
Paradoxical activation of RAF signaling by kinase inactive BRAF (R-HSA-6802955)	14.3	4.09e-05	0.00102
Signaling by RAS mutants (R-HSA-6802949)	14.3	4.09e-05	0.00101
Signaling by moderate kinase activity BRAF mutants (R-HSA-6802946)	14.3	4.09e-05	0.000995
Signaling downstream of RAS mutants (R-HSA-9649948)	14.3	4.09e-05	0.000984
Selective autophagy (R-HSA-9663891)	14.11	2.09e-07	7.69e-06
rRNA processing (R-HSA-72312)	14.02	3.1e-18	2.72e-16
Gene and protein expression by JAK-STAT signaling after Interleukin-12 stimulation (R-HSA-8950505)	13.92	0.000276	0.00534
Chaperonin-mediated protein folding (R-HSA-390466)	13.84	7.13e-09	3.01e-07
Adrenaline,noradrenaline inhibits insulin secretion (R-HSA-400042)	13.79	0.00172	0.0263
G-protein activation (R-HSA-202040)	13.79	0.00172	0.0261
EPHA-mediated growth cone collapse (R-HSA-3928663)	13.79	0.00172	0.0259
Signaling by ROBO receptors (R-HSA-376176)	13.77	7.27e-19	6.91e-17
Activation of BH3-only proteins (R-HSA-114452)	13.32	0.00189	0.0281
MAP2K and MAPK activation (R-HSA-5674135)	13.2	0.000332	0.00622
Platelet degranulation (R-HSA-114608)	13.18	6.41e-11	3.4e-09
Protein folding (R-HSA-391251)	13	1.24e-08	5.05e-07
Laminin interactions (R-HSA-3000157)	12.87	0.00207	0.0299
Kinesins (R-HSA-983189)	12.87	1.18e-05	0.000347
Translation (R-HSA-72766)	12.74	9.77e-23	1.12e-19
Response to elevated platelet cytosolic Ca2+ (R-HSA-76005)	12.68	9.98e-11	5.18e-09
Signal amplification (R-HSA-392518)	12.46	0.00226	0.0324
Intraflagellar transport (R-HSA-5620924)	12.38	7.75e-05	0.00177
Extra-nuclear estrogen signaling (R-HSA-9009391)	12.34	2.81e-06	9.17e-05
tRNA Aminoacylation (R-HSA-379724)	12.26	0.000431	0.00795
RHO GTPases activate PKNs (R-HSA-5625740)	12.26	1.53e-05	0.000438
Interleukin-12 signaling (R-HSA-9020591)	11.19	0.000594	0.0106
G alpha (z) signalling events (R-HSA-418597)	10.73	0.00069	0.012
Intrinsic Pathway for Apoptosis (R-HSA-109606)	10.3	0.000797	0.0134
Post NMDA receptor activation events (R-HSA-438064)	10.3	3.85e-05	0.000966
The role of GTSE1 in G2/M progression after G2 checkpoint (R-HSA-8852276)	10.16	4.13e-05	0.000982
Signaling by BRAF and RAF fusions (R-HSA-6802952)	10.06	0.000193	0.00397
FOXO-mediated transcription (R-HSA-9614085)	9.9	0.000207	0.00421
Regulation of cholesterol biosynthesis by SREBP (SREBF) (R-HSA-1655829)	9.71	0.000978	0.016
Ion homeostasis (R-HSA-5578775)	9.53	0.00104	0.0169
Ion transport by P-type ATPases (R-HSA-936837)	9.36	0.00111	0.0178
MHC class II antigen presentation (R-HSA-2132295)	9.34	9.24e-07	3.25e-05
Interleukin-12 family signaling (R-HSA-447115)	9.19	0.00119	0.0185
Infectious disease (R-HSA-5663205)	9.15	1.25e-21	4.07e-19
HCMV Early Events (R-HSA-9609690)	9.1	1.82e-05	0.000514
Oncogenic MAPK signaling (R-HSA-6802957)	8.94	0.000323	0.00615
Activation of NMDA receptors and postsynaptic events (R-HSA-442755)	8.88	8.38e-05	0.00189
L1CAM interactions (R-HSA-373760)	8.8	5.74e-06	0.000175
Golgi-to-ER retrograde transport (R-HSA-8856688)	8.71	1.6e-06	5.37e-05
EPH-Ephrin signaling (R-HSA-2682334)	8.49	0.000106	0.00237
Axon guidance (R-HSA-422475)	8.47	1.6e-22	1.22e-19
Platelet activation, signaling and aggregation (R-HSA-76002)	8.45	4.88e-11	2.65e-09
Regulation of insulin secretion (R-HSA-422356)	8.25	0.000457	0.00836
Hedgehog 'off' state (R-HSA-5610787)	8.19	3.46e-05	0.000898
RHO GTPase Effectors (R-HSA-195258)	8.1	2.45e-11	1.47e-09
Metabolism of amino acids and derivatives (R-HSA-71291)	8.07	3.63e-14	2.44e-12
Semaphorin interactions (R-HSA-373755)	8.04	0.00189	0.0282
Macroautophagy (R-HSA-1632852)	8.04	1.07e-05	0.000317
RAB geranylgeranylation (R-HSA-8873719)	7.92	0.00199	0.0294
COPI-dependent Golgi-to-ER retrograde traffic (R-HSA-6811434)	7.8	0.000164	0.00357
COPI-mediated anterograde transport (R-HSA-6807878)	7.72	0.000173	0.00365
HCMV Infection (R-HSA-9609646)	7.33	6.78e-05	0.00158
Cellular responses to stress (R-HSA-2262752)	7.29	1.13e-17	9.19e-16
Integration of energy metabolism (R-HSA-163685)	7.22	0.000245	0.00486
Autophagy (R-HSA-9612973)	7.2	2.29e-05	0.000637
Cellular responses to external stimuli (R-HSA-8953897)	7.11	2.21e-17	1.63e-15
Recruitment of NuMA to mitotic centrosomes (R-HSA-380320)	7	0.000931	0.0154
EML4 and NUDC in mitotic spindle formation (R-HSA-9648025)	6.83	0.000324	0.00611
RHO GTPases Activate Formins (R-HSA-5663220)	6.72	0.000113	0.00251
Factors involved in megakaryocyte development and platelet production (R-HSA-983231)	6.6	4.13e-05	0.000973
Resolution of Sister Chromatid Cohesion (R-HSA-2500257)	6.38	0.000458	0.00831
Signaling by Hedgehog (R-HSA-5358351)	6.17	0.000188	0.00393
Neurotransmitter receptors and postsynaptic signal transmission (R-HSA-112314)	5.94	3.01e-05	0.000799
Neutrophil degranulation (R-HSA-6798695)	5.92	4.45e-11	2.48e-09
ER to Golgi Anterograde Transport (R-HSA-199977)	5.89	0.000247	0.00486
Signaling by Rho GTPases (R-HSA-194315)	5.88	1.17e-09	5.35e-08
Intra-Golgi and retrograde Golgi-to-ER traffic (R-HSA-6811442)	5.76	3.77e-05	0.000969
Metabolism of RNA (R-HSA-8953854)	5.65	7.87e-14	4.99e-12
Hemostasis (R-HSA-109582)	5.58	1.05e-13	6.5e-12
ESR-mediated signaling (R-HSA-8939211)	5.51	0.000139	0.00305
Signaling by Nuclear Receptors (R-HSA-9006931)	5.42	8.86e-06	0.000266
Mitotic Anaphase (R-HSA-68882)	5.36	0.000165	0.00356
Mitotic Metaphase and Anaphase (R-HSA-2555396)	5.34	0.000171	0.00365
Cell-Cell communication (R-HSA-1500931)	5.07	0.00361	0.0496
Developmental Biology (R-HSA-1266738)	5	1.21e-17	9.54e-16
Membrane Trafficking (R-HSA-199991)	4.95	1.87e-10	8.9e-09
Ion channel transport (R-HSA-983712)	4.92	0.000693	0.012
Transport to the Golgi and subsequent modification (R-HSA-948021)	4.9	0.000715	0.0122
Separation of Sister Chromatids (R-HSA-2467813)	4.9	0.000715	0.0121
Cilium Assembly (R-HSA-5617833)	4.53	0.00111	0.0179
Apoptosis (R-HSA-109581)	4.52	0.00254	0.0362
Disease (R-HSA-1643685)	4.46	3.53e-15	2.44e-13
Transmission across Chemical Synapses (R-HSA-112315)	4.46	0.000248	0.00484
Programmed Cell Death (R-HSA-5357801)	4.44	0.00276	0.0389
Vesicle-mediated transport (R-HSA-5653656)	4.26	3.34e-09	1.47e-07
Organelle biogenesis and maintenance (R-HSA-1852241)	3.98	0.000548	0.00986
Metabolism of proteins (R-HSA-392499)	3.97	8.16e-22	3.73e-19
RAF/MAP kinase cascade (R-HSA-5673001)	3.88	0.00259	0.0367
MAPK1/MAPK3 signaling (R-HSA-5684996)	3.8	0.0029	0.0407
MAPK family signaling cascades (R-HSA-5683057)	3.73	0.00166	0.0254
Innate Immune System (R-HSA-168249)	3.61	6.45e-10	3.01e-08
Asparagine N-linked glycosylation (R-HSA-446203)	3.4	0.00291	0.0405
Signaling by Receptor Tyrosine Kinases (R-HSA-9006934)	3.38	0.00029	0.00557
Metabolism (R-HSA-1430728)	3.16	5.68e-14	3.71e-12
Cell Cycle (R-HSA-1640170)	2.79	0.000941	0.0155
Immune System (R-HSA-168256)	2.56	6.05e-09	2.61e-07
Transport of small molecules (R-HSA-382551)	2.51	0.00165	0.0255
Adaptive Immune System (R-HSA-1280218)	2.36	0.00203	0.0298
Signal Transduction (R-HSA-162582)	2.22	1.18e-07	4.55e-06
Post-translational protein modification (R-HSA-597592)	2.13	0.000679	0.0119
Unclassified (UNCLASSIFIED)	0.23	3.85e-23	8.79e-20
