# Supplementary material for: The IRE1α–XBP1s Arm of the Unfolded Protein Response Activates N-Glycosylation to Remodel the Subepithelial Basement Membrane in Paramyxovirus Infection
Source: Int J Mol Sci. 2022 Aug 12;23(16):9000. doi: 10.3390/ijms23169000 (PMC9408905; doi:10.3390/ijms23169000)
Supplement: Supplementary file 1 [file ijms-23-09000-s001.zip › Supplemental tables/Supplemental table S4-WCL glycopeptides table.xlsx]

## Sheet: WCL-glyco-matrix37
Supplemental Table S4. N-glycosylated Proteome of hSAECs treated with RSV in the presence or absence of KIRA8, including protein identification, N-glycosylated peptides, LFQ quantification, Statisitical analysis, and bioinformatics analysis.
Identification															Annotation						Log2 Intensity									Student's T-test Analysis
Proteins	Leading proteins	Protein names	Gene names	Deamidation (N) Probabilities	Charge	Localization prob	Positions within proteins	Sequence window	PEP	Score	Delta score	Score for localization	Mass error [ppm]	Position	GOBP name	GOMF name	GOCC name	KEGG name	Pfam	Corum	Ctrl1	Ctrl2	Ctrl3	RSV1	RSV2	RSV3	RSV-KIAR1	RSV-KIAR2	RSV-KIAR3	Student's T-test Significant RSV_Ctrl	Student's T-test significant	-Log Student's T-test p-value RSV_Ctrl	Student's T-test q-value RSV_Ctrl	Student's T-test Difference RSV_Ctrl	Student's T-test Test statistic RSV_Ctrl	Student's T-test Significant RSV-KIAR_RSV	Student's T-test significant_	-Log Student's T-test p-value RSV-KIAR_RSV	Student's T-test q-value RSV-KIAR_RSV	Student's T-test Difference RSV-KIAR_RSV	Student's T-test Test statistic RSV-KIAR_RSV
CON__P08727;P08727	CON__P08727;P08727	Keratin, type I cytoskeletal 19	KRT19	SLLEGQEDHYN(0.5)N(0.5)LSASK	3	0.5	393;393	ATYRSLLEGQEDHYNNLSASKVL________	0.00305226	31.883	27.905	21.676	0.44381	393	actin cytoskeleton organization;actin filament-based process;actomyosin structure organization;cell differentiation;cell differentiation involved in embryonic placenta development;cellular component organization;cellular component organization at cellular level;cellular component organization or biogenesis;cellular component organization or biogenesis at cellular level;cellular developmental proc…	structural constituent of cytoskeleton;structural constituent of muscle;structural molecule activity	cell part;cell periphery;contractile fiber part;costamere;cytoplasmic part;cytoskeletal part;dystrophin-associated glycoprotein complex;extracellular membrane-bounded organelle;extracellular organelle;extracellular region part;extracellular vesicular exosome;intermediate filament;intracellular organelle part;intracellular part;macromolecular complex;membrane;membrane part;membrane-bounded organel…		Filament		23.9353	24.5862	24.3887	23.5938	23.8406	23.0016	20.5415	20.2063	21.3731	+	RSV_Ctrl	1.23056	0.0348966	-0.824756	-1.98827	+	RSV-KIAR_RSV	2.53708	0.0227143	-2.77167	-5.25987
CON__P12763	CON__P12763			LCPDCPLLAPLN(1)DSR	2	1	156	DVRKLCPDCPLLAPLNDSRVVHAVEVALATF	2.13e-65	141	128.8	141	0.21897	156							22.5145	22.7495	23.8148	26.7972	26.9157	26.8341	26.604	26.7941	26.4108	+	RSV_Ctrl	3.16752	0.00226087	3.82276	7.62127			0.994091	0.265829	-0.246059	-1.13875
O00468-6;O00468-3;O00468-5;O00468-4;O00468-7;O00468	O00468-6	Agrin;Agrin N-terminal 110 kDa subunit;Agrin C-terminal 110 kDa subunit;Agrin C-terminal 90 kDa fragment;Agrin C-terminal 22 kDa fragment	AGRN	NELMLN(1)SSLMR	2	0.999993	135;135;135;135;135;135	APPYLWPAHKNELMLNSSLMRITLRNLEEVE	0.000615651	59.198	45.389	59.198	-0.76748	135	amine metabolic process;aminoglycan biosynthetic process;aminoglycan catabolic process;aminoglycan metabolic process;axon guidance;biological regulation;biosynthetic process;carbohydrate biosynthetic process;carbohydrate catabolic process;carbohydrate metabolic process;catabolic process;cell surface receptor linked signaling pathway;cellular component organization;cellular component organization …	acetylcholine receptor regulator activity;binding;calcium ion binding;carbohydrate binding;cation binding;chondroitin sulfate binding;dystroglycan binding;extracellular matrix binding;glycoprotein binding;glycosaminoglycan binding;heparan sulfate proteoglycan binding;ion binding;laminin binding;metal ion binding;monosaccharide binding;pattern binding;polysaccharide binding;protein binding;proteog…	basal lamina;cell junction;cell part;cell surface;cytoplasm;cytoplasmic part;extracellular matrix;extracellular matrix part;extracellular membrane-bounded organelle;extracellular organelle;extracellular region;extracellular region part;extracellular space;extracellular vesicular exosome;Golgi apparatus part;Golgi lumen;integral to membrane;intracellular organelle lumen;intracellular organelle par…	ECM-receptor interaction	EGF;Kazal_1;Kazal_2;Laminin_EGF;Laminin_G_1;NtA;SEA		22.7904	22.0302	22.0208	24.1512	25.2933	24.0165	23.1795	23.5233	23.2027	+	RSV_Ctrl	2.00206	0.00796522	2.20657	3.8136	+	RSV-KIAR_RSV	1.32129	0.0490222	-1.18518	-2.27942
O00469;O00469-2;O00469-3	O00469	Procollagen-lysine,2-oxoglutarate 5-dioxygenase 2	PLOD2	YN(1)CSIESPRK	2	1	696;717;377	VGEDFQGGGCKFLRYNCSIESPRKGWSFMHP	1.14e-11	103.91	96.044	62.466	-0.75971	696	cellular component organization;cellular component organization at cellular level;cellular component organization or biogenesis;cellular component organization or biogenesis at cellular level;cellular macromolecule metabolic process;cellular metabolic process;cellular process;cellular protein metabolic process;extracellular matrix organization;extracellular structure organization;macromolecule me…	binding;carboxylic acid binding;catalytic activity;cation binding;ion binding;iron ion binding;L-ascorbic acid binding;metal ion binding;oxidoreductase activity;oxidoreductase activity, acting on paired donors, with incorporation or reduction of molecular oxygen;oxidoreductase activity, acting on paired donors, with incorporation or reduction of molecular oxygen, 2-oxoglutarate as one donor, and …	cell part;cytoplasmic part;endoplasmic reticulum;endoplasmic reticulum membrane;endoplasmic reticulum part;extracellular membrane-bounded organelle;extracellular organelle;extracellular region part;extracellular vesicular exosome;intracellular membrane-bounded organelle;intracellular organelle;intracellular organelle part;intracellular part;membrane;membrane part;membrane-bounded organelle;membra…	Lysine degradation	2OG-FeII_Oxy		22.0186	22.767	22.7886	27.4481	25.4506	27.9566	26.7868	27.1105	27.0341	+	RSV_Ctrl	2.27206	0.0023908	4.42705	4.88842			0.0108491	0.98049	0.025369	0.0291254
O14773-2;O14773	O14773-2	Tripeptidyl-peptidase 1	TPP1	FLSSSPHLPPSSYFN(1)ASGR	3	1	200;443	KFLSSSPHLPPSSYFNASGRAYPDVAALSDG	3.61e-10	68.525	62.703	30.042	-0.59393	200	anatomical structure development;anatomical structure homeostasis;biological regulation;bone resorption;catabolic process;cell differentiation;cellular catabolic process;cellular component organization;cellular component organization at cellular level;cellular component organization or biogenesis;cellular component organization or biogenesis at cellular level;cellular developmental process;cellul…	binding;catalytic activity;cation binding;endopeptidase activity;exopeptidase activity;hydrolase activity;ion binding;metal ion binding;peptidase activity;peptidase activity, acting on L-amino acid peptides;peptide binding;serine hydrolase activity;serine-type endopeptidase activity;serine-type peptidase activity;tripeptidyl-peptidase activity	cell part;cytoplasmic membrane-bounded vesicle;cytoplasmic part;cytoplasmic vesicle;extracellular membrane-bounded organelle;extracellular organelle;extracellular region part;extracellular vesicular exosome;intracellular membrane-bounded organelle;intracellular organelle;intracellular organelle lumen;intracellular organelle part;intracellular part;lysosomal lumen;lysosome;lytic vacuole;melanosome…	Lysosome	Peptidase_S8;Pro-kuma_activ		20.913	21.2223	21.4738	24.0816	24.0746	23.7259	24.3373	25.2746	25.3687	+	RSV_Ctrl	3.79304	0	2.7577	9.18532	+	RSV-KIAR_RSV	1.37905	0.049573	1.03282	2.29737
O15031	O15031	Plexin-B2	PLXNB2	SCVAVTSAQPQN(1)MSRR	3	1	528	SRSKSCVAVTSAQPQNMSRRAQGEVQLTVSP	0.000232135	70.47	65.99	24.225	0.98193	528	anatomical structure development;anatomical structure formation involved in morphogenesis;biological regulation;brain development;cell proliferation;cell surface receptor linked signaling pathway;cellular process;cellular response to stimulus;developmental process;neural precursor cell proliferation;neural tube closure;neuroblast proliferation;organ development;positive regulation of axonogenesis…	molecular transducer activity;receptor activity;semaphorin receptor activity;signal transducer activity;signaling receptor activity;transmembrane signaling receptor activity	cell part;cell surface;extracellular membrane-bounded organelle;extracellular organelle;extracellular region part;extracellular vesicular exosome;integral to membrane;integral to plasma membrane;intracellular;intrinsic to membrane;intrinsic to plasma membrane;membrane part;membrane-bounded organelle;membrane-bounded vesicle;organelle;plasma membrane part;vesicle	Axon guidance	Plexin_cytopl;PSI;Sema;TIG		22.3553	22.9294	22.9297	23.8886	23.7275	23.1928	22.4415	22.7034	22.4337	+	RSV_Ctrl	1.41624	0.0230559	0.864858	2.25011	+	RSV-KIAR_RSV	2.03706	0.0300769	-1.07683	-3.28085
O15230	O15230	Laminin subunit alpha-5	LAMA5	LN(1)ASIADLQSQLR	2	1	2209	GINASSMAWARLHRLNASIADLQSQLRSPLG	0.00766313	56.569	33.684	47.037	-0.46877	2209	ameboidal cell migration;anatomical structure development;anatomical structure formation involved in morphogenesis;anatomical structure morphogenesis;angiogenesis;biological adhesion;biological regulation;branching involved in salivary gland morphogenesis;branching involved in ureteric bud morphogenesis;branching morphogenesis of a tube;cell adhesion;cell differentiation;cell junction assembly;ce…	binding;integrin binding;protein binding;protein complex binding;receptor binding;structural molecule activity	basal lamina;basement membrane;cell part;extracellular matrix;extracellular matrix part;extracellular membrane-bounded organelle;extracellular organelle;extracellular region;extracellular region part;extracellular space;extracellular vesicular exosome;intracellular membrane-bounded organelle;intracellular organelle;intracellular part;laminin complex;laminin-1 complex;laminin-10 complex;laminin-11…	Amoebiasis;ECM-receptor interaction;Focal adhesion;Pathways in cancer;Small cell lung cancer;Toxoplasmosis	Laminin_B;Laminin_EGF;Laminin_G_2;Laminin_I;Laminin_II;Laminin_N	ITGA6-ITGB4-LAMA5 complex;ITGA6-ITGB4-Laminin10/12 complex	21.9	19.5425	23.2145	24.1136	24.2995	24.0471	20.2457	23.5699	23.7898	+	RSV_Ctrl	1.13595	0.025546	2.60104	2.21019			0.634951	0.213842	-1.61829	-1.29571
O60568	O60568	Procollagen-lysine,2-oxoglutarate 5-dioxygenase 3	PLOD3	EQYIHEN(1)YSR	2	1	548	IFDNPVDWKEQYIHENYSRALEGEGIVEQPC	1.5e-13	95.822	82.731	81.017	0.25136	548	anatomical structure development;anatomical structure morphogenesis;basement membrane assembly;basement membrane organization;biological regulation;cell morphogenesis;cell morphogenesis involved in differentiation;cellular component assembly;cellular component assembly at cellular level;cellular component morphogenesis;cellular component organization;cellular component organization at cellular le…	binding;carboxylic acid binding;catalytic activity;cation binding;galactosyltransferase activity;glucosyltransferase activity;ion binding;iron ion binding;L-ascorbic acid binding;metal ion binding;oxidoreductase activity;oxidoreductase activity, acting on paired donors, with incorporation or reduction of molecular oxygen;oxidoreductase activity, acting on paired donors, with incorporation or redu…	cell part;cytoplasmic part;endoplasmic reticulum;endoplasmic reticulum membrane;endoplasmic reticulum part;extracellular membrane-bounded organelle;extracellular organelle;extracellular region part;extracellular vesicular exosome;intracellular membrane-bounded organelle;intracellular organelle;intracellular organelle part;intracellular part;membrane;membrane part;membrane-bounded organelle;membra…	Lysine degradation;Other types of O-glycan biosynthesis	2OG-FeII_Oxy		20.9659	21.302	19.0108	24.1376	21.5999	22.5854	20.0878	21.8991	20.5374	+	RSV_Ctrl	1.07411	0.0325412	2.34805	2.08244			0.987505	0.100972	-1.93283	-1.89932
O60637-3;O60637-2;O60637	O60637-3	Tetraspanin-3	TSPAN3	N(1)QSVPLSCCR	2	1	103;142;167	NYSDWENTDWFKETKNQSVPLSCCRETASNC	0.00687652	54.343	47.656	40.727	-1.2673	103			cell part;extracellular membrane-bounded organelle;extracellular organelle;extracellular region part;extracellular vesicular exosome;integral to membrane;intrinsic to membrane;membrane part;membrane-bounded organelle;membrane-bounded vesicle;organelle;vesicle		Tetraspannin		20.0846	19.4474	22.1748	23.0403	24.5292	23.4526	21.7006	22.1468	21.3049	+	RSV_Ctrl	1.53135	0.0109333	3.10508	2.99806	+	RSV-KIAR_RSV	1.74349	0.0284364	-1.9566	-3.2283
O75326-2;O75326	O75326-2	Semaphorin-7A	SEMA7A	VYLFDFPEGKN(1)ASVR	3	1	105;105	GGRGKVYLFDFPEGKNASVRTDCENYITLLE	0.0162791	32.702	25.752	32.702	0.04373	105	anatomical structure development;axon extension;axon guidance;biological regulation;cell differentiation;cell growth;cell surface receptor linked signaling pathway;cellular developmental process;cellular process;cellular response to stimulus;chemotaxis;defense response;developmental cell growth;developmental growth;developmental growth involved in morphogenesis;developmental process;growth;immune…	receptor activity	anchored to membrane;cell part;external side of plasma membrane;intrinsic to membrane;membrane;membrane part;plasma membrane;plasma membrane part	Axon guidance	PSI;Sema	PlexinC1-SEMA7A complex	19.3264	19.5755	18.3581	21.9322	21.61	21.7732	22.3737	23.3879	21.3732	+	RSV_Ctrl	2.66259	0.00281081	2.68513	5.56185			0.442076	0.421635	0.606466	0.880231
O75882-3;O75882-2;O75882	O75882-3	Attractin	ATRN	CIN(1)QSICEK	2	1	999;1073;1073	IHCPACQCNGHSKCINQSICEKCENLTTGKH	0.0152149	69.915	52.447	69.915	-1.4437	999	anatomical structure development;axon ensheathment;biological regulation;cellular process;cerebellum development;defense response;developmental process;ensheathment of neurons;inflammatory response;myelination;pigmentation;regulation of biological process;regulation of growth;regulation of multicellular organism growth;regulation of multicellular organismal process;response to chemical stimulus;r…	binding;carbohydrate binding;receptor activity	cell part;cytoplasm;extracellular membrane-bounded organelle;extracellular organelle;extracellular region part;extracellular space;extracellular vesicular exosome;integral to membrane;integral to plasma membrane;intracellular part;intrinsic to membrane;intrinsic to plasma membrane;membrane;membrane part;membrane-bounded organelle;membrane-bounded vesicle;organelle;plasma membrane;plasma membrane …		CUB;Kelch_1;Lectin_C;PSI		19.2988	19.3033	19.2927	23.4273	23.2257	22.7717	20.4618	19.766	20.4702	+	RSV_Ctrl	4.4179	0	3.84329	13.0779	+	RSV-KIAR_RSV	3.17973	0.0287273	-2.90891	-7.21151
O94901-6;O94901-5;O94901-8;O94901;O94901-9	O94901-6	SUN domain-containing protein 1	SUN1	TLSPTGN(1)ISSAPK	2	1	602;622;705;732;836	AFTLEHIPKTLSPTGNISSAPKDFAVYGLEN	0.000100033	76.728	21.83	50.897	0.78843	602	biological regulation;cellular component organization;cellular component organization at cellular level;cellular component organization or biogenesis;cellular component organization or biogenesis at cellular level;cellular membrane organization;cellular process;cytoskeletal anchoring at nuclear membrane;cytoskeleton organization;maintenance of location;maintenance of location in cell;maintenance …		acrosomal membrane;cell part;cytoplasmic part;cytoplasmic vesicle membrane;cytoplasmic vesicle part;envelope;integral to membrane;integral to nuclear inner membrane;integral to organelle membrane;intracellular membrane-bounded organelle;intracellular organelle;intracellular organelle part;intracellular part;intrinsic to membrane;intrinsic to nuclear inner membrane;intrinsic to organelle membrane;…		Sad1_UNC		28.0929	19.3828	27.5664	27.9562	27.8021	27.8107	28.6951	26.9174	27.5111			0.43115	0.262976	2.84226	0.973317			0.101612	0.883193	-0.148424	-0.237517
P03420	P03420			IN(1)QSLAFIRK	2	1	500	SDEFDASISQVNEKINQSLAFIRKSDELLHN	8.01e-53	166.3	91.107	35.71	-4.9259	500							19.161	19.7091	20.5337	26.1269	26.2292	26.5353	24.6521	25.098	25.0783	+	RSV_Ctrl	4.00208	0	6.49588	12.555	+	RSV-KIAR_RSV	2.686	0.0245161	-1.35436	-4.66513
P05026-2;P05026	P05026-2	Sodium/potassium-transporting ATPase subunit beta-1	ATP1B1	LEWLGN(1)CSGLNDETYGYK	2	0.999998	158;158	RGERKVCRFKLEWLGNCSGLNDETYGYKEGK	1.29e-43	105.9	102.04	105.9	-0.50499	158	biological adhesion;biological regulation;blood coagulation;calcium ion homeostasis;calcium-mediated signaling;cardiac muscle contraction;cation homeostasis;cation transport;cell adhesion;cell migration;cell motility;cellular calcium ion homeostasis;cellular cation homeostasis;cellular chemical homeostasis;cellular component movement;cellular component organization;cellular component organization…	active transmembrane transporter activity;antigen binding;ATPase activator activity;ATPase activity;ATPase activity, coupled;ATPase activity, coupled to movement of substances;ATPase activity, coupled to transmembrane movement of ions;ATPase activity, coupled to transmembrane movement of ions, phosphorylative mechanism;ATPase activity, coupled to transmembrane movement of substances;ATPase bindin…	apical plasma membrane;basolateral plasma membrane;caveola;cell junction;cell part;cell-cell contact zone;cell-cell junction;extracellular membrane-bounded organelle;extracellular organelle;extracellular region part;extracellular vesicular exosome;intercalated disc;macromolecular complex;membrane;membrane part;membrane raft;membrane-bounded organelle;membrane-bounded vesicle;organelle;plasma memb…	Aldosterone-regulated sodium reabsorption;Bile secretion;Carbohydrate digestion and absorption;Cardiac muscle contraction;Endocrine and other factor-regulated calcium reabsorption;Gastric acid secretion;Mineral absorption;Pancreatic secretion;Protein digestion and absorption;Proximal tubule bicarbonate reclamation;Salivary secretion	Na_K-ATPase		19.5342	18.627	24.0023	24.5246	24.4739	24.7139	23.6	23.6853	23.6492	+	RSV_Ctrl	1.08838	0.025759	3.84964	2.18365	+	RSV-KIAR_RSV	3.56036	0.021931	-0.925974	-5.22924
P05362	P05362	Intercellular adhesion molecule 1	ICAM1	LNPTVTYGN(1)DSFSAK	2	1	267	LALGDQRLNPTVTYGNDSFSAKASVSVTAED	1.72e-28	115.68	108.01	88.768	0.096173	267	acute inflammatory response;acute inflammatory response to antigenic stimulus;adhesion to host;adhesion to other organism involved in symbiotic interaction;aging;anatomical structure development;antigen processing and presentation;biological adhesion;biological regulation;carbohydrate homeostasis;cell activation;cell activation involved in immune response;cell adhesion;cell adhesion mediated by i…	binding;integrin binding;molecular transducer activity;protein binding;protein complex binding;receptor activity;receptor binding;signal transducer activity;signaling receptor activity;transmembrane signaling receptor activity;viral receptor activity	adherens junction;anchoring junction;cell junction;cell part;cell surface;cell-substrate adherens junction;cell-substrate junction;external side of plasma membrane;extracellular membrane-bounded organelle;extracellular organelle;extracellular region part;extracellular space;extracellular vesicular exosome;focal adhesion;immunological synapse;integral to membrane;integral to plasma membrane;intrin…	African trypanosomiasis;Cell adhesion molecules (CAMs);Leukocyte transendothelial migration;Malaria;Natural killer cell mediated cytotoxicity;Rheumatoid arthritis;Staphylococcus aureus infection;Viral myocarditis	ICAM_N		19.4082	19.6387	19.1988	25.9987	25.8937	26.0027	26.8682	26.8067	26.6027	+	RSV_Ctrl	6.00616	0	6.54978	28.2367	+	RSV-KIAR_RSV	3.08196	0.0246857	0.794201	4.22871
P05556;P05556-2;P05556-5;P05556-4;P05556-3	P05556	Integrin beta-1	ITGB1	KEN(1)SSEICSNNGECVCGQCVCR	3	1	520;520;520;520;520	DEVNSEDMDAYCRKENSSEICSNNGECVCGQ	0	215.98	196.4	192.25	-1.1052	520	actin cytoskeleton organization;actin filament-based process;actomyosin structure organization;anatomical structure homeostasis;anatomical structure morphogenesis;associative learning;axon extension;axon guidance;B cell activation;B cell differentiation;behavior;biological adhesion;biological regulation;blood coagulation;blood vessel endothelial cell migration;calcium ion homeostasis;calcium-inde…	actin binding;binding;cation binding;cell adhesion molecule binding;cytoskeletal protein binding;enzyme binding;ion binding;metal ion binding;peptide binding;protease binding;protein binding;protein dimerization activity;protein heterodimerization activity;receptor activity;viral receptor activity	acrosomal vesicle;adherens junction;alpha10-beta1 integrin complex;alpha11-beta1 integrin complex;alpha1-beta1 integrin complex;alpha2-beta1 integrin complex;alpha3-beta1 integrin complex;alpha7-beta1 integrin complex;alpha8-beta1 integrin complex;alpha9-beta1 integrin complex;anchoring junction;basement membrane;cell division site part;cell junction;cell part;cell projection;cell projection memb…	Arrhythmogenic right ventricular cardiomyopathy (ARVC);Axon guidance;Bacterial invasion of epithelial cells;Cell adhesion molecules (CAMs);Dilated cardiomyopathy;ECM-receptor interaction;Focal adhesion;Hypertrophic cardiomyopathy (HCM);Leishmaniasis;Leukocyte transendothelial migration;Pathogenic Escherichia coli infection;Pathways in cancer;Phagosome;Regulation of actin cytoskeleton;Shigellosis;…	EGF_2;Integrin_b_cyt;Integrin_B_tail;Integrin_beta	CD98-LAT2-ITGB1 complex;ITGA10-ITGB1 complex;ITGA11-ITGB1 complex;ITGA11-ITGB1-COL1A1 complex;ITGA1-ITGB1-COL6A3 complex;ITGA1-ITGB1-PTPN2 complex;ITGA2-ITGB1 complex;ITGA2-ITGB1-CD47 complex;ITGA2-ITGB1-CHAD complex;ITGA2-ITGB1-COL6A3 complex;ITGA3-ITGB1 complex;ITGA3-ITGB1-BSG complex;ITGA3-ITGB1-CD151 complex;ITGA3-ITGB1-CD63 complex;ITGA3-ITGB1-THBS1 complex;ITGA4-ITGB1 complex;ITGA4-ITGB1-CD…	23.4011	23.9654	24.6293	26.0102	25.9196	25.7096	25.128	24.8465	25.2075	+	RSV_Ctrl	2.16821	0.00544762	1.8812	4.0373	+	RSV-KIAR_RSV	2.35797	0.0288696	-0.819136	-3.39678
P07204	P07204	Thrombomodulin	THBD	GFQWVTGDN(0.5)N(0.5)TSYSR	2	0.5	116	RLGPLRGFQWVTGDNNTSYSRWARLDLNGAP	0.0103255	44.252	43.065	44.252	0.76104	116	biological regulation;blood coagulation;cell migration;cell motility;cellular component movement;cellular process;coagulation;female pregnancy;hemostasis;immune system process;leukocyte migration;locomotion;multicellular organismal process;multi-organism process;negative regulation of biological process;negative regulation of blood coagulation;negative regulation of cell activation;negative regul…	binding;calcium ion binding;cation binding;ion binding;metal ion binding;molecular transducer activity;receptor activity;signal transducer activity;signaling receptor activity;transmembrane signaling receptor activity	cell part;cell surface;extracellular region part;extracellular space;integral to membrane;integral to plasma membrane;intrinsic to membrane;intrinsic to plasma membrane;membrane;membrane part;plasma membrane;plasma membrane part	Complement and coagulation cascades	EGF_CA;Tme5_EGF_like		19.575	18.8221	21.0026	21.4542	21.9598	21.6135	20.4661	20.3263	21.427	+	RSV_Ctrl	1.33661	0.0184258	1.87595	2.47943			1.16811	0.0966337	-0.936037	-1.9632
P08174-4;P08174;P08174-3;P08174-5;P08174-2;P08174-6;P08174-7	P08174-4	Complement decay-accelerating factor	CD55	GSQWSDIEEFCN(1)R	2	1	95;95;95;95;95;95;95	ICLKGSQWSDIEEFCNRSCEVPTRLNSASLK	1.72e-67	142.83	136.35	142.83	0.34769	95	activation of immune response;adaptive immune response;adaptive immune response based on somatic recombination of immune receptors built from immunoglobulin superfamily domains;biological regulation;calcium ion homeostasis;cation homeostasis;CD4-positive, alpha-beta T cell cytokine production;cellular calcium ion homeostasis;cellular cation homeostasis;cellular chemical homeostasis;cellular dival…	binding;lipid binding;receptor activity;viral receptor activity	anchored to membrane;cell part;cell surface;extracellular membrane-bounded organelle;extracellular organelle;extracellular region;extracellular region part;extracellular vesicular exosome;integral to membrane;integral to plasma membrane;intrinsic to membrane;intrinsic to plasma membrane;membrane;membrane part;membrane raft;membrane-bounded organelle;membrane-bounded vesicle;organelle;plasma membr…	Complement and coagulation cascades;Hematopoietic cell lineage;Viral myocarditis	Sushi		19.2268	19.961	21.9143	25.6968	25.4967	25.7265	25.5506	25.6267	25.0946	+	RSV_Ctrl	2.55098	0.00305882	5.27268	5.82469			0.524519	0.494371	-0.216057	-0.768514
P08195;P08195-2;P08195-3;P08195-4	P08195	4F2 cell-surface antigen heavy chain	SLC3A2	LLIAGTN(1)SSDLQQILSLLESNK	3	1	381;280;319;412	ITKGFSEDRLLIAGTNSSDLQQILSLLESNK	1.74e-67	107.78	100.68	102.43	0.013434	381	amine transport;amino acid import;amino acid transport;aromatic amino acid transport;biological regulation;blood coagulation;branched-chain aliphatic amino acid transport;calcium ion transport;carbohydrate metabolic process;carboxylic acid transport;cation transport;cell growth;cell migration;cell motility;cellular component movement;cellular process;coagulation;divalent inorganic cation transpor…	active transmembrane transporter activity;amine transmembrane transporter activity;amino acid transmembrane transporter activity;antiporter activity;binding;calcium ion transmembrane transporter activity;calcium:cation antiporter activity;calcium:sodium antiporter activity;carboxylic acid transmembrane transporter activity;catalytic activity;cation binding;cation transmembrane transporter activit…	apical plasma membrane;cell part;cell surface;cytoplasm;cytoplasmic membrane-bounded vesicle;cytoplasmic part;cytoplasmic vesicle;extracellular membrane-bounded organelle;extracellular organelle;extracellular region part;extracellular vesicular exosome;integral to membrane;intracellular membrane-bounded organelle;intracellular organelle;intracellular organelle part;intracellular part;intrinsic to…	Protein digestion and absorption	Alpha-amylase	ITGAV-ITGB3-SLC3A2 complex	23.9322	23.9233	24.3122	23.974	25.4888	25.3339	24.4405	25.004	24.5361			0.814631	0.0889485	0.87634	1.46556			0.20542	0.753696	-0.272041	-0.444725
P08648	P08648	Integrin alpha-5;Integrin alpha-5 heavy chain;Integrin alpha-5 light chain	ITGA5	NLN(1)NSQSDVVSFR	2	0.999759	773	KKTIQFDFQILSKNLNNSQSDVVSFRLSVEA	3.05e-202	177.16	157.92	150.49	-1.4354	773	anatomical structure formation involved in morphogenesis;angiogenesis;axon guidance;behavior;biological adhesion;biological regulation;blood coagulation;cell adhesion;cell adhesion mediated by integrin;cell differentiation;cell junction assembly;cell junction organization;cell migration;cell motility;cell surface receptor linked signaling pathway;cell-cell adhesion;cell-cell adhesion mediated by …	binding;cation binding;cytokine receptor binding;growth factor receptor binding;ion binding;metal ion binding;platelet-derived growth factor receptor binding;protein binding;receptor binding;vascular endothelial growth factor receptor 2 binding;vascular endothelial growth factor receptor binding	adherens junction;alphav-beta3 integrin-vitronectin complex;anchoring junction;cell junction;cell part;cell projection;cell surface;cell-substrate adherens junction;cell-substrate junction;cytoplasm;external side of plasma membrane;focal adhesion;integrin complex;intracellular part;macromolecular complex;membrane;membrane part;plasma membrane;plasma membrane part;protein complex;receptor complex;…	Arrhythmogenic right ventricular cardiomyopathy (ARVC);Bacterial invasion of epithelial cells;Dilated cardiomyopathy;ECM-receptor interaction;Focal adhesion;Hematopoietic cell lineage;Hypertrophic cardiomyopathy (HCM);Phagosome;Regulation of actin cytoskeleton;Shigellosis	FG-GAP;Integrin_alpha2	ITGA5-ITGB1-ADAM15 complex;ITGA5-ITGB1-CAL4A3 complex;ITGA5-ITGB1-FN-1-NOV complex;Itga5-Itgb1-Fn1-Sfrp2 complex;ITGA5-ITGB1-FN1-TGM2 complex;ITGA5-ITGB1-SPP1 complex;ITGA5-ITGB3-COL6A3 complex;ITGA5-ITGB4 complex	19.8991	20.6981	19.8088	27.0748	27.1377	27.0538	26.4611	26.2564	26.5541	+	RSV_Ctrl	4.78394	0	6.95343	18.1215	+	RSV-KIAR_RSV	2.72041	0.0295111	-0.664908	-3.47237
P09758	P09758	Tumor-associated calcium signal transducer 2	TACSTD2	HRPTAGAFN(1)HSDLDAELRR	4	1	168	HILIDLRHRPTAGAFNHSDLDAELRRLFRER	2.15e-32	97.081	81.808	21.676	2.8308	168	anatomical structure morphogenesis;biological regulation;cell proliferation;cell surface receptor linked signaling pathway;cellular process;cellular response to stimulus;developmental process;epithelial tube morphogenesis;morphogenesis of an epithelium;multicellular organismal process;negative regulation of actin filament bundle assembly;negative regulation of biological process;negative regulati…	receptor activity	basal plasma membrane;cell part;cytoplasmic part;cytosol;extracellular membrane-bounded organelle;extracellular organelle;extracellular region part;extracellular space;extracellular vesicular exosome;integral to membrane;integral to plasma membrane;intracellular membrane-bounded organelle;intracellular organelle;intracellular part;intrinsic to membrane;intrinsic to plasma membrane;lateral plasma …		Thyroglobulin_1		22.6595	19.5267	24.7524	20.7623	20.2826	24.7116	20.5411	18.7371	19.8768			0.0664443	0.897619	-0.394035	-0.181789			0.665592	0.1904	-2.20053	-1.37633
P10253	P10253	Lysosomal alpha-glucosidase;76 kDa lysosomal alpha-glucosidase;70 kDa lysosomal alpha-glucosidase	GAA	LEN(1)LSSSEMGYTATLTR	2	1	140	PWCFFPPSYPSYKLENLSSSEMGYTATLTRT	7.75e-05	55.688	44.313	43.208	4.1423	140	alcohol metabolic process;anatomical structure development;anatomical structure homeostasis;anatomical structure morphogenesis;behavior;biological regulation;carbohydrate catabolic process;carbohydrate metabolic process;cardiac muscle contraction;catabolic process;cellular carbohydrate catabolic process;cellular carbohydrate metabolic process;cellular component organization;cellular component org…	alpha-glucosidase activity;binding;carbohydrate binding;catalytic activity;glucosidase activity;hydrolase activity;hydrolase activity, acting on glycosyl bonds;hydrolase activity, hydrolyzing O-glycosyl compounds;maltose alpha-glucosidase activity	cell part;cytoplasmic part;extracellular membrane-bounded organelle;extracellular organelle;extracellular region part;extracellular vesicular exosome;intracellular membrane-bounded organelle;intracellular organelle;intracellular organelle lumen;intracellular organelle part;intracellular part;lysosomal lumen;lysosomal membrane;lysosome;lytic vacuole;membrane;membrane-bounded organelle;membrane-bou…	Galactose metabolism;Lysosome;Starch and sucrose metabolism	Gal_mutarotas_2;Glyco_hydro_31;Trefoil		19.2931	20.0716	19.5177	20.3522	20.4297	21.6225	22.8351	22.7289	23.5658			-4.34294e-08	1	0	0	+	RSV-KIAR_RSV	1.99637	0.0276923	2.24179	3.81201
P10321	P10321	HLA class I histocompatibility antigen, Cw-7 alpha chain	HLA-C	GYYN(1)QSEDGSHTLQR	3	1	110	AQADRVSLRNLRGYYNQSEDGSHTLQRMSGC	1.87e-09	74.428	69.242	38.376	-0.27624	110	antigen processing and presentation;antigen processing and presentation of exogenous antigen;antigen processing and presentation of exogenous peptide antigen;antigen processing and presentation of exogenous peptide antigen via MHC class I;antigen processing and presentation of exogenous peptide antigen via MHC class I, TAP-dependent;antigen processing and presentation of exogenous peptide antigen…	antigen binding;binding;peptide antigen binding;peptide binding	cell part;cell surface;coated vesicle membrane;cytoplasmic part;cytoplasmic vesicle membrane;cytoplasmic vesicle part;early endosome membrane;endocytic vesicle membrane;endoplasmic reticulum;endoplasmic reticulum part;endosomal part;endosome membrane;ER to Golgi transport vesicle membrane;extracellular membrane-bounded organelle;extracellular organelle;extracellular region part;extracellular vesi…	Allograft rejection;Antigen processing and presentation;Autoimmune thyroid disease;Cell adhesion molecules (CAMs);Endocytosis;Graft-versus-host disease;Natural killer cell mediated cytotoxicity;Phagosome;Type I diabetes mellitus;Viral myocarditis	C1-set;MHC_I;MHC_I_C		21.7088	21.4028	22.0747	22.5027	22.0861	22.316	23.2046	22.2767	22.2875			1.17848	0.0579227	0.572861	1.74362			0.364046	0.581421	0.287973	0.669269
P11047	P11047	Laminin subunit gamma-1	LAMC1	YEQAKN(1)ISQDLEK	3	1	1241	AFEIEELNRKYEQAKNISQDLEKQAARVHEE	0.0421432	29.911	19.76	29.911	-0.03961	1241	anatomical structure development;anatomical structure morphogenesis;axon guidance;biological adhesion;biological regulation;cell adhesion;cell junction assembly;cell junction organization;cell migration;cell morphogenesis;cell morphogenesis involved in differentiation;cell motility;cell-substrate adhesion;cell-substrate junction assembly;cellular component assembly;cellular component assembly at …	binding;extracellular matrix structural constituent;glycolipid binding;glycosphingolipid binding;lipid binding;sphingolipid binding;structural molecule activity	basement membrane;extracellular matrix;extracellular matrix part;extracellular membrane-bounded organelle;extracellular organelle;extracellular region;extracellular region part;extracellular space;extracellular vesicular exosome;laminin complex;laminin-1 complex;laminin-10 complex;laminin-11 complex;macromolecular complex;membrane-bounded organelle;membrane-bounded vesicle;organelle;protein compl…	Amoebiasis;ECM-receptor interaction;Focal adhesion;Pathways in cancer;Prion diseases;Small cell lung cancer;Toxoplasmosis	Laminin_B;Laminin_EGF;Laminin_N	ITGA6-ITGB4-Laminin10/12 complex	21.809	21.8591	21.8641	20.2676	20.6713	21.7909	24.1174	23.2517	22.6341			0.959159	0.0610053	-0.934134	-1.68016	+	RSV-KIAR_RSV	1.74454	0.0293878	2.42444	3.3366
P11117	P11117	Lysosomal acid phosphatase	ACP2	QTPEYQN(1)ESSR	2	1	177	YEQLQNETRQTPEYQNESSRNAQFLDMVANE	0.00241342	56.087	49.04	56.087	1.1481	177	anatomical structure development;cellular component organization;cellular component organization at cellular level;cellular component organization or biogenesis;cellular component organization or biogenesis at cellular level;cellular metabolic process;cellular process;dephosphorylation;developmental process;lysosome organization;metabolic process;organelle organization;phosphate-containing compou…	acid phosphatase activity;catalytic activity;hydrolase activity;hydrolase activity, acting on ester bonds;phosphatase activity;phosphoric ester hydrolase activity	cell part;cytoplasmic part;extracellular membrane-bounded organelle;extracellular organelle;extracellular region part;extracellular vesicular exosome;integral to membrane;intracellular membrane-bounded organelle;intracellular organelle;intracellular organelle lumen;intracellular organelle part;intracellular part;intrinsic to membrane;lysosomal lumen;lysosomal membrane;lysosome;lytic vacuole;membr…	Riboflavin metabolism	His_Phos_2		19.2817	19.4768	20.6761	21.704	21.9971	21.0456	21.1743	21.0477	20.7777	+	RSV_Ctrl	1.56934	0.0110423	1.7707	2.86136			0.890902	0.178331	-0.582317	-1.43897
P11279;P11279-2	P11279	Lysosome-associated membrane glycoprotein 1	LAMP1	DPAFKAAN(1)GSLR	2	1	322;269	NTILPDARDPAFKAANGSLRALQATVGNSYK	2.31e-09	75.89	57.265	75.89	0.61749	322	autophagic cell death;autophagy;biological regulation;catabolic process;cell death;cellular catabolic process;cellular metabolic process;cellular process;death;establishment of localization;establishment of localization in cell;establishment of protein localization;establishment of protein localization to organelle;Golgi to lysosome transport;Golgi vesicle transport;induction of apoptosis;inducti…	binding;enzyme binding;protein binding	cell body;cell part;cell projection;cytolytic granule;cytoplasm;cytoplasmic membrane-bounded vesicle;cytoplasmic part;cytoplasmic vesicle;dendrite;endosomal part;endosome;endosome membrane;external side of plasma membrane;extracellular membrane-bounded organelle;extracellular organelle;extracellular region part;extracellular vesicular exosome;integral to membrane;integral to plasma membrane;intra…	ko05152;Lysosome;Phagosome	Lamp		21.9335	21.8885	20.9587	20.3702	22.5139	20.4931	22.3422	20.0169	21.7223			0.241489	0.652652	-0.467852	-0.541393			0.0845861	0.895111	0.234704	0.216713
P11279;P11279-2	P11279	Lysosome-associated membrane glycoprotein 1	LAMP1	SSCGKEN(1)TSDPSLVIAFGR	2	1	84;84	SDATVVLNRSSCGKENTSDPSLVIAFGRGHT	1.13e-144	159.26	147.34	158.92	-1.664	84	autophagic cell death;autophagy;biological regulation;catabolic process;cell death;cellular catabolic process;cellular metabolic process;cellular process;death;establishment of localization;establishment of localization in cell;establishment of protein localization;establishment of protein localization to organelle;Golgi to lysosome transport;Golgi vesicle transport;induction of apoptosis;inducti…	binding;enzyme binding;protein binding	cell body;cell part;cell projection;cytolytic granule;cytoplasm;cytoplasmic membrane-bounded vesicle;cytoplasmic part;cytoplasmic vesicle;dendrite;endosomal part;endosome;endosome membrane;external side of plasma membrane;extracellular membrane-bounded organelle;extracellular organelle;extracellular region part;extracellular vesicular exosome;integral to membrane;integral to plasma membrane;intra…	ko05152;Lysosome;Phagosome	Lamp		23.5491	23.3966	24.5171	23.5092	23.9494	23.889	23.5822	23.523	24.4686			0.0344605	0.959568	-0.0384216	-0.0805578			0.0792711	0.919647	0.0753937	0.17316
P13987	P13987	CD59 glycoprotein	CD59	TAVN(1)CSSDFDACLITK	2	1	43	CYNCPNPTADCKTAVNCSSDFDACLITKAGL	4.44e-17	87.429	83.208	70.783	0.048214	43	biological regulation;blood coagulation;cell activation;cell surface receptor linked signaling pathway;cellular process;cellular response to stimulus;coagulation;defense response;hemostasis;immune response;immune system process;innate immune response;multicellular organismal process;negative regulation of activation of membrane attack complex;negative regulation of apoptosis;negative regulation o…	binding;complement binding;protein binding	adherens junction;anchored to external side of plasma membrane;anchored to membrane;anchored to plasma membrane;anchoring junction;cell junction;cell part;cell surface;cell-substrate adherens junction;cell-substrate junction;compact myelin;extracellular membrane-bounded organelle;extracellular organelle;extracellular region;extracellular region part;extracellular space;extracellular vesicular exo…	Complement and coagulation cascades;Hematopoietic cell lineage	UPAR_LY6		22.5677	22.5727	23.3164	24.1913	24.4093	24.5602	24.4712	23.7428	24.2696	+	RSV_Ctrl	2.35433	0.00475	1.56795	4.22849			0.393677	0.586667	-0.225716	-0.659797
P14314-2;P14314	P14314-2	Glucosidase 2 subunit beta	PRKCSH	YEQGTGCWQGPN(1)RSTTVR	3	1	473;476	SAMKYEQGTGCWQGPNRSTTVRLLCGKETMV	8.22e-10	73.918	71.034	25.586	-0.89596	473	biological regulation;carbohydrate metabolic process;cellular carbohydrate metabolic process;cellular macromolecule metabolic process;cellular metabolic process;cellular process;cellular protein metabolic process;cellular response to stimulus;defense response;glycosylation;immune response;immune system process;innate immune response;intracellular signal transduction;macromolecule glycosylation;ma…	binding;calcium ion binding;cation binding;enzyme binding;ion binding;ion channel binding;kinase binding;metal ion binding;phosphoprotein binding;protein binding;protein kinase binding;protein kinase C binding	cell part;cytoplasmic part;endoplasmic reticulum;endoplasmic reticulum lumen;endoplasmic reticulum part;intracellular;intracellular membrane-bounded organelle;intracellular organelle;intracellular organelle lumen;intracellular organelle part;intracellular part;membrane-bounded organelle;membrane-enclosed lumen;organelle;organelle lumen;organelle part	Protein processing in endoplasmic reticulum	EF-hand_5;PRKCSH-like	Glucosidase 2	18.3047	21.8687	22.3848	24.7582	24.9482	24.6333	23.3822	22.7811	20.7391	+	RSV_Ctrl	1.42153	0.0118333	3.92717	2.83352	+	RSV-KIAR_RSV	1.43226	0.0351467	-2.47911	-2.73899
P15586-2;P15586	P15586-2	N-acetylglucosamine-6-sulfatase	GNS	TPMTN(1)SSIQFLDNAFR	2	0.999987	259;279	TNKHWLIRQAKTPMTNSSIQFLDNAFRKRWQ	0.000238429	59.728	51.178	59.728	-0.40194	259	amine metabolic process;aminoglycan catabolic process;aminoglycan metabolic process;carbohydrate catabolic process;carbohydrate metabolic process;catabolic process;cellular catabolic process;cellular metabolic process;cellular process;glycosaminoglycan catabolic process;glycosaminoglycan metabolic process;keratan sulfate catabolic process;keratan sulfate metabolic process;macromolecule catabolic …	binding;catalytic activity;cation binding;hydrolase activity;hydrolase activity, acting on ester bonds;ion binding;metal ion binding;N-acetylglucosamine-6-sulfatase activity;sulfuric ester hydrolase activity	cell part;cytoplasmic part;extracellular membrane-bounded organelle;extracellular organelle;extracellular region part;extracellular vesicular exosome;intracellular organelle lumen;intracellular organelle part;intracellular part;lysosomal lumen;membrane-bounded organelle;membrane-bounded vesicle;membrane-enclosed lumen;organelle;organelle lumen;organelle part;vacuolar lumen;vacuolar part;vesicle	Glycosaminoglycan degradation;Lysosome	Sulfatase		20.2851	19.1304	20.2542	21.3091	24.7512	25.2438	23.5532	25.3553	22.9476	+	RSV_Ctrl	1.39665	0.0126069	3.87812	2.78074			0.0438133	0.928065	0.184031	0.120016
P16144-4;P16144-2;P16144;P16144-3;P16144-5	P16144-4	Integrin beta-4	ITGB4	HNIIPIFAVTN(1)YSYSYYEK	2	0.99989	327;327;327;327;327	RLLAKHNIIPIFAVTNYSYSYYEKLHTYFPV	5.91e-05	52.185	48.946	50.358	1.4437	327	anatomical structure development;autophagy;biological adhesion;biological regulation;catabolic process;cell adhesion;cell differentiation;cell junction assembly;cell junction organization;cell motility;cell projection assembly;cell projection organization;cell surface receptor linked signaling pathway;cell-matrix adhesion;cell-substrate adhesion;cell-substrate junction assembly;cellular catabolic…	binding;G-protein-coupled receptor binding;protein binding;receptor activity;receptor binding	basal plasma membrane;basement membrane;cell junction;cell leading edge;cell part;cell surface;cell-substrate junction;extracellular matrix part;extracellular membrane-bounded organelle;extracellular organelle;extracellular region part;extracellular vesicular exosome;hemidesmosome;integrin complex;macromolecular complex;membrane;membrane part;membrane-bounded organelle;membrane-bounded vesicle;or…	Arrhythmogenic right ventricular cardiomyopathy (ARVC);Dilated cardiomyopathy;ECM-receptor interaction;Focal adhesion;Hypertrophic cardiomyopathy (HCM);Regulation of actin cytoskeleton	Calx-beta;EGF_2;fn3;Integrin_B_tail;Integrin_beta	ITGA6-ITGB4 complex;ITGA6-ITGB4-CD151 complex;ITGA6-ITGB4-CD9 complex;ITGA6-ITGB4-FYN complex;ITGA6-ITGB4-LAMA5 complex;ITGA6-ITGB4-Laminin10/12 complex;ITGA6-ITGB4-SHC1-GRB2 complex	24.2369	19.831	26.1679	23.4546	20.3463	21.041	21.0748	23.3867	23.6029			0.356673	0.385032	-1.79791	-0.81779			0.360704	0.478681	1.07412	0.800572
P17301	P17301	Integrin alpha-2	ITGA2	TN(1)MSLGLILTR	2	1	112	LQTSTSIPNVTEMKTNMSLGLILTRNMGTGG	0.00118018	59.155	46.147	31.881	-0.74179	112	anatomical structure development;anatomical structure morphogenesis;axon guidance;biological adhesion;biological regulation;blood coagulation;cell adhesion;cell adhesion mediated by integrin;cell differentiation;cell migration;cell motility;cell proliferation;cell surface receptor linked signaling pathway;cell-matrix adhesion;cell-substrate adhesion;cellular component movement;cellular component …	binding;cation binding;collagen binding;ion binding;metal ion binding;protein binding;receptor activity;viral receptor activity	adherens junction;alpha2-beta1 integrin complex;anchoring junction;axon part;axon terminus;basal part of cell;cell junction;cell outer membrane;cell part;cell projection part;cell surface;cell-substrate adherens junction;cell-substrate junction;cytoplasmic part;external encapsulating structure part;external side of plasma membrane;focal adhesion;integrin complex;intracellular membrane-bounded org…	Arrhythmogenic right ventricular cardiomyopathy (ARVC);Dilated cardiomyopathy;ECM-receptor interaction;Focal adhesion;Hematopoietic cell lineage;Hypertrophic cardiomyopathy (HCM);Pathways in cancer;Phagosome;Regulation of actin cytoskeleton;Small cell lung cancer	FG-GAP;Integrin_alpha2;VWA	ITGA2-ITGB1 complex;ITGA2-ITGB1-CD47 complex;ITGA2-ITGB1-CHAD complex;ITGA2-ITGB1-COL6A3 complex	20.851	19.6956	19.8141	23.9039	19.6902	23.7769	23.0365	22.974	22.5415			0.749609	0.0783834	2.33675	1.52558			0.101584	0.868852	0.393681	0.263754
P21589-2;P21589	P21589-2	5'-nucleotidase	NT5E	GNVISSHGN(0.004)PILLN(0.996)SSIPEDPSIK	3	0.995637	311;311	ERGNVISSHGNPILLNSSIPEDPSIKADINK	1.48e-06	39.693	32.594	39.693	3.2463	311	adenosine biosynthetic process;adenosine metabolic process;AMP catabolic process;AMP metabolic process;biological adhesion;biological regulation;biosynthetic process;catabolic process;cell adhesion;cell-cell adhesion;cellular aromatic compound metabolic process;cellular biosynthetic process;cellular catabolic process;cellular macromolecule metabolic process;cellular metabolic process;cellular nit…	5'-nucleotidase activity;binding;catalytic activity;cation binding;hydrolase activity;hydrolase activity, acting on ester bonds;ion binding;metal ion binding;nucleotidase activity;nucleotide binding;phosphatase activity;phosphoric ester hydrolase activity	anchored to membrane;cell part;cell surface;cytoplasm;extracellular membrane-bounded organelle;extracellular organelle;extracellular region part;extracellular vesicular exosome;intracellular part;intrinsic to membrane;membrane;membrane part;membrane-bounded organelle;membrane-bounded vesicle;organelle;plasma membrane;vesicle	Nicotinate and nicotinamide metabolism;Purine metabolism;Pyrimidine metabolism	5_nucleotid_C;Metallophos		19.3765	19.1612	20.741	24.9121	24.3543	24.0166	23.2459	20.6547	23.6487	+	RSV_Ctrl	2.94824	0.00216667	4.6681	7.08021			0.916639	0.115667	-1.91128	-1.78003
P21589-2;P21589	P21589-2	5'-nucleotidase	NT5E	LDN(1)YSTQELGK	2	1	333;333	PSIKADINKWRIKLDNYSTQELGKTIVYLDG	7.84e-17	97.69	79.276	74.611	-1.4976	333	adenosine biosynthetic process;adenosine metabolic process;AMP catabolic process;AMP metabolic process;biological adhesion;biological regulation;biosynthetic process;catabolic process;cell adhesion;cell-cell adhesion;cellular aromatic compound metabolic process;cellular biosynthetic process;cellular catabolic process;cellular macromolecule metabolic process;cellular metabolic process;cellular nit…	5'-nucleotidase activity;binding;catalytic activity;cation binding;hydrolase activity;hydrolase activity, acting on ester bonds;ion binding;metal ion binding;nucleotidase activity;nucleotide binding;phosphatase activity;phosphoric ester hydrolase activity	anchored to membrane;cell part;cell surface;cytoplasm;extracellular membrane-bounded organelle;extracellular organelle;extracellular region part;extracellular vesicular exosome;intracellular part;intrinsic to membrane;membrane;membrane part;membrane-bounded organelle;membrane-bounded vesicle;organelle;plasma membrane;vesicle	Nicotinate and nicotinamide metabolism;Purine metabolism;Pyrimidine metabolism	5_nucleotid_C;Metallophos		25.0994	25.1153	22.9489	24.368	23.971	25.3459	23.7795	24.9463	24.4151			0.0737038	0.895236	0.173775	0.187381			0.125314	0.867611	-0.181352	-0.287953
P23229-4;P23229-2;P23229-5;P23229-3;P23229-6;P23229;P23229-7;P23229-9	P23229-4	Integrin alpha-6;Integrin alpha-6 heavy chain;Integrin alpha-6 light chain;Processed integrin alpha-6	ITGA6	AN(1)HSGAVVLLK	2	1	279;284;279;284;323;323;165;323	VSKDEITFVSGAPRANHSGAVVLLKRDMKSA	2.96e-08	96.229	56.925	96.229	-2.0602	279	anatomical structure development;biological adhesion;biological regulation;blood coagulation;brown fat cell differentiation;cell adhesion;cell adhesion mediated by integrin;cell communication;cell differentiation;cell junction assembly;cell junction organization;cell migration;cell motility;cell projection assembly;cell projection organization;cell surface receptor linked signaling pathway;cell-c…	binding;cation binding;ion binding;metal ion binding	adherens junction;alpha6-beta4 integrin complex;anchoring junction;basal plasma membrane;basement membrane;cell junction;cell part;cell projection;cell surface;cell-cell adherens junction;cell-cell junction;cell-substrate adherens junction;cell-substrate junction;external side of plasma membrane;extracellular matrix part;extracellular region part;filopodium;focal adhesion;hemidesmosome;integrin c…	Arrhythmogenic right ventricular cardiomyopathy (ARVC);Cell adhesion molecules (CAMs);Dilated cardiomyopathy;ECM-receptor interaction;Focal adhesion;Hematopoietic cell lineage;Hypertrophic cardiomyopathy (HCM);Pathways in cancer;Regulation of actin cytoskeleton;Small cell lung cancer;Toxoplasmosis	Integrin_alpha2	ITGA6-ITGB1 complex;ITGA6-ITGB1-CD151 complex;ITGA6-ITGB1-CYR61 complex;ITGA6-ITGB4 complex;ITGA6-ITGB4-CD151 complex;ITGA6-ITGB4-CD9 complex;ITGA6-ITGB4-FYN complex;ITGA6-ITGB4-LAMA5 complex;ITGA6-ITGB4-Laminin10/12 complex;ITGA6-ITGB4-SHC1-GRB2 complex	24.8549	25.6134	25.632	26.7321	26.7796	27.0482	24.8953	23.9994	23.8242	+	RSV_Ctrl	2.25052	0.00632727	1.48655	3.9719	+	RSV-KIAR_RSV	2.78361	0.0209524	-2.61364	-5.86011
P23229-4;P23229-2;P23229-5;P23229-3;P23229-6;P23229;P23229-7;P23229-9	P23229-4	Integrin alpha-6;Integrin alpha-6 heavy chain;Integrin alpha-6 light chain;Processed integrin alpha-6	ITGA6	YQTLN(1)CSVNVNCVNIR	2	1	922;927;922;927;966;966;808;951	NRKFSLFAERKYQTLNCSVNVNCVNIRCPLR	0	193.06	182.29	193.06	-1.7355	922	anatomical structure development;biological adhesion;biological regulation;blood coagulation;brown fat cell differentiation;cell adhesion;cell adhesion mediated by integrin;cell communication;cell differentiation;cell junction assembly;cell junction organization;cell migration;cell motility;cell projection assembly;cell projection organization;cell surface receptor linked signaling pathway;cell-c…	binding;cation binding;ion binding;metal ion binding	adherens junction;alpha6-beta4 integrin complex;anchoring junction;basal plasma membrane;basement membrane;cell junction;cell part;cell projection;cell surface;cell-cell adherens junction;cell-cell junction;cell-substrate adherens junction;cell-substrate junction;external side of plasma membrane;extracellular matrix part;extracellular region part;filopodium;focal adhesion;hemidesmosome;integrin c…	Arrhythmogenic right ventricular cardiomyopathy (ARVC);Cell adhesion molecules (CAMs);Dilated cardiomyopathy;ECM-receptor interaction;Focal adhesion;Hematopoietic cell lineage;Hypertrophic cardiomyopathy (HCM);Pathways in cancer;Regulation of actin cytoskeleton;Small cell lung cancer;Toxoplasmosis	Integrin_alpha2	ITGA6-ITGB1 complex;ITGA6-ITGB1-CD151 complex;ITGA6-ITGB1-CYR61 complex;ITGA6-ITGB4 complex;ITGA6-ITGB4-CD151 complex;ITGA6-ITGB4-CD9 complex;ITGA6-ITGB4-FYN complex;ITGA6-ITGB4-LAMA5 complex;ITGA6-ITGB4-Laminin10/12 complex;ITGA6-ITGB4-SHC1-GRB2 complex	25.1815	25.4594	25.8241	25.9838	25.5568	25.8851	25.9388	25.5273	25.7334			0.637796	0.257771	0.320229	0.980892			0.161501	0.868789	-0.0754026	-0.27378
P23229-4;P23229-2;P23229-5;P23229-3;P23229-6;P23229;P23229-7;P23229-9	P23229-4	Integrin alpha-6;Integrin alpha-6 heavy chain;Integrin alpha-6 light chain;Processed integrin alpha-6	ITGA6	QLSCVAN(0.002)QN(0.998)GSQADCELGNPFKR	3	0.998465	726;731;726;731;770;770;612;770	LRAFPEKQLSCVANQNGSQADCELGNPFKRN	4.76e-194	163.62	154.78	163.62	0.88554	726	anatomical structure development;biological adhesion;biological regulation;blood coagulation;brown fat cell differentiation;cell adhesion;cell adhesion mediated by integrin;cell communication;cell differentiation;cell junction assembly;cell junction organization;cell migration;cell motility;cell projection assembly;cell projection organization;cell surface receptor linked signaling pathway;cell-c…	binding;cation binding;ion binding;metal ion binding	adherens junction;alpha6-beta4 integrin complex;anchoring junction;basal plasma membrane;basement membrane;cell junction;cell part;cell projection;cell surface;cell-cell adherens junction;cell-cell junction;cell-substrate adherens junction;cell-substrate junction;external side of plasma membrane;extracellular matrix part;extracellular region part;filopodium;focal adhesion;hemidesmosome;integrin c…	Arrhythmogenic right ventricular cardiomyopathy (ARVC);Cell adhesion molecules (CAMs);Dilated cardiomyopathy;ECM-receptor interaction;Focal adhesion;Hematopoietic cell lineage;Hypertrophic cardiomyopathy (HCM);Pathways in cancer;Regulation of actin cytoskeleton;Small cell lung cancer;Toxoplasmosis	Integrin_alpha2	ITGA6-ITGB1 complex;ITGA6-ITGB1-CD151 complex;ITGA6-ITGB1-CYR61 complex;ITGA6-ITGB4 complex;ITGA6-ITGB4-CD151 complex;ITGA6-ITGB4-CD9 complex;ITGA6-ITGB4-FYN complex;ITGA6-ITGB4-LAMA5 complex;ITGA6-ITGB4-Laminin10/12 complex;ITGA6-ITGB4-SHC1-GRB2 complex	24.9146	25.1002	25.5545	23.9971	24.292	23.438	24.2162	24.0391	24.079	+	RSV_Ctrl	1.8188	0.00937313	-1.28077	-3.09064			0.324679	0.66165	0.202444	0.568473
P23284	P23284	Peptidyl-prolyl cis-trans isomerase B	PPIB	DTN(1)GSQFFITTVK	2	1	148	YGPGWVSMANAGKDTNGSQFFITTVKTAWLD	0.033144	36.292	27.01	35.657	-2.2869	148	anatomical structure development;biological regulation;bone development;cellular component organization;cellular component organization at cellular level;cellular component organization or biogenesis;cellular component organization or biogenesis at cellular level;cellular macromolecule metabolic process;cellular metabolic process;cellular process;cellular protein metabolic process;chaperone-media…	binding;catalytic activity;cis-trans isomerase activity;enzyme binding;isomerase activity;peptide binding;peptidyl-prolyl cis-trans isomerase activity;protein binding;protein complex binding;RNA polymerase binding;unfolded protein binding	adherens junction;anchoring junction;cell junction;cell part;cell-substrate adherens junction;cell-substrate junction;cytoplasmic membrane-bounded vesicle;cytoplasmic part;cytoplasmic vesicle;endoplasmic reticulum;endoplasmic reticulum lumen;endoplasmic reticulum part;extracellular membrane-bounded organelle;extracellular organelle;extracellular region part;extracellular vesicular exosome;focal a…		Pro_isomerase		22.8364	22.5875	22.388	21.3253	19.7774	20.691	23.6365	24.984	24.8614	+	RSV_Ctrl	1.8946	0.00866667	-2.00604	-3.53416	+	RSV-KIAR_RSV	2.4796	0.0209231	3.89609	5.39621
P30484;P30464;Q29836;Q29718;P30475	P30484;Q29836	HLA class I histocompatibility antigen, B-46 alpha chain;HLA class I histocompatibility antigen, B-15 alpha chain;HLA class I histocompatibility antigen, B-67 alpha chain;HLA class I histocompatibility antigen, B-82 alpha chain;HLA class I histocompatibility antigen, B-39 alpha chain	HLA-B	GYYN(1)QSEAGSHTLQR	3	1	110;110;110;110;110	AQTDRESLRNLRGYYNQSEAGSHTLQRMYGC;AQTDRVSLRNLRGYYNQSEAGSHTLQRMYGC	6.05e-14	90.689	80.263	53.3	1.0821	110	antigen processing and presentation;antigen processing and presentation of exogenous antigen;antigen processing and presentation of exogenous peptide antigen;antigen processing and presentation of exogenous peptide antigen via MHC class I;antigen processing and presentation of exogenous peptide antigen via MHC class I, TAP-dependent;antigen processing and presentation of exogenous peptide antigen…	antigen binding;binding;peptide antigen binding;peptide binding	cell part;cell surface;coated vesicle membrane;cytoplasmic part;cytoplasmic vesicle membrane;cytoplasmic vesicle part;early endosome membrane;endocytic vesicle membrane;endoplasmic reticulum;endoplasmic reticulum part;endosomal part;endosome membrane;ER to Golgi transport vesicle membrane;extracellular membrane-bounded organelle;extracellular organelle;extracellular region part;extracellular vesi…		C1-set;MHC_I;MHC_I_C		20.0994	22.1317	20.5187	25.0841	26.988	26.0298	25.294	25.999	26.4744	+	RSV_Ctrl	2.45786	0.0027013	5.1174	5.5135			0.0596405	0.925992	-0.111516	-0.149122
P30501	P30501	HLA class I histocompatibility antigen, Cw-2 alpha chain	HLA-C	LRGYYN(1)QSEAGSHTLQR	4	1	110	AQTDRVNLRKLRGYYNQSEAGSHTLQRMYGC	6.05e-14	90.689	80.263	46.892	-0.73064	110	antigen processing and presentation;antigen processing and presentation of exogenous antigen;antigen processing and presentation of exogenous peptide antigen;antigen processing and presentation of exogenous peptide antigen via MHC class I;antigen processing and presentation of exogenous peptide antigen via MHC class I, TAP-dependent;antigen processing and presentation of exogenous peptide antigen…	antigen binding;binding;peptide antigen binding;peptide binding;protein binding;TAP binding	cell part;cell surface;coated vesicle membrane;cytoplasmic part;cytoplasmic vesicle membrane;cytoplasmic vesicle part;early endosome membrane;endocytic vesicle membrane;endoplasmic reticulum;endoplasmic reticulum part;endosomal part;endosome membrane;ER to Golgi transport vesicle membrane;Golgi apparatus;Golgi apparatus part;Golgi membrane;integral to endoplasmic reticulum membrane;integral to lu…		C1-set;MHC_I;MHC_I_C		19.8991	22.1317	19.6363	25.0841	26.988	26.0298	25.294	25.999	26.4744	+	RSV_Ctrl	2.32529	0.0025679	5.4783	5.15008			0.0596405	0.922165	-0.111516	-0.149122
P30504	P30504	HLA class I histocompatibility antigen, Cw-4 alpha chain	HLA-C	GYYN(1)QSEDGSHTLQR	3	1	110	AQADRVNLRKLRGYYNQSEDGSHTLQRMFGC	0.000394053	61.657	58.872	38.376	-0.27624	110	antigen processing and presentation;antigen processing and presentation of exogenous antigen;antigen processing and presentation of exogenous peptide antigen;antigen processing and presentation of exogenous peptide antigen via MHC class I;antigen processing and presentation of exogenous peptide antigen via MHC class I, TAP-dependent;antigen processing and presentation of exogenous peptide antigen…	antigen binding;binding;peptide antigen binding;peptide binding;protein binding;TAP binding	cell part;cell surface;coated vesicle membrane;cytoplasmic part;cytoplasmic vesicle membrane;cytoplasmic vesicle part;early endosome membrane;endocytic vesicle membrane;endoplasmic reticulum;endoplasmic reticulum part;endosomal part;endosome membrane;ER to Golgi transport vesicle membrane;Golgi apparatus;Golgi apparatus part;Golgi membrane;integral to endoplasmic reticulum membrane;integral to lu…		C1-set;MHC_I;MHC_I_C		18.5987	23.8029	24.037	26.0929	26.095	25.1363	24.4912	25.7858	25.5312	+	RSV_Ctrl	0.941019	0.0420899	3.62852	1.90624			0.424039	0.452559	-0.505342	-0.830319
P35354	P35354	Prostaglandin G/H synthase 2	PTGS2	SWEAFSN(1)LSYYTR	2	1	130	TYNADYGYKSWEAFSNLSYYTRALPPVPDDC	0.0119033	47.037	35.329	47.037	-0.084077	130	alkaloid metabolic process;anatomical structure development;anatomical structure formation involved in morphogenesis;angiogenesis;arachidonic acid metabolic process;behavior;biological regulation;biomineral tissue development;biosynthetic process;bone mineralization;brown fat cell differentiation;carboxylic acid biosynthetic process;carboxylic acid metabolic process;cell differentiation;cellular …	antioxidant activity;arachidonate 15-lipoxygenase activity;binding;catalytic activity;cation binding;dioxygenase activity;enzyme binding;heme binding;ion binding;iron ion binding;lipid binding;metal ion binding;oxidoreductase activity;oxidoreductase activity, acting on paired donors, with incorporation or reduction of molecular oxygen;oxidoreductase activity, acting on peroxide as acceptor;oxidor…	caveola;cell part;cell projection;cytoplasm;cytoplasmic part;endoplasmic reticulum membrane;endoplasmic reticulum part;intracellular membrane-bounded organelle;intracellular organelle;intracellular organelle part;intracellular part;macromolecular complex;membrane;membrane part;membrane raft;membrane-bounded organelle;neuron projection;nucleus;organelle;organelle membrane;organelle part;plasma mem…	Arachidonic acid metabolism;Leishmaniasis;Pathways in cancer;Small cell lung cancer;VEGF signaling pathway	An_peroxidase	PTGS2 homodimer complex	19.2898	19.7923	19.978	22.3521	22.2369	23.13	21.6211	22.3233	22.0476	+	RSV_Ctrl	2.93899	0.00189091	2.88628	6.44604			0.763337	0.216575	-0.575655	-1.28786
P35354	P35354	Prostaglandin G/H synthase 2	PTGS2	TVTIN(1)ASSSR	2	1	580	SFSVPDPELIKTVTINASSSRSGLDDINPTV	0.00293231	70.363	52.967	57.532	1.7791	580	alkaloid metabolic process;anatomical structure development;anatomical structure formation involved in morphogenesis;angiogenesis;arachidonic acid metabolic process;behavior;biological regulation;biomineral tissue development;biosynthetic process;bone mineralization;brown fat cell differentiation;carboxylic acid biosynthetic process;carboxylic acid metabolic process;cell differentiation;cellular …	antioxidant activity;arachidonate 15-lipoxygenase activity;binding;catalytic activity;cation binding;dioxygenase activity;enzyme binding;heme binding;ion binding;iron ion binding;lipid binding;metal ion binding;oxidoreductase activity;oxidoreductase activity, acting on paired donors, with incorporation or reduction of molecular oxygen;oxidoreductase activity, acting on peroxide as acceptor;oxidor…	caveola;cell part;cell projection;cytoplasm;cytoplasmic part;endoplasmic reticulum membrane;endoplasmic reticulum part;intracellular membrane-bounded organelle;intracellular organelle;intracellular organelle part;intracellular part;macromolecular complex;membrane;membrane part;membrane raft;membrane-bounded organelle;neuron projection;nucleus;organelle;organelle membrane;organelle part;plasma mem…	Arachidonic acid metabolism;Leishmaniasis;Pathways in cancer;Small cell lung cancer;VEGF signaling pathway	An_peroxidase	PTGS2 homodimer complex	20.1465	18.5274	20.1987	24.6253	23.0897	23.5755	23.1017	24.0682	22.4502	+	RSV_Ctrl	2.36181	0.00247619	4.13933	5.10054			0.354792	0.51002	-0.556821	-0.739602
P35613-2;P35613;P35613-3;P35613-4	P35613-2	Basigin	BSG	ITDSEDKALMN(1)GSESR	3	1	152;268;59;88	WAWYKITDSEDKALMNGSESRFFVSSSQGRS	0.00227515	38.889	36.104	38.889	0.29465	152	anatomical structure development;anatomical structure morphogenesis;biological regulation;blood coagulation;carboxylic acid metabolic process;cell migration;cell motility;cell surface receptor linked signaling pathway;cellular component disassembly;cellular component disassembly at cellular level;cellular component movement;cellular component organization;cellular component organization at cellul…	binding;carbohydrate binding;mannose binding;monosaccharide binding;sugar binding	acrosomal membrane;adherens junction;anchoring junction;cell junction;cell part;cell-substrate adherens junction;cell-substrate junction;cytoplasmic membrane-bounded vesicle;cytoplasmic part;cytoplasmic vesicle;cytoplasmic vesicle membrane;cytoplasmic vesicle part;extracellular membrane-bounded organelle;extracellular organelle;extracellular region part;extracellular vesicular exosome;focal adhes…		I-set	CD147-gamma-secretase complex (APH-1a, PS-1, PEN-2, NCT variant);ITGA3-ITGB1-BSG complex	22.2578	21.9901	22.5166	25.3729	24.6718	25.1118	23.6994	23.8771	20.1975	+	RSV_Ctrl	3.40734	0.00247619	2.79736	7.88315			0.947382	0.106764	-2.46085	-1.87085
P35613-2;P35613	P35613-2	Basigin	BSG	ILLTCSLN(1)DSATEVTGHR	2	1	44;160	TVEDLGSKILLTCSLNDSATEVTGHRWLKGG	0	263.99	254.71	142.39	-0.39187	44	anatomical structure development;anatomical structure morphogenesis;biological regulation;blood coagulation;carboxylic acid metabolic process;cell migration;cell motility;cell surface receptor linked signaling pathway;cellular component disassembly;cellular component disassembly at cellular level;cellular component movement;cellular component organization;cellular component organization at cellul…	binding;carbohydrate binding;mannose binding;monosaccharide binding;sugar binding	acrosomal membrane;adherens junction;anchoring junction;cell junction;cell part;cell-substrate adherens junction;cell-substrate junction;cytoplasmic membrane-bounded vesicle;cytoplasmic part;cytoplasmic vesicle;cytoplasmic vesicle membrane;cytoplasmic vesicle part;extracellular membrane-bounded organelle;extracellular organelle;extracellular region part;extracellular vesicular exosome;focal adhes…		I-set	CD147-gamma-secretase complex (APH-1a, PS-1, PEN-2, NCT variant);ITGA3-ITGB1-BSG complex	24.4218	24.5486	25.699	25.2177	25.2252	25.5587	23.8748	25.539	24.7235			0.453995	0.360389	0.444052	0.851451			0.558538	0.311106	-0.621409	-1.0472
P38571-2;P38571	P38571-2	Lysosomal acid lipase/cholesteryl ester hydrolase	LIPA	N(0.015)YFHYN(0.985)QSYPPTYNVK	3	0.984504	265;321	QAFDWGSSAKNYFHYNQSYPPTYNVKDMLVP	0.00311809	43.042	39.401	43.042	-0.12475	265	anatomical structure development;anatomical structure homeostasis;anatomical structure morphogenesis;biological regulation;catabolic process;cell morphogenesis;cell proliferation;cellular component morphogenesis;cellular component organization;cellular component organization or biogenesis;cellular developmental process;cellular process;cytokine production;defense response;developmental process;ho…	carboxylic ester hydrolase activity;catalytic activity;hydrolase activity;hydrolase activity, acting on ester bonds;lipase activity;sterol esterase activity	cell part;cytoplasmic part;extracellular membrane-bounded organelle;extracellular organelle;extracellular region part;extracellular vesicular exosome;intracellular membrane-bounded organelle;intracellular organelle;intracellular part;lysosome;lytic vacuole;membrane-bounded organelle;membrane-bounded vesicle;organelle;vacuole;vesicle	Lysosome;Steroid biosynthesis	Abhydro_lipase;Abhydrolase_1		19.2445	18.587	18.0565	20.2334	20.1127	19.2262	24.3896	22.8101	23.6979	+	RSV_Ctrl	1.23296	0.027521	1.22815	2.16282	+	RSV-KIAR_RSV	2.60784	0.0191304	3.7751	5.74945
P43308	P43308	Translocon-associated protein subunit beta	SSR2	IAPASN(1)VSHTVVLRPLK	3	1	88	SGMLNVKWDRIAPASNVSHTVVLRPLKAGYF	0.00720694	30.575	27.922	30.575	-4.9459	88	biosynthetic process;cellular biosynthetic process;cellular macromolecule biosynthetic process;cellular macromolecule metabolic process;cellular metabolic process;cellular process;cellular protein metabolic process;cotranslational protein targeting to membrane;establishment of localization;establishment of localization in cell;establishment of protein localization;establishment of protein localiz…		cell part;cytoplasmic part;endoplasmic reticulum;endoplasmic reticulum membrane;endoplasmic reticulum part;integral to membrane;intracellular membrane-bounded organelle;intracellular organelle;intracellular organelle part;intracellular part;intrinsic to membrane;membrane;membrane part;membrane-bounded organelle;organelle;organelle membrane;organelle part	Protein processing in endoplasmic reticulum			21.2169	21.4566	22.141	24.4842	25.578	25.2756	20.4369	24.787	20.5742	+	RSV_Ctrl	2.91894	0.00192593	3.50779	6.64617			1.01927	0.0834286	-3.1799	-2.03261
P48509	P48509	CD151 antigen	CD151	RYHQPGHEAVTSAVDQLQQEFHCCGSN(0.742)N(0.258)SQDWR	5	0.742389	159	SAVDQLQQEFHCCGSNNSQDWRDSEWIRSQE	2.51e-20	48.392	48.2	48.392	1.0488	159	biological adhesion;cell activation;cell adhesion;cell junction assembly;cell junction organization;cell migration;cell motility;cell proliferation;cell-substrate junction assembly;cellular component assembly;cellular component assembly at cellular level;cellular component movement;cellular component organization;cellular component organization at cellular level;cellular component organization or…	binding;integrin binding;protein binding;protein complex binding;receptor binding	adherens junction;anchoring junction;basement membrane;cell junction;cell part;cell-substrate adherens junction;cell-substrate junction;cytoplasmic part;cytosol;extracellular matrix part;extracellular region part;focal adhesion;integral to membrane;integral to plasma membrane;intracellular part;intrinsic to membrane;intrinsic to plasma membrane;membrane;membrane part;plasma membrane;plasma membra…		Tetraspannin	ITGA3-ITGB1-CD151 complex;ITGA6-ITGB1-CD151 complex;ITGA6-ITGB4-CD151 complex;ITGA7-ITGB1-CD151 complex	19.6351	20.09	24.1307	23.479	24.0559	20.5818	20.7823	21.1728	21.8606			0.326572	0.442447	1.42029	0.752305			0.569016	0.252969	-1.43366	-1.17502
P50897-2;P50897	P50897-2	Palmitoyl-protein thioesterase 1	PPT1	FLN(1)DSIVDPVDSEWFGFYR	2	1	129;232	KNLMALKKFVMVKFLNDSIVDPVDSEWFGFY	2.9e-33	97.095	88.037	97.095	-0.56633	129	adult behavior;adult locomotory behavior;anatomical structure development;associative learning;behavior;biological regulation;brain development;catabolic process;cation homeostasis;cell development;cellular catabolic process;cellular cation homeostasis;cellular chemical homeostasis;cellular component organization;cellular component organization or biogenesis;cellular developmental process;cellula…	acyl-CoA thioesterase activity;catalytic activity;CoA hydrolase activity;hydrolase activity;hydrolase activity, acting on ester bonds;palmitoyl-(protein) hydrolase activity;palmitoyl-CoA hydrolase activity;thiolester hydrolase activity	axon;cell body;cell part;cell projection;clathrin-coated vesicle;coated vesicle;cytoplasmic membrane-bounded vesicle;cytoplasmic part;cytoplasmic vesicle;cytosol;dendrite;extracellular membrane-bounded organelle;extracellular organelle;extracellular region;extracellular region part;extracellular space;extracellular vesicular exosome;Golgi apparatus;intracellular membrane-bounded organelle;intrace…	Fatty acid elongation in mitochondria;Lysosome	Palm_thioest		20.4794	21.1814	22.9862	21.7528	21.4891	21.2249	22.1803	21.1737	21.9221			0.0264209	0.962762	-0.0600459	-0.0696576			0.328181	0.617802	0.269753	0.615668
P53634;P53634-2;P53634-3	P53634	Dipeptidyl peptidase 1;Dipeptidyl peptidase 1 exclusion domain chain;Dipeptidyl peptidase 1 heavy chain;Dipeptidyl peptidase 1 light chain	CTSC	DVN(1)CSVMGPQEK	2	1	53;53;53	TWVFQVGSSGSQRDVNCSVMGPQEKKVVVYL	0.000661557	71.806	64.759	61.423	-0.85506	53	activation of caspase activity;adaptive immune response;adaptive immune response based on somatic recombination of immune receptors built from immunoglobulin superfamily domains;aging;biological regulation;cell killing;developmental process;immune effector process;immune response;immune system process;induction of apoptosis;induction of programmed cell death;leukocyte mediated cytotoxicity;leukoc…	anion binding;apoptotic protease activator activity;binding;caspase activator activity;caspase regulator activity;catalytic activity;chaperone binding;chloride ion binding;cysteine-type endopeptidase activity;cysteine-type peptidase activity;endopeptidase activity;enzyme activator activity;enzyme binding;enzyme regulator activity;hydrolase activity;ion binding;peptidase activator activity;peptida…	cell part;cytoplasmic part;endoplasmic reticulum;extracellular membrane-bounded organelle;extracellular organelle;extracellular region part;extracellular space;extracellular vesicular exosome;Golgi apparatus;intracellular membrane-bounded organelle;intracellular organelle;intracellular part;lysosome;lytic vacuole;membrane;membrane-bounded organelle;membrane-bounded vesicle;organelle;vacuole;vesic…	Lysosome	CathepsinC_exc;Peptidase_C1		23.0153	23.2207	23.7467	26.1775	26.5941	26.1083	24.5946	24.8782	24.2173	+	RSV_Ctrl	3.4373	0.0026	2.96569	8.11529	+	RSV-KIAR_RSV	2.67822	0.0212	-1.72989	-5.02512
P53634	P53634	Dipeptidyl peptidase 1;Dipeptidyl peptidase 1 exclusion domain chain;Dipeptidyl peptidase 1 heavy chain;Dipeptidyl peptidase 1 light chain	CTSC	ILTN(0.5)N(0.5)SQTPILSPQEVVSCSQYAQGCEGGFPYLIAGK	4	0.5	276	FASMGMLEARIRILTNNSQTPILSPQEVVSC	1.44e-10	34.512	31.291	34.512	0.1663	276	activation of caspase activity;adaptive immune response;adaptive immune response based on somatic recombination of immune receptors built from immunoglobulin superfamily domains;aging;biological regulation;cell killing;developmental process;immune effector process;immune response;immune system process;induction of apoptosis;induction of programmed cell death;leukocyte mediated cytotoxicity;leukoc…	anion binding;apoptotic protease activator activity;binding;caspase activator activity;caspase regulator activity;catalytic activity;chaperone binding;chloride ion binding;cysteine-type endopeptidase activity;cysteine-type peptidase activity;endopeptidase activity;enzyme activator activity;enzyme binding;enzyme regulator activity;hydrolase activity;ion binding;peptidase activator activity;peptida…	cell part;cytoplasmic part;endoplasmic reticulum;extracellular membrane-bounded organelle;extracellular organelle;extracellular region part;extracellular space;extracellular vesicular exosome;Golgi apparatus;intracellular membrane-bounded organelle;intracellular organelle;intracellular part;lysosome;lytic vacuole;membrane;membrane-bounded organelle;membrane-bounded vesicle;organelle;vacuole;vesic…	Lysosome	CathepsinC_exc;Peptidase_C1		21.4382	22.1567	24.2402	22.2954	22.6802	19.9363	23.995	23.5514	23.8238			0.334811	0.4446	-0.974429	-0.749153			1.16706	0.0547097	2.15279	2.2254
Q5TFQ8;P78324-4;P78324;P78324-2	Q5TFQ8	Signal-regulatory protein beta-1 isoform 3;Tyrosine-protein phosphatase non-receptor type substrate 1	SIRPB1;SIRPA	GTAN(1)LSETIR	2	1	244;244;245;245	VAHVTLQGDPLRGTANLSETIRVPPTLEVTQ	0.0276177	40.496	16.466	40.496	0.90406	244	biological adhesion;biological regulation;blood coagulation;cell adhesion;cell migration;cell motility;cellular component movement;cellular process;coagulation;hemostasis;immune system process;leukocyte migration;locomotion;multicellular organismal process;regulation of biological quality;regulation of body fluid levels		cell part;extracellular membrane-bounded organelle;extracellular organelle;extracellular region part;extracellular vesicular exosome;integral to membrane;intrinsic to membrane;membrane;membrane part;membrane-bounded organelle;membrane-bounded vesicle;organelle;plasma membrane;vesicle	Osteoclast differentiation	C1-set;V-set		21.6406	18.9574	19.3878	23.6626	23.7058	23.4636	22.6345	22.9119	21.4785	+	RSV_Ctrl	1.90767	0.00707965	3.61541	3.86531	+	RSV-KIAR_RSV	1.33371	0.0492874	-1.26904	-2.32761
Q5TFQ8;P78324-4;P78324;P78324-2	Q5TFQ8	Signal-regulatory protein beta-1 isoform 3;Tyrosine-protein phosphatase non-receptor type substrate 1	SIRPB1;SIRPA	LQLTWLEN(0.339)GN(0.661)VSR	2	0.660795	291;291;292;292	KFYPQRLQLTWLENGNVSRTETASTLTENKD	0.0161705	45.213	22.897	45.213	2.4151	291	biological adhesion;biological regulation;blood coagulation;cell adhesion;cell migration;cell motility;cellular component movement;cellular process;coagulation;hemostasis;immune system process;leukocyte migration;locomotion;multicellular organismal process;regulation of biological quality;regulation of body fluid levels		cell part;extracellular membrane-bounded organelle;extracellular organelle;extracellular region part;extracellular vesicular exosome;integral to membrane;intrinsic to membrane;membrane;membrane part;membrane-bounded organelle;membrane-bounded vesicle;organelle;plasma membrane;vesicle	Osteoclast differentiation	C1-set;V-set		22.6359	22.4275	23.9733	22.9858	20.165	22.7412	23.9526	23.7598	23.9575			0.439051	0.290948	-1.04821	-0.932566			0.998633	0.0989434	1.92594	1.91712
Q02388-2;Q02388	Q02388-2	Collagen alpha-1(VII) chain	COL7A1	LQILN(1)ASSDVLR	2	1	786;786	TAPEPVGRVSRLQILNASSDVLRITWVGVTG	0.0131191	46.069	20.831	39.73	1.0126	786	anatomical structure development;biological adhesion;cell adhesion;cell differentiation;cellular component disassembly;cellular component disassembly at cellular level;cellular component organization;cellular component organization at cellular level;cellular component organization or biogenesis;cellular component organization or biogenesis at cellular level;cellular developmental process;cellular…	endopeptidase inhibitor activity;endopeptidase regulator activity;enzyme inhibitor activity;enzyme regulator activity;peptidase inhibitor activity;peptidase regulator activity;serine-type endopeptidase inhibitor activity	anchoring collagen;basement membrane;cell part;collagen;collagen type VII;cytoplasmic part;endoplasmic reticulum lumen;endoplasmic reticulum part;extracellular matrix part;extracellular region;extracellular region part;extracellular space;intracellular organelle lumen;intracellular organelle part;intracellular part;membrane-enclosed lumen;organelle lumen;organelle part		Collagen;fn3;Kunitz_BPTI;VWA		22.66	22.1415	24.2467	24.4404	24.8544	25.0518	25.0955	25.1871	24.5364	+	RSV_Ctrl	1.25896	0.0206541	1.76612	2.32878			0.226795	0.757473	0.15749	0.423727
Q03405;Q03405-3	Q03405	Urokinase plasminogen activator surface receptor	PLAUR	GPMN(0.005)QCLVATGTHEPKN(0.995)QSYMVR	4	0.994783	255;210	PMNQCLVATGTHEPKNQSYMVRGCATASMCQ	0.0147195	23.536	21.248	23.536	0.19359	255	attachment of GPI anchor to protein;biological regulation;blood coagulation;cellular component movement;cellular macromolecule metabolic process;cellular metabolic process;cellular process;cellular protein metabolic process;cellular response to stimulus;chemotaxis;coagulation;C-terminal protein amino acid modification;C-terminal protein lipidation;fibrinolysis;hemostasis;locomotion;macromolecule …	binding;enzyme binding;molecular transducer activity;protein binding;protein domain specific binding;receptor activity;receptor binding;signal transducer activity;signaling receptor activity;U-plasminogen activator receptor activity	adherens junction;anchored to membrane;anchoring junction;cell junction;cell part;cell projection membrane;cell projection part;cell-substrate adherens junction;cell-substrate junction;cytoplasmic part;endoplasmic reticulum lumen;endoplasmic reticulum membrane;endoplasmic reticulum part;extracellular membrane-bounded organelle;extracellular organelle;extracellular region part;extracellular vesicu…	Complement and coagulation cascades	UPAR_LY6	ITGAV-ITGB5-PLAUR complex	19.4459	20.4826	19.7989	21.3568	25.0024	23.7341	20.3633	22.3704	24.506	+	RSV_Ctrl	1.44532	0.010965	3.45533	2.85334			0.232818	0.664077	-0.951193	-0.55827
Q06481-5;Q06481-4;Q06481-2;Q06481-3;Q06481-6;Q06481	Q06481-5	Amyloid-like protein 2	APLP2	RN(1)QSLSLLYK	2	1	312;485;485;541;551;541	KSQVMTHLHVIEERRNQSLSLLYKVPYVAQE	0.0021312	71.03	28.313	66.056	0.13099	312	alcohol metabolic process;anatomical structure development;behavior;behavioral interaction between organisms;biological regulation;cation homeostasis;cell surface receptor linked signaling pathway;cellular cation homeostasis;cellular chemical homeostasis;cellular component organization;cellular component organization at cellular level;cellular component organization or biogenesis;cellular compone…	binding;carbohydrate binding;cation binding;DNA binding;endopeptidase inhibitor activity;endopeptidase regulator activity;enzyme inhibitor activity;enzyme regulator activity;glycosaminoglycan binding;heparin binding;identical protein binding;ion binding;metal ion binding;nucleic acid binding;pattern binding;peptidase inhibitor activity;peptidase regulator activity;polysaccharide binding;protein b…	cell part;extracellular membrane-bounded organelle;extracellular organelle;extracellular region part;extracellular vesicular exosome;integral to membrane;intracellular membrane-bounded organelle;intracellular organelle;intracellular part;intrinsic to membrane;membrane;membrane part;membrane-bounded organelle;membrane-bounded vesicle;nucleus;organelle;plasma membrane;vesicle		APP_amyloid;APP_Cu_bd;APP_E2;APP_N;Kunitz_BPTI		20.9914	21.2691	21.4091	26.6697	26.2942	26.601	22.6514	25.6213	25.5084	+	RSV_Ctrl	5.21496	0	5.29842	19.7334			0.920292	0.114723	-1.9279	-1.7875
Q08380	Q08380	Galectin-3-binding protein	LGALS3BP	AAIPSALDTN(1)SSK	2	1	551	DFEGWKAAIPSALDTNSSKSTSSFPCPAGHF	8.91e-13	91.202	79.471	54.276	-0.043695	551	biological adhesion;biological regulation;cell adhesion;cellular component organization;cellular component organization or biogenesis;cellular defense response;cellular membrane organization;cellular process;cellular response to stimulus;defense response;endocytosis;establishment of localization;membrane invagination;membrane organization;receptor-mediated endocytosis;regulation of biological pro…	cargo receptor activity;receptor activity;scavenger receptor activity	blood microparticle;cell part;extracellular matrix;extracellular membrane-bounded organelle;extracellular organelle;extracellular region part;extracellular space;extracellular vesicular exosome;membrane;membrane-bounded organelle;membrane-bounded vesicle;organelle;proteinaceous extracellular matrix;vesicle		BACK;SRCR		26.5107	26.841	27.0242	28.9713	28.6863	28.1874	28.1048	28.3105	28.1661	+	RSV_Ctrl	2.57708	0.00236364	1.82303	4.87514			0.823265	0.223256	-0.42119	-1.2497
Q08380	Q08380	Galectin-3-binding protein	LGALS3BP	TVIRPFYLTN(1)SSGVD	2	1	580	HFNGFRTVIRPFYLTNSSGVD__________	0.0353334	55.66	47.023	55.66	-1.0053	580	biological adhesion;biological regulation;cell adhesion;cellular component organization;cellular component organization or biogenesis;cellular defense response;cellular membrane organization;cellular process;cellular response to stimulus;defense response;endocytosis;establishment of localization;membrane invagination;membrane organization;receptor-mediated endocytosis;regulation of biological pro…	cargo receptor activity;receptor activity;scavenger receptor activity	blood microparticle;cell part;extracellular matrix;extracellular membrane-bounded organelle;extracellular organelle;extracellular region part;extracellular space;extracellular vesicular exosome;membrane;membrane-bounded organelle;membrane-bounded vesicle;organelle;proteinaceous extracellular matrix;vesicle		BACK;SRCR		18.8132	21.8988	19.6465	23.8279	23.3488	23.9584	24.3741	24.2661	24.5204	+	RSV_Ctrl	1.7268	0.00852459	3.59218	3.45383			1.55836	0.0523516	0.675164	2.25482
Q08722-2;Q08722-3;Q08722-4;Q08722	Q08722-2	Leukocyte surface antigen CD47	CD47	GRDIYTFDGALN(1)K	3	1	73;73;73;73	WKFKGRDIYTFDGALNKSTVPTDFSSAKIEV	0.000812517	68.536	47.758	51.135	-0.38506	73	biological adhesion;biological regulation;blood coagulation;cell adhesion;cell migration;cell motility;cell surface receptor linked signaling pathway;cellular component movement;cellular component organization;cellular component organization at cellular level;cellular component organization or biogenesis;cellular component organization or biogenesis at cellular level;cellular process;cellular res…	molecular transducer activity;receptor activity;signal transducer activity;signaling receptor activity;thrombospondin receptor activity	cell part;extracellular membrane-bounded organelle;extracellular organelle;extracellular region part;extracellular vesicular exosome;integral to membrane;integral to plasma membrane;intrinsic to membrane;intrinsic to plasma membrane;membrane;membrane part;membrane-bounded organelle;membrane-bounded vesicle;organelle;plasma membrane;plasma membrane part;vesicle	ECM-receptor interaction	CD47;V-set_CD47	ITGA2b-ITGB3-CD47-FAK complex;ITGA2b-ITGB3-CD47-SRC complex;ITGA2b-ITGB3-CD9-GP1b-CD47 complex;ITGA2-ITGB1-CD47 complex;ITGA4-ITGB1-CD47 complex;ITGAV-ITGB3-CD47-FCER2 complex;ITGB3-ITGAV-CD47 complex	20.692	20.1634	20.5651	21.5276	21.2979	21.1682	23.8226	20.7974	23.2881	+	RSV_Ctrl	1.96361	0.0106187	0.857724	2.94884			0.625935	0.222348	1.30481	1.25693
Q13641	Q13641	Trophoblast glycoprotein	TPBG	RPPLAELAALN(1)LSGSR	2	1	124	GAFARRPPLAELAALNLSGSRLDEVRAGAFE	3.27e-221	176.28	160.89	176.28	-1.8652	124	biological adhesion;cell adhesion;cellular process		cell part;cell surface;cytoplasmic part;endoplasmic reticulum;integral to membrane;integral to plasma membrane;intracellular membrane-bounded organelle;intracellular organelle;intracellular part;intrinsic to membrane;intrinsic to plasma membrane;membrane part;membrane-bounded organelle;organelle;plasma membrane part		LRR_8;LRRCT;LRRNT		18.7165	20.3184	21.3879	20.5186	23.5273	23.5478	21.2709	23.6909	20.5416			0.875594	0.0576044	2.39031	1.74354			0.192877	0.740692	-0.696753	-0.469141
Q15155;Q5JPE7-3;Q5JPE7-2;P69849;Q5JPE7	Q15155	Nodal modulator 1;Nodal modulator 2;Nodal modulator 3	NOMO1;NOMO2;NOMO3	VTN(0.003)SN(0.003)AN(0.003)AASPLIVAGYN(0.99)VSGSVR	3	0.990334	218;51;218;218;218	NSNANAASPLIVAGYNVSGSVRSDGEPMKGV	0.00206	30.223	26.79	30.223	-0.23344	218	biological regulation;posttranscriptional regulation of gene expression;protein destabilization;regulation of biological process;regulation of biological quality;regulation of gene expression;regulation of macromolecule metabolic process;regulation of metabolic process;regulation of protein stability	binding;carbohydrate binding	cell part;cytoplasmic part;endoplasmic reticulum membrane;endoplasmic reticulum part;integral to membrane;intracellular organelle part;intracellular part;intrinsic to membrane;membrane;membrane part;organelle membrane;organelle part				19.8174	20.0001	19.8187	22.1289	21.9607	23.4546	20.4746	20.7426	20.8058	+	RSV_Ctrl	2.28307	0.00231111	2.63598	4.57372	+	RSV-KIAR_RSV	1.72209	0.0302	-1.84044	-3.15557
Q16787-4;Q16787-1;Q16787-3;Q16787	Q16787-4	Laminin subunit alpha-3	LAMA3	FN(1)ISTPAFR	2	1	1063;1119;2672;2728	TYYLGGIPIAIRERFNISTPAFRGCMKNLKK	7.31e-07	98.105	74.987	39.305	-0.9627	1063	anatomical structure development;biological adhesion;biological regulation;cell adhesion;cell differentiation;cell junction assembly;cell junction organization;cell-substrate junction assembly;cellular component assembly;cellular component assembly at cellular level;cellular component disassembly;cellular component disassembly at cellular level;cellular component organization;cellular component o…	structural molecule activity	basement membrane;extracellular matrix part;extracellular membrane-bounded organelle;extracellular organelle;extracellular region;extracellular region part;extracellular vesicular exosome;laminin complex;laminin-1 complex;laminin-5 complex;macromolecular complex;membrane-bounded organelle;membrane-bounded vesicle;organelle;protein complex;vesicle	Amoebiasis;ECM-receptor interaction;Focal adhesion;Pathways in cancer;Small cell lung cancer;Toxoplasmosis	Laminin_B;Laminin_EGF;Laminin_G_1;Laminin_G_2;Laminin_I;Laminin_II;Laminin_N	P2X7 receptor signalling complex	19.2698	20.067	20.0511	24.1028	23.7022	24.4193	21.2025	24.153	20.6597	+	RSV_Ctrl	3.66406	0	4.2788	9.83437			0.871738	0.124032	-2.06971	-1.7176
Q16787-4;Q16787-1;Q16787-3;Q16787	Q16787-4	Laminin subunit alpha-3	LAMA3	IESINQQLLPLGN(0.996)ISDN(0.004)MDR	2	0.996253	700;756;2309;2365	WRKIESINQQLLPLGNISDNMDRIRELIQQA	2.01e-19	84.581	78.61	84.581	-0.62906	700	anatomical structure development;biological adhesion;biological regulation;cell adhesion;cell differentiation;cell junction assembly;cell junction organization;cell-substrate junction assembly;cellular component assembly;cellular component assembly at cellular level;cellular component disassembly;cellular component disassembly at cellular level;cellular component organization;cellular component o…	structural molecule activity	basement membrane;extracellular matrix part;extracellular membrane-bounded organelle;extracellular organelle;extracellular region;extracellular region part;extracellular vesicular exosome;laminin complex;laminin-1 complex;laminin-5 complex;macromolecular complex;membrane-bounded organelle;membrane-bounded vesicle;organelle;protein complex;vesicle	Amoebiasis;ECM-receptor interaction;Focal adhesion;Pathways in cancer;Small cell lung cancer;Toxoplasmosis	Laminin_B;Laminin_EGF;Laminin_G_1;Laminin_G_2;Laminin_I;Laminin_II;Laminin_N	P2X7 receptor signalling complex	18.971	19.6062	20.4991	22.6452	23.2671	22.7833	19.9934	23.0234	20.7279	+	RSV_Ctrl	2.57764	0.00266667	3.20646	5.51258			0.820307	0.140215	-1.65035	-1.59944
Q16787-4;Q16787-1;Q16787-3;Q16787	Q16787-4	Laminin subunit alpha-3	LAMA3	RN(1)ASGDELVR	2	1	497;553;2106;2162	RSLQELAKQLEEIKRNASGDELVRCAVDAAT	2.75e-06	77.221	60.475	26.118	4.207	497	anatomical structure development;biological adhesion;biological regulation;cell adhesion;cell differentiation;cell junction assembly;cell junction organization;cell-substrate junction assembly;cellular component assembly;cellular component assembly at cellular level;cellular component disassembly;cellular component disassembly at cellular level;cellular component organization;cellular component o…	structural molecule activity	basement membrane;extracellular matrix part;extracellular membrane-bounded organelle;extracellular organelle;extracellular region;extracellular region part;extracellular vesicular exosome;laminin complex;laminin-1 complex;laminin-5 complex;macromolecular complex;membrane-bounded organelle;membrane-bounded vesicle;organelle;protein complex;vesicle	Amoebiasis;ECM-receptor interaction;Focal adhesion;Pathways in cancer;Small cell lung cancer;Toxoplasmosis	Laminin_B;Laminin_EGF;Laminin_G_1;Laminin_G_2;Laminin_I;Laminin_II;Laminin_N	P2X7 receptor signalling complex	18.5508	20.8508	19.9804	24.1803	24.3903	24.4376	21.6149	22.2179	22.1911	+	RSV_Ctrl	2.59478	0.0032	4.54211	5.85994	+	RSV-KIAR_RSV	3.40813	0.0316	-2.32811	-7.46183
Q6P2Q9	Q6P2Q9	Pre-mRNA-processing-splicing factor 8	PRPF8	YVN(1)GSTYQR	2	1	221	WFYDHQPLRDSRKYVNGSTYQRWQFTLPMMS	0.0293492	43.651	30.614	39.305	-0.29999	221	assembly of spliceosomal tri-snRNP;cellular component assembly;cellular component assembly at cellular level;cellular component organization;cellular component organization at cellular level;cellular component organization or biogenesis;cellular component organization or biogenesis at cellular level;cellular macromolecular complex assembly;cellular macromolecular complex subunit organization;cell…	binding;catalytic activity;K63-linked polyubiquitin binding;nucleic acid binding;polyubiquitin binding;protein binding;RNA binding;second spliceosomal transesterification activity;small conjugating protein binding;snRNA binding;U1 snRNA binding;U2 snRNA binding;U5 snRNA binding;U6 snRNA binding;ubiquitin binding	catalytic step 2 spliceosome;cell part;intracellular membrane-bounded organelle;intracellular organelle;intracellular organelle part;intracellular part;macromolecular complex;membrane;membrane-bounded organelle;nuclear body;nuclear part;nuclear speck;nucleoplasm;nucleoplasm part;nucleus;organelle;organelle part;ribonucleoprotein complex;small nuclear ribonucleoprotein complex;spliceosomal complex…	Spliceosome	JAB;PRO8NT;PROCN;PROCT;PRP8_domainIV;RRM_4;U5_2-snRNA_bdg;U6-snRNA_bdg	18S U11/U12 snRNP;C complex spliceosome;Exon junction complex (mRNA splicing-dependent);SNW1 complex;Spliceosome;Toposome	20.3596	19.7106	19.6166	24.1954	24.1707	24.6753	19.9287	24.3301	20.2311	+	RSV_Ctrl	4.005	0	4.45151	11.546			0.932592	0.106847	-2.85052	-1.86445
Q6ZXV5-2;Q6ZXV5	Q6ZXV5-2	Transmembrane and TPR repeat-containing protein 3	TMTC3	AN(1)ESRLEEADQLYR	3	1	541;541	NHLNVYINLANLIRANESRLEEADQLYRQAI	0.0132347	39.746	35.443	39.746	-1.2019	541	anatomical structure development;axis elongation;biological regulation;branch elongation of an epithelium;bud outgrowth involved in lung branching;cell development;cellular developmental process;cellular process;developmental growth;developmental growth involved in morphogenesis;developmental process;growth;lung alveolus development;muscle cell development;muscle fiber development;post-embryonic …		cell part;integral to membrane;intrinsic to membrane;membrane part		DUF1736;TPR_2;TPR_6;TPR_8		19.3789	19.5063	20.7941	23.324	22.0586	23.4884	21.9926	22.2385	22.0239	+	RSV_Ctrl	2.0614	0.00456	3.06388	4.14592			0.886684	0.146364	-0.872002	-1.56199
Q70UQ0;Q70UQ0-2	Q70UQ0	Inhibitor of nuclear factor kappa-B kinase-interacting protein	IKBIP	QDILN(0.5)N(0.5)SLTTLSQDITK	2	0.5	144;38	VKTWSNRITEKQDILNNSLTTLSQDITKVDQ	6.92e-06	65.105	41.224	56.817	-3.6136	144	response to abiotic stimulus;response to ionizing radiation;response to radiation;response to stimulus;response to X-ray		cell part;cytoplasmic part;endoplasmic reticulum;endoplasmic reticulum membrane;endoplasmic reticulum part;integral to membrane;intracellular membrane-bounded organelle;intracellular organelle;intracellular organelle part;intracellular part;intrinsic to membrane;membrane;membrane part;membrane-bounded organelle;organelle;organelle membrane;organelle part				20.2032	20.1236	20.032	21.4273	22.4074	22.9416	20.3325	20.8178	20.0756	+	RSV_Ctrl	2.06134	0.00714286	2.13915	3.91666	+	RSV-KIAR_RSV	1.69851	0.0312258	-1.85015	-3.11507
Q8NBN3-2;Q8NBN3-3;Q8NBN3	Q8NBN3-2	Transmembrane protein 87A	TMEM87A	LFQN(1)CSELFK	2	1	127;66;127	RGLSGKYQTSSKLFQNCSELFKTQTFSGDFM	0.00756859	58.699	47.226	56.404	-0.47362	127			cell part;integral to membrane;intrinsic to membrane;membrane part		Lung_7-TM_R		21.2226	20.9048	24.5449	21.7649	22.0819	21.9481	25.2825	25.5314	25.1012			0.0890859	0.875279	-0.292486	-0.230736	+	RSV-KIAR_RSV	4.58023	0	3.37343	13.2354
Q8NFQ8	Q8NFQ8	Torsin-1A-interacting protein 2	TOR1AIP2	HLN(0.998)ASN(0.002)PTEPATIIFTAAR	3	0.998143	286	SFLWQRGRKFLQKHLNASNPTEPATIIFTAA	5.57e-12	79.489	75.511	79.489	0.27485	286	biological regulation;cellular component organization;cellular component organization at cellular level;cellular component organization or biogenesis;cellular component organization or biogenesis at cellular level;cellular process;endoplasmic reticulum organization;organelle organization;positive regulation of ATPase activity;positive regulation of catalytic activity;positive regulation of hydrol…	ATPase activator activity;ATPase binding;ATPase regulator activity;binding;enzyme activator activity;enzyme binding;enzyme regulator activity;nucleoside-triphosphatase regulator activity;protein binding	cell part;cytoplasm;cytoplasmic part;endoplasmic reticulum;endoplasmic reticulum membrane;endoplasmic reticulum part;integral to membrane;intracellular membrane-bounded organelle;intracellular organelle;intracellular organelle part;intracellular part;intrinsic to membrane;membrane;membrane part;membrane-bounded organelle;nuclear membrane;nuclear part;nucleus;organelle;organelle membrane;organelle…		LAP1C		20.7466	23.8723	24.0424	24.3553	23.8527	24.2967	24.7898	24.8449	24.0795			0.519469	0.195269	1.28112	1.08288			0.618017	0.321665	0.40317	1.02559
Q8NHP8;Q8NHP8-2	Q8NHP8	Putative phospholipase B-like 2;Putative phospholipase B-like 2 32 kDa form;Putative phospholipase B-like 2 45 kDa form	PLBD2	SDLNPAN(1)GSYPFQALR	2	0.999997	515;483	NGENAISARSDLNPANGSYPFQALRQRSHGG	8.55e-54	129.38	124	129.38	0.62244	515	catabolic process;lipid catabolic process;lipid metabolic process;metabolic process;primary metabolic process	catalytic activity;hydrolase activity	cell part;cytoplasmic part;extracellular membrane-bounded organelle;extracellular organelle;extracellular region part;extracellular vesicular exosome;intracellular organelle lumen;intracellular organelle part;intracellular part;lysosomal lumen;membrane-bounded organelle;membrane-bounded vesicle;membrane-enclosed lumen;organelle;organelle lumen;organelle part;vacuolar lumen;vacuolar part;vesicle		Phospholip_B		21.8068	21.897	24.0367	24.6835	24.7892	24.8	24.4875	24.3121	24.119	+	RSV_Ctrl	1.39171	0.0143624	2.17738	2.62434			1.79399	0.067234	-0.451369	-2.12194
Q8TCJ2	Q8TCJ2	Dolichyl-diphosphooligosaccharide--protein glycosyltransferase subunit STT3B	STT3B	TTLVDN(0.007)N(0.007)TWN(0.71)N(0.275)SHIALVGK	3	0.709877	627	AGMANRTTLVDNNTWNNSHIALVGKAMSSNE	0.00149713	31.951	28.415	31.951	0.25319	627	carbohydrate metabolic process;catabolic process;cellular carbohydrate metabolic process;cellular catabolic process;cellular macromolecule catabolic process;cellular macromolecule metabolic process;cellular metabolic process;cellular process;cellular protein metabolic process;co-translational protein modification;ER-associated protein catabolic process;glycoprotein catabolic process;glycoprotein …	catalytic activity;dolichyl-diphosphooligosaccharide-protein glycotransferase activity;oligosaccharyl transferase activity;transferase activity;transferase activity, transferring glycosyl groups;transferase activity, transferring hexosyl groups	cell part;cytoplasmic part;endoplasmic reticulum;endoplasmic reticulum part;integral to membrane;intracellular membrane-bounded organelle;intracellular organelle;intracellular organelle part;intracellular part;intrinsic to membrane;macromolecular complex;membrane;membrane part;membrane-bounded organelle;oligosaccharyltransferase complex;organelle;organelle part;protein complex	N-Glycan biosynthesis;Protein processing in endoplasmic reticulum;Various types of N-glycan biosynthesis	STT3	Oligosaccharyltransferase complex (Stt3B variant)	22.1818	21.936	22.4501	24.5185	20.125	25.1335	25.5601	23.1058	19.7212			0.270438	0.562566	1.06972	0.635232			0.0700507	0.919694	-0.463321	-0.191973
Q96ME1-3;Q96ME1-2;Q96ME1-4;Q96ME1	Q96ME1-3	F-box/LRR-repeat protein 18	FBXL18	SWLN(1)GSSLLQHMK	1	1	303;303;303;303	RNVVLDALQLPKSWLNGSSLLQHMKFNNPFY	0.020553	48.423	28.217	37.556	3.4616	303					F-box-like		27.9969	27.9263	25.4126	27.7513	27.9134	27.6029	24.7904	25.4272	25.0861			0.307077	0.520018	0.643941	0.674547	+	RSV-KIAR_RSV	3.69085	0	-2.65463	-8.71378
Q99542-3;Q99542	Q99542-3	Matrix metalloproteinase-19	MMP19	GYPRN(0.918)ISHN(0.082)WMHCR	3	0.918393	178;464	WRLNQQLRVEKGYPRNISHNWMHCRPRTIDT	0.0278508	20.585	14.69	20.585	1.947	178	anatomical structure formation involved in morphogenesis;angiogenesis;cell differentiation;cellular component disassembly;cellular component disassembly at cellular level;cellular component organization;cellular component organization at cellular level;cellular component organization or biogenesis;cellular component organization or biogenesis at cellular level;cellular developmental process;cellu…	binding;calcium ion binding;catalytic activity;cation binding;endopeptidase activity;hydrolase activity;ion binding;metal ion binding;metalloendopeptidase activity;metallopeptidase activity;peptidase activity;peptidase activity, acting on L-amino acid peptides;transition metal ion binding;zinc ion binding	extracellular matrix;extracellular region;extracellular region part;proteinaceous extracellular matrix		Hemopexin;Peptidase_M10;PG_binding_1		22.9201	22.4816	23.4189	20.9434	20.9567	21.5815	21.0696	22.2195	21.1983	+	RSV_Ctrl	2.18266	0.00534579	-1.77969	-4.01747			0.328198	0.59234	0.335293	0.64444
Q9H5V8;Q9H5V8-2;Q9H5V8-3	Q9H5V8	CUB domain-containing protein 1	CDCP1	ASVSFLN(0.054)FN(0.941)LSN(0.005)CER	2	0.941389	270;83;270	VVPAHLRASVSFLNFNLSNCERKEERVEYYI	0.00111829	61.503	54.817	61.503	0.88822	270			cell part;extracellular region;integral to membrane;intrinsic to membrane;membrane;membrane part;plasma membrane			SRC-PRKCD-CDCP1 complex	18.5681	19.0966	19.4542	22.5812	22.8932	22.5403	23.1546	20.645	21.1058	+	RSV_Ctrl	3.68806	0	3.63196	9.54648			0.594667	0.25215	-1.03646	-1.17873
Q9HDC9-2;Q9HDC9	Q9HDC9-2	Adipocyte plasma membrane-associated protein	APMAP	N(0.994)MSFVN(0.006)DLTVTQDGR	2	0.994001	196;196	EVKLLLSSETPIEGKNMSFVNDLTVTQDGRK	0.00955771	38.376	33.471	38.376	-1.4171	196	biosynthetic process;metabolic process	amine-lyase activity;arylesterase activity;carbon-nitrogen lyase activity;carboxylic ester hydrolase activity;catalytic activity;hydrolase activity;hydrolase activity, acting on ester bonds;lyase activity;strictosidine synthase activity	cell part;cell surface;extracellular membrane-bounded organelle;extracellular organelle;extracellular region part;extracellular vesicular exosome;integral to membrane;intrinsic to membrane;membrane;membrane part;membrane-bounded organelle;membrane-bounded vesicle;organelle;vesicle		Str_synth		21.722	21.0174	21.566	22.9571	22.7208	22.2196	24.7154	24.551	24.4349	+	RSV_Ctrl	1.76618	0.0107737	1.19738	2.95769	+	RSV-KIAR_RSV	2.94567	0.02	1.93462	5.82438
Q9UBG0	Q9UBG0	C-type mannose receptor 2	MRC2	VTPACN(1)TSLPAQR	2	1	69	CLEAQGGQVRVTPACNTSLPAQRWKWVSRNR	0.00234727	66.004	59.977	40.477	-0.98548	69	cell differentiation;cellular component organization;cellular component organization or biogenesis;cellular developmental process;cellular membrane organization;cellular process;collagen catabolic process;collagen metabolic process;developmental process;endocytosis;establishment of localization;macromolecule metabolic process;membrane invagination;membrane organization;metabolic process;multicell…	binding;carbohydrate binding;collagen binding;protein binding	adherens junction;anchoring junction;cell junction;cell part;cell-substrate adherens junction;cell-substrate junction;focal adhesion;integral to membrane;intrinsic to membrane;membrane;membrane part	ko05152;Phagosome	fn2;Lectin_C		21.8263	21.7324	22.2294	23.1162	23.0653	22.4343	23.8942	24.0972	23.8356	+	RSV_Ctrl	1.61527	0.0165526	0.942567	2.5677	+	RSV-KIAR_RSV	1.99539	0.0301429	1.07043	3.21249
Q9UHN6-2;Q9UHN6	Q9UHN6-2	Transmembrane protein 2	TMEM2	TLN(1)SSGLPFGSYTFEK	2	1	248;248	HGARKASWTLLARTLNSSGLPFGSYTFEKDF	1.56e-07	79.837	69.487	46.892	-0.60306	248	developmental process;multicellular organismal development;multicellular organismal process		cell part;extracellular membrane-bounded organelle;extracellular organelle;extracellular region part;extracellular vesicular exosome;integral to membrane;intrinsic to membrane;membrane part;membrane-bounded organelle;membrane-bounded vesicle;organelle;vesicle		G8		20.2283	20.294	20.5062	25.5325	25.0453	25.2641	24.3637	24.5513	23.7948	+	RSV_Ctrl	5.14032	0	4.93779	18.7073	+	RSV-KIAR_RSV	1.75682	0.0337465	-1.04404	-2.84064
Q9UIQ6-3;Q9UIQ6-2;Q9UIQ6	Q9UIQ6-3	Leucyl-cystinyl aminopeptidase;Leucyl-cystinyl aminopeptidase, pregnancy serum form	LNPEP	N(1)QSIGLIQPFATNGK	2	0.999999	126;131;145	LLPRCTFTKEGCHKKNQSIGLIQPFATNGKL	0.00142177	60.55	53.418	60.55	1.3435	126	antigen processing and presentation;antigen processing and presentation of exogenous antigen;antigen processing and presentation of exogenous peptide antigen;antigen processing and presentation of exogenous peptide antigen via MHC class I;antigen processing and presentation of exogenous peptide antigen via MHC class I, TAP-independent;antigen processing and presentation of peptide antigen;antigen…	aminopeptidase activity;binding;catalytic activity;cation binding;exopeptidase activity;hydrolase activity;ion binding;metal ion binding;metallopeptidase activity;peptidase activity;peptidase activity, acting on L-amino acid peptides;transition metal ion binding;zinc ion binding	cell part;cytoplasmic part;cytoplasmic vesicle membrane;cytoplasmic vesicle part;cytosol;early endosome lumen;endosomal part;endosome lumen;extracellular region;integral to membrane;integral to plasma membrane;intracellular;intracellular organelle lumen;intracellular organelle part;intracellular part;intrinsic to membrane;intrinsic to plasma membrane;lysosomal membrane;membrane;membrane part;memb…	Renin-angiotensin system	ERAP1_C;Peptidase_M1		22.1175	21.749	22.7408	23.5386	21.4457	22.5807	23.6466	23.1778	23.3397			0.181213	0.752286	0.31925	0.414303			0.628887	0.240759	0.866363	1.20277
Q9Y2E5-2;Q9Y2E5	Q9Y2E5-2	Epididymis-specific alpha-mannosidase	MAN2B2	RPYVSYVN(0.795)N(0.205)SIAR	3	0.794514	748;748	NNGYQMQRRPYVSYVNNSIARNYYPMVQSAF	0.0101595	36.944	30.467	36.944	0.78321	748	alcohol metabolic process;carbohydrate metabolic process;cellular carbohydrate metabolic process;cellular metabolic process;cellular process;hexose metabolic process;mannose metabolic process;metabolic process;monosaccharide metabolic process;primary metabolic process;small molecule metabolic process	alpha-mannosidase activity;binding;carbohydrate binding;catalytic activity;cation binding;hydrolase activity;hydrolase activity, acting on glycosyl bonds;hydrolase activity, hydrolyzing O-glycosyl compounds;ion binding;mannosidase activity;metal ion binding;transition metal ion binding;zinc ion binding	extracellular membrane-bounded organelle;extracellular organelle;extracellular region part;extracellular vesicular exosome;membrane-bounded organelle;membrane-bounded vesicle;organelle;vesicle	Other glycan degradation	Alpha-mann_mid;Glyco_hydro_38;Glyco_hydro_38C		19.3932	21.6364	21.6539	23.6877	23.4354	23.6525	23.0997	22.5814	20.6136	+	RSV_Ctrl	1.6326	0.00872727	2.69737	3.15546			0.916171	0.123382	-1.49365	-1.73412
Q9Y4L1	Q9Y4L1	Hypoxia up-regulated protein 1	HYOU1	DKN(1)GTRAEPPLN(1)ASASDQGEK	4	1	931	PRPKDKNGTRAEPPLNASASDQGEKVIPPAG	6.88e-53	131.86	110.31	45.707	-1.6299	931	biological regulation;cellular component organization;cellular component organization or biogenesis;cellular macromolecule metabolic process;cellular membrane organization;cellular metabolic process;cellular process;cellular protein metabolic process;cellular response to chemical stimulus;cellular response to hypoxia;cellular response to organic substance;cellular response to oxygen levels;cellul…	adenyl nucleotide binding;adenyl ribonucleotide binding;ATP binding;binding;chaperone binding;nucleotide binding;protein binding;purine nucleotide binding;purine ribonucleoside triphosphate binding;purine ribonucleotide binding;ribonucleotide binding	adherens junction;anchoring junction;cell junction;cell part;cell-substrate adherens junction;cell-substrate junction;cytoplasmic membrane-bounded vesicle lumen;cytoplasmic part;cytoplasmic vesicle part;endocytic vesicle lumen;endoplasmic reticulum;endoplasmic reticulum lumen;endoplasmic reticulum part;extracellular membrane-bounded organelle;extracellular organelle;extracellular region;extracell…	Protein processing in endoplasmic reticulum	HSP70		22.8931	22.9835	23.4702	25.5944	26.0623	25.7319	23.8982	24.3784	24.5037	+	RSV_Ctrl	3.53335	0.00266667	2.6806	8.2049	+	RSV-KIAR_RSV	2.57637	0.0230303	-1.53613	-4.6418
Q9Y4L1	Q9Y4L1	Hypoxia up-regulated protein 1	HYOU1	LSALDN(0.007)LLN(0.993)HSSMFLK	2	0.992706	830	RKKWPERLSALDNLLNHSSMFLKGARLIPEM	0.00109551	53.491	20.788	53.491	0.5979	830	biological regulation;cellular component organization;cellular component organization or biogenesis;cellular macromolecule metabolic process;cellular membrane organization;cellular metabolic process;cellular process;cellular protein metabolic process;cellular response to chemical stimulus;cellular response to hypoxia;cellular response to organic substance;cellular response to oxygen levels;cellul…	adenyl nucleotide binding;adenyl ribonucleotide binding;ATP binding;binding;chaperone binding;nucleotide binding;protein binding;purine nucleotide binding;purine ribonucleoside triphosphate binding;purine ribonucleotide binding;ribonucleotide binding	adherens junction;anchoring junction;cell junction;cell part;cell-substrate adherens junction;cell-substrate junction;cytoplasmic membrane-bounded vesicle lumen;cytoplasmic part;cytoplasmic vesicle part;endocytic vesicle lumen;endoplasmic reticulum;endoplasmic reticulum lumen;endoplasmic reticulum part;extracellular membrane-bounded organelle;extracellular organelle;extracellular region;extracell…	Protein processing in endoplasmic reticulum	HSP70		23.057	22.7475	20.0282	24.3623	23.1326	23.1646	23.8011	24.0761	24.1113			0.703167	0.0986939	1.60892	1.40663			0.459319	0.436328	0.443021	0.857971
Q9Y639-3;Q9Y639-1;Q9Y639-4;Q9Y639-5;Q9Y639	Q9Y639-3	Neuroplastin	NPTN	KEN(0.001)GMPMDIVN(0.999)TSGR	3	0.999344	168;168;284;284;284	WIWRKKENGMPMDIVNTSGRFFIINKENYTE	0.00240175	38.808	32.532	38.808	-0.98604	168	biological adhesion;biological regulation;calcium ion homeostasis;cation homeostasis;cell adhesion;cell surface receptor linked signaling pathway;cell-cell adhesion;cellular calcium ion homeostasis;cellular cation homeostasis;cellular chemical homeostasis;cellular divalent inorganic cation homeostasis;cellular homeostasis;cellular ion homeostasis;cellular metal ion homeostasis;cellular process;ce…	binding;catalytic activity;cell adhesion molecule binding;fibroblast growth factor receptor binding;growth factor receptor binding;kinase activity;molecular transducer activity;phosphotransferase activity, alcohol group as acceptor;protein binding;protein kinase activity;protein tyrosine kinase activity;receptor activity;receptor binding;signal transducer activity;signaling receptor activity;tran…	cell part;cell surface;integral to membrane;intrinsic to membrane;membrane;membrane part;presynaptic membrane;synapse part;synaptic membrane		I-set		19.7259	21.8385	22.982	23.7803	23.2939	22.0101	22.407	22.8271	22.0537			0.624209	0.123921	1.51263	1.27097			0.449441	0.4172	-0.598808	-0.889275
Q9Y639-3;Q9Y639-1;Q9Y639-4;Q9Y639-5;Q9Y639	Q9Y639-3	Neuroplastin	NPTN	N(0.011)GVELSATRKN(0.744)ASN(0.244)MEYR	3	0.744351	81;81;197;197;197	SYWTKNGVELSATRKNASNMEYRINKPRAED	0.00547701	27.271	19.76	27.271	0.92945	81	biological adhesion;biological regulation;calcium ion homeostasis;cation homeostasis;cell adhesion;cell surface receptor linked signaling pathway;cell-cell adhesion;cellular calcium ion homeostasis;cellular cation homeostasis;cellular chemical homeostasis;cellular divalent inorganic cation homeostasis;cellular homeostasis;cellular ion homeostasis;cellular metal ion homeostasis;cellular process;ce…	binding;catalytic activity;cell adhesion molecule binding;fibroblast growth factor receptor binding;growth factor receptor binding;kinase activity;molecular transducer activity;phosphotransferase activity, alcohol group as acceptor;protein binding;protein kinase activity;protein tyrosine kinase activity;receptor activity;receptor binding;signal transducer activity;signaling receptor activity;tran…	cell part;cell surface;integral to membrane;intrinsic to membrane;membrane;membrane part;presynaptic membrane;synapse part;synaptic membrane		I-set		19.3764	20.5955	20.2416	23.6134	21.032	23.3777	23.659	23.6736	23.7125	+	RSV_Ctrl	1.352	0.01504	2.60316	2.60302			0.539549	0.295253	1.00734	1.09001
O00469;O00469-2;O00469-3	O00469	Procollagen-lysine,2-oxoglutarate 5-dioxygenase 2	PLOD2	LTHLHEGLPVKN(1)GTR	3	1	725;746;406	HPGRLTHLHEGLPVKNGTRYIAVSFIDP___	0.000344228	67.648	53.903	49.595	0.089356	725	cellular component organization;cellular component organization at cellular level;cellular component organization or biogenesis;cellular component organization or biogenesis at cellular level;cellular macromolecule metabolic process;cellular metabolic process;cellular process;cellular protein metabolic process;extracellular matrix organization;extracellular structure organization;macromolecule me…	binding;carboxylic acid binding;catalytic activity;cation binding;ion binding;iron ion binding;L-ascorbic acid binding;metal ion binding;oxidoreductase activity;oxidoreductase activity, acting on paired donors, with incorporation or reduction of molecular oxygen;oxidoreductase activity, acting on paired donors, with incorporation or reduction of molecular oxygen, 2-oxoglutarate as one donor, and …	cell part;cytoplasmic part;endoplasmic reticulum;endoplasmic reticulum membrane;endoplasmic reticulum part;extracellular membrane-bounded organelle;extracellular organelle;extracellular region part;extracellular vesicular exosome;intracellular membrane-bounded organelle;intracellular organelle;intracellular organelle part;intracellular part;membrane;membrane part;membrane-bounded organelle;membra…	Lysine degradation	2OG-FeII_Oxy		25.3348	25.3259	24.0562	24.4137	22.5145	24.6413	25.5874	23.0587	24.0401			0.587836	0.153903	-1.04917	-1.16985			0.137791	0.817821	0.372224	0.338957
O00469;O00469-2	O00469	Procollagen-lysine,2-oxoglutarate 5-dioxygenase 2	PLOD2	REAIN(1)ITLDHKCK	3	1	209;209	FYTKVYIDPLKREAINITLDHKCKIFQTLNG	0.000516563	77.776	71.298	77.776	-1.7316	209	cellular component organization;cellular component organization at cellular level;cellular component organization or biogenesis;cellular component organization or biogenesis at cellular level;cellular macromolecule metabolic process;cellular metabolic process;cellular process;cellular protein metabolic process;extracellular matrix organization;extracellular structure organization;macromolecule me…	binding;carboxylic acid binding;catalytic activity;cation binding;ion binding;iron ion binding;L-ascorbic acid binding;metal ion binding;oxidoreductase activity;oxidoreductase activity, acting on paired donors, with incorporation or reduction of molecular oxygen;oxidoreductase activity, acting on paired donors, with incorporation or reduction of molecular oxygen, 2-oxoglutarate as one donor, and …	cell part;cytoplasmic part;endoplasmic reticulum;endoplasmic reticulum membrane;endoplasmic reticulum part;extracellular membrane-bounded organelle;extracellular organelle;extracellular region part;extracellular vesicular exosome;intracellular membrane-bounded organelle;intracellular organelle;intracellular organelle part;intracellular part;membrane;membrane part;membrane-bounded organelle;membra…	Lysine degradation	2OG-FeII_Oxy		21.788	22.2948	22.2588	24.6365	24.359	24.8708	23.301	23.8562	19.6507	+	RSV_Ctrl	3.46924	0.00236364	2.50828	7.83082			0.821052	0.13376	-2.35281	-1.64837
O15230;O15230-2	O15230	Laminin subunit alpha-5	LAMA5	LVGGPVAGGDPN(1)QTIR	2	1	95;95	LYCKLVGGPVAGGDPNQTIRGQYCDICTAAN	0.00968098	41.695	36.154	41.695	-2.001	95	ameboidal cell migration;anatomical structure development;anatomical structure formation involved in morphogenesis;anatomical structure morphogenesis;angiogenesis;biological adhesion;biological regulation;branching involved in salivary gland morphogenesis;branching involved in ureteric bud morphogenesis;branching morphogenesis of a tube;cell adhesion;cell differentiation;cell junction assembly;ce…	binding;integrin binding;protein binding;protein complex binding;receptor binding;structural molecule activity	basal lamina;basement membrane;cell part;extracellular matrix;extracellular matrix part;extracellular membrane-bounded organelle;extracellular organelle;extracellular region;extracellular region part;extracellular space;extracellular vesicular exosome;intracellular membrane-bounded organelle;intracellular organelle;intracellular part;laminin complex;laminin-1 complex;laminin-10 complex;laminin-11…	Amoebiasis;ECM-receptor interaction;Focal adhesion;Pathways in cancer;Small cell lung cancer;Toxoplasmosis	Laminin_B;Laminin_EGF;Laminin_G_2;Laminin_I;Laminin_II;Laminin_N	ITGA6-ITGB4-LAMA5 complex;ITGA6-ITGB4-Laminin10/12 complex	19.2381	19.8417	19.7692	23.3788	23.5375	23.536	20.5833	20.9024	22.4303	+	RSV_Ctrl	4.39749	0	3.86776	13.0037	+	RSV-KIAR_RSV	1.72123	0.028963	-2.17873	-3.24021
O43157-2;O43157	O43157-2	Plexin-B1	PLXNB1	YTLDPN(1)ITSAGPTK	2	1	1070;1253	ERRLQRGQFKYTLDPNITSAGPTKSFLSGGR	0.00128416	67.136	55.553	67.136	-2.925	1070	anatomical structure morphogenesis;axon guidance;biological regulation;cell migration;cell motility;cell part morphogenesis;cell projection morphogenesis;cell projection organization;cell surface receptor linked signaling pathway;cellular component morphogenesis;cellular component movement;cellular component organization;cellular component organization at cellular level;cellular component organiz…	binding;GTPase activating protein binding;molecular transducer activity;protein binding;receptor activity;receptor binding;semaphorin receptor activity;semaphorin receptor binding;signal transducer activity;signaling receptor activity;transmembrane signaling receptor activity	cell part;extracellular region;integral to membrane;integral to plasma membrane;intracellular;intrinsic to membrane;intrinsic to plasma membrane;macromolecular complex;membrane;membrane part;plasma membrane;plasma membrane part;protein complex;receptor complex;semaphorin receptor complex	Axon guidance	Plexin_cytopl;PSI;Sema;TIG	PlexinB1-Nrp1 complex;PlexinC1-SEMA7A complex	20.7516	20.0308	19.3836	20.7747	20.6313	20.302	22.5953	22.6528	22.1434			0.541649	0.254086	0.513999	0.99014	+	RSV-KIAR_RSV	3.0512	0.0293333	1.89447	6.04564
O60487	O60487	Myelin protein zero-like protein 2	MPZL2	VLEAVN(1)GTDAR	2	1	39	IAAVEIYTSRVLEAVNGTDARLKCTFSSFAP	5.35e-08	105.46	68.875	61.344	1.5005	39	anatomical structure morphogenesis;biological adhesion;cell activation;cell adhesion;cell differentiation;cell-cell adhesion;cellular developmental process;cellular process;developmental process;homophilic cell adhesion;immune system process;leukocyte activation;leukocyte differentiation;lymphocyte activation;lymphocyte differentiation;T cell activation;T cell differentiation;T cell differentiati…		cell part;cytoskeleton;integral to membrane;intracellular non-membrane-bounded organelle;intracellular organelle;intracellular part;intrinsic to membrane;membrane;membrane part;non-membrane-bounded organelle;organelle;plasma membrane		V-set		22.0009	22.1876	22.2239	26.8391	27.3116	26.7969	24.304	25.2513	25.6337	+	RSV_Ctrl	4.95669	0	4.84504	17.373	+	RSV-KIAR_RSV	1.95966	0.0263415	-1.91953	-3.63355
O60568	O60568	Procollagen-lysine,2-oxoglutarate 5-dioxygenase 3	PLOD3	SAEFFN(1)YTVR	2	1	63	ETEGYLRFLRSAEFFNYTVRTLGLGEEWRGG	1.25e-06	110.38	92.323	80.706	0.55427	63	anatomical structure development;anatomical structure morphogenesis;basement membrane assembly;basement membrane organization;biological regulation;cell morphogenesis;cell morphogenesis involved in differentiation;cellular component assembly;cellular component assembly at cellular level;cellular component morphogenesis;cellular component organization;cellular component organization at cellular le…	binding;carboxylic acid binding;catalytic activity;cation binding;galactosyltransferase activity;glucosyltransferase activity;ion binding;iron ion binding;L-ascorbic acid binding;metal ion binding;oxidoreductase activity;oxidoreductase activity, acting on paired donors, with incorporation or reduction of molecular oxygen;oxidoreductase activity, acting on paired donors, with incorporation or redu…	cell part;cytoplasmic part;endoplasmic reticulum;endoplasmic reticulum membrane;endoplasmic reticulum part;extracellular membrane-bounded organelle;extracellular organelle;extracellular region part;extracellular vesicular exosome;intracellular membrane-bounded organelle;intracellular organelle;intracellular organelle part;intracellular part;membrane;membrane part;membrane-bounded organelle;membra…	Lysine degradation;Other types of O-glycan biosynthesis	2OG-FeII_Oxy		24.4147	24.2133	24.2063	25.422	25.7981	25.8803	25.4442	25.813	25.4412	+	RSV_Ctrl	3.087	0.00273684	1.42204	5.53851			0.28889	0.738307	-0.134012	-0.466204
O60637-3;O60637-2;O60637	O60637-3	Tetraspanin-3	TSPAN3	TYN(1)GTNPDAASR	2	0.999999	63;102;127	ENEVDRSIQKVYKTYNGTNPDAASRAIDYVQ	1.41e-38	133.32	121.73	133.32	0.64353	63			cell part;extracellular membrane-bounded organelle;extracellular organelle;extracellular region part;extracellular vesicular exosome;integral to membrane;intrinsic to membrane;membrane part;membrane-bounded organelle;membrane-bounded vesicle;organelle;vesicle		Tetraspannin		24.4991	21.357	25.1104	27.3998	27.5872	27.1741	24.984	24.9496	24.7177	+	RSV_Ctrl	1.47971	0.0105429	3.73153	2.94094	+	RSV-KIAR_RSV	4.17072	0	-2.50325	-10.1846
O60911	O60911	Cathepsin L2	CTSV	YRPEN(0.006)SVAN(0.994)DTGFTVVAPGKEK	4	0.993607	221	AVDEICKYRPENSVANDTGFTVVAPGKEKAL	4.81e-11	55.705	52.954	55.705	1.2188	221	aging;anatomical structure development;anatomical structure morphogenesis;antigen processing and presentation;antigen processing and presentation of exogenous antigen;antigen processing and presentation of exogenous peptide antigen;antigen processing and presentation of exogenous peptide antigen via MHC class II;antigen processing and presentation of peptide antigen;antigen processing and present…	aminopeptidase activity;binding;carboxypeptidase activity;catalytic activity;cysteine-type carboxypeptidase activity;cysteine-type endopeptidase activity;cysteine-type exopeptidase activity;cysteine-type peptidase activity;endopeptidase activity;exopeptidase activity;hydrolase activity;peptidase activity;peptidase activity, acting on L-amino acid peptides;peptide binding	apical part of cell;cell part;cell projection;cytoplasmic membrane-bounded vesicle;cytoplasmic part;cytoplasmic vesicle;external side of plasma membrane;extracellular membrane-bounded organelle;extracellular organelle;extracellular region;extracellular region part;extracellular space;extracellular vesicular exosome;intracellular membrane-bounded organelle;intracellular non-membrane-bounded organe…	Lysosome	Inhibitor_I29;Peptidase_C1		18.9096	19.1545	19.2284	21.4299	23.9132	21.1905	21.1387	21.1222	19.9846	+	RSV_Ctrl	1.61073	0.00879389	3.08041	3.15699			0.683855	0.192871	-1.42939	-1.3606
O75071	O75071	EF-hand calcium-binding domain-containing protein 14	EFCAB14	RQSLDQVTN(1)RTDTVK	3	1	347	DRSATLKRQSLDQVTNRTDTVKIQSIKKEDS	0.00657197	62.861	46.332	53.981	-0.96515	347		binding;calcium ion binding;cation binding;ion binding;metal ion binding					22.2861	23.4548	22.0271	22.9299	23.2191	22.6616	22.1701	22.4738	20.2362			0.302145	0.583721	0.347524	0.612166			0.846112	0.141302	-1.31013	-1.59965
O75503	O75503	Ceroid-lipofuscinosis neuronal protein 5	CLN5	NIETN(1)YTR	2	0.999994	255	NKLAEFGAEFKNIETNYTRIFLYSGEPTYLG	0.0314421	71.692	51.915	71.692	-0.27317	255	anatomical structure development;biological regulation;brain development;carbohydrate metabolic process;catabolic process;cation homeostasis;cell differentiation;cell maturation;cellular cation homeostasis;cellular chemical homeostasis;cellular developmental process;cellular homeostasis;cellular ion homeostasis;cellular macromolecule metabolic process;cellular metabolic process;cellular monovalen…	binding;carbohydrate binding;mannose binding;monosaccharide binding;sugar binding	cell part;cytoplasmic part;endoplasmic reticulum;extracellular membrane-bounded organelle;extracellular organelle;extracellular region part;extracellular vesicular exosome;Golgi apparatus;integral to membrane;intracellular membrane-bounded organelle;intracellular organelle;intracellular organelle part;intracellular part;intrinsic to membrane;lysosomal membrane;lysosome;lytic vacuole;membrane;memb…	Lysosome	CLN5		23.6902	24.0239	24.0482	24.5346	24.4728	24.2457	23.6919	23.1864	22.1547	+	RSV_Ctrl	1.57397	0.0332254	0.496924	2.02735	+	RSV-KIAR_RSV	1.42114	0.0386024	-1.4067	-2.50852
O75629	O75629	Protein CREG1	CREG1	LN(1)ITNIWVLDYFGGPK	2	0.999703	193	MKTWPSSHNWFFAKLNITNIWVLDYFGGPKI	3e-06	75.018	57.472	70.197	-0.83121	193	biological regulation;cell proliferation;developmental process;multicellular organismal development;multicellular organismal process;regulation of biological process;regulation of biosynthetic process;regulation of cellular biosynthetic process;regulation of cellular macromolecule biosynthetic process;regulation of cellular metabolic process;regulation of cellular process;regulation of gene expre…	binding;catalytic activity;coenzyme binding;cofactor binding;FMN binding;nucleotide binding;oxidoreductase activity;protein binding transcription factor activity;transcription cofactor activity;transcription corepressor activity;transcription factor binding transcription factor activity	cell part;extracellular membrane-bounded organelle;extracellular organelle;extracellular region part;extracellular vesicular exosome;intracellular organelle part;intracellular part;macromolecular complex;membrane-bounded organelle;membrane-bounded vesicle;nuclear part;nucleoplasm part;organelle;organelle part;protein complex;transcription factor complex;vesicle				18.8321	18.6319	19.3617	21.5888	20.9986	21.842	22.774	22.3494	22.6296	+	RSV_Ctrl	2.80389	0.00325	2.53455	5.8749	+	RSV-KIAR_RSV	1.78055	0.0345455	1.10789	2.92127
O75629	O75629	Protein CREG1	CREG1	VN(1)ETEMDIAK	2	1	160	PLCVHIMLSGTVTKVNETEMDIAKHSLFIRH	0.0045526	59.418	49.904	40.727	0.33056	160	biological regulation;cell proliferation;developmental process;multicellular organismal development;multicellular organismal process;regulation of biological process;regulation of biosynthetic process;regulation of cellular biosynthetic process;regulation of cellular macromolecule biosynthetic process;regulation of cellular metabolic process;regulation of cellular process;regulation of gene expre…	binding;catalytic activity;coenzyme binding;cofactor binding;FMN binding;nucleotide binding;oxidoreductase activity;protein binding transcription factor activity;transcription cofactor activity;transcription corepressor activity;transcription factor binding transcription factor activity	cell part;extracellular membrane-bounded organelle;extracellular organelle;extracellular region part;extracellular vesicular exosome;intracellular organelle part;intracellular part;macromolecular complex;membrane-bounded organelle;membrane-bounded vesicle;nuclear part;nucleoplasm part;organelle;organelle part;protein complex;transcription factor complex;vesicle				19.6292	18.2472	20.2673	24.8411	25.238	24.8403	21.7338	20.9009	21.3114	+	RSV_Ctrl	3.10245	0.0024186	5.5919	7.8678	+	RSV-KIAR_RSV	3.73674	0	-3.65778	-9.76735
O75882-3;O75882-2;O75882	O75882-3	Attractin	ATRN	IDSTGN(0.997)VTN(0.003)ELR	2	0.996776	342;416;416	KDKIYMYGGKIDSTGNVTNELRVFHIHNESW	1.25e-11	92.781	61.184	92.781	-4.9027	342	anatomical structure development;axon ensheathment;biological regulation;cellular process;cerebellum development;defense response;developmental process;ensheathment of neurons;inflammatory response;myelination;pigmentation;regulation of biological process;regulation of growth;regulation of multicellular organism growth;regulation of multicellular organismal process;response to chemical stimulus;r…	binding;carbohydrate binding;receptor activity	cell part;cytoplasm;extracellular membrane-bounded organelle;extracellular organelle;extracellular region part;extracellular space;extracellular vesicular exosome;integral to membrane;integral to plasma membrane;intracellular part;intrinsic to membrane;intrinsic to plasma membrane;membrane;membrane part;membrane-bounded organelle;membrane-bounded vesicle;organelle;plasma membrane;plasma membrane …		CUB;Kelch_1;Lectin_C;PSI		22.0836	19.0682	21.5961	20.8521	21.0294	23.9968	20.2861	25.5323	20.7434			0.307465	0.490757	1.04346	0.703444			0.0394283	0.932355	0.227842	0.110418
O75976-2;O75976	O75976-2	Carboxypeptidase D	CPD	FANEYPN(1)ITR	2	1	275;522	PDMEIFLRRFANEYPNITRLYSLGKSVESRE	2.33e-06	108.7	97.532	108.7	-1.3215	275		binding;carboxypeptidase activity;catalytic activity;cation binding;exopeptidase activity;hydrolase activity;ion binding;metal ion binding;metallocarboxypeptidase activity;metalloexopeptidase activity;metallopeptidase activity;peptidase activity;peptidase activity, acting on L-amino acid peptides;serine hydrolase activity;serine-type carboxypeptidase activity;serine-type exopeptidase activity;ser…	cell part;extracellular membrane-bounded organelle;extracellular organelle;extracellular region part;extracellular vesicular exosome;integral to membrane;intrinsic to membrane;membrane;membrane part;membrane-bounded organelle;membrane-bounded vesicle;organelle;vesicle		Peptidase_M14		23.6162	23.6794	23.5823	20.3271	20.9763	21.6129	24.1413	24.2073	23.6981	+	RSV_Ctrl	2.6889	0.00288889	-2.65383	-5.61947	+	RSV-KIAR_RSV	2.77857	0.0275	3.04344	6.03685
O95297-5;O95297-3;O95297-2;O95297	O95297-5	Myelin protein zero-like protein 1	MPZL1	EIFVAN(1)GTQGK	2	1	50;50;49;50	VSALEVYTPKEIFVANGTQGKLTCKFKSTST	1.33e-07	89.731	44.133	81.525	-0.30853	50	biological regulation;cell communication;cell surface receptor linked signaling pathway;cell-cell signaling;cellular process;cellular response to stimulus;enzyme linked receptor protein signaling pathway;regulation of biological process;regulation of cellular process;response to stimulus;signal transduction;signaling;transmembrane receptor protein tyrosine kinase signaling pathway	structural molecule activity	adherens junction;anchoring junction;cell junction;cell part;cell surface;cell-substrate adherens junction;cell-substrate junction;focal adhesion;integral to membrane;integral to plasma membrane;intrinsic to membrane;intrinsic to plasma membrane;membrane part;plasma membrane part	Cell adhesion molecules (CAMs)	V-set		23.3539	25.5148	25.7442	26.5066	26.5297	26.5592	25.6432	25.552	25.7169	+	RSV_Ctrl	1.02386	0.0405198	1.66084	1.92772	+	RSV-KIAR_RSV	4.23887	0.0244444	-0.894436	-5.96026
O95302;O95302-3	O95302	Peptidyl-prolyl cis-trans isomerase FKBP9	FKBP9	YHYN(0.997)GTFLDGTLFDSSHN(0.003)R	3	0.996721	174;227	CPRTIQVSDFVRYHYNGTFLDGTLFDSSHNR	0.00257296	30.945	26.967	30.945	-0.8541	174	cellular macromolecule metabolic process;cellular metabolic process;cellular process;cellular protein metabolic process;chaperone-mediated protein folding;macromolecule metabolic process;macromolecule modification;metabolic process;peptidyl-amino acid modification;peptidyl-proline modification;primary metabolic process;protein folding;protein metabolic process;protein modification process;protein…	binding;calcium ion binding;catalytic activity;cation binding;cis-trans isomerase activity;drug binding;FK506 binding;ion binding;isomerase activity;macrolide binding;metal ion binding;peptidyl-prolyl cis-trans isomerase activity	cell part;cytoplasmic part;endoplasmic reticulum;endoplasmic reticulum membrane;endoplasmic reticulum part;intracellular membrane-bounded organelle;intracellular organelle;intracellular organelle part;intracellular part;membrane;membrane part;membrane-bounded organelle;organelle;organelle membrane;organelle part		FKBP_C		18.5482	19.6891	19.3562	21.739	22.2351	22.6274	20.4061	21.6813	18.0814	+	RSV_Ctrl	2.67342	0.00292958	3.0027	5.71714			0.9236	0.112137	-2.14427	-1.80996
O95857	O95857	Tetraspanin-13	TSPAN13	SVN(0.001)PN(0.999)DTCLASCVK	2	0.999158	137	IQRNLNCCGFRSVNPNDTCLASCVKSDHSCS	7.59e-13	89.992	83.089	89.992	-0.15064	137			cell part;integral to membrane;integral to plasma membrane;intrinsic to membrane;intrinsic to plasma membrane;membrane;membrane part;plasma membrane part		Tetraspannin		21.4685	21.2346	20.492	23.4653	22.4482	22.6675	24.172	21.548	24.434	+	RSV_Ctrl	1.8657	0.00845528	1.7953	3.40802			0.20891	0.733143	0.524363	0.489205
P00533;P00533-4;P00533-3;P00533-2	P00533	Epidermal growth factor receptor	EGFR	DSLSIN(1)ATNIK	1	1	352;352;352;352	CNGIGIGEFKDSLSINATNIKHFKNCTSISG	8.59e-24	148.56	102.1	148.56	-0.35026	352	activation of phospholipase A2 activity;activation of phospholipase A2 activity by calcium-mediated signaling;activation of phospholipase C activity;alkanesulfonate metabolic process;anatomical structure development;anatomical structure morphogenesis;astrocyte activation;axon guidance;behavior;biological adhesion;biological regulation;biosynthetic process;calcium-mediated signaling;cation homeost…	actin binding;actin filament binding;adenyl nucleotide binding;adenyl ribonucleotide binding;ATP binding;binding;catalytic activity;chromatin binding;cytoskeletal protein binding;DNA binding;double-stranded DNA binding;enzyme binding;epidermal growth factor-activated receptor activity;identical protein binding;kinase activity;MAP kinase kinase kinase activity;molecular transducer activity;nucleic…	adherens junction;anchoring junction;apical plasma membrane;basolateral plasma membrane;cell junction;cell part;cell surface;cell-substrate adherens junction;cell-substrate junction;cytoplasm;cytoplasmic membrane-bounded vesicle;cytoplasmic part;cytoplasmic vesicle;early endosome membrane;endocytic vesicle;endoplasmic reticulum membrane;endoplasmic reticulum part;endosomal part;endosome;endosome …	Adherens junction;Bladder cancer;Calcium signaling pathway;Cytokine-cytokine receptor interaction;Dorso-ventral axis formation;Endocytosis;Endometrial cancer;Epithelial cell signaling in Helicobacter pylori infection;ErbB signaling pathway;Focal adhesion;Gap junction;Glioma;GnRH signaling pathway;Hepatitis C;MAPK signaling pathway;MAPK signaling pathway - fly;Melanoma;Non-small cell lung cancer;P…	Furin-like;Pkinase_Tyr;Recep_L_domain	CIN85-CBL-SH3GL2-EGFR complex, EGF stimulated;EGFR-CBL-GRB2 complex;EGFR-containing signaling complex;ITGAV-ITGB3-EGFR complex;Multiprotein complex (monoubiquitination);PARK2-EPS15-EGFR;RIN1-STAM2-EGFR complex, EGF stimulated;SH3KBP1-CBLB-EGFR complex;SNX complex (SNX1a, SNX2, SNX4, EGFR)	26.4245	26.0015	26.7831	27.9242	25.1867	25.107	26.5062	26.2193	25.8302			0.127061	0.828232	-0.330401	-0.313709			0.0404703	0.931245	0.112625	0.107615
P00533;P00533-4;P00533-3	P00533	Epidermal growth factor receptor	EGFR	TCPAGVMGEN(0.827)N(0.173)TLVWK	2	0.827437	603;603;603	GPHCVKTCPAGVMGENNTLVWKYADAGHVCH	3.56e-15	90.348	82.223	90.348	-0.076437	603	activation of phospholipase A2 activity;activation of phospholipase A2 activity by calcium-mediated signaling;activation of phospholipase C activity;alkanesulfonate metabolic process;anatomical structure development;anatomical structure morphogenesis;astrocyte activation;axon guidance;behavior;biological adhesion;biological regulation;biosynthetic process;calcium-mediated signaling;cation homeost…	actin binding;actin filament binding;adenyl nucleotide binding;adenyl ribonucleotide binding;ATP binding;binding;catalytic activity;chromatin binding;cytoskeletal protein binding;DNA binding;double-stranded DNA binding;enzyme binding;epidermal growth factor-activated receptor activity;identical protein binding;kinase activity;MAP kinase kinase kinase activity;molecular transducer activity;nucleic…	adherens junction;anchoring junction;apical plasma membrane;basolateral plasma membrane;cell junction;cell part;cell surface;cell-substrate adherens junction;cell-substrate junction;cytoplasm;cytoplasmic membrane-bounded vesicle;cytoplasmic part;cytoplasmic vesicle;early endosome membrane;endocytic vesicle;endoplasmic reticulum membrane;endoplasmic reticulum part;endosomal part;endosome;endosome …	Adherens junction;Bladder cancer;Calcium signaling pathway;Cytokine-cytokine receptor interaction;Dorso-ventral axis formation;Endocytosis;Endometrial cancer;Epithelial cell signaling in Helicobacter pylori infection;ErbB signaling pathway;Focal adhesion;Gap junction;Glioma;GnRH signaling pathway;Hepatitis C;MAPK signaling pathway;MAPK signaling pathway - fly;Melanoma;Non-small cell lung cancer;P…	Furin-like;Pkinase_Tyr;Recep_L_domain	CIN85-CBL-SH3GL2-EGFR complex, EGF stimulated;EGFR-CBL-GRB2 complex;EGFR-containing signaling complex;ITGAV-ITGB3-EGFR complex;Multiprotein complex (monoubiquitination);PARK2-EPS15-EGFR;RIN1-STAM2-EGFR complex, EGF stimulated;SH3KBP1-CBLB-EGFR complex;SNX complex (SNX1a, SNX2, SNX4, EGFR)	23.3824	23.3988	24.4658	24.409	24.2454	24.4898	23.7094	23.3314	23.5936			0.799378	0.104848	0.632348	1.35826	+	RSV-KIAR_RSV	2.48749	0.028381	-0.836611	-3.59201
P01033	P01033	Metalloproteinase inhibitor 1	TIMP1	FVGTPEVN(1)QTTLYQRYEIK	3	1	53	SDLVIRAKFVGTPEVNQTTLYQRYEIKMTKM	2.01e-265	186.16	165.43	20.949	0.92486	53	aging;biological regulation;blood coagulation;cell activation;cellular component disassembly;cellular component disassembly at cellular level;cellular component organization;cellular component organization at cellular level;cellular component organization or biogenesis;cellular component organization or biogenesis at cellular level;cellular process;coagulation;developmental process;establishment …	binding;cation binding;cytokine activity;endopeptidase inhibitor activity;endopeptidase regulator activity;enzyme binding;enzyme inhibitor activity;enzyme regulator activity;ion binding;metal ion binding;metalloendopeptidase inhibitor activity;metalloenzyme inhibitor activity;metalloenzyme regulator activity;peptidase inhibitor activity;peptidase regulator activity;protease binding;protein bindin…	basement membrane;cell part;cytoplasmic membrane-bounded vesicle lumen;cytoplasmic part;cytoplasmic vesicle part;extracellular matrix;extracellular matrix part;extracellular membrane-bounded organelle;extracellular organelle;extracellular region;extracellular region part;extracellular space;extracellular vesicular exosome;intracellular organelle part;intracellular part;membrane-bounded organelle;…		TIMP	MMP-9-TIMP-1-LRP complex	23.0084	22.622	23.0687	26.7734	26.91	26.9348	26.3008	26.2097	26.4844	+	RSV_Ctrl	4.93349	0	3.97302	15.9771	+	RSV-KIAR_RSV	2.3268	0.0356216	-0.541108	-2.7735
P02751-2;P02751-16;P02751-12;P02751-4;P02751-10;P02751-6;P02751-5;P02751-9;P02751-14;P02751-13;P02751-8;P02751-17;P02751-3;P02751-11;P02751;P02751-7;P02751-15	P02751-2	Fibronectin;Anastellin;Ugl-Y1;Ugl-Y2;Ugl-Y3	FN1	RHEEGHMLN(1)CTCFGQGR	4	1	527;542;542;542;542;542;542;542;542;542;542;542;542;542;542;542;542	VNDTFHKRHEEGHMLNCTCFGQGRGRWKCDP	0.0005473	44.045	42.793	26.55	-1.7471	527	acute inflammatory response;acute-phase response;anatomical structure formation involved in morphogenesis;anatomical structure morphogenesis;angiogenesis;biological adhesion;biological regulation;blood coagulation;calcium-independent cell-matrix adhesion;cell activation;cell adhesion;cell differentiation;cell junction assembly;cell junction organization;cell migration;cell morphogenesis;cell morp…	binding;carbohydrate binding;collagen binding;enzyme activator activity;enzyme binding;enzyme regulator activity;glycosaminoglycan binding;heparin binding;integrin binding;pattern binding;peptidase activator activity;peptidase regulator activity;polysaccharide binding;protease binding;protein binding;protein complex binding;receptor binding	apical plasma membrane;basal lamina;blood microparticle;cell part;cytoplasmic membrane-bounded vesicle lumen;cytoplasmic part;cytoplasmic vesicle part;endoplasmic reticulum-Golgi intermediate compartment;extracellular matrix;extracellular matrix part;extracellular membrane-bounded organelle;extracellular organelle;extracellular region;extracellular region part;extracellular space;extracellular ve…	Amoebiasis;Bacterial invasion of epithelial cells;ECM-receptor interaction;Focal adhesion;Pathways in cancer;Regulation of actin cytoskeleton;Small cell lung cancer	fn1;fn2;fn3	FN1-TGM2 complex;ITGA2B-ITGB3-FN1-TGM2 complex;ITGA5-ITGB1-FN-1-NOV complex;ITGA5-ITGB1-FN1-TGM2 complex;ITGB6-FYN-FN1 complex	20.7883	21.2752	21.5951	21.2236	24.3973	24.1579	20.3738	21.901	23.4147			0.909563	0.0534444	2.04011	1.77873			0.433599	0.378915	-1.36311	-0.942695
P02786	P02786	Transferrin receptor protein 1;Transferrin receptor protein 1, serum form	TFRC	KQN(0.001)N(0.003)GAFN(0.997)ETLFR	2	0.996723	727	LLENLKLRKQNNGAFNETLFRNQLALATWTI	0.00260654	64.104	47.33	64.104	1.5322	727	biological regulation;cation homeostasis;cation transport;cell differentiation;cellular cation homeostasis;cellular chemical homeostasis;cellular developmental process;cellular homeostasis;cellular ion homeostasis;cellular iron ion homeostasis;cellular metal ion homeostasis;cellular process;cellular response to chemical stimulus;cellular response to drug;cellular response to stimulus;chemical hom…	binding;cargo receptor activity;double-stranded RNA binding;identical protein binding;nucleic acid binding;protein binding;receptor activity;RNA binding;transferrin receptor activity	blood microparticle;cell part;cell surface;coated pit;cytoplasmic membrane-bounded vesicle;cytoplasmic part;cytoplasmic vesicle;endosome;external side of plasma membrane;extracellular membrane-bounded organelle;extracellular organelle;extracellular region;extracellular region part;extracellular space;extracellular vesicular exosome;integral to membrane;integral to plasma membrane;intracellular me…	Endocytosis;Hematopoietic cell lineage;Phagosome	PA;Peptidase_M28;TFR_dimer	SNX complex (SNX1a, SNX2, SNX4, TFRC)	21.5823	21.3339	21.525	23.1664	24.6008	23.3875	23.0471	22.866	22.7558	+	RSV_Ctrl	2.1098	0.0055	2.2378	4.0528			0.847756	0.162676	-0.828538	-1.49584
P03423	P03423			EVPTTKPTEEPTIN(1)TTK	3	1	237	SKEVPTTKPTEEPTINTTKTNIITTLLTSNT	0.000374102	55.546	50.846	50.188	2.0469	237							18.7404	19.3627	20.2181	22.9889	22.0761	22.5012	20.6187	21.2888	19.8545	+	RSV_Ctrl	2.44417	0.00250602	3.08168	5.11056	+	RSV-KIAR_RSV	1.77029	0.0295094	-1.93476	-3.27284
P03423	P03423			TKN(1)TTTTQTQPSKPTTK	3	1	135	PGVKSTLQSTTVKTKNTTTTQTQPSKPTTKQ	1e-37	116.04	107.03	66.068	1.7151	135							19.8099	18.9887	19.5652	21.6575	24.1789	21.9156	24.8138	21.0964	21.1671	+	RSV_Ctrl	1.69575	0.009216	3.1294	3.33948			0.0528225	0.918384	-0.224906	-0.143645
P04062-3;P04062-4;P04062-5;P04062-2;P04062	P04062-3	Glucosylceramidase	GBA	DLGPTLAN(0.999)STHHN(0.001)VR	3	0.999334	148;222;260;289;309	HQRDFIARDLGPTLANSTHHNVRLLMLDDQR	0.0020152	49.188	38.142	49.188	2.2289	148	alcohol biosynthetic process;alcohol metabolic process;amine metabolic process;anatomical structure morphogenesis;biological regulation;biosynthetic process;carbohydrate metabolic process;catabolic process;cellular biosynthetic process;cellular catabolic process;cellular lipid catabolic process;cellular lipid metabolic process;cellular metabolic process;cellular nitrogen compound biosynthetic pro…	binding;catalytic activity;ceramidase activity;glucosylceramidase activity;hydrolase activity;hydrolase activity, acting on carbon-nitrogen (but not peptide) bonds;hydrolase activity, acting on carbon-nitrogen (but not peptide) bonds, in linear amides;hydrolase activity, acting on glycosyl bonds;hydrolase activity, hydrolyzing O-glycosyl compounds;protein binding;receptor binding	cell part;cytoplasmic part;extracellular membrane-bounded organelle;extracellular organelle;extracellular region part;extracellular vesicular exosome;intracellular organelle lumen;intracellular organelle part;intracellular part;lysosomal lumen;lysosomal membrane;membrane;membrane-bounded organelle;membrane-bounded vesicle;membrane-enclosed lumen;organelle;organelle lumen;organelle membrane;organe…	Lysosome;Other glycan degradation;Sphingolipid metabolism	Glyco_hydro_30		23.5295	24.205	24.6069	23.5286	21.3821	19.8507	23.6447	23.6297	22.907	+	RSV_Ctrl	1.0679	0.032213	-2.52663	-2.08466			0.759377	0.162478	1.80662	1.51297
P04156-2;P04156	P04156-2	Major prion protein	PRNP	GEN(1)FTETDVK	2	1	190;197	ITIKQHTVTTTTKGENFTETDVKMMERVVEQ	0.0193268	46.955	29.224	46.955	0.63558	190	axon guidance;behavior;biological regulation;cation homeostasis;cell cycle arrest;cell cycle process;cellular cation homeostasis;cellular chemical homeostasis;cellular component assembly;cellular component organization;cellular component organization or biogenesis;cellular copper ion homeostasis;cellular homeostasis;cellular ion homeostasis;cellular process;cellular response to chemical stimulus;…	binding;cation binding;copper ion binding;cytoskeletal protein binding;identical protein binding;ion binding;metal ion binding;microtubule binding;protein binding;transition metal ion binding;tubulin binding	anchored to membrane;cell part;cell surface;cytoplasm;cytoplasmic part;endoplasmic reticulum;extracellular membrane-bounded organelle;extracellular organelle;extracellular region part;extracellular vesicular exosome;extrinsic to membrane;Golgi apparatus;intracellular membrane-bounded organelle;intracellular organelle;intracellular part;intrinsic to membrane;membrane;membrane part;membrane raft;me…	Prion diseases	Prion;Prion_bPrPp	PRNP homo-oligomer complex;PRNP-ApolopoproteinE3 complex	19.1044	20.5527	19.3761	23.8134	23.5126	23.4054	21.0062	24.0056	20.421	+	RSV_Ctrl	2.97065	0.002	3.89939	6.95145			0.723562	0.175565	-1.76615	-1.45127
P09923;P10696;P05187	P09923	Intestinal-type alkaline phosphatase;Alkaline phosphatase, placental-like;Alkaline phosphatase, placental type	ALPI;ALPPL2;ALPP	FNQCN(0.988)TTRGN(0.012)EVISVMNR	3	0.987744	141;141;144	FQTIGLSAAARFNQCNTTRGNEVISVMNRAK	1.24e-07	62.94	57.55	62.94	-0.56985	141	cellular metabolic process;cellular process;dephosphorylation;metabolic process;phosphate-containing compound metabolic process;phosphorus metabolic process	alkaline phosphatase activity;binding;catalytic activity;cation binding;enzyme binding;hydrolase activity;hydrolase activity, acting on ester bonds;ion binding;magnesium ion binding;metal ion binding;phosphatase activity;phosphoric ester hydrolase activity;protease binding;protein binding;transition metal ion binding;zinc ion binding	anchored to membrane;cell part;cell surface;integral to membrane;intrinsic to membrane;membrane;membrane part;plasma membrane	Aminobenzoate degradation;Folate biosynthesis;Two-component system	Alk_phosphatase		19.4378	19.889	19.8416	24.9748	24.7018	25.0819	20.7808	23.3297	22.5035	+	RSV_Ctrl	5.04348	0	5.19668	18.3968	+	RSV-KIAR_RSV	1.63338	0.0307119	-2.71485	-3.15942
P05556;P05556-2;P05556-5;P05556-4;P05556-3	P05556	Integrin beta-1	ITGB1	CHEGN(1)GTFECGACR	3	1	481;481;481;481;481	CQSEGIPESPKCHEGNGTFECGACRCNEGRV	3.29e-187	175.21	174.03	89.231	0.6531	481	actin cytoskeleton organization;actin filament-based process;actomyosin structure organization;anatomical structure homeostasis;anatomical structure morphogenesis;associative learning;axon extension;axon guidance;B cell activation;B cell differentiation;behavior;biological adhesion;biological regulation;blood coagulation;blood vessel endothelial cell migration;calcium ion homeostasis;calcium-inde…	actin binding;binding;cation binding;cell adhesion molecule binding;cytoskeletal protein binding;enzyme binding;ion binding;metal ion binding;peptide binding;protease binding;protein binding;protein dimerization activity;protein heterodimerization activity;receptor activity;viral receptor activity	acrosomal vesicle;adherens junction;alpha10-beta1 integrin complex;alpha11-beta1 integrin complex;alpha1-beta1 integrin complex;alpha2-beta1 integrin complex;alpha3-beta1 integrin complex;alpha7-beta1 integrin complex;alpha8-beta1 integrin complex;alpha9-beta1 integrin complex;anchoring junction;basement membrane;cell division site part;cell junction;cell part;cell projection;cell projection memb…	Arrhythmogenic right ventricular cardiomyopathy (ARVC);Axon guidance;Bacterial invasion of epithelial cells;Cell adhesion molecules (CAMs);Dilated cardiomyopathy;ECM-receptor interaction;Focal adhesion;Hypertrophic cardiomyopathy (HCM);Leishmaniasis;Leukocyte transendothelial migration;Pathogenic Escherichia coli infection;Pathways in cancer;Phagosome;Regulation of actin cytoskeleton;Shigellosis;…	EGF_2;Integrin_b_cyt;Integrin_B_tail;Integrin_beta	CD98-LAT2-ITGB1 complex;ITGA10-ITGB1 complex;ITGA11-ITGB1 complex;ITGA11-ITGB1-COL1A1 complex;ITGA1-ITGB1-COL6A3 complex;ITGA1-ITGB1-PTPN2 complex;ITGA2-ITGB1 complex;ITGA2-ITGB1-CD47 complex;ITGA2-ITGB1-CHAD complex;ITGA2-ITGB1-COL6A3 complex;ITGA3-ITGB1 complex;ITGA3-ITGB1-BSG complex;ITGA3-ITGB1-CD151 complex;ITGA3-ITGB1-CD63 complex;ITGA3-ITGB1-THBS1 complex;ITGA4-ITGB1 complex;ITGA4-ITGB1-CD…	24.4378	24.3914	24.1877	23.443	23.2192	23.512	23.9056	23.5775	21.5151	+	RSV_Ctrl	2.89713	0.00373913	-0.947559	-4.36478			0.200432	0.741278	-0.391979	-0.459324
P05556;P05556-2;P05556-5;P05556-4;P05556-3	P05556	Integrin beta-1	ITGB1	KDTCTQECSYFN(1)ITK	2	1	669;669;669;669;669	KGEKKDTCTQECSYFNITKVESRDKLPQPVQ	0	219.58	203.05	203.99	1.4582	669	actin cytoskeleton organization;actin filament-based process;actomyosin structure organization;anatomical structure homeostasis;anatomical structure morphogenesis;associative learning;axon extension;axon guidance;B cell activation;B cell differentiation;behavior;biological adhesion;biological regulation;blood coagulation;blood vessel endothelial cell migration;calcium ion homeostasis;calcium-inde…	actin binding;binding;cation binding;cell adhesion molecule binding;cytoskeletal protein binding;enzyme binding;ion binding;metal ion binding;peptide binding;protease binding;protein binding;protein dimerization activity;protein heterodimerization activity;receptor activity;viral receptor activity	acrosomal vesicle;adherens junction;alpha10-beta1 integrin complex;alpha11-beta1 integrin complex;alpha1-beta1 integrin complex;alpha2-beta1 integrin complex;alpha3-beta1 integrin complex;alpha7-beta1 integrin complex;alpha8-beta1 integrin complex;alpha9-beta1 integrin complex;anchoring junction;basement membrane;cell division site part;cell junction;cell part;cell projection;cell projection memb…	Arrhythmogenic right ventricular cardiomyopathy (ARVC);Axon guidance;Bacterial invasion of epithelial cells;Cell adhesion molecules (CAMs);Dilated cardiomyopathy;ECM-receptor interaction;Focal adhesion;Hypertrophic cardiomyopathy (HCM);Leishmaniasis;Leukocyte transendothelial migration;Pathogenic Escherichia coli infection;Pathways in cancer;Phagosome;Regulation of actin cytoskeleton;Shigellosis;…	EGF_2;Integrin_b_cyt;Integrin_B_tail;Integrin_beta	CD98-LAT2-ITGB1 complex;ITGA10-ITGB1 complex;ITGA11-ITGB1 complex;ITGA11-ITGB1-COL1A1 complex;ITGA1-ITGB1-COL6A3 complex;ITGA1-ITGB1-PTPN2 complex;ITGA2-ITGB1 complex;ITGA2-ITGB1-CD47 complex;ITGA2-ITGB1-CHAD complex;ITGA2-ITGB1-COL6A3 complex;ITGA3-ITGB1 complex;ITGA3-ITGB1-BSG complex;ITGA3-ITGB1-CD151 complex;ITGA3-ITGB1-CD63 complex;ITGA3-ITGB1-THBS1 complex;ITGA4-ITGB1 complex;ITGA4-ITGB1-CD…	24.8633	25.0166	24.8042	25.6477	25.3043	25.9735	24.4868	24.53	24.4633	+	RSV_Ctrl	1.67178	0.0183077	0.747173	2.4635	+	RSV-KIAR_RSV	2.38805	0.0227368	-1.1485	-3.904
P05556;P05556-2;P05556-5;P05556-4;P05556-3	P05556	Integrin beta-1	ITGB1	N(1)PCTSEQN(1)CTSPFSYK	2	1	212;212;212;212;212	STTPAKLRNPCTSEQNCTSPFSYKNVLSLTN	2.05e-46	122.12	119.73	87.388	4.7108	212	actin cytoskeleton organization;actin filament-based process;actomyosin structure organization;anatomical structure homeostasis;anatomical structure morphogenesis;associative learning;axon extension;axon guidance;B cell activation;B cell differentiation;behavior;biological adhesion;biological regulation;blood coagulation;blood vessel endothelial cell migration;calcium ion homeostasis;calcium-inde…	actin binding;binding;cation binding;cell adhesion molecule binding;cytoskeletal protein binding;enzyme binding;ion binding;metal ion binding;peptide binding;protease binding;protein binding;protein dimerization activity;protein heterodimerization activity;receptor activity;viral receptor activity	acrosomal vesicle;adherens junction;alpha10-beta1 integrin complex;alpha11-beta1 integrin complex;alpha1-beta1 integrin complex;alpha2-beta1 integrin complex;alpha3-beta1 integrin complex;alpha7-beta1 integrin complex;alpha8-beta1 integrin complex;alpha9-beta1 integrin complex;anchoring junction;basement membrane;cell division site part;cell junction;cell part;cell projection;cell projection memb…	Arrhythmogenic right ventricular cardiomyopathy (ARVC);Axon guidance;Bacterial invasion of epithelial cells;Cell adhesion molecules (CAMs);Dilated cardiomyopathy;ECM-receptor interaction;Focal adhesion;Hypertrophic cardiomyopathy (HCM);Leishmaniasis;Leukocyte transendothelial migration;Pathogenic Escherichia coli infection;Pathways in cancer;Phagosome;Regulation of actin cytoskeleton;Shigellosis;…	EGF_2;Integrin_b_cyt;Integrin_B_tail;Integrin_beta	CD98-LAT2-ITGB1 complex;ITGA10-ITGB1 complex;ITGA11-ITGB1 complex;ITGA11-ITGB1-COL1A1 complex;ITGA1-ITGB1-COL6A3 complex;ITGA1-ITGB1-PTPN2 complex;ITGA2-ITGB1 complex;ITGA2-ITGB1-CD47 complex;ITGA2-ITGB1-CHAD complex;ITGA2-ITGB1-COL6A3 complex;ITGA3-ITGB1 complex;ITGA3-ITGB1-BSG complex;ITGA3-ITGB1-CD151 complex;ITGA3-ITGB1-CD63 complex;ITGA3-ITGB1-THBS1 complex;ITGA4-ITGB1 complex;ITGA4-ITGB1-CD…	22.4953	24.5938	25.4104	27.7363	27.4689	27.8212	25.446	25.5807	25.424	+	RSV_Ctrl	1.79659	0.00776271	3.50893	3.60012	+	RSV-KIAR_RSV	4.32194	0	-2.19187	-10.1051
P05556;P05556-2;P05556-5;P05556-4;P05556-3	P05556	Integrin beta-1	ITGB1	SCGECIQAGPN(0.001)CGWCTN(0.999)STFLQEGMPTSAR	3	0.998878	50;50;50;50;50	CGECIQAGPNCGWCTNSTFLQEGMPTSARCD	2.83e-89	110.9	110.48	110.9	0.39041	50	actin cytoskeleton organization;actin filament-based process;actomyosin structure organization;anatomical structure homeostasis;anatomical structure morphogenesis;associative learning;axon extension;axon guidance;B cell activation;B cell differentiation;behavior;biological adhesion;biological regulation;blood coagulation;blood vessel endothelial cell migration;calcium ion homeostasis;calcium-inde…	actin binding;binding;cation binding;cell adhesion molecule binding;cytoskeletal protein binding;enzyme binding;ion binding;metal ion binding;peptide binding;protease binding;protein binding;protein dimerization activity;protein heterodimerization activity;receptor activity;viral receptor activity	acrosomal vesicle;adherens junction;alpha10-beta1 integrin complex;alpha11-beta1 integrin complex;alpha1-beta1 integrin complex;alpha2-beta1 integrin complex;alpha3-beta1 integrin complex;alpha7-beta1 integrin complex;alpha8-beta1 integrin complex;alpha9-beta1 integrin complex;anchoring junction;basement membrane;cell division site part;cell junction;cell part;cell projection;cell projection memb…	Arrhythmogenic right ventricular cardiomyopathy (ARVC);Axon guidance;Bacterial invasion of epithelial cells;Cell adhesion molecules (CAMs);Dilated cardiomyopathy;ECM-receptor interaction;Focal adhesion;Hypertrophic cardiomyopathy (HCM);Leishmaniasis;Leukocyte transendothelial migration;Pathogenic Escherichia coli infection;Pathways in cancer;Phagosome;Regulation of actin cytoskeleton;Shigellosis;…	EGF_2;Integrin_b_cyt;Integrin_B_tail;Integrin_beta	CD98-LAT2-ITGB1 complex;ITGA10-ITGB1 complex;ITGA11-ITGB1 complex;ITGA11-ITGB1-COL1A1 complex;ITGA1-ITGB1-COL6A3 complex;ITGA1-ITGB1-PTPN2 complex;ITGA2-ITGB1 complex;ITGA2-ITGB1-CD47 complex;ITGA2-ITGB1-CHAD complex;ITGA2-ITGB1-COL6A3 complex;ITGA3-ITGB1 complex;ITGA3-ITGB1-BSG complex;ITGA3-ITGB1-CD151 complex;ITGA3-ITGB1-CD63 complex;ITGA3-ITGB1-THBS1 complex;ITGA4-ITGB1 complex;ITGA4-ITGB1-CD…	19.7266	19.1726	19.9476	20.9277	21.021	21.0616	23.6199	23.1632	23.6285	+	RSV_Ctrl	2.39311	0.00465306	1.38783	4.15636	+	RSV-KIAR_RSV	4.00007	0	2.46707	9.53613
P06756-3;P06756-2;P06756	P06756-3	Integrin alpha-V;Integrin alpha-V heavy chain;Integrin alpha-V light chain	ITGAV	AN(1)TTQPGIVEGGQVLK	2	1	28;74;74	LMLCRMFLLVGAPKANTTQPGIVEGGQVLKC	0.000390434	59.728	54.044	59.728	0.52012	28	anatomical structure formation involved in morphogenesis;anatomical structure morphogenesis;angiogenesis;antigen processing and presentation;antigen processing and presentation of exogenous antigen;antigen processing and presentation of exogenous peptide antigen;antigen processing and presentation of exogenous peptide antigen via MHC class I;antigen processing and presentation of exogenous peptid…	binding;calcium channel activity;cation binding;cation channel activity;cation transmembrane transporter activity;channel activity;cytokine binding;enzyme binding;extracellular matrix binding;fibronectin binding;gated channel activity;growth factor binding;ion binding;ion channel activity;ion transmembrane transporter activity;metal ion binding;passive transmembrane transporter activity;protease …	adherens junction;alphav-beta3 integrin complex;alphav-beta3 integrin-IGF-1-IGF1R complex;alphav-beta5 integrin complex;alphav-beta8 integrin complex;anchoring junction;cell junction;cell part;cell projection membrane;cell projection part;cell surface;cell-substrate adherens junction;cell-substrate junction;cytoplasmic membrane-bounded vesicle;cytoplasmic part;cytoplasmic vesicle;endocytic vesicl…	Arrhythmogenic right ventricular cardiomyopathy (ARVC);Cell adhesion molecules (CAMs);Dilated cardiomyopathy;ECM-receptor interaction;Focal adhesion;Hypertrophic cardiomyopathy (HCM);Pathways in cancer;Phagosome;Regulation of actin cytoskeleton;Small cell lung cancer	FG-GAP;Integrin_alpha;Integrin_alpha2	ITAGV-ITGB3-F11R complex;ITGAV-ITGB1 complex;ITGAV-ITGB1-SPP1 complex;ITGAV-ITGB3 complex;ITGAV-ITGB3-ADAM15 complex;ITGAV-ITGB3-ADAM23 complex;ITGAV-ITGB3-CD47-FCER2 complex;ITGAV-ITGB3-COL4A3 complex;ITGAV-ITGB3-EGFR complex;ITGAV-ITGB3-LAMA4 complex;ITGAV-ITGB3-NOV complex;ITGAV-ITGB3-PPAP2b complex;ITGAV-ITGB3-PXN-PTK2b complex;ITGAV-ITGB3-SLC3A2 complex;ITGAV-ITGB3-SPP1 complex;ITGAV-ITGB3-T…	22.727	25.3492	25.2479	26.3785	26.0415	26.2399	25.7407	25.8486	25.7875	+	RSV_Ctrl	0.964928	0.0456089	1.77861	1.84645			1.85154	0.0692083	-0.427689	-2.11038
P06756-3;P06756-2;P06756	P06756-3	Integrin alpha-V;Integrin alpha-V heavy chain;Integrin alpha-V light chain	ITGAV	ISSLQTTEKN(1)DTVAGQGER	3	1	828;838;874	NPLRIKISSLQTTEKNDTVAGQGERDHLITK	1.01e-11	79.676	73.713	79.676	0.1548	828	anatomical structure formation involved in morphogenesis;anatomical structure morphogenesis;angiogenesis;antigen processing and presentation;antigen processing and presentation of exogenous antigen;antigen processing and presentation of exogenous peptide antigen;antigen processing and presentation of exogenous peptide antigen via MHC class I;antigen processing and presentation of exogenous peptid…	binding;calcium channel activity;cation binding;cation channel activity;cation transmembrane transporter activity;channel activity;cytokine binding;enzyme binding;extracellular matrix binding;fibronectin binding;gated channel activity;growth factor binding;ion binding;ion channel activity;ion transmembrane transporter activity;metal ion binding;passive transmembrane transporter activity;protease …	adherens junction;alphav-beta3 integrin complex;alphav-beta3 integrin-IGF-1-IGF1R complex;alphav-beta5 integrin complex;alphav-beta8 integrin complex;anchoring junction;cell junction;cell part;cell projection membrane;cell projection part;cell surface;cell-substrate adherens junction;cell-substrate junction;cytoplasmic membrane-bounded vesicle;cytoplasmic part;cytoplasmic vesicle;endocytic vesicl…	Arrhythmogenic right ventricular cardiomyopathy (ARVC);Cell adhesion molecules (CAMs);Dilated cardiomyopathy;ECM-receptor interaction;Focal adhesion;Hypertrophic cardiomyopathy (HCM);Pathways in cancer;Phagosome;Regulation of actin cytoskeleton;Small cell lung cancer	FG-GAP;Integrin_alpha;Integrin_alpha2	ITAGV-ITGB3-F11R complex;ITGAV-ITGB1 complex;ITGAV-ITGB1-SPP1 complex;ITGAV-ITGB3 complex;ITGAV-ITGB3-ADAM15 complex;ITGAV-ITGB3-ADAM23 complex;ITGAV-ITGB3-CD47-FCER2 complex;ITGAV-ITGB3-COL4A3 complex;ITGAV-ITGB3-EGFR complex;ITGAV-ITGB3-LAMA4 complex;ITGAV-ITGB3-NOV complex;ITGAV-ITGB3-PPAP2b complex;ITGAV-ITGB3-PXN-PTK2b complex;ITGAV-ITGB3-SLC3A2 complex;ITGAV-ITGB3-SPP1 complex;ITGAV-ITGB3-T…	22.2477	22.3021	19.3634	23.9661	23.6379	23.5768	22.421	23.7732	23.8584	+	RSV_Ctrl	1.16461	0.0236296	2.42253	2.24699			0.320538	0.59208	-0.376052	-0.647217
P06756-3;P06756-2;P06756	P06756-3	Integrin alpha-V;Integrin alpha-V heavy chain;Integrin alpha-V light chain	ITGAV	TEN(0.977)QTRQVVCDLGN(0.023)PMK	3	0.97652	658;668;704	NNEALARLSCAFKTENQTRQVVCDLGNPMKA	0.00509764	24.053	17.279	24.053	1.9752	658	anatomical structure formation involved in morphogenesis;anatomical structure morphogenesis;angiogenesis;antigen processing and presentation;antigen processing and presentation of exogenous antigen;antigen processing and presentation of exogenous peptide antigen;antigen processing and presentation of exogenous peptide antigen via MHC class I;antigen processing and presentation of exogenous peptid…	binding;calcium channel activity;cation binding;cation channel activity;cation transmembrane transporter activity;channel activity;cytokine binding;enzyme binding;extracellular matrix binding;fibronectin binding;gated channel activity;growth factor binding;ion binding;ion channel activity;ion transmembrane transporter activity;metal ion binding;passive transmembrane transporter activity;protease …	adherens junction;alphav-beta3 integrin complex;alphav-beta3 integrin-IGF-1-IGF1R complex;alphav-beta5 integrin complex;alphav-beta8 integrin complex;anchoring junction;cell junction;cell part;cell projection membrane;cell projection part;cell surface;cell-substrate adherens junction;cell-substrate junction;cytoplasmic membrane-bounded vesicle;cytoplasmic part;cytoplasmic vesicle;endocytic vesicl…	Arrhythmogenic right ventricular cardiomyopathy (ARVC);Cell adhesion molecules (CAMs);Dilated cardiomyopathy;ECM-receptor interaction;Focal adhesion;Hypertrophic cardiomyopathy (HCM);Pathways in cancer;Phagosome;Regulation of actin cytoskeleton;Small cell lung cancer	FG-GAP;Integrin_alpha;Integrin_alpha2	ITAGV-ITGB3-F11R complex;ITGAV-ITGB1 complex;ITGAV-ITGB1-SPP1 complex;ITGAV-ITGB3 complex;ITGAV-ITGB3-ADAM15 complex;ITGAV-ITGB3-ADAM23 complex;ITGAV-ITGB3-CD47-FCER2 complex;ITGAV-ITGB3-COL4A3 complex;ITGAV-ITGB3-EGFR complex;ITGAV-ITGB3-LAMA4 complex;ITGAV-ITGB3-NOV complex;ITGAV-ITGB3-PPAP2b complex;ITGAV-ITGB3-PXN-PTK2b complex;ITGAV-ITGB3-SLC3A2 complex;ITGAV-ITGB3-SPP1 complex;ITGAV-ITGB3-T…	20.5716	19.6032	19.2352	23.486	23.5766	23.9127	20.0432	21.447	21.8996	+	RSV_Ctrl	3.1099	0.00221277	3.85511	7.42547	+	RSV-KIAR_RSV	1.93459	0.027	-2.52851	-3.75307
P07204	P07204	Thrombomodulin	THBD	GFQWVTGDN(0.797)N(0.203)TSYSR	2	0.796648	115	KRLGPLRGFQWVTGDNNTSYSRWARLDLNGA	0.00933516	44.925	44.172	44.925	0.85726	115	biological regulation;blood coagulation;cell migration;cell motility;cellular component movement;cellular process;coagulation;female pregnancy;hemostasis;immune system process;leukocyte migration;locomotion;multicellular organismal process;multi-organism process;negative regulation of biological process;negative regulation of blood coagulation;negative regulation of cell activation;negative regul…	binding;calcium ion binding;cation binding;ion binding;metal ion binding;molecular transducer activity;receptor activity;signal transducer activity;signaling receptor activity;transmembrane signaling receptor activity	cell part;cell surface;extracellular region part;extracellular space;integral to membrane;integral to plasma membrane;intrinsic to membrane;intrinsic to plasma membrane;membrane;membrane part;plasma membrane;plasma membrane part	Complement and coagulation cascades	EGF_CA;Tme5_EGF_like		19.4566	19.4699	19.9998	21.4542	21.9598	21.6135	21.1269	21.0417	21.427	+	RSV_Ctrl	3.02293	0.00358621	2.03374	6.10796			1.18376	0.132698	-0.477284	-1.64835
P07339	P07339	Cathepsin D;Cathepsin D light chain;Cathepsin D heavy chain	CTSD	GSLSYLN(1)VTRK	2	1	263	GGTDSKYYKGSLSYLNVTRKAYWQVHLDQVE	2.21e-18	126.07	71.91	84.605	-0.1864	263	antigen processing and presentation;antigen processing and presentation of exogenous antigen;antigen processing and presentation of exogenous peptide antigen;antigen processing and presentation of exogenous peptide antigen via MHC class II;antigen processing and presentation of peptide antigen;antigen processing and presentation of peptide antigen via MHC class II;antigen processing and presentat…	aspartic-type endopeptidase activity;aspartic-type peptidase activity;catalytic activity;endopeptidase activity;hydrolase activity;peptidase activity;peptidase activity, acting on L-amino acid peptides	cell part;cytoplasmic membrane-bounded vesicle;cytoplasmic part;cytoplasmic vesicle;extracellular membrane-bounded organelle;extracellular organelle;extracellular region;extracellular region part;extracellular space;extracellular vesicular exosome;intracellular membrane-bounded organelle;intracellular organelle;intracellular organelle lumen;intracellular organelle part;intracellular part;lysosoma…	ko05152;Lysosome	A1_Propeptide;Asp		26.6224	26.0286	26.8503	27.0198	27.267	27.039	27.368	26.0728	26.3492			1.11079	0.0593081	0.60815	1.70131			0.56608	0.325425	-0.511914	-1.02024
P07711	P07711	Cathepsin L1;Cathepsin L1 heavy chain;Cathepsin L1 light chain	CTSL	YSVAN(1)DTGFVDIPKQEK	3	1	221	ATEESCKYNPKYSVANDTGFVDIPKQEKALM	9.37e-06	62.055	55.105	44.045	-0.43198	221	activation of immune response;activation of innate immune response;adaptive immune response;antigen processing and presentation;antigen processing and presentation of exogenous antigen;antigen processing and presentation of exogenous peptide antigen;antigen processing and presentation of exogenous peptide antigen via MHC class II;antigen processing and presentation of peptide antigen;antigen proc…	binding;catalytic activity;collagen binding;cysteine-type endopeptidase activity;cysteine-type peptidase activity;endopeptidase activity;fibronectin binding;glycoprotein binding;histone binding;hydrolase activity;peptidase activity;peptidase activity, acting on L-amino acid peptides;protein binding;proteoglycan binding	cell part;cytoplasmic part;extracellular membrane-bounded organelle;extracellular organelle;extracellular region;extracellular region part;extracellular space;extracellular vesicular exosome;intracellular membrane-bounded organelle;intracellular organelle;intracellular organelle lumen;intracellular organelle part;intracellular part;lysosomal lumen;lysosome;lytic vacuole;membrane-bounded organelle…	Antigen processing and presentation;Lysosome;Phagosome;Rheumatoid arthritis	Inhibitor_I29;Peptidase_C1		23.0761	19.0617	24.9341	27.4761	27.3331	25.6683	26.8769	27.1267	26.8306	+	RSV_Ctrl	1.14991	0.020525	4.46848	2.31835			0.0708733	0.915799	0.118947	0.173021
P07996;P07996-2;CON__Q28194	P07996	Thrombospondin-1	THBS1	KVSCPIMPCSN(1)ATVPDGECCPR	3	1	360;275;360	VTICKKVSCPIMPCSNATVPDGECCPRCWPS	2.52e-15	65.16	64.621	40.642	0.37042	360	activation of MAPK activity;anatomical structure development;anatomical structure formation involved in morphogenesis;anatomical structure morphogenesis;angiogenesis;behavior;behavioral response to pain;biological adhesion;biological regulation;blood coagulation;carbohydrate metabolic process;cartilage development;cartilage development involved in endochondral bone morphogenesis;cell activation;c…	binding;calcium ion binding;carbohydrate binding;cation binding;collagen binding;collagen V binding;cytokine binding;extracellular matrix binding;fibrinogen binding;fibroblast growth factor binding;fibronectin binding;glycoprotein binding;glycosaminoglycan binding;growth factor binding;heparin binding;identical protein binding;integrin binding;ion binding;laminin binding;lipid binding;lipoprotein…	cell part;cell surface;cytoplasmic membrane-bounded vesicle;cytoplasmic membrane-bounded vesicle lumen;cytoplasmic part;cytoplasmic vesicle;cytoplasmic vesicle part;endoplasmic reticulum;endoplasmic reticulum lumen;endoplasmic reticulum part;external side of plasma membrane;extracellular matrix;extracellular membrane-bounded organelle;extracellular organelle;extracellular region;extracellular reg…	ECM-receptor interaction;Focal adhesion;Malaria;Phagosome;TGF-beta signaling pathway	EGF_CA;TSP_1;TSP_3;TSP_C;VWC	ITGA3-ITGB1-THBS1 complex;ITGA4-ITGB1-THBS1 complex;ITGAV-ITGB3-THBS1 complex	19.5148	19.7694	20.5718	24.1827	23.6624	23.1758	20.7853	21.3433	21.1775	+	RSV_Ctrl	3.00391	0.00208	3.72166	7.00589	+	RSV-KIAR_RSV	2.81262	0.0231579	-2.57163	-5.91876
P07996;P07996-2;CON__Q28194	P07996	Thrombospondin-1	THBS1	VVN(1)STTGPGEHLR	2	1	1067;982;1067	PTRAQGYSGLSVKVVNSTTGPGEHLRNALWH	4.23e-115	159.77	138.22	43.03	1.3391	1067	activation of MAPK activity;anatomical structure development;anatomical structure formation involved in morphogenesis;anatomical structure morphogenesis;angiogenesis;behavior;behavioral response to pain;biological adhesion;biological regulation;blood coagulation;carbohydrate metabolic process;cartilage development;cartilage development involved in endochondral bone morphogenesis;cell activation;c…	binding;calcium ion binding;carbohydrate binding;cation binding;collagen binding;collagen V binding;cytokine binding;extracellular matrix binding;fibrinogen binding;fibroblast growth factor binding;fibronectin binding;glycoprotein binding;glycosaminoglycan binding;growth factor binding;heparin binding;identical protein binding;integrin binding;ion binding;laminin binding;lipid binding;lipoprotein…	cell part;cell surface;cytoplasmic membrane-bounded vesicle;cytoplasmic membrane-bounded vesicle lumen;cytoplasmic part;cytoplasmic vesicle;cytoplasmic vesicle part;endoplasmic reticulum;endoplasmic reticulum lumen;endoplasmic reticulum part;external side of plasma membrane;extracellular matrix;extracellular membrane-bounded organelle;extracellular organelle;extracellular region;extracellular reg…	ECM-receptor interaction;Focal adhesion;Malaria;Phagosome;TGF-beta signaling pathway	EGF_CA;TSP_1;TSP_3;TSP_C;VWC	ITGA3-ITGB1-THBS1 complex;ITGA4-ITGB1-THBS1 complex;ITGAV-ITGB3-THBS1 complex	26.2211	25.7802	25.4869	24.9071	24.4978	23.1276	24.4296	21.0657	24.0699	+	RSV_Ctrl	1.3352	0.0181911	-1.65189	-2.43342			0.342783	0.494092	-0.989131	-0.764115
P08069	P08069	Insulin-like growth factor 1 receptor;Insulin-like growth factor 1 receptor alpha chain;Insulin-like growth factor 1 receptor beta chain	IGF1R	LNRLN(0.001)PGN(0.999)YTAR	3	0.999177	900	YRKYGGAKLNRLNPGNYTARIQATSLSGNGS	0.00250441	62.338	50.419	62.338	0.12579	900	anatomical structure development;anatomical structure morphogenesis;axonogenesis;biological regulation;brain development;cell part morphogenesis;cell projection morphogenesis;cell projection organization;cell surface receptor linked signaling pathway;cellular component assembly;cellular component morphogenesis;cellular component organization;cellular component organization at cellular level;cellu…	adenyl nucleotide binding;adenyl ribonucleotide binding;ATP binding;binding;catalytic activity;enzyme binding;growth factor binding;hormone binding;identical protein binding;insulin binding;insulin receptor binding;insulin receptor substrate binding;insulin-like growth factor binding;insulin-like growth factor I binding;insulin-like growth factor-activated receptor activity;kinase activity;kinase…	caveola;cell part;cell projection;integral to membrane;integral to plasma membrane;intracellular membrane-bounded organelle;intracellular organelle;intracellular part;intrinsic to membrane;intrinsic to plasma membrane;macromolecular complex;membrane;membrane part;membrane raft;membrane-bounded organelle;neuron projection;organelle;plasma membrane;plasma membrane part;protein complex;receptor comp…	Adherens junction;Endocytosis;Focal adhesion;Glioma;Long-term depression;Melanoma;Oocyte meiosis;Pathways in cancer;Progesterone-mediated oocyte maturation;Prostate cancer	fn3;Furin-like;Pkinase_Tyr;Recep_L_domain		24.0646	22.732	22.3873	23.9045	19.9492	20.0546	23.5658	23.2992	23.4686			0.557705	0.151376	-1.75855	-1.17385			0.755198	0.159188	2.14182	1.52601
P08195;P08195-2;P08195-3;P08195-4	P08195	4F2 cell-surface antigen heavy chain	SLC3A2	DIENLKDASSFLAEWQN(1)ITK	2	1	365;264;303;396	IENLKDASSFLAEWQNITKGFSEDRLLIAGT	1.01e-39	101.48	90.051	90.464	0.22895	365	amine transport;amino acid import;amino acid transport;aromatic amino acid transport;biological regulation;blood coagulation;branched-chain aliphatic amino acid transport;calcium ion transport;carbohydrate metabolic process;carboxylic acid transport;cation transport;cell growth;cell migration;cell motility;cellular component movement;cellular process;coagulation;divalent inorganic cation transpor…	active transmembrane transporter activity;amine transmembrane transporter activity;amino acid transmembrane transporter activity;antiporter activity;binding;calcium ion transmembrane transporter activity;calcium:cation antiporter activity;calcium:sodium antiporter activity;carboxylic acid transmembrane transporter activity;catalytic activity;cation binding;cation transmembrane transporter activit…	apical plasma membrane;cell part;cell surface;cytoplasm;cytoplasmic membrane-bounded vesicle;cytoplasmic part;cytoplasmic vesicle;extracellular membrane-bounded organelle;extracellular organelle;extracellular region part;extracellular vesicular exosome;integral to membrane;intracellular membrane-bounded organelle;intracellular organelle;intracellular organelle part;intracellular part;intrinsic to…	Protein digestion and absorption	Alpha-amylase	ITGAV-ITGB3-SLC3A2 complex	25.8532	25.9154	27.1576	26.4862	26.4859	24.7991	26.4385	26.1088	26.2057			0.211885	0.706441	-0.384976	-0.478383			0.22395	0.730313	0.327241	0.487869
P08195;P08195-2;P08195-3;P08195-4	P08195	4F2 cell-surface antigen heavy chain	SLC3A2	SLVTQYLN(1)ATGNR	2	0.999995	424;323;362;455	GSTGEHTKSLVTQYLNATGNRWCSWSLSQAR	0	237.49	213.24	237.49	-0.40993	424	amine transport;amino acid import;amino acid transport;aromatic amino acid transport;biological regulation;blood coagulation;branched-chain aliphatic amino acid transport;calcium ion transport;carbohydrate metabolic process;carboxylic acid transport;cation transport;cell growth;cell migration;cell motility;cellular component movement;cellular process;coagulation;divalent inorganic cation transpor…	active transmembrane transporter activity;amine transmembrane transporter activity;amino acid transmembrane transporter activity;antiporter activity;binding;calcium ion transmembrane transporter activity;calcium:cation antiporter activity;calcium:sodium antiporter activity;carboxylic acid transmembrane transporter activity;catalytic activity;cation binding;cation transmembrane transporter activit…	apical plasma membrane;cell part;cell surface;cytoplasm;cytoplasmic membrane-bounded vesicle;cytoplasmic part;cytoplasmic vesicle;extracellular membrane-bounded organelle;extracellular organelle;extracellular region part;extracellular vesicular exosome;integral to membrane;intracellular membrane-bounded organelle;intracellular organelle;intracellular organelle part;intracellular part;intrinsic to…	Protein digestion and absorption	Alpha-amylase	ITGAV-ITGB3-SLC3A2 complex	23.373	23.516	28.4438	28.5483	28.6763	28.4514	28.5833	28.5832	28.4527	+	RSV_Ctrl	0.968055	0.0389773	3.44768	1.94981			0.0858689	0.92752	-0.0189629	-0.10634
P08236-2;P08236	P08236-2	Beta-glucuronidase	GUSB	VVAN(1)GTGTQGQLK	2	1	272;272	KLEVRLLDAENKVVANGTGTQGQLKVPGVSL	8.35e-82	149.23	103.79	89.189	1.2641	272	amine metabolic process;aminoglycan catabolic process;aminoglycan metabolic process;carbohydrate catabolic process;carbohydrate metabolic process;catabolic process;glycosaminoglycan catabolic process;glycosaminoglycan metabolic process;hyaluronan catabolic process;hyaluronan metabolic process;macromolecule catabolic process;macromolecule metabolic process;metabolic process;nitrogen compound metab…	beta-glucuronidase activity;binding;catalytic activity;hydrolase activity;hydrolase activity, acting on glycosyl bonds;hydrolase activity, hydrolyzing O-glycosyl compounds;protein binding;protein domain specific binding;receptor binding	cell part;cytoplasmic part;extracellular membrane-bounded organelle;extracellular organelle;extracellular region part;extracellular vesicular exosome;intracellular membrane-bounded organelle;intracellular organelle;intracellular organelle lumen;intracellular organelle part;intracellular part;lysosomal lumen;membrane;membrane-bounded organelle;membrane-bounded vesicle;membrane-enclosed lumen;organ…	Drug metabolism - other enzymes;Flavone and flavonol biosynthesis;Glycosaminoglycan degradation;Lysosome;Pentose and glucuronate interconversions;Porphyrin and chlorophyll metabolism;Starch and sucrose metabolism	Glyco_hydro_2;Glyco_hydro_2_C;Glyco_hydro_2_N		24.2251	24.4989	24.4065	24.1397	25.0257	24.4087	24.21	23.8185	23.5139			0.208706	0.762561	0.147874	0.39506			0.958726	0.14513	-0.677216	-1.57232
P08648	P08648	Integrin alpha-5;Integrin alpha-5 heavy chain;Integrin alpha-5 light chain	ITGA5	VTGLN(0.997)CTTN(0.003)HPINPK	3	0.997193	868	LEGQQLLYVTRVTGLNCTTNHPINPKGLELD	0.000523944	60.55	57.509	60.55	0.46781	868	anatomical structure formation involved in morphogenesis;angiogenesis;axon guidance;behavior;biological adhesion;biological regulation;blood coagulation;cell adhesion;cell adhesion mediated by integrin;cell differentiation;cell junction assembly;cell junction organization;cell migration;cell motility;cell surface receptor linked signaling pathway;cell-cell adhesion;cell-cell adhesion mediated by …	binding;cation binding;cytokine receptor binding;growth factor receptor binding;ion binding;metal ion binding;platelet-derived growth factor receptor binding;protein binding;receptor binding;vascular endothelial growth factor receptor 2 binding;vascular endothelial growth factor receptor binding	adherens junction;alphav-beta3 integrin-vitronectin complex;anchoring junction;cell junction;cell part;cell projection;cell surface;cell-substrate adherens junction;cell-substrate junction;cytoplasm;external side of plasma membrane;focal adhesion;integrin complex;intracellular part;macromolecular complex;membrane;membrane part;plasma membrane;plasma membrane part;protein complex;receptor complex;…	Arrhythmogenic right ventricular cardiomyopathy (ARVC);Bacterial invasion of epithelial cells;Dilated cardiomyopathy;ECM-receptor interaction;Focal adhesion;Hematopoietic cell lineage;Hypertrophic cardiomyopathy (HCM);Phagosome;Regulation of actin cytoskeleton;Shigellosis	FG-GAP;Integrin_alpha2	ITGA5-ITGB1-ADAM15 complex;ITGA5-ITGB1-CAL4A3 complex;ITGA5-ITGB1-FN-1-NOV complex;Itga5-Itgb1-Fn1-Sfrp2 complex;ITGA5-ITGB1-FN1-TGM2 complex;ITGA5-ITGB1-SPP1 complex;ITGA5-ITGB3-COL6A3 complex;ITGA5-ITGB4 complex	19.4296	19.5313	22.4622	27.1754	27.3608	26.5831	26.8503	27.7478	26.796	+	RSV_Ctrl	2.52079	0.00315152	6.56539	5.85352			0.0836482	0.917814	0.091596	0.187842
P08962-3;P08962-2;P08962	P08962-3	CD63 antigen	CD63	CCGAAN(1)YTDWEKIPSMSK	3	1	68;127;150	ILDRMQADFKCCGAANYTDWEKIPSMSKNRV	0.00321922	60.157	58.144	29.092	0.12121	68	biological adhesion;biological regulation;blood coagulation;cell activation;cell adhesion;cell migration;cell motility;cell-matrix adhesion;cell-substrate adhesion;cellular component movement;cellular localization;cellular macromolecule localization;cellular pigment accumulation;cellular pigmentation;cellular process;cellular protein localization;cellular response to stimulus;coagulation;developm…		cell part;cell surface;cytoplasmic membrane-bounded vesicle;cytoplasmic part;cytoplasmic vesicle;cytoplasmic vesicle membrane;cytoplasmic vesicle part;endosomal part;endosome lumen;endosome membrane;extracellular membrane-bounded organelle;extracellular organelle;extracellular region part;extracellular vesicular exosome;integral to membrane;integral to plasma membrane;intracellular membrane-bound…	Lysosome	Tetraspannin	ITGA3-ITGB1-CD63 complex;ITGA4-ITGB1-CD63 complex;ITGAM-ITGB2-CD11 complex	19.5378	24.4378	25.2849	27.6284	27.4197	24.4563	25.679	25.3747	25.7596			0.761177	0.0712421	3.41464	1.5783			0.363141	0.480775	-0.897051	-0.793126
P08962-3;P08962-2;P08962	P08962-3	CD63 antigen	CD63	QQMENYPKN(0.045)N(0.955)HTASILDR	3	0.955207	48;107;130	FNNNFRQQMENYPKNNHTASILDRMQADFKC	5.14e-10	96.113	77.674	62.203	-2.4953	48	biological adhesion;biological regulation;blood coagulation;cell activation;cell adhesion;cell migration;cell motility;cell-matrix adhesion;cell-substrate adhesion;cellular component movement;cellular localization;cellular macromolecule localization;cellular pigment accumulation;cellular pigmentation;cellular process;cellular protein localization;cellular response to stimulus;coagulation;developm…		cell part;cell surface;cytoplasmic membrane-bounded vesicle;cytoplasmic part;cytoplasmic vesicle;cytoplasmic vesicle membrane;cytoplasmic vesicle part;endosomal part;endosome lumen;endosome membrane;extracellular membrane-bounded organelle;extracellular organelle;extracellular region part;extracellular vesicular exosome;integral to membrane;integral to plasma membrane;intracellular membrane-bound…	Lysosome	Tetraspannin	ITGA3-ITGB1-CD63 complex;ITGA4-ITGB1-CD63 complex;ITGAM-ITGB2-CD11 complex	26.2023	26.2337	20.631	26.1394	27.1481	26.8249	25.9149	25.3105	25.0091			0.551275	0.151626	2.34846	1.18253	+	RSV-KIAR_RSV	1.49844	0.0352099	-1.29265	-2.58932
P09758	P09758	Tumor-associated calcium signal transducer 2	TACSTD2	QCN(1)QTSVCWCVNSVGVR	2	1	120	DPDCDPEGRFKARQCNQTSVCWCVNSVGVRR	1.31e-54	130.29	113.15	130.29	-2.0955	120	anatomical structure morphogenesis;biological regulation;cell proliferation;cell surface receptor linked signaling pathway;cellular process;cellular response to stimulus;developmental process;epithelial tube morphogenesis;morphogenesis of an epithelium;multicellular organismal process;negative regulation of actin filament bundle assembly;negative regulation of biological process;negative regulati…	receptor activity	basal plasma membrane;cell part;cytoplasmic part;cytosol;extracellular membrane-bounded organelle;extracellular organelle;extracellular region part;extracellular space;extracellular vesicular exosome;integral to membrane;integral to plasma membrane;intracellular membrane-bounded organelle;intracellular organelle;intracellular part;intrinsic to membrane;intrinsic to plasma membrane;lateral plasma …		Thyroglobulin_1		19.0019	18.1635	24.2204	20.2646	19.8213	19.9316	24.4306	20.8923	23.923			0.0851032	0.875461	-0.456072	-0.228102	+	RSV-KIAR_RSV	1.29581	0.0378049	3.0761	2.53673
P10253	P10253	Lysosomal alpha-glucosidase;76 kDa lysosomal alpha-glucosidase;70 kDa lysosomal alpha-glucosidase	GAA	RGVFITN(1)ETGQPLIGK	3	1	470	YRPYDEGLRRGVFITNETGQPLIGKVWPGST	0.00122522	61.167	52.853	27.983	1.1821	470	alcohol metabolic process;anatomical structure development;anatomical structure homeostasis;anatomical structure morphogenesis;behavior;biological regulation;carbohydrate catabolic process;carbohydrate metabolic process;cardiac muscle contraction;catabolic process;cellular carbohydrate catabolic process;cellular carbohydrate metabolic process;cellular component organization;cellular component org…	alpha-glucosidase activity;binding;carbohydrate binding;catalytic activity;glucosidase activity;hydrolase activity;hydrolase activity, acting on glycosyl bonds;hydrolase activity, hydrolyzing O-glycosyl compounds;maltose alpha-glucosidase activity	cell part;cytoplasmic part;extracellular membrane-bounded organelle;extracellular organelle;extracellular region part;extracellular vesicular exosome;intracellular membrane-bounded organelle;intracellular organelle;intracellular organelle lumen;intracellular organelle part;intracellular part;lysosomal lumen;lysosomal membrane;lysosome;lytic vacuole;membrane;membrane-bounded organelle;membrane-bou…	Galactose metabolism;Lysosome;Starch and sucrose metabolism	Gal_mutarotas_2;Glyco_hydro_31;Trefoil		24.8132	23.7241	25.5092	26.4258	26.2513	26.1745	24.6231	26.1452	26.0433	+	RSV_Ctrl	1.42083	0.0164444	1.60167	2.56367			0.614464	0.26746	-0.679988	-1.13928
P10619-2;P10619	P10619-2	Lysosomal protective protein;Lysosomal protective protein 32 kDa chain;Lysosomal protective protein 20 kDa chain	CTSA	MDPPCTN(1)TTAASTYLNNPYVR	3	1	316;333	LLRSGDKVRMDPPCTNTTAASTYLNNPYVRK	2.35e-62	114.3	108.8	114.3	0.85366	316	biological regulation;biosynthetic process;carbohydrate biosynthetic process;carbohydrate metabolic process;cellular carbohydrate metabolic process;cellular lipid metabolic process;cellular macromolecule metabolic process;cellular metabolic process;cellular process;cellular protein metabolic process;dolichol-linked oligosaccharide biosynthetic process;establishment of localization;establishment o…	carboxypeptidase activity;catalytic activity;enzyme activator activity;enzyme regulator activity;exopeptidase activity;hydrolase activity;peptidase activity;peptidase activity, acting on L-amino acid peptides;serine hydrolase activity;serine-type carboxypeptidase activity;serine-type exopeptidase activity;serine-type peptidase activity	cell part;cytoplasmic part;endoplasmic reticulum;extracellular membrane-bounded organelle;extracellular organelle;extracellular region part;extracellular vesicular exosome;intracellular membrane-bounded organelle;intracellular organelle;intracellular organelle lumen;intracellular organelle part;intracellular part;lysosomal lumen;lysosome;lytic vacuole;membrane;membrane-bounded organelle;membrane-…	Lysosome;Renin-angiotensin system	Peptidase_S10	GALNS-lysosomal hydrolase 1.27 MDa complex	20.0773	20.3209	23.7702	24.1626	24.0807	24.4982	24.0371	24.0848	23.769	+	RSV_Ctrl	1.12061	0.0253902	2.85771	2.19948			0.814473	0.296571	-0.283557	-1.08579
P11047	P11047	Laminin subunit gamma-1	LAMC1	KIPAIN(1)QTITEANEK	3	0.999919	1395	NKTAAEEALRKIPAINQTITEANEKTREAQQ	0.00356534	43.861	40.605	43.861	-0.27357	1395	anatomical structure development;anatomical structure morphogenesis;axon guidance;biological adhesion;biological regulation;cell adhesion;cell junction assembly;cell junction organization;cell migration;cell morphogenesis;cell morphogenesis involved in differentiation;cell motility;cell-substrate adhesion;cell-substrate junction assembly;cellular component assembly;cellular component assembly at …	binding;extracellular matrix structural constituent;glycolipid binding;glycosphingolipid binding;lipid binding;sphingolipid binding;structural molecule activity	basement membrane;extracellular matrix;extracellular matrix part;extracellular membrane-bounded organelle;extracellular organelle;extracellular region;extracellular region part;extracellular space;extracellular vesicular exosome;laminin complex;laminin-1 complex;laminin-10 complex;laminin-11 complex;macromolecular complex;membrane-bounded organelle;membrane-bounded vesicle;organelle;protein compl…	Amoebiasis;ECM-receptor interaction;Focal adhesion;Pathways in cancer;Prion diseases;Small cell lung cancer;Toxoplasmosis	Laminin_B;Laminin_EGF;Laminin_N	ITGA6-ITGB4-Laminin10/12 complex	19.6455	20.3255	20.5641	21.1379	22.8835	21.0045	23.3986	22.9969	22.9865	+	RSV_Ctrl	1.0579	0.03808	1.49697	1.957			1.10061	0.0881616	1.452	2.01572
P11047	P11047	Laminin subunit gamma-1	LAMC1	LLN(0.178)N(0.822)LTSIK	2	0.822076	650	WRPALTPFEFQKLLNNLTSIKIRGTYSERSA	0.0365941	60.398	26.011	60.398	-2.4659	650	anatomical structure development;anatomical structure morphogenesis;axon guidance;biological adhesion;biological regulation;cell adhesion;cell junction assembly;cell junction organization;cell migration;cell morphogenesis;cell morphogenesis involved in differentiation;cell motility;cell-substrate adhesion;cell-substrate junction assembly;cellular component assembly;cellular component assembly at …	binding;extracellular matrix structural constituent;glycolipid binding;glycosphingolipid binding;lipid binding;sphingolipid binding;structural molecule activity	basement membrane;extracellular matrix;extracellular matrix part;extracellular membrane-bounded organelle;extracellular organelle;extracellular region;extracellular region part;extracellular space;extracellular vesicular exosome;laminin complex;laminin-1 complex;laminin-10 complex;laminin-11 complex;macromolecular complex;membrane-bounded organelle;membrane-bounded vesicle;organelle;protein compl…	Amoebiasis;ECM-receptor interaction;Focal adhesion;Pathways in cancer;Prion diseases;Small cell lung cancer;Toxoplasmosis	Laminin_B;Laminin_EGF;Laminin_N	ITGA6-ITGB4-Laminin10/12 complex	21.3729	21.2013	21.2932	21.8073	21.2071	20.7311	26.6022	20.2969	20.0764			0.0439461	0.955387	-0.0405973	-0.0977558			0.190686	0.735549	1.07662	0.475961
P11047	P11047	Laminin subunit gamma-1	LAMC1	VN(1)NTLSSQISR	2	0.999835	1107	VKDVDQNLMDRLQRVNNTLSSQISRLQNIRN	1.51e-70	146.16	115.27	146.16	2.6622	1107	anatomical structure development;anatomical structure morphogenesis;axon guidance;biological adhesion;biological regulation;cell adhesion;cell junction assembly;cell junction organization;cell migration;cell morphogenesis;cell morphogenesis involved in differentiation;cell motility;cell-substrate adhesion;cell-substrate junction assembly;cellular component assembly;cellular component assembly at …	binding;extracellular matrix structural constituent;glycolipid binding;glycosphingolipid binding;lipid binding;sphingolipid binding;structural molecule activity	basement membrane;extracellular matrix;extracellular matrix part;extracellular membrane-bounded organelle;extracellular organelle;extracellular region;extracellular region part;extracellular space;extracellular vesicular exosome;laminin complex;laminin-1 complex;laminin-10 complex;laminin-11 complex;macromolecular complex;membrane-bounded organelle;membrane-bounded vesicle;organelle;protein compl…	Amoebiasis;ECM-receptor interaction;Focal adhesion;Pathways in cancer;Prion diseases;Small cell lung cancer;Toxoplasmosis	Laminin_B;Laminin_EGF;Laminin_N	ITGA6-ITGB4-Laminin10/12 complex	23.4679	23.3306	25.0177	27.127	26.8504	25.8715	24.9845	26.1352	26.3909	+	RSV_Ctrl	1.80942	0.00859504	2.67761	3.51594			0.606185	0.261901	-0.779449	-1.15247
P11047	P11047	Laminin subunit gamma-1	LAMC1	TAN(1)DTSTEAYNLLLR	2	1	1205	HKQEADDIVRVAKTANDTSTEAYNLLLRTLA	7.77e-28	113.4	99.977	113.4	-0.10303	1205	anatomical structure development;anatomical structure morphogenesis;axon guidance;biological adhesion;biological regulation;cell adhesion;cell junction assembly;cell junction organization;cell migration;cell morphogenesis;cell morphogenesis involved in differentiation;cell motility;cell-substrate adhesion;cell-substrate junction assembly;cellular component assembly;cellular component assembly at …	binding;extracellular matrix structural constituent;glycolipid binding;glycosphingolipid binding;lipid binding;sphingolipid binding;structural molecule activity	basement membrane;extracellular matrix;extracellular matrix part;extracellular membrane-bounded organelle;extracellular organelle;extracellular region;extracellular region part;extracellular space;extracellular vesicular exosome;laminin complex;laminin-1 complex;laminin-10 complex;laminin-11 complex;macromolecular complex;membrane-bounded organelle;membrane-bounded vesicle;organelle;protein compl…	Amoebiasis;ECM-receptor interaction;Focal adhesion;Pathways in cancer;Prion diseases;Small cell lung cancer;Toxoplasmosis	Laminin_B;Laminin_EGF;Laminin_N	ITGA6-ITGB4-Laminin10/12 complex	20.9155	21.2514	21.233	24.2509	24.6182	24.2061	24.0742	24.289	22.6378	+	RSV_Ctrl	4.34149	0	3.22508	11.9416			0.57596	0.293485	-0.691372	-1.08962
P11047	P11047	Laminin subunit gamma-1	LAMC1	TLAGEN(0.972)QTAFEIEELN(0.028)RK	3	0.971982	1223	STEAYNLLLRTLAGENQTAFEIEELNRKYEQ	0.0138703	21.676	17.579	21.676	2.1906	1223	anatomical structure development;anatomical structure morphogenesis;axon guidance;biological adhesion;biological regulation;cell adhesion;cell junction assembly;cell junction organization;cell migration;cell morphogenesis;cell morphogenesis involved in differentiation;cell motility;cell-substrate adhesion;cell-substrate junction assembly;cellular component assembly;cellular component assembly at …	binding;extracellular matrix structural constituent;glycolipid binding;glycosphingolipid binding;lipid binding;sphingolipid binding;structural molecule activity	basement membrane;extracellular matrix;extracellular matrix part;extracellular membrane-bounded organelle;extracellular organelle;extracellular region;extracellular region part;extracellular space;extracellular vesicular exosome;laminin complex;laminin-1 complex;laminin-10 complex;laminin-11 complex;macromolecular complex;membrane-bounded organelle;membrane-bounded vesicle;organelle;protein compl…	Amoebiasis;ECM-receptor interaction;Focal adhesion;Pathways in cancer;Prion diseases;Small cell lung cancer;Toxoplasmosis	Laminin_B;Laminin_EGF;Laminin_N	ITGA6-ITGB4-Laminin10/12 complex	19.8413	19.132	18.8089	22.9436	21.5	22.1352	22.0646	21.74	20.4415	+	RSV_Ctrl	2.32125	0.00233708	2.93219	4.75119			0.527849	0.31693	-0.777584	-1.03906
P11117	P11117	Lysosomal acid phosphatase	ACP2	YEQLQN(1)ETR	2	1	167	LKFPLGPCPRYEQLQNETRQTPEYQNESSRN	3.37e-41	140.45	113.02	57.532	1.3771	167	anatomical structure development;cellular component organization;cellular component organization at cellular level;cellular component organization or biogenesis;cellular component organization or biogenesis at cellular level;cellular metabolic process;cellular process;dephosphorylation;developmental process;lysosome organization;metabolic process;organelle organization;phosphate-containing compou…	acid phosphatase activity;catalytic activity;hydrolase activity;hydrolase activity, acting on ester bonds;phosphatase activity;phosphoric ester hydrolase activity	cell part;cytoplasmic part;extracellular membrane-bounded organelle;extracellular organelle;extracellular region part;extracellular vesicular exosome;integral to membrane;intracellular membrane-bounded organelle;intracellular organelle;intracellular organelle lumen;intracellular organelle part;intracellular part;intrinsic to membrane;lysosomal lumen;lysosomal membrane;lysosome;lytic vacuole;membr…	Riboflavin metabolism	His_Phos_2		20.4664	19.2517	20.4447	25.1674	24.7273	24.5752	24.4345	20.6067	23.9296	+	RSV_Ctrl	3.39041	0	4.76907	8.85032			0.687218	0.186965	-1.83305	-1.39533
P11166	P11166	Solute carrier family 2, facilitated glucose transporter member 1	SLC2A1	VIEEFYN(1)QTWVHR	2	1	45	TGVINAPQKVIEEFYNQTWVHRYGESILPTT	5.05e-55	136.38	112.92	136.38	-0.5001	45	biological regulation;biosynthetic process;carbohydrate biosynthetic process;carbohydrate metabolic process;carbohydrate transmembrane transport;carbohydrate transport;carboxylic acid metabolic process;cation transport;cell communication;cellular biosynthetic process;cellular carbohydrate biosynthetic process;cellular carbohydrate metabolic process;cellular component assembly;cellular component o…	active transmembrane transporter activity;binding;carbohydrate transmembrane transporter activity;cation transmembrane transporter activity;cation:sugar symporter activity;dehydroascorbic acid transporter activity;D-glucose transmembrane transporter activity;glucose transmembrane transporter activity;hexose transmembrane transporter activity;identical protein binding;ion transmembrane transporter…	basolateral plasma membrane;blood microparticle;caveola;cell cortex part;cell junction;cell part;cell-cell junction;cortical actin cytoskeleton;cortical cytoskeleton;cytoplasmic membrane-bounded vesicle;cytoplasmic part;cytoplasmic vesicle;cytoskeletal part;cytoskeleton;cytosol;extracellular membrane-bounded organelle;extracellular organelle;extracellular region part;extracellular vesicular exoso…	Adipocytokine signaling pathway;Bile secretion;Pathways in cancer;Renal cell carcinoma	Sugar_tr		19.1114	19.8364	19.4769	23.084	23.0365	23.3956	23.1551	22.8343	23.076	+	RSV_Ctrl	4.00127	0	3.69717	10.9489			0.433971	0.623706	-0.15029	-0.605297
P11279;P11279-2	P11279	Lysosome-associated membrane glycoprotein 1	LAMP1	GHTLTLN(1)FTRN(1)ATR	3	1	103;103	PSLVIAFGRGHTLTLNFTRNATRYSVQLMSF	5.42e-84	178.83	154.01	44.511	-0.046061	103	autophagic cell death;autophagy;biological regulation;catabolic process;cell death;cellular catabolic process;cellular metabolic process;cellular process;death;establishment of localization;establishment of localization in cell;establishment of protein localization;establishment of protein localization to organelle;Golgi to lysosome transport;Golgi vesicle transport;induction of apoptosis;inducti…	binding;enzyme binding;protein binding	cell body;cell part;cell projection;cytolytic granule;cytoplasm;cytoplasmic membrane-bounded vesicle;cytoplasmic part;cytoplasmic vesicle;dendrite;endosomal part;endosome;endosome membrane;external side of plasma membrane;extracellular membrane-bounded organelle;extracellular organelle;extracellular region part;extracellular vesicular exosome;integral to membrane;integral to plasma membrane;intra…	ko05152;Lysosome;Phagosome	Lamp		24.0165	23.8534	25.3032	26.5793	26.8069	27.1285	25.2641	26.3446	26.293	+	RSV_Ctrl	2.13829	0.00470103	2.44721	4.1805			1.05962	0.114949	-0.870986	-1.79117
P11717	P11717	Cation-independent mannose-6-phosphate receptor	IGF2R	MSVIN(0.064)FECN(0.872)KTAGN(0.064)DGK	3	0.872087	435	CSSGFQRMSVINFECNKTAGNDGKGTPVFTG	0.00260693	28.611	21.763	28.611	-0.073003	435	anatomical structure development;anatomical structure morphogenesis;biological regulation;cell surface receptor linked signaling pathway;cellular component organization;cellular component organization or biogenesis;cellular membrane organization;cellular process;cellular response to stimulus;developmental process;endocytosis;enzyme linked receptor protein signaling pathway;establishment of locali…	binding;carbohydrate binding;carboxylic acid binding;catalytic activity;glycoprotein binding;G-protein coupled receptor activity;identical protein binding;insulin-like growth factor-activated receptor activity;isoprenoid binding;kinase activity;lipid binding;mannose binding;molecular transducer activity;monocarboxylic acid binding;monosaccharide binding;phosphoprotein binding;phosphotransferase a…	adherens junction;anchoring junction;cell junction;cell part;cell surface;cell-substrate adherens junction;cell-substrate junction;clathrin coat;clathrin-coated vesicle;coated vesicle;cytoplasmic membrane-bounded vesicle;cytoplasmic part;cytoplasmic vesicle;early endosome;endocytic vesicle;endosome;extracellular membrane-bounded organelle;extracellular organelle;extracellular region part;extracel…	Lysosome	CIMR;fn2	RAB9-TIP47-MPRI complex	18.8521	19.49	19.8579	20.6322	22.6757	23.0862	20.4298	20.8086	20.327	+	RSV_Ctrl	1.54669	0.0108529	2.73138	2.9891			0.975852	0.107096	-1.60958	-1.84397
P13473-2;P13473;P13473-3	P13473-2	Lysosome-associated membrane glycoprotein 2	LAMP2	IAVQFGPGFSWIAN(1)FTK	2	1	101;101;101	PKIAVQFGPGFSWIANFTKAASTYSIDSVSF	0.00598811	35.133	31.271	26.352	2.1675	101	biological regulation;blood coagulation;cell activation;cellular process;coagulation;establishment of localization;establishment of localization in cell;exocytosis;hemostasis;multicellular organismal process;platelet activation;platelet degranulation;posttranscriptional regulation of gene expression;protein stabilization;regulation of biological process;regulation of biological quality;regulation…	binding;enzyme binding;protein binding	cell part;cytoplasmic part;cytoplasmic vesicle membrane;cytoplasmic vesicle part;endocytic vesicle membrane;endosomal part;endosome;endosome membrane;extracellular membrane-bounded organelle;extracellular organelle;extracellular region part;extracellular vesicular exosome;integral to membrane;intracellular membrane-bounded organelle;intracellular organelle;intracellular organelle part;intracellul…	ko05152;Lysosome;Phagosome	Lamp		20.1791	20.0472	21.8801	22.1085	22.6899	20.1096	23.2434	23.2815	23.5195			0.404172	0.351814	0.933822	0.865217			1.02235	0.0981333	1.71216	1.93201
P13473-2;P13473;P13473-3	P13473-2	Lysosome-associated membrane glycoprotein 2	LAMP2	VASVININPN(1)TTHSTGSCR	2	0.999991	257;257;257	NITQDKVASVININPNTTHSTGSCRSHTALL	0	205.78	197.92	205.78	0.2133	257	biological regulation;blood coagulation;cell activation;cellular process;coagulation;establishment of localization;establishment of localization in cell;exocytosis;hemostasis;multicellular organismal process;platelet activation;platelet degranulation;posttranscriptional regulation of gene expression;protein stabilization;regulation of biological process;regulation of biological quality;regulation…	binding;enzyme binding;protein binding	cell part;cytoplasmic part;cytoplasmic vesicle membrane;cytoplasmic vesicle part;endocytic vesicle membrane;endosomal part;endosome;endosome membrane;extracellular membrane-bounded organelle;extracellular organelle;extracellular region part;extracellular vesicular exosome;integral to membrane;intracellular membrane-bounded organelle;intracellular organelle;intracellular organelle part;intracellul…	ko05152;Lysosome;Phagosome	Lamp		27.531	27.641	28.1057	29.1077	28.7991	28.6495	28.0431	28.139	28.1555	+	RSV_Ctrl	2.10273	0.0083871	1.09286	3.39566	+	RSV-KIAR_RSV	2.21744	0.0325714	-0.739562	-3.08957
P13473-2;P13473;P13473-3	P13473-2	Lysosome-associated membrane glycoprotein 2	LAMP2	VQPFN(1)VTQGK	2	1	356;356;356	GAFQINTFDLRVQPFNVTQGKYSTAQECSLD	0.00228544	72.478	49.954	47.844	-0.77928	356	biological regulation;blood coagulation;cell activation;cellular process;coagulation;establishment of localization;establishment of localization in cell;exocytosis;hemostasis;multicellular organismal process;platelet activation;platelet degranulation;posttranscriptional regulation of gene expression;protein stabilization;regulation of biological process;regulation of biological quality;regulation…	binding;enzyme binding;protein binding	cell part;cytoplasmic part;cytoplasmic vesicle membrane;cytoplasmic vesicle part;endocytic vesicle membrane;endosomal part;endosome;endosome membrane;extracellular membrane-bounded organelle;extracellular organelle;extracellular region part;extracellular vesicular exosome;integral to membrane;intracellular membrane-bounded organelle;intracellular organelle;intracellular organelle part;intracellul…	ko05152;Lysosome;Phagosome	Lamp		27.7951	28.0512	27.6041	29.4831	29.0806	28.914	28.4714	29.6974	28.9056	+	RSV_Ctrl	2.49047	0.0048	1.34243	4.2907			0.123931	0.868437	-0.134422	-0.270649
P13674-3;P13674-2;P13674	P13674-3	Prolyl 4-hydroxylase subunit alpha-1	P4HA1	DMSDGFISN(1)LTIQR	2	1	113;113;113	LENLVLKDMSDGFISNLTIQRQYFPNDEDQV	1.79e-237	182.89	167.34	84.753	-1.5662	113	4-hydroxyproline metabolic process;amine metabolic process;carboxylic acid metabolic process;cellular amine metabolic process;cellular amino acid metabolic process;cellular component organization;cellular component organization at cellular level;cellular component organization or biogenesis;cellular component organization or biogenesis at cellular level;cellular ketone metabolic process;cellular …	binding;carboxylic acid binding;catalytic activity;cation binding;dioxygenase activity;ion binding;iron ion binding;L-ascorbic acid binding;metal ion binding;oxidoreductase activity;oxidoreductase activity, acting on paired donors, with incorporation or reduction of molecular oxygen;oxidoreductase activity, acting on paired donors, with incorporation or reduction of molecular oxygen, 2-oxoglutara…	cell part;cytoplasmic part;endoplasmic reticulum;endoplasmic reticulum lumen;endoplasmic reticulum part;intracellular membrane-bounded organelle;intracellular organelle;intracellular organelle lumen;intracellular organelle part;intracellular part;macromolecular complex;membrane;membrane-bounded organelle;membrane-enclosed lumen;mitochondrion;organelle;organelle lumen;organelle part;procollagen-pr…	Arginine and proline metabolism	2OG-FeII_Oxy;P4Ha_N	Prolyl 4-hydroxylase (alpha(I)-type)	24.6151	24.7793	24.8692	26.3797	26.8152	26.8856	26.0802	25.8099	25.8484	+	RSV_Ctrl	3.42503	0.00212245	1.939	7.05569	+	RSV-KIAR_RSV	1.91629	0.0361096	-0.78069	-2.79484
P13688-2;P13688-8;P13688-10;P13688	P13688-2	Carcinoembryonic antigen-related cell adhesion molecule 1	CEACAM1	LSQGN(1)TTLSINPVK	2	0.999589	378;378;378;378	NQSLPSSERMKLSQGNTTLSINPVKREDAGT	0.00667114	54.09	41.284	54.09	0.28398	378	anatomical structure formation involved in morphogenesis;angiogenesis;biological adhesion;biological regulation;blood coagulation;cell adhesion;cell migration;cell motility;cell surface receptor linked signaling pathway;cell-cell adhesion;cellular component movement;cellular process;cellular response to stimulus;coagulation;developmental process;hemostasis;homophilic cell adhesion;immune system p…	binding;identical protein binding;protein binding;protein dimerization activity;protein homodimerization activity	cell part;extracellular membrane-bounded organelle;extracellular organelle;extracellular region part;extracellular vesicular exosome;integral to membrane;integral to plasma membrane;intrinsic to membrane;intrinsic to plasma membrane;membrane;membrane part;membrane-bounded organelle;membrane-bounded vesicle;organelle;plasma membrane;plasma membrane part;vesicle		ig;V-set		20.1747	19.2266	18.6441	24.4875	23.0047	23.4975	25.1914	24.4648	24.959	+	RSV_Ctrl	2.63989	0.00330159	4.31479	5.96185			1.1697	0.0795052	1.20846	2.06297
P13726;P13726-2	P13726	Tissue factor	F3	RN(0.996)N(0.004)TFLSLR	2	0.996426	169;169	KVNVTVEDERTLVRRNNTFLSLRDVFGKDLI	9.71e-06	112.83	44.936	76.943	-0.35591	169	activation of blood coagulation via clotting cascade;activation of caspase activity;activation of plasma proteins involved in acute inflammatory response;biological regulation;blood coagulation;blood coagulation, extrinsic pathway;cell surface receptor linked signaling pathway;cellular process;cellular response to chemical stimulus;cellular response to cytokine stimulus;cellular response to organ…	binding;cytokine binding;cytokine receptor activity;enzyme binding;lipid binding;molecular transducer activity;phospholipid binding;protease binding;protein binding;receptor activity;signal transducer activity;signaling receptor activity;transmembrane signaling receptor activity	cell part;cell surface;extracellular matrix;extracellular membrane-bounded organelle;extracellular organelle;extracellular region part;extracellular space;extracellular vesicular exosome;integral to membrane;intrinsic to external side of plasma membrane;intrinsic to membrane;intrinsic to plasma membrane;membrane;membrane part;membrane-bounded organelle;membrane-bounded vesicle;organelle;plasma me…	Complement and coagulation cascades	Interfer-bind;Tissue_fac	TF-FVIIa-FXa-TFPI complex	20.392	24.7648	19.5724	23.7784	21.6966	26.5608	22.6654	26.4122	26.3502			0.496517	0.194551	2.4355	1.08691			0.237156	0.656898	1.1307	0.572185
P13726;P13726-2	P13726	Tissue factor	F3	VN(1)VTVEDER	2	1	156;156	GQPTIQSFEQVGTKVNVTVEDERTLVRRNNT	0.0375474	60.064	22.999	57.532	0.6254	156	activation of blood coagulation via clotting cascade;activation of caspase activity;activation of plasma proteins involved in acute inflammatory response;biological regulation;blood coagulation;blood coagulation, extrinsic pathway;cell surface receptor linked signaling pathway;cellular process;cellular response to chemical stimulus;cellular response to cytokine stimulus;cellular response to organ…	binding;cytokine binding;cytokine receptor activity;enzyme binding;lipid binding;molecular transducer activity;phospholipid binding;protease binding;protein binding;receptor activity;signal transducer activity;signaling receptor activity;transmembrane signaling receptor activity	cell part;cell surface;extracellular matrix;extracellular membrane-bounded organelle;extracellular organelle;extracellular region part;extracellular space;extracellular vesicular exosome;integral to membrane;intrinsic to external side of plasma membrane;intrinsic to membrane;intrinsic to plasma membrane;membrane;membrane part;membrane-bounded organelle;membrane-bounded vesicle;organelle;plasma me…	Complement and coagulation cascades	Interfer-bind;Tissue_fac	TF-FVIIa-FXa-TFPI complex	19.5331	23.1155	22.9059	25.7095	26.0249	26.0536	24.3103	24.3481	24.0742	+	RSV_Ctrl	1.60279	0.00893023	4.07782	3.22102	+	RSV-KIAR_RSV	3.5681	0.0366667	-1.68509	-7.03217
P14625	P14625	Endoplasmin	HSP90B1	HN(0.212)N(0.787)DTQHIWESDSN(0.001)EFSVIADPR	4	0.786765	217	AFLVADKVIVTSKHNNDTQHIWESDSNEFSV	5.3e-11	48.077	45.106	48.077	0.81688	217	actin cytoskeleton organization;actin filament organization;actin filament-based process;actin rod assembly;activation of immune response;activation of innate immune response;biological regulation;catabolic process;cellular catabolic process;cellular component assembly;cellular component assembly at cellular level;cellular component organization;cellular component organization at cellular level;c…	adenyl nucleotide binding;adenyl ribonucleotide binding;ATP binding;binding;calcium ion binding;cation binding;enzyme binding;ion binding;lipoprotein particle receptor binding;low-density lipoprotein particle receptor binding;metal ion binding;nucleic acid binding;nucleotide binding;phosphatase binding;protein binding;protein phosphatase binding;purine nucleotide binding;purine ribonucleoside tri…	adherens junction;anchoring junction;cell junction;cell part;cell-substrate adherens junction;cell-substrate junction;cytoplasmic membrane-bounded vesicle;cytoplasmic membrane-bounded vesicle lumen;cytoplasmic part;cytoplasmic vesicle;cytoplasmic vesicle part;cytosol;endocytic vesicle lumen;endoplasmic reticulum;endoplasmic reticulum lumen;endoplasmic reticulum membrane;endoplasmic reticulum part…	NOD-like receptor signaling pathway;Pathways in cancer;Plant-pathogen interaction;Prostate cancer;Protein processing in endoplasmic reticulum	HSP90		23.5665	22.8209	19.768	21.229	21.5417	25.0717	24.3819	24.7417	20.619			0.121175	0.82481	0.56235	0.313529			0.128848	0.822613	0.633422	0.332593
P15586-2;P15586	P15586-2	N-acetylglucosamine-6-sulfatase	GNS	GASN(1)LTWR	2	1	385;405	QMDGMSLLPILRGASNLTWRSDVLVEYQGEG	0.0354406	71.501	48.482	60.436	-0.94545	385	amine metabolic process;aminoglycan catabolic process;aminoglycan metabolic process;carbohydrate catabolic process;carbohydrate metabolic process;catabolic process;cellular catabolic process;cellular metabolic process;cellular process;glycosaminoglycan catabolic process;glycosaminoglycan metabolic process;keratan sulfate catabolic process;keratan sulfate metabolic process;macromolecule catabolic …	binding;catalytic activity;cation binding;hydrolase activity;hydrolase activity, acting on ester bonds;ion binding;metal ion binding;N-acetylglucosamine-6-sulfatase activity;sulfuric ester hydrolase activity	cell part;cytoplasmic part;extracellular membrane-bounded organelle;extracellular organelle;extracellular region part;extracellular vesicular exosome;intracellular organelle lumen;intracellular organelle part;intracellular part;lysosomal lumen;membrane-bounded organelle;membrane-bounded vesicle;membrane-enclosed lumen;organelle;organelle lumen;organelle part;vacuolar lumen;vacuolar part;vesicle	Glycosaminoglycan degradation;Lysosome	Sulfatase		25.072	25.0415	25.1426	26.3866	25.8154	26.3005	25.305	25.5409	25.0684	+	RSV_Ctrl	2.41144	0.00701754	1.08215	3.86075	+	RSV-KIAR_RSV	1.73746	0.0361579	-0.862717	-2.662
P15586-2;P15586	P15586-2	N-acetylglucosamine-6-sulfatase	GNS	YYN(1)YTLSIN(1)GK	2	1	163;183	GWSYWYALEKNSKYYNYTLSINGKARKHGEN	1.97e-06	86.014	71.733	52.391	1.9078	163	amine metabolic process;aminoglycan catabolic process;aminoglycan metabolic process;carbohydrate catabolic process;carbohydrate metabolic process;catabolic process;cellular catabolic process;cellular metabolic process;cellular process;glycosaminoglycan catabolic process;glycosaminoglycan metabolic process;keratan sulfate catabolic process;keratan sulfate metabolic process;macromolecule catabolic …	binding;catalytic activity;cation binding;hydrolase activity;hydrolase activity, acting on ester bonds;ion binding;metal ion binding;N-acetylglucosamine-6-sulfatase activity;sulfuric ester hydrolase activity	cell part;cytoplasmic part;extracellular membrane-bounded organelle;extracellular organelle;extracellular region part;extracellular vesicular exosome;intracellular organelle lumen;intracellular organelle part;intracellular part;lysosomal lumen;membrane-bounded organelle;membrane-bounded vesicle;membrane-enclosed lumen;organelle;organelle lumen;organelle part;vacuolar lumen;vacuolar part;vesicle	Glycosaminoglycan degradation;Lysosome	Sulfatase		23.2164	23.5931	18.7481	24.5999	24.728	24.696	25.09	25.1782	25.1432			0.841559	0.0596304	2.82208	1.70365	+	RSV-KIAR_RSV	3.25025	0.0291034	0.462538	3.16257
P16070-18;P16070-12;P16070-14;P16070-13;P16070-11;P16070-10;P16070-16;P16070-8;P16070-17;P16070-6;P16070-4;P16070-3;P16070-7;P16070-5;P16070;P16070-15;P16070-9;P16070-19	P16070-18	CD44 antigen	CD44	AFN(1)STLPTMAQMEK	2	1	57;57;57;57;57;57;57;57;57;57;57;57;57;57;57;57;57;57	YSISRTEAADLCKAFNSTLPTMAQMEKALSI	5.01e-08	83.692	76.672	75.764	-0.3815	57	amine metabolic process;aminoglycan catabolic process;aminoglycan metabolic process;anatomical structure development;anatomical structure morphogenesis;biological adhesion;biological regulation;blood coagulation;branching involved in prostate gland morphogenesis;branching involved in ureteric bud morphogenesis;branching morphogenesis of a tube;carbohydrate catabolic process;carbohydrate metabolic…	binding;carbohydrate binding;catalytic activity;collagen binding;glycosaminoglycan binding;hexosaminidase activity;hyaluronic acid binding;hyalurononglucosaminidase activity;hydrolase activity;hydrolase activity, acting on glycosyl bonds;hydrolase activity, hydrolyzing O-glycosyl compounds;pattern binding;polysaccharide binding;protein binding	adherens junction;anchoring junction;basolateral plasma membrane;cell junction;cell part;cell surface;cell-substrate adherens junction;cell-substrate junction;cytoplasm;cytoplasmic part;external side of plasma membrane;extracellular membrane-bounded organelle;extracellular organelle;extracellular region part;extracellular vesicular exosome;focal adhesion;Golgi apparatus;integral to membrane;integ…	ECM-receptor interaction;Hematopoietic cell lineage;Shigellosis	Xlink		26.4137	26.4811	26.5418	28.4795	28.2924	28.4356	28.6223	28.3277	28.4187	+	RSV_Ctrl	5.04404	0	1.92367	11.4828			0.19914	0.865091	0.0537109	0.263521
P17301	P17301	Integrin alpha-2	ITGA2	GEYFVN(1)VTTR	2	1	1074	TCWLKDVHMKGEYFVNVTTRIWNGTFASSTF	0.0272526	40.616	23.947	40.616	1.0424	1074	anatomical structure development;anatomical structure morphogenesis;axon guidance;biological adhesion;biological regulation;blood coagulation;cell adhesion;cell adhesion mediated by integrin;cell differentiation;cell migration;cell motility;cell proliferation;cell surface receptor linked signaling pathway;cell-matrix adhesion;cell-substrate adhesion;cellular component movement;cellular component …	binding;cation binding;collagen binding;ion binding;metal ion binding;protein binding;receptor activity;viral receptor activity	adherens junction;alpha2-beta1 integrin complex;anchoring junction;axon part;axon terminus;basal part of cell;cell junction;cell outer membrane;cell part;cell projection part;cell surface;cell-substrate adherens junction;cell-substrate junction;cytoplasmic part;external encapsulating structure part;external side of plasma membrane;focal adhesion;integrin complex;intracellular membrane-bounded org…	Arrhythmogenic right ventricular cardiomyopathy (ARVC);Dilated cardiomyopathy;ECM-receptor interaction;Focal adhesion;Hematopoietic cell lineage;Hypertrophic cardiomyopathy (HCM);Pathways in cancer;Phagosome;Regulation of actin cytoskeleton;Small cell lung cancer	FG-GAP;Integrin_alpha2;VWA	ITGA2-ITGB1 complex;ITGA2-ITGB1-CD47 complex;ITGA2-ITGB1-CHAD complex;ITGA2-ITGB1-COL6A3 complex	19.316	22.301	22.4766	24.8101	24.8376	25.0112	23.8443	23.7816	23.8268	+	RSV_Ctrl	1.57524	0.00866165	3.52175	3.12365	+	RSV-KIAR_RSV	4.07923	0.0314286	-1.06875	-6.45179
P17301	P17301	Integrin alpha-2	ITGA2	LNLQTSTSIPN(1)VTEMK	2	1	105	ATCEKLNLQTSTSIPNVTEMKTNMSLGLILT	2.47e-06	75.376	66.583	75.376	1.801	105	anatomical structure development;anatomical structure morphogenesis;axon guidance;biological adhesion;biological regulation;blood coagulation;cell adhesion;cell adhesion mediated by integrin;cell differentiation;cell migration;cell motility;cell proliferation;cell surface receptor linked signaling pathway;cell-matrix adhesion;cell-substrate adhesion;cellular component movement;cellular component …	binding;cation binding;collagen binding;ion binding;metal ion binding;protein binding;receptor activity;viral receptor activity	adherens junction;alpha2-beta1 integrin complex;anchoring junction;axon part;axon terminus;basal part of cell;cell junction;cell outer membrane;cell part;cell projection part;cell surface;cell-substrate adherens junction;cell-substrate junction;cytoplasmic part;external encapsulating structure part;external side of plasma membrane;focal adhesion;integrin complex;intracellular membrane-bounded org…	Arrhythmogenic right ventricular cardiomyopathy (ARVC);Dilated cardiomyopathy;ECM-receptor interaction;Focal adhesion;Hematopoietic cell lineage;Hypertrophic cardiomyopathy (HCM);Pathways in cancer;Phagosome;Regulation of actin cytoskeleton;Small cell lung cancer	FG-GAP;Integrin_alpha2;VWA	ITGA2-ITGB1 complex;ITGA2-ITGB1-CD47 complex;ITGA2-ITGB1-CHAD complex;ITGA2-ITGB1-COL6A3 complex	19.3555	19.5017	19.8361	25.1845	24.5823	24.0142	24.845	24.8362	24.2976	+	RSV_Ctrl	3.78622	0	5.02921	10.778			0.0596022	0.921317	0.0659472	0.136443
P17301	P17301	Integrin alpha-2	ITGA2	TASCSN(1)VTCWLK	2	1	1057	FRHTKELNCRTASCSNVTCWLKDVHMKGEYF	0.00831619	53.448	48.932	46.069	-1.1106	1057	anatomical structure development;anatomical structure morphogenesis;axon guidance;biological adhesion;biological regulation;blood coagulation;cell adhesion;cell adhesion mediated by integrin;cell differentiation;cell migration;cell motility;cell proliferation;cell surface receptor linked signaling pathway;cell-matrix adhesion;cell-substrate adhesion;cellular component movement;cellular component …	binding;cation binding;collagen binding;ion binding;metal ion binding;protein binding;receptor activity;viral receptor activity	adherens junction;alpha2-beta1 integrin complex;anchoring junction;axon part;axon terminus;basal part of cell;cell junction;cell outer membrane;cell part;cell projection part;cell surface;cell-substrate adherens junction;cell-substrate junction;cytoplasmic part;external encapsulating structure part;external side of plasma membrane;focal adhesion;integrin complex;intracellular membrane-bounded org…	Arrhythmogenic right ventricular cardiomyopathy (ARVC);Dilated cardiomyopathy;ECM-receptor interaction;Focal adhesion;Hematopoietic cell lineage;Hypertrophic cardiomyopathy (HCM);Pathways in cancer;Phagosome;Regulation of actin cytoskeleton;Small cell lung cancer	FG-GAP;Integrin_alpha2;VWA	ITGA2-ITGB1 complex;ITGA2-ITGB1-CD47 complex;ITGA2-ITGB1-CHAD complex;ITGA2-ITGB1-COL6A3 complex	23.6384	24.0905	24.6007	26.327	26.4027	26.3887	26.1614	25.9056	26.2555	+	RSV_Ctrl	2.90133	0.00335484	2.26293	5.97195			1.16472	0.216857	-0.265277	-1.28092
P20645	P20645	Cation-dependent mannose-6-phosphate receptor	M6PR	EAGN(1)HTSGAGLVQINK	2	1	83	SDTYIYIFRVCREAGNHTSGAGLVQINKSNG	8.51e-248	183.23	152.5	152.34	-0.084333	83	biological regulation;cellular component organization;cellular component organization or biogenesis;cellular membrane organization;cellular process;cellular response to stimulus;endocytosis;endosome to lysosome transport;endosome transport;establishment of localization;establishment of localization in cell;intracellular transport;lysosomal transport;membrane invagination;membrane organization;rec…	binding;carbohydrate binding;carbohydrate transmembrane transporter activity;hexose transmembrane transporter activity;mannose binding;mannose transmembrane transporter activity;molecular transducer activity;monosaccharide binding;monosaccharide transmembrane transporter activity;receptor activity;signal transducer activity;signaling receptor activity;substrate-specific transmembrane transporter …	cell part;cytoplasmic part;endosome;integral to membrane;integral to plasma membrane;intracellular membrane-bounded organelle;intracellular organelle;intracellular organelle part;intracellular part;intrinsic to membrane;intrinsic to plasma membrane;late endosome;lysosomal membrane;membrane;membrane part;membrane-bounded organelle;organelle;organelle membrane;organelle part;perinuclear region of c…	Lysosome;Phagosome	Man-6-P_recep		25.648	25.686	24.6805	24.7515	25.341	24.7823	24.6083	24.0436	24.1194			0.426135	0.404789	-0.37989	-0.790225			1.26174	0.0977476	-0.701167	-1.94343
P23229-4;P23229-2;P23229-5;P23229-3;P23229-6;P23229;P23229-7	P23229-4	Integrin alpha-6;Integrin alpha-6 heavy chain;Integrin alpha-6 light chain;Processed integrin alpha-6	ITGA6	EIN(0.213)SLN(0.787)LTESHN(0.001)SR	3	0.786507	886;891;886;891;930;930;772	LEKVTCEPQKEINSLNLTESHNSRKKREITE	0.00914552	35.037	28.35	35.037	0.81509	886	anatomical structure development;biological adhesion;biological regulation;blood coagulation;brown fat cell differentiation;cell adhesion;cell adhesion mediated by integrin;cell communication;cell differentiation;cell junction assembly;cell junction organization;cell migration;cell motility;cell projection assembly;cell projection organization;cell surface receptor linked signaling pathway;cell-c…	binding;cation binding;ion binding;metal ion binding	adherens junction;alpha6-beta4 integrin complex;anchoring junction;basal plasma membrane;basement membrane;cell junction;cell part;cell projection;cell surface;cell-cell adherens junction;cell-cell junction;cell-substrate adherens junction;cell-substrate junction;external side of plasma membrane;extracellular matrix part;extracellular region part;filopodium;focal adhesion;hemidesmosome;integrin c…	Arrhythmogenic right ventricular cardiomyopathy (ARVC);Cell adhesion molecules (CAMs);Dilated cardiomyopathy;ECM-receptor interaction;Focal adhesion;Hematopoietic cell lineage;Hypertrophic cardiomyopathy (HCM);Pathways in cancer;Regulation of actin cytoskeleton;Small cell lung cancer;Toxoplasmosis	Integrin_alpha2	ITGA6-ITGB1 complex;ITGA6-ITGB1-CD151 complex;ITGA6-ITGB1-CYR61 complex;ITGA6-ITGB4 complex;ITGA6-ITGB4-CD151 complex;ITGA6-ITGB4-CD9 complex;ITGA6-ITGB4-FYN complex;ITGA6-ITGB4-LAMA5 complex;ITGA6-ITGB4-Laminin10/12 complex;ITGA6-ITGB4-SHC1-GRB2 complex	22.1587	21.9351	22.1068	22.9364	23.5702	23.5517	21.4806	20.8832	23.073	+	RSV_Ctrl	2.3771	0.00539623	1.28595	4.03206			1.0553	0.0976863	-1.54053	-1.96014
P23229-4;P23229-2;P23229-5;P23229-3;P23229-6;P23229;P23229-7;P23229-9	P23229-4	Integrin alpha-6;Integrin alpha-6 heavy chain;Integrin alpha-6 light chain;Processed integrin alpha-6	ITGA6	SRLWN(1)STFLEEYSK	2	1	953;958;953;958;997;997;839;982	GLDSKASLILRSRLWNSTFLEEYSKLNYLDI	1.3e-17	91.969	74.828	91.969	-0.33246	953	anatomical structure development;biological adhesion;biological regulation;blood coagulation;brown fat cell differentiation;cell adhesion;cell adhesion mediated by integrin;cell communication;cell differentiation;cell junction assembly;cell junction organization;cell migration;cell motility;cell projection assembly;cell projection organization;cell surface receptor linked signaling pathway;cell-c…	binding;cation binding;ion binding;metal ion binding	adherens junction;alpha6-beta4 integrin complex;anchoring junction;basal plasma membrane;basement membrane;cell junction;cell part;cell projection;cell surface;cell-cell adherens junction;cell-cell junction;cell-substrate adherens junction;cell-substrate junction;external side of plasma membrane;extracellular matrix part;extracellular region part;filopodium;focal adhesion;hemidesmosome;integrin c…	Arrhythmogenic right ventricular cardiomyopathy (ARVC);Cell adhesion molecules (CAMs);Dilated cardiomyopathy;ECM-receptor interaction;Focal adhesion;Hematopoietic cell lineage;Hypertrophic cardiomyopathy (HCM);Pathways in cancer;Regulation of actin cytoskeleton;Small cell lung cancer;Toxoplasmosis	Integrin_alpha2	ITGA6-ITGB1 complex;ITGA6-ITGB1-CD151 complex;ITGA6-ITGB1-CYR61 complex;ITGA6-ITGB4 complex;ITGA6-ITGB4-CD151 complex;ITGA6-ITGB4-CD9 complex;ITGA6-ITGB4-FYN complex;ITGA6-ITGB4-LAMA5 complex;ITGA6-ITGB4-Laminin10/12 complex;ITGA6-ITGB4-SHC1-GRB2 complex	20.583	20.92	21.6119	23.2973	20.7084	23.0028	19.8746	19.4088	19.2088			0.67552	0.109333	1.29788	1.33455	+	RSV-KIAR_RSV	1.5532	0.0320625	-2.83879	-3.01445
P26006;P26006-1	P26006	Integrin alpha-3;Integrin alpha-3 heavy chain;Integrin alpha-3 light chain	ITGA3	ELAVPDGYTN(1)R	2	1	86;86	LAGAPRELAVPDGYTNRTGAVYLCPLTAHKD	1.12e-07	88.596	73.452	46.73	1.2154	86	anatomical structure development;behavior;biological adhesion;biological regulation;blood coagulation;cell adhesion;cell differentiation;cell migration;cell motility;cell surface receptor linked signaling pathway;cell-matrix adhesion;cell-substrate adhesion;cellular component maintenance;cellular component maintenance at cellular level;cellular component movement;cellular component organization;c…	binding;cation binding;enzyme binding;glycoprotein binding;ion binding;metal ion binding;protease binding;protein binding;protein dimerization activity;protein heterodimerization activity	adherens junction;alpha3-beta1 integrin complex;anchoring junction;basolateral plasma membrane;cell junction;cell part;cell periphery;cell projection membrane;cell projection part;cell surface;cell-substrate adherens junction;cell-substrate junction;cytoplasmic part;excitatory synapse;external side of plasma membrane;extracellular membrane-bounded organelle;extracellular organelle;extracellular r…	Arrhythmogenic right ventricular cardiomyopathy (ARVC);Dilated cardiomyopathy;ECM-receptor interaction;Focal adhesion;Hematopoietic cell lineage;Hypertrophic cardiomyopathy (HCM);Pathways in cancer;Regulation of actin cytoskeleton;Small cell lung cancer	Integrin_alpha2	ITGA3-ITGB1 complex;ITGA3-ITGB1-BSG complex;ITGA3-ITGB1-CD151 complex;ITGA3-ITGB1-CD63 complex;ITGA3-ITGB1-THBS1 complex	26.5263	24.831	26.7188	25.9641	25.8654	26.0474	26.5958	26.2774	26.4236			0.0373893	0.95404	-0.0663872	-0.0945596	+	RSV-KIAR_RSV	1.95459	0.0501364	0.4733	2.29801
P26006;P26006-1	P26006	Integrin alpha-3;Integrin alpha-3 heavy chain;Integrin alpha-3 light chain	ITGA3	N(1)ITIVTGAPR	2	1	265;265	IGYTMQVGSFILHPKNITIVTGAPRHRHMGA	0.00932771	55.314	25.571	55.314	0.85912	265	anatomical structure development;behavior;biological adhesion;biological regulation;blood coagulation;cell adhesion;cell differentiation;cell migration;cell motility;cell surface receptor linked signaling pathway;cell-matrix adhesion;cell-substrate adhesion;cellular component maintenance;cellular component maintenance at cellular level;cellular component movement;cellular component organization;c…	binding;cation binding;enzyme binding;glycoprotein binding;ion binding;metal ion binding;protease binding;protein binding;protein dimerization activity;protein heterodimerization activity	adherens junction;alpha3-beta1 integrin complex;anchoring junction;basolateral plasma membrane;cell junction;cell part;cell periphery;cell projection membrane;cell projection part;cell surface;cell-substrate adherens junction;cell-substrate junction;cytoplasmic part;excitatory synapse;external side of plasma membrane;extracellular membrane-bounded organelle;extracellular organelle;extracellular r…	Arrhythmogenic right ventricular cardiomyopathy (ARVC);Dilated cardiomyopathy;ECM-receptor interaction;Focal adhesion;Hematopoietic cell lineage;Hypertrophic cardiomyopathy (HCM);Pathways in cancer;Regulation of actin cytoskeleton;Small cell lung cancer	Integrin_alpha2	ITGA3-ITGB1 complex;ITGA3-ITGB1-BSG complex;ITGA3-ITGB1-CD151 complex;ITGA3-ITGB1-CD63 complex;ITGA3-ITGB1-THBS1 complex	22.6015	22.7828	22.7686	24.2175	23.9869	20.8258	21.9453	21.9067	22.0938			0.0954233	0.867276	0.292437	0.244575			0.396658	0.434725	-1.0281	-0.859885
P26006;P26006-1	P26006	Integrin alpha-3;Integrin alpha-3 heavy chain;Integrin alpha-3 light chain	ITGA3	SLDAYPILNQAQALEN(1)HTEVQFQK	3	0.999504	605;605	SLDAYPILNQAQALENHTEVQFQKECGPDNK	3.76e-10	43.932	40.887	43.932	1.4323	605	anatomical structure development;behavior;biological adhesion;biological regulation;blood coagulation;cell adhesion;cell differentiation;cell migration;cell motility;cell surface receptor linked signaling pathway;cell-matrix adhesion;cell-substrate adhesion;cellular component maintenance;cellular component maintenance at cellular level;cellular component movement;cellular component organization;c…	binding;cation binding;enzyme binding;glycoprotein binding;ion binding;metal ion binding;protease binding;protein binding;protein dimerization activity;protein heterodimerization activity	adherens junction;alpha3-beta1 integrin complex;anchoring junction;basolateral plasma membrane;cell junction;cell part;cell periphery;cell projection membrane;cell projection part;cell surface;cell-substrate adherens junction;cell-substrate junction;cytoplasmic part;excitatory synapse;external side of plasma membrane;extracellular membrane-bounded organelle;extracellular organelle;extracellular r…	Arrhythmogenic right ventricular cardiomyopathy (ARVC);Dilated cardiomyopathy;ECM-receptor interaction;Focal adhesion;Hematopoietic cell lineage;Hypertrophic cardiomyopathy (HCM);Pathways in cancer;Regulation of actin cytoskeleton;Small cell lung cancer	Integrin_alpha2	ITGA3-ITGB1 complex;ITGA3-ITGB1-BSG complex;ITGA3-ITGB1-CD151 complex;ITGA3-ITGB1-CD63 complex;ITGA3-ITGB1-THBS1 complex	21.8027	21.7351	24.464	23.6546	21.9964	22.6097	21.9623	21.3232	21.5307			0.0283995	0.959602	0.0862719	0.0769831			1.03833	0.108991	-1.14818	-1.85379
P26006;P26006-1	P26006	Integrin alpha-3;Integrin alpha-3 heavy chain;Integrin alpha-3 light chain	ITGA3	TSIPTIN(0.33)MEN(0.67)K	2	0.669815	969;969	ATLFLRTSIPTINMENKTTWFSVDIDSELVE	0.0335748	32.616	20.697	32.616	0.17037	969	anatomical structure development;behavior;biological adhesion;biological regulation;blood coagulation;cell adhesion;cell differentiation;cell migration;cell motility;cell surface receptor linked signaling pathway;cell-matrix adhesion;cell-substrate adhesion;cellular component maintenance;cellular component maintenance at cellular level;cellular component movement;cellular component organization;c…	binding;cation binding;enzyme binding;glycoprotein binding;ion binding;metal ion binding;protease binding;protein binding;protein dimerization activity;protein heterodimerization activity	adherens junction;alpha3-beta1 integrin complex;anchoring junction;basolateral plasma membrane;cell junction;cell part;cell periphery;cell projection membrane;cell projection part;cell surface;cell-substrate adherens junction;cell-substrate junction;cytoplasmic part;excitatory synapse;external side of plasma membrane;extracellular membrane-bounded organelle;extracellular organelle;extracellular r…	Arrhythmogenic right ventricular cardiomyopathy (ARVC);Dilated cardiomyopathy;ECM-receptor interaction;Focal adhesion;Hematopoietic cell lineage;Hypertrophic cardiomyopathy (HCM);Pathways in cancer;Regulation of actin cytoskeleton;Small cell lung cancer	Integrin_alpha2	ITGA3-ITGB1 complex;ITGA3-ITGB1-BSG complex;ITGA3-ITGB1-CD151 complex;ITGA3-ITGB1-CD63 complex;ITGA3-ITGB1-THBS1 complex	18.9553	19.3603	20.0585	21.4602	23.3823	23.0381	20.5875	21.0682	20.5216	+	RSV_Ctrl	2.03215	0.00447059	3.16883	4.09534	+	RSV-KIAR_RSV	1.4346	0.0365641	-1.90113	-2.65409
P27482	P27482	Calmodulin-like protein 3	CALML3	ELGTVMRSLGQN(1)PTEAELR	3	1	43	ITTRELGTVMRSLGQNPTEAELRDMMSEIDR	0.00603556	30.489	23.358	29.202	0.96014	43		binding;calcium ion binding;cation binding;ion binding;metal ion binding	extracellular membrane-bounded organelle;extracellular organelle;extracellular region part;extracellular vesicular exosome;membrane-bounded organelle;membrane-bounded vesicle;organelle;vesicle	Alzheimer's disease;Calcium signaling pathway;Gastric acid secretion;Glioma;GnRH signaling pathway;Insulin signaling pathway;ko05152;Long-term potentiation;Melanogenesis;Neurotrophin signaling pathway;Olfactory transduction;Oocyte meiosis;Phosphatidylinositol signaling system;Phototransduction;Phototransduction - fly;Plant-pathogen interaction;Salivary secretion;Vascular smooth muscle contraction	EF-hand_1;EF-hand_6		25.5432	25.8967	26.0201	27.3405	28.073	27.4691	21.6502	25.4216	21.3121	+	RSV_Ctrl	2.60336	0.00244706	1.80751	4.92191	+	RSV-KIAR_RSV	1.64926	0.03	-4.8329	-3.36477
P27701-2;P27701	P27701-2	CD82 antigen	CD82	GFCEAPGN(1)R	2	1	173;198	DNSLSVRKGFCEAPGNRTQSGNHPEDWPVYQ	0.0152821	69.598	54.816	69.598	1.2047	173			cell part;extracellular membrane-bounded organelle;extracellular organelle;extracellular region part;extracellular vesicular exosome;integral to membrane;integral to plasma membrane;intrinsic to membrane;intrinsic to plasma membrane;membrane;membrane part;membrane-bounded organelle;membrane-bounded vesicle;organelle;plasma membrane;plasma membrane part;vesicle	p53 signaling pathway	Tetraspannin		20.3172	19.7711	20.8855	26.015	20.6427	26.0723	25.0522	25.253	21.1916	+	RSV_Ctrl	1.00528	0.0334186	3.91871	2.03158			0.0640303	0.920405	-0.411083	-0.176175
P29317-2;P29317	P29317-2	Ephrin type-A receptor 2	EPHA2	TASVSIN(1)QTEPPKVR	3	1	435;435	GLVTSRSFRTASVSINQTEPPKVRLEGRSTT	0.000100033	76.728	66.885	54.09	2.0809	435	anatomical structure development;anatomical structure formation involved in morphogenesis;anatomical structure morphogenesis;angiogenesis;axial mesoderm formation;axon guidance;biological adhesion;biological regulation;bone remodeling;branching involved in mammary gland duct morphogenesis;branching morphogenesis of a tube;cell adhesion;cell chemotaxis;cell development;cell differentiation;cell mi…	adenyl nucleotide binding;adenyl ribonucleotide binding;ATP binding;binding;catalytic activity;ephrin receptor activity;kinase activity;molecular transducer activity;nucleotide binding;phosphotransferase activity, alcohol group as acceptor;protein kinase activity;protein tyrosine kinase activity;purine nucleotide binding;purine ribonucleoside triphosphate binding;purine ribonucleotide binding;rec…	adherens junction;anchoring junction;cell junction;cell part;cell projection membrane;cell projection part;cell surface;cell-substrate adherens junction;cell-substrate junction;focal adhesion;integral to membrane;integral to plasma membrane;intrinsic to membrane;intrinsic to plasma membrane;lamellipodium membrane;leading edge membrane;membrane;membrane part;plasma membrane;plasma membrane part;ru…	Axon guidance	EphA2_TM;Ephrin_lbd;fn3;Pkinase_Tyr;SAM_1	TIAM1-EFNB1-EPHA2 complex	20.065	20.3463	20.375	24.5502	24.1609	24.1635	21.6316	21.1536	22.8355	+	RSV_Ctrl	4.80076	0	4.02945	15.3319	+	RSV-KIAR_RSV	2.02428	0.0233514	-2.41798	-3.92022
P29323-2;P29323-3;P29323	P29323-2	Ephrin type-B receptor 2	EPHB2	AGFEAVEN(1)GTVCR	2	1	265;265;265	PIGRCMCKAGFEAVENGTVCRGCPSGTFKAN	0.0296274	37.613	28.934	37.613	0.87843	265	anatomical structure development;anatomical structure formation involved in morphogenesis;anatomical structure morphogenesis;angiogenesis;axon guidance;axonal fasciculation;axonogenesis;behavior;biological regulation;camera-type eye morphogenesis;cell part morphogenesis;cell projection morphogenesis;cell projection organization;cell recognition;cell surface receptor linked signaling pathway;cellu…	adenyl nucleotide binding;adenyl ribonucleotide binding;ATP binding;axon guidance receptor activity;binding;catalytic activity;ephrin receptor activity;kinase activity;molecular transducer activity;nucleotide binding;phosphotransferase activity, alcohol group as acceptor;protein kinase activity;protein tyrosine kinase activity;purine nucleotide binding;purine ribonucleoside triphosphate binding;p…	axon;cell body;cell part;cell projection;cytoplasmic part;cytosol;dendrite;extracellular region;integral to membrane;integral to plasma membrane;intracellular part;intrinsic to membrane;intrinsic to plasma membrane;membrane;membrane part;neuron projection;neuronal cell body;plasma membrane;plasma membrane part	Axon guidance	EphA2_TM;Ephrin_lbd;fn3;GCC2_GCC3;Pkinase_Tyr;SAM_1		17.8793	19.7292	19.817	23.7736	23.0213	23.3979	23.0483	23.1814	23.4628	+	RSV_Ctrl	2.50666	0.00277333	4.25581	5.54089			0.267693	0.736415	-0.166804	-0.477699
P30533	P30533	Alpha-2-macroglobulin receptor-associated protein	LRPAP1	VIDLWDLAQSAN(1)LTDK	2	1	268	EEPRVIDLWDLAQSANLTDKELEAFREELKH	2.05e-05	65.231	59.936	40.693	-0.211	268	biological regulation;cellular component organization;cellular component organization or biogenesis;cellular macromolecule metabolic process;cellular membrane organization;cellular metabolic process;cellular process;cellular protein metabolic process;endocytosis;establishment of localization;macromolecule metabolic process;membrane invagination;membrane organization;metabolic process;negative reg…	asialoglycoprotein receptor activity;binding;carbohydrate binding;cargo receptor activity;glycosaminoglycan binding;heparin binding;lipoprotein particle receptor binding;low-density lipoprotein particle receptor binding;pattern binding;polysaccharide binding;protein binding;receptor activity;receptor antagonist activity;receptor binding;receptor inhibitor activity;receptor regulator activity;unfo…	cell part;cell surface;cytoplasmic part;endoplasmic reticulum;endoplasmic reticulum lumen;endoplasmic reticulum part;extracellular region;integral to membrane;intracellular membrane-bounded organelle;intracellular organelle;intracellular organelle lumen;intracellular organelle part;intracellular part;intrinsic to membrane;membrane;membrane part;membrane-bounded organelle;membrane-enclosed lumen;o…		Alpha-2-MRAP_C;Alpha-2-MRAP_N		18.986	19.9956	22.1546	21.7447	21.6143	20.3002	22.3712	22.1231	21.6147			0.332596	0.453339	0.840998	0.73629			0.73021	0.19936	0.816602	1.3338
P32004-3;P32004-2;P32004	P32004-3	Neural cell adhesion molecule L1	L1CAM	VPGN(1)QTSTTLK	2	1	666;671;671	EMAPEKWYSLGKVPGNQTSTTLKLSPYVHYT	0.000460971	74.962	58.124	41.242	1.0518	666	anatomical structure development;axon guidance;biological adhesion;biological regulation;blood coagulation;cell adhesion;cell adhesion mediated by integrin;cell migration;cell motility;cell surface receptor linked signaling pathway;cell-cell adhesion;cell-cell adhesion mediated by integrin;cellular component movement;cellular process;cellular response to stimulus;chemotaxis;coagulation;developmen…	binding;carbohydrate binding;monosaccharide binding;sialic acid binding;sugar binding	adherens junction;anchoring junction;axon part;cell junction;cell part;cell projection part;cell surface;cell-substrate adherens junction;cell-substrate junction;external side of plasma membrane;focal adhesion;integral to membrane;intrinsic to membrane;membrane;membrane part;plasma membrane;plasma membrane part;presynaptic membrane;synapse part;synaptic membrane;terminal button	Axon guidance;Cell adhesion molecules (CAMs)	Bravo_FIGEY;fn3;I-set		19.7451	19.1254	20.6403	23.154	23.6869	23.2295	23.035	22.796	22.6792	+	RSV_Ctrl	2.76884	0.00185714	3.51987	6.17315			1.24183	0.119869	-0.520072	-1.75314
P34810-2;P34810-3;P34810	P34810-2	Macrosialin	CD68	VMYTTQGGGEAWGISVLN(0.099)PN(0.901)KTK	3	0.900819	142;172;199	TQGGGEAWGISVLNPNKTKVQGSCEGAHPHL	0.00440779	28.299	27.514	23.691	0.17957	142	cellular process;cellular response to chemical stimulus;cellular response to organic substance;cellular response to stimulus;response to chemical stimulus;response to organic substance;response to stimulus		cell part;cytoplasmic part;endosomal part;endosome membrane;integral to membrane;intracellular organelle part;intracellular part;intrinsic to membrane;lysosomal membrane;membrane;membrane part;organelle membrane;organelle part;plasma membrane;vacuolar membrane;vacuolar part	Lysosome	Lamp		19.3058	18.754	19.6201	22.6128	23.4791	23.2789	23.2631	23.3797	23.8574	+	RSV_Ctrl	3.36425	0.00288889	3.89698	8.39492			0.518421	0.411799	0.376433	0.898854
P42892-3;P42892-2;P42892-4;P42892	P42892-3	Endothelin-converting enzyme 1	ECE1	HLLEN(1)STASVSEAERK	3	1	150;154;163;166	NLWEHNQAIIKHLLENSTASVSEAERKAQVY	1.94e-15	89.506	77.305	63.062	-0.5193	150	anatomical structure development;anatomical structure morphogenesis;biological regulation;bradykinin catabolic process;calcitonin catabolic process;catabolic process;cellular catabolic process;cellular hormone metabolic process;cellular metabolic process;cellular process;developmental process;ear development;embryonic digit morphogenesis;embryonic morphogenesis;endocrine process;endothelin matura…	binding;catalytic activity;cation binding;endopeptidase activity;hormone binding;hydrolase activity;identical protein binding;ion binding;metal ion binding;metalloendopeptidase activity;metallopeptidase activity;peptidase activity;peptidase activity, acting on L-amino acid peptides;peptide binding;peptide hormone binding;protein binding;protein dimerization activity;protein homodimerization activ…	cell part;clathrin-coated vesicle;coated vesicle;cytoplasmic membrane-bounded vesicle;cytoplasmic part;cytoplasmic vesicle;early endosome;endosomal part;endosome;external side of plasma membrane;extracellular membrane-bounded organelle;extracellular organelle;extracellular region part;extracellular vesicular exosome;integral to membrane;intracellular membrane-bounded organelle;intracellular organ…		Peptidase_M13;Peptidase_M13_N		20.3835	19.9297	19.8482	23.0679	21.4296	23.3668	21.6454	22.3639	23.1444	+	RSV_Ctrl	1.83175	0.0087395	2.56762	3.54293			0.116129	0.866643	-0.236893	-0.281495
P43307;P43307-2	P43307	Translocon-associated protein subunit alpha	SSR1	YPQDYQFYIQN(1)FTALPLNTVVPPQR	3	0.9998	136;109	DASFRYPQDYQFYIQNFTALPLNTVVPPQRQ	1.23e-26	71.678	70.057	65.428	-0.055841	136	biological regulation;biosynthetic process;cellular biosynthetic process;cellular macromolecule biosynthetic process;cellular macromolecule metabolic process;cellular metabolic process;cellular process;cellular protein metabolic process;cellular response to chemical stimulus;cellular response to organic substance;cellular response to stimulus;cellular response to stress;cellular response to topol…		cell part;cytoplasmic part;endoplasmic reticulum;endoplasmic reticulum membrane;endoplasmic reticulum part;integral to membrane;intracellular membrane-bounded organelle;intracellular organelle;intracellular organelle part;intracellular part;intrinsic to membrane;membrane;membrane part;membrane-bounded organelle;organelle;organelle membrane;organelle part	Protein processing in endoplasmic reticulum	TRAP_alpha		22.0165	21.459	22.8811	22.9012	21.0217	20.7986	23.7816	22.8414	21.0002			0.279375	0.580018	-0.545041	-0.616055			0.386261	0.447914	0.967206	0.837814
P46977-2;P46977	P46977-2	Dolichyl-diphosphooligosaccharide--protein glycosyltransferase subunit STT3A	STT3A	TILVDNNTWN(0.972)N(0.028)THISR	3	0.971973	456;548	TAMANRTILVDNNTWNNTHISRVGQAMASTE	2.65e-16	91.355	83.441	91.355	-2.6779	456	carbohydrate metabolic process;cellular carbohydrate metabolic process;cellular macromolecule metabolic process;cellular metabolic process;cellular process;cellular protein metabolic process;co-translational protein modification;glycosylation;macromolecule glycosylation;macromolecule metabolic process;macromolecule modification;metabolic process;peptidyl-amino acid modification;peptidyl-asparagin…	catalytic activity;dolichyl-diphosphooligosaccharide-protein glycotransferase activity;oligosaccharyl transferase activity;transferase activity;transferase activity, transferring glycosyl groups;transferase activity, transferring hexosyl groups	cell part;cytoplasmic part;endoplasmic reticulum membrane;endoplasmic reticulum part;integral to membrane;intracellular organelle part;intracellular part;intrinsic to membrane;macromolecular complex;membrane;membrane part;oligosaccharyltransferase complex;organelle membrane;organelle part;protein complex	N-Glycan biosynthesis;Protein processing in endoplasmic reticulum;Various types of N-glycan biosynthesis	STT3	Oligosaccharyltransferase complex (Stt3A variant);Oligosaccharyltransferase OSTC-I;Oligosaccharyltransferase OSTC-II;Oligosaccharyltransferase OSTC-III	22.9222	22.6861	22.7587	24.1995	24.0577	24.0315	27.2732	27.2126	26.2626	+	RSV_Ctrl	3.93899	0.00203922	1.30727	6.98514	+	RSV-KIAR_RSV	2.98051	0.0338462	2.8199	6.53715
P48307-2;P48307	P48307-2	Tissue factor pathway inhibitor 2	TFPI2	DEGLCSAN(1)VTR	2	1	159;170	PSFCYSPKDEGLCSANVTRYYFNPRYRTCDA	0.00046651	73.632	61.016	73.435	0.42818	159	biological regulation;blood coagulation;coagulation;hemostasis;multicellular organismal process;regulation of biological quality;regulation of body fluid levels	endopeptidase inhibitor activity;endopeptidase regulator activity;enzyme inhibitor activity;enzyme regulator activity;extracellular matrix structural constituent;peptidase inhibitor activity;peptidase regulator activity;serine-type endopeptidase inhibitor activity;structural molecule activity	cell part;extracellular matrix;extracellular region part;intracellular membrane-bounded organelle;intracellular organelle;intracellular part;membrane-bounded organelle;nucleus;organelle;proteinaceous extracellular matrix		Kunitz_BPTI		18.782	19.7665	19.1015	26.0946	25.3697	25.2099	23.1854	23.3009	23.3772	+	RSV_Ctrl	4.04361	0	6.34145	12.7411	+	RSV-KIAR_RSV	2.91305	0.0258824	-2.27026	-6.00828
P53634	P53634	Dipeptidyl peptidase 1;Dipeptidyl peptidase 1 exclusion domain chain;Dipeptidyl peptidase 1 heavy chain;Dipeptidyl peptidase 1 light chain	CTSC	VTTYCN(1)ETMTGWVHDVLGR	3	1	119	FFKYKEEGSKVTTYCNETMTGWVHDVLGRNW	0.000142675	39.387	38.16	20.6	0.66691	119	activation of caspase activity;adaptive immune response;adaptive immune response based on somatic recombination of immune receptors built from immunoglobulin superfamily domains;aging;biological regulation;cell killing;developmental process;immune effector process;immune response;immune system process;induction of apoptosis;induction of programmed cell death;leukocyte mediated cytotoxicity;leukoc…	anion binding;apoptotic protease activator activity;binding;caspase activator activity;caspase regulator activity;catalytic activity;chaperone binding;chloride ion binding;cysteine-type endopeptidase activity;cysteine-type peptidase activity;endopeptidase activity;enzyme activator activity;enzyme binding;enzyme regulator activity;hydrolase activity;ion binding;peptidase activator activity;peptida…	cell part;cytoplasmic part;endoplasmic reticulum;extracellular membrane-bounded organelle;extracellular organelle;extracellular region part;extracellular space;extracellular vesicular exosome;Golgi apparatus;intracellular membrane-bounded organelle;intracellular organelle;intracellular part;lysosome;lytic vacuole;membrane;membrane-bounded organelle;membrane-bounded vesicle;organelle;vacuole;vesic…	Lysosome	CathepsinC_exc;Peptidase_C1		25.2342	25.2748	26.2655	20.824	26.4533	25.8685	25.9388	26.0968	25.7824			0.265725	0.566097	-1.20955	-0.630479			0.363325	0.45615	1.5574	0.824355
Q5TFQ8;P78324-4;P78324;P78324-2	Q5TFQ8	Signal-regulatory protein beta-1 isoform 3;Tyrosine-protein phosphatase non-receptor type substrate 1	SIRPB1;SIRPA	AENQVN(1)VTCQVR	2	1	269;269;270;270	TLEVTQQPVRAENQVNVTCQVRKFYPQRLQL	7.92e-12	107.17	95.247	107.17	-0.60484	269	biological adhesion;biological regulation;blood coagulation;cell adhesion;cell migration;cell motility;cellular component movement;cellular process;coagulation;hemostasis;immune system process;leukocyte migration;locomotion;multicellular organismal process;regulation of biological quality;regulation of body fluid levels		cell part;extracellular membrane-bounded organelle;extracellular organelle;extracellular region part;extracellular vesicular exosome;integral to membrane;intrinsic to membrane;membrane;membrane part;membrane-bounded organelle;membrane-bounded vesicle;organelle;plasma membrane;vesicle	Osteoclast differentiation	C1-set;V-set		23.0663	22.4357	19.8469	23.4206	23.6813	23.706	22.1121	22.2425	22.6586			0.854853	0.0606809	1.81967	1.67059	+	RSV-KIAR_RSV	2.59137	0.0254118	-1.26488	-4.38585
Q02809;Q02809-2	Q02809	Procollagen-lysine,2-oxoglutarate 5-dioxygenase 1	PLOD1	REQIN(1)ITLDHR	3	1	197;244	FYTKIFLDPEKREQINITLDHRCRIFQNLDG	0.0203187	31.597	20.952	31.597	1.7263	197	amine biosynthetic process;amine metabolic process;anatomical structure development;aspartate family amino acid biosynthetic process;aspartate family amino acid metabolic process;biosynthetic process;carboxylic acid biosynthetic process;carboxylic acid metabolic process;cellular amine metabolic process;cellular amino acid biosynthetic process;cellular amino acid metabolic process;cellular biosynt…	binding;carboxylic acid binding;catalytic activity;cation binding;identical protein binding;ion binding;iron ion binding;L-ascorbic acid binding;metal ion binding;oxidoreductase activity;oxidoreductase activity, acting on paired donors, with incorporation or reduction of molecular oxygen;oxidoreductase activity, acting on paired donors, with incorporation or reduction of molecular oxygen, 2-oxogl…	cell part;cytoplasmic part;endoplasmic reticulum membrane;endoplasmic reticulum part;extracellular membrane-bounded organelle;extracellular organelle;extracellular region part;extracellular vesicular exosome;intracellular organelle part;intracellular part;membrane;membrane part;membrane-bounded organelle;membrane-bounded vesicle;organelle;organelle membrane;organelle part;rough endoplasmic reticu…	Lysine degradation	2OG-FeII_Oxy		24.0026	23.945	24.1692	25.7051	20.8346	21.0367	24.785	24.4205	24.1321			0.402653	0.320374	-1.51349	-0.894333			0.527544	0.272242	1.92045	1.1283
Q02809;Q02809-2	Q02809	Procollagen-lysine,2-oxoglutarate 5-dioxygenase 1	PLOD1	YIHQN(1)YTK	2	1	538;585	VFSNPEDWKEKYIHQNYTKALAGKLVETPCP	0.00492068	95.741	69.802	51.066	-5.1688	538	amine biosynthetic process;amine metabolic process;anatomical structure development;aspartate family amino acid biosynthetic process;aspartate family amino acid metabolic process;biosynthetic process;carboxylic acid biosynthetic process;carboxylic acid metabolic process;cellular amine metabolic process;cellular amino acid biosynthetic process;cellular amino acid metabolic process;cellular biosynt…	binding;carboxylic acid binding;catalytic activity;cation binding;identical protein binding;ion binding;iron ion binding;L-ascorbic acid binding;metal ion binding;oxidoreductase activity;oxidoreductase activity, acting on paired donors, with incorporation or reduction of molecular oxygen;oxidoreductase activity, acting on paired donors, with incorporation or reduction of molecular oxygen, 2-oxogl…	cell part;cytoplasmic part;endoplasmic reticulum membrane;endoplasmic reticulum part;extracellular membrane-bounded organelle;extracellular organelle;extracellular region part;extracellular vesicular exosome;intracellular organelle part;intracellular part;membrane;membrane part;membrane-bounded organelle;membrane-bounded vesicle;organelle;organelle membrane;organelle part;rough endoplasmic reticu…	Lysine degradation	2OG-FeII_Oxy		24.9117	24.7266	24.7749	21.2104	20.6319	21.4824	21.1388	22.2372	20.2061	+	RSV_Ctrl	3.86825	0	-3.69618	-10.3589			-4.34294e-08	1	0	0
Q04912-5;Q04912-2;Q04912	Q04912-5	Macrophage-stimulating protein receptor;Macrophage-stimulating protein receptor alpha chain;Macrophage-stimulating protein receptor beta chain	MST1R	AVLVN(1)GTECLLAR	2	1	720;720;720	EGQSLSVGTSRAVLVNGTECLLARVSEGQLL	0.00191748	66.989	54.193	52.576	0.95682	720	biological regulation;cell surface receptor linked signaling pathway;cellular component movement;cellular process;cellular response to stimulus;defense response;developmental process;enzyme linked receptor protein signaling pathway;fertilization;immune response;immune system process;innate immune response;multicellular organismal development;multicellular organismal process;multi-organism process…	adenyl nucleotide binding;adenyl ribonucleotide binding;ATP binding;binding;catalytic activity;enzyme binding;kinase activity;macrophage colony-stimulating factor receptor activity;molecular transducer activity;nucleotide binding;phosphotransferase activity, alcohol group as acceptor;protein binding;protein kinase activity;protein tyrosine kinase activity;purine nucleotide binding;purine ribonucl…	actin filament bundle;actomyosin;cell part;cell surface;cytoskeletal part;integral to membrane;integral to plasma membrane;intracellular organelle part;intracellular part;intrinsic to membrane;intrinsic to plasma membrane;membrane part;organelle part;plasma membrane part;stress fiber		Pkinase_Tyr;Sema;TIG		20.2019	20.0895	20.4228	24.5103	23.325	22.6155	22.4968	24.4806	21.6262	+	RSV_Ctrl	2.35215	0.0024186	3.24552	4.90767			0.24047	0.663579	-0.615733	-0.555012
Q08380	Q08380	Galectin-3-binding protein	LGALS3BP	ALGFEN(1)ATQALGR	2	1	69	DLTDASVVCRALGFENATQALGRAAFGQGSG	2.86e-155	138.45	112.44	30.308	0.2789	69	biological adhesion;biological regulation;cell adhesion;cellular component organization;cellular component organization or biogenesis;cellular defense response;cellular membrane organization;cellular process;cellular response to stimulus;defense response;endocytosis;establishment of localization;membrane invagination;membrane organization;receptor-mediated endocytosis;regulation of biological pro…	cargo receptor activity;receptor activity;scavenger receptor activity	blood microparticle;cell part;extracellular matrix;extracellular membrane-bounded organelle;extracellular organelle;extracellular region part;extracellular space;extracellular vesicular exosome;membrane;membrane-bounded organelle;membrane-bounded vesicle;organelle;proteinaceous extracellular matrix;vesicle		BACK;SRCR		23.7302	23.7186	26.0373	27.8478	26.0911	26.7642	27.5455	27.7582	27.977	+	RSV_Ctrl	1.22141	0.0200506	2.40567	2.34624			0.749256	0.189096	0.859226	1.3711
Q08380	Q08380	Galectin-3-binding protein	LGALS3BP	DAGVVCTN(1)ETR	2	1	125	KSNCRHERDAGVVCTNETRSTHTLDLSRELS	1.39e-05	81.92	68.519	74.611	-0.72264	125	biological adhesion;biological regulation;cell adhesion;cellular component organization;cellular component organization or biogenesis;cellular defense response;cellular membrane organization;cellular process;cellular response to stimulus;defense response;endocytosis;establishment of localization;membrane invagination;membrane organization;receptor-mediated endocytosis;regulation of biological pro…	cargo receptor activity;receptor activity;scavenger receptor activity	blood microparticle;cell part;extracellular matrix;extracellular membrane-bounded organelle;extracellular organelle;extracellular region part;extracellular space;extracellular vesicular exosome;membrane;membrane-bounded organelle;membrane-bounded vesicle;organelle;proteinaceous extracellular matrix;vesicle		BACK;SRCR		18.2744	20.2046	19.4347	24.9455	25.3958	21.5711	24.2901	23.5765	23.9137	+	RSV_Ctrl	1.60629	0.009	4.66629	3.26113			0.0118846	0.980825	-0.0440788	-0.0332835
Q08380	Q08380	Galectin-3-binding protein	LGALS3BP	YKGLN(1)LTEDTYKPR	3	1	398	FHTVPFQLLARYKGLNLTEDTYKPRIYTSPT	0.0341755	54.09	49.035	54.09	-1.3526	398	biological adhesion;biological regulation;cell adhesion;cellular component organization;cellular component organization or biogenesis;cellular defense response;cellular membrane organization;cellular process;cellular response to stimulus;defense response;endocytosis;establishment of localization;membrane invagination;membrane organization;receptor-mediated endocytosis;regulation of biological pro…	cargo receptor activity;receptor activity;scavenger receptor activity	blood microparticle;cell part;extracellular matrix;extracellular membrane-bounded organelle;extracellular organelle;extracellular region part;extracellular space;extracellular vesicular exosome;membrane;membrane-bounded organelle;membrane-bounded vesicle;organelle;proteinaceous extracellular matrix;vesicle		BACK;SRCR		23.5964	19.2604	19.7817	25.789	20.1832	21.1624	25.4693	24.645	24.853			0.272639	0.543164	1.49869	0.650559			0.679442	0.18227	2.61093	1.41416
Q12797-10;Q12797	Q12797-10	Aspartyl/asparaginyl beta-hydroxylase	ASPH	LVQLFPN(1)DTSLK	2	1	423;452	RGSLLTLQRLVQLFPNDTSLKNDLGVGYLLI	8.04e-10	89.301	55.41	58.04	0.066976	423	activation of store-operated calcium channel activity;anatomical structure development;anatomical structure morphogenesis;appendage morphogenesis;biological regulation;calcium ion transmembrane transport;calcium ion transport;calcium-mediated signaling;cation transport;cellular macromolecule metabolic process;cellular metabolic process;cellular process;cellular protein metabolic process;cellular …	binding;calcium ion binding;catalytic activity;cation binding;electron carrier activity;ion binding;ion channel binding;metal ion binding;oxidoreductase activity;oxidoreductase activity, acting on paired donors, with incorporation or reduction of molecular oxygen;oxidoreductase activity, acting on paired donors, with incorporation or reduction of molecular oxygen, 2-oxoglutarate as one donor, and…	calcium channel complex;cation channel complex;cell cortex part;cell part;cortical endoplasmic reticulum;cytoplasmic part;endoplasmic reticulum;endoplasmic reticulum lumen;endoplasmic reticulum membrane;endoplasmic reticulum part;integral to endoplasmic reticulum membrane;integral to membrane;integral to organelle membrane;intracellular membrane-bounded organelle;intracellular organelle;intracell…		Asp_Arg_Hydrox;Asp-B-Hydro_N		23.7987	24.8938	25.7238	27.1395	26.4159	27.131	26.685	26.5445	26.4199	+	RSV_Ctrl	1.58175	0.0106957	2.09008	2.95682			0.616969	0.347131	-0.345714	-0.982947
Q13510-3;Q13510;Q13510-2	Q13510-3	Acid ceramidase;Acid ceramidase subunit alpha;Acid ceramidase subunit beta	ASAH1	TVLEN(1)STSYEEAK	2	1	253;259;275	KDVMWIGFLTRTVLENSTSYEEAKNLLTKTK	0.00368226	63.185	46.163	41.621	-1.2095	253	anatomical structure development;cellular lipid metabolic process;cellular metabolic process;cellular process;ceramide metabolic process;developmental process;glycolipid metabolic process;glycosphingolipid metabolic process;lipid metabolic process;lung development;membrane lipid metabolic process;metabolic process;organ development;primary metabolic process;response to chemical stimulus;response …	catalytic activity;ceramidase activity;hydrolase activity;hydrolase activity, acting on carbon-nitrogen (but not peptide) bonds;hydrolase activity, acting on carbon-nitrogen (but not peptide) bonds, in linear amides	cell part;cytoplasmic part;extracellular membrane-bounded organelle;extracellular organelle;extracellular region part;extracellular vesicular exosome;intracellular organelle lumen;intracellular organelle part;intracellular part;lysosomal lumen;membrane-bounded organelle;membrane-bounded vesicle;membrane-enclosed lumen;organelle;organelle lumen;organelle part;vacuolar lumen;vacuolar part;vesicle	Lysosome;Sphingolipid metabolism	CBAH;NAAA-beta		19.9119	19.3409	19.6572	23.302	22.9937	23.4903	19.994	19.3204	20.2821	+	RSV_Ctrl	4.10322	0	3.62536	11.3432	+	RSV-KIAR_RSV	3.35277	0.013	-3.39653	-8.09468
Q13586-2;Q13586	Q13586-2	Stromal interaction molecule 1	STIM1	LAVTN(1)TTMTGTVLK	2	1	171;171	KLQLSGHAMPRLAVTNTTMTGTVLKMTDRSH	0.00104828	65.219	55.707	36.993	0.44346	171	activation of store-operated calcium channel activity;biological regulation;blood coagulation;calcium ion transport;cation transport;coagulation;detection of calcium ion;detection of chemical stimulus;detection of stimulus;divalent inorganic cation transport;divalent metal ion transport;establishment of localization;hemostasis;ion transport;metal ion transport;multicellular organismal process;pos…	binding;calcium channel regulator activity;calcium ion binding;cation binding;channel regulator activity;cytoskeletal protein binding;identical protein binding;ion binding;metal ion binding;microtubule binding;microtubule plus-end binding;protein binding;tubulin binding	cell cortex part;cell part;cortical endoplasmic reticulum;cytoplasmic part;cytoskeletal part;endoplasmic reticulum;endoplasmic reticulum membrane;endoplasmic reticulum part;integral to endoplasmic reticulum membrane;integral to membrane;integral to organelle membrane;integral to plasma membrane;intracellular membrane-bounded organelle;intracellular organelle;intracellular organelle part;intracell…		SAM_2		23.9938	24.5897	24.7373	26.493	26.281	25.8754	25.5213	25.9846	25.6613	+	RSV_Ctrl	2.44023	0.00228571	1.7762	4.54696			1.0206	0.161274	-0.494055	-1.50976
Q13641	Q13641	Trophoblast glycoprotein	TPBG	N(1)LTEVPTDLPAYVR	2	1	81	CECSEAARTVKCVNRNLTEVPTDLPAYVRNL	1.01e-28	116.19	77.888	116.19	0.12977	81	biological adhesion;cell adhesion;cellular process		cell part;cell surface;cytoplasmic part;endoplasmic reticulum;integral to membrane;integral to plasma membrane;intracellular membrane-bounded organelle;intracellular organelle;intracellular part;intrinsic to membrane;intrinsic to plasma membrane;membrane part;membrane-bounded organelle;organelle;plasma membrane part		LRR_8;LRRCT;LRRNT		20.4364	19.3404	23.1085	24.6632	24.368	24.4509	23.6371	24.5646	23.4005	+	RSV_Ctrl	1.46069	0.0111206	3.53224	2.88943			0.7905	0.198765	-0.626601	-1.34484
Q13641	Q13641	Trophoblast glycoprotein	TPBG	VLHN(1)GTLAELQGLPHIR	3	1	275	LESLHLEDNALKVLHNGTLAELQGLPHIRVF	0.0042803	29.216	24.005	29.216	0.28466	275	biological adhesion;cell adhesion;cellular process		cell part;cell surface;cytoplasmic part;endoplasmic reticulum;integral to membrane;integral to plasma membrane;intracellular membrane-bounded organelle;intracellular organelle;intracellular part;intrinsic to membrane;intrinsic to plasma membrane;membrane part;membrane-bounded organelle;organelle;plasma membrane part		LRR_8;LRRCT;LRRNT		20.0786	18.0769	19.9515	21.5287	22.5804	25.1287	21.2339	20.4093	22.2216	+	RSV_Ctrl	1.38554	0.0131507	3.71027	2.74958			0.684361	0.188	-1.791	-1.3881
Q13740-2;Q13740	Q13740-2	CD166 antigen	ALCAM	NAIKEGDN(1)ITLK	2	0.999997	265;265	TIQVLPPKNAIKEGDNITLKCLGNGNPPPEE	0.012633	71.558	56.185	71.558	0.0050423	265	axon guidance;biological adhesion;biological regulation;cell adhesion;cellular process;cellular response to stimulus;chemotaxis;locomotion;motor axon guidance;regulation of biological process;regulation of cellular process;response to chemical stimulus;response to external stimulus;response to stimulus;signal transduction;taxis	binding;protein binding;receptor binding	adherens junction;anchoring junction;axon;cell body;cell junction;cell part;cell projection;cell-substrate adherens junction;cell-substrate junction;external side of plasma membrane;extracellular membrane-bounded organelle;extracellular organelle;extracellular region part;extracellular vesicular exosome;focal adhesion;integral to membrane;intrinsic to membrane;membrane part;membrane-bounded organ…	Cell adhesion molecules (CAMs)	C2-set_2;V-set		24.4562	24.0848	23.5221	21.3152	20.734	22.1839	22.0799	21.6588	20.4374	+	RSV_Ctrl	2.18818	0.00365957	-2.61001	-4.34116			0.00963116	0.980252	-0.0189571	-0.025339
Q13740-2;Q13740	Q13740-2	CD166 antigen	ALCAM	SSN(0.005)TYTLTDVRRN(0.995)ATGDYK	3	0.994717	306;306	GIRSSNTYTLTDVRRNATGDYKCSLIDKKSM	0.041633	31.41	27.769	31.41	0.053775	306	axon guidance;biological adhesion;biological regulation;cell adhesion;cellular process;cellular response to stimulus;chemotaxis;locomotion;motor axon guidance;regulation of biological process;regulation of cellular process;response to chemical stimulus;response to external stimulus;response to stimulus;signal transduction;taxis	binding;protein binding;receptor binding	adherens junction;anchoring junction;axon;cell body;cell junction;cell part;cell projection;cell-substrate adherens junction;cell-substrate junction;external side of plasma membrane;extracellular membrane-bounded organelle;extracellular organelle;extracellular region part;extracellular vesicular exosome;focal adhesion;integral to membrane;intrinsic to membrane;membrane part;membrane-bounded organ…	Cell adhesion molecules (CAMs)	C2-set_2;V-set		22.4901	23.7067	23.2132	22.2967	22.1247	22.5728	20.9617	20.5997	20.5321			1.00313	0.0601075	-0.805281	-1.68961	+	RSV-KIAR_RSV	3.02766	0.0183333	-1.63358	-5.69994
Q13751	Q13751	Laminin subunit beta-3	LAMB3	IQEVGEITN(0.261)LRVN(0.739)FTR	3	0.738505	220	SQKIQEVGEITNLRVNFTRLAPVPQRGYHPP	0.0230201	25.823	17.03	25.823	-1.4497	220	anatomical structure development;biological adhesion;brown fat cell differentiation;cell adhesion;cell differentiation;cell junction assembly;cell junction organization;cell-substrate junction assembly;cellular component assembly;cellular component assembly at cellular level;cellular component disassembly;cellular component disassembly at cellular level;cellular component organization;cellular co…	structural molecule activity	extracellular matrix part;extracellular region;extracellular region part;laminin complex;laminin-5 complex;macromolecular complex;protein complex	Amoebiasis;ECM-receptor interaction;Focal adhesion;Pathways in cancer;Small cell lung cancer;Toxoplasmosis	Laminin_EGF;Laminin_N		20.8511	20.9316	19.8007	24.575	24.0853	24.3443	26.0756	21.4159	21.6026	+	RSV_Ctrl	3.20636	0.00231111	3.80709	7.75708			0.35445	0.476635	-1.30351	-0.799889
Q13751	Q13751	Laminin subunit beta-3	LAMB3	N(1)ATASLWSGPGLEDR	2	1	604	DADLREQALRFGRLRNATASLWSGPGLEDRG	0	210.69	163.14	30.072	-1.7866	604	anatomical structure development;biological adhesion;brown fat cell differentiation;cell adhesion;cell differentiation;cell junction assembly;cell junction organization;cell-substrate junction assembly;cellular component assembly;cellular component assembly at cellular level;cellular component disassembly;cellular component disassembly at cellular level;cellular component organization;cellular co…	structural molecule activity	extracellular matrix part;extracellular region;extracellular region part;laminin complex;laminin-5 complex;macromolecular complex;protein complex	Amoebiasis;ECM-receptor interaction;Focal adhesion;Pathways in cancer;Small cell lung cancer;Toxoplasmosis	Laminin_EGF;Laminin_N		20.8741	20.6097	21.3506	23.4029	21.8501	17.9006	28.0137	27.7242	24.7245			0.0214837	0.964538	0.106409	0.0607323	+	RSV-KIAR_RSV	1.38328	0.0347222	5.76956	2.81954
Q13753-2;Q13753	Q13753-2	Laminin subunit gamma-2	LAMC2	SRAQEALSMGN(1)ATFYEVESILK	3	1	942;942	ANLAKSRAQEALSMGNATFYEVESILKNLRE	1.93e-17	67.928	64.066	36.935	-0.65977	942	anatomical structure development;biological adhesion;cell adhesion;cell junction assembly;cell junction organization;cell-substrate junction assembly;cellular component assembly;cellular component assembly at cellular level;cellular component disassembly;cellular component disassembly at cellular level;cellular component organization;cellular component organization at cellular level;cellular comp…	binding;carbohydrate binding;glycosaminoglycan binding;heparin binding;pattern binding;polysaccharide binding	cell cortex;cell part;cytoplasmic part;extracellular matrix part;extracellular region;extracellular region part;extracellular space;intracellular part;laminin complex;laminin-2 complex;laminin-5 complex;macromolecular complex;membrane;membrane part;perinuclear region of cytoplasm;plasma membrane part;protein complex	Amoebiasis;ECM-receptor interaction;Focal adhesion;Pathways in cancer;Small cell lung cancer;Toxoplasmosis	Laminin_B;Laminin_EGF		19.1428	19.3467	20.3711	21.7858	21.7078	20.5681	22.0499	22.1186	21.2519	+	RSV_Ctrl	1.46987	0.0145578	1.7337	2.67917			0.397354	0.489202	0.45291	0.778286
Q14108	Q14108	Lysosome membrane protein 2	SCARB2	ANIQFGDN(1)GTTISAVSNK	2	0.999999	105	TYRELRNKANIQFGDNGTTISAVSNKAYVFE	6.55e-43	103.66	90.821	99.044	-0.57326	105	biological adhesion;cell adhesion;cellular process;establishment of localization;establishment of localization in cell;establishment of protein localization;establishment of protein localization to organelle;establishment of protein localization to vacuole;intracellular protein transport;intracellular transport;lysosomal transport;protein targeting;protein targeting to lysosome;protein targeting …	binding;enzyme binding;protein binding;receptor activity	adherens junction;anchoring junction;cell junction;cell part;cell-substrate adherens junction;cell-substrate junction;cytoplasmic part;extracellular membrane-bounded organelle;extracellular organelle;extracellular region part;extracellular vesicular exosome;focal adhesion;integral to membrane;intracellular organelle lumen;intracellular organelle part;intracellular part;intrinsic to membrane;lysos…	Lysosome	CD36		20.0498	20.6857	23.7557	25.3134	24.4904	24.3708	24.613	24.4202	24.4573	+	RSV_Ctrl	1.28079	0.0170649	3.22781	2.51801			0.307734	0.660058	-0.22805	-0.567135
Q14126	Q14126	Desmoglein-2	DSG2	IN(1)ATDADEPNTLNSK	2	1	182	SVEELSAAHTLVMKINATDADEPNTLNSKIS	2.96e-19	93.424	83.624	93.424	0.18917	182	anatomical structure development;apoptosis;biological adhesion;cardiac Purkinje fiber development;cell adhesion;cell death;cell-cell adhesion;cellular component disassembly;cellular component disassembly at cellular level;cellular component disassembly involved in apoptosis;cellular component organization;cellular component organization at cellular level;cellular component organization or biogene…	binding;calcium ion binding;cation binding;cell adhesion molecule binding;ion binding;metal ion binding;protein binding	anchoring junction;apical plasma membrane;cell junction;cell part;cell surface;cell-cell contact zone;cell-cell junction;desmosome;extracellular membrane-bounded organelle;extracellular organelle;extracellular region part;extracellular vesicular exosome;integral to membrane;intercalated disc;intrinsic to membrane;lateral plasma membrane;membrane;membrane part;membrane-bounded organelle;membrane-b…	Arrhythmogenic right ventricular cardiomyopathy (ARVC)	Cadherin;Cadherin_C		20.2809	19.1423	19.7898	22.7772	24.0574	24.3318	20.7167	20.0366	23.1221	+	RSV_Ctrl	2.62427	0.00310448	3.98449	5.84617			1.08671	0.0699368	-2.43036	-2.11071
Q14126	Q14126	Desmoglein-2	DSG2	YVQN(1)GTYTVK	2	1	462	IKLAKLPDFESRYVQNGTYTVKIVAISEDYP	0.00230135	72.2	43.039	48.981	1.3571	462	anatomical structure development;apoptosis;biological adhesion;cardiac Purkinje fiber development;cell adhesion;cell death;cell-cell adhesion;cellular component disassembly;cellular component disassembly at cellular level;cellular component disassembly involved in apoptosis;cellular component organization;cellular component organization at cellular level;cellular component organization or biogene…	binding;calcium ion binding;cation binding;cell adhesion molecule binding;ion binding;metal ion binding;protein binding	anchoring junction;apical plasma membrane;cell junction;cell part;cell surface;cell-cell contact zone;cell-cell junction;desmosome;extracellular membrane-bounded organelle;extracellular organelle;extracellular region part;extracellular vesicular exosome;integral to membrane;intercalated disc;intrinsic to membrane;lateral plasma membrane;membrane;membrane part;membrane-bounded organelle;membrane-b…	Arrhythmogenic right ventricular cardiomyopathy (ARVC)	Cadherin;Cadherin_C		23.7053	23.7423	24.7239	25.7354	26.6543	26.408	25.8914	25.5184	25.6175	+	RSV_Ctrl	2.15968	0.00460606	2.20869	4.15135			0.930535	0.164905	-0.5901	-1.48859
Q14517	Q14517	Protocadherin Fat 1;Protocadherin Fat 1, nuclear form	FAT1	KQVYN(1)LTVR	2	1	998	VRIVQQLDFEKKQVYNLTVRAKDKGKPVSLS	0.0190391	50.353	27.712	50.353	1.8858	998	actin cytoskeleton organization;actin filament organization;actin filament-based process;anatomical structure morphogenesis;biological adhesion;cell adhesion;cell communication;cell migration;cell motility;cell-cell adhesion;cell-cell signaling;cellular component movement;cellular component organization;cellular component organization at cellular level;cellular component organization or biogenesi…	binding;calcium ion binding;cation binding;ion binding;metal ion binding	adherens junction;anchoring junction;cell junction;cell part;cell projection;cell-cell junction;cell-substrate adherens junction;cell-substrate junction;cytoplasmic part;extracellular membrane-bounded organelle;extracellular organelle;extracellular region part;extracellular vesicular exosome;filopodium;focal adhesion;integral to membrane;integral to plasma membrane;intracellular membrane-bounded …		Cadherin;EGF;EGF_CA;Laminin_G_2		21.5213	22.0675	22.1431	22.9649	22.7537	22.9853	22.3891	22.3726	21.9862	+	RSV_Ctrl	2.04091	0.00886154	0.990655	3.20164	+	RSV-KIAR_RSV	1.90369	0.03565	-0.651962	-2.59701
Q15165-3;Q15165-1;Q15165	Q15165-3	Serum paraoxonase/arylesterase 2	PON2	HTN(0.008)MN(0.992)LTQLK	2	0.991536	242;254;254	ILAHEIHVLEKHTNMNLTQLKVLELDTLVDN	2.9e-06	101.39	76.555	101.39	-1.0336	242	aromatic compound catabolic process;catabolic process;cellular aromatic compound metabolic process;cellular catabolic process;cellular metabolic process;cellular process;metabolic process;response to chemical stimulus;response to oxidative stress;response to stimulus;response to stress	arylesterase activity;binding;carboxylic ester hydrolase activity;catalytic activity;cation binding;hydrolase activity;hydrolase activity, acting on ester bonds;identical protein binding;ion binding;metal ion binding;protein binding	cell part;cytoplasmic part;extracellular region;intracellular membrane-bounded organelle;intracellular organelle;intracellular part;lysosome;lytic vacuole;membrane;membrane-bounded organelle;mitochondrion;nucleus;organelle;plasma membrane;vacuole	Aminobenzoate degradation;Bisphenol degradation	Arylesterase		25.091	18.275	25.7992	20.7327	26.1515	22.7686	24.5851	25.8869	24.6107			0.0188147	0.962598	0.162491	0.0546646			0.480088	0.316795	1.81	1.04162
Q15223-3;Q15223-2;Q15223	Q15223-3	Nectin-1	PVRL1	N(0.031)PN(0.969)GTVTVISR	2	0.969092	202;202;202	TRLKGEAEYQEIRNPNGTVTVISRYRLVPSR	0.00235866	56.205	45.896	56.205	-1.47	202	adherens junction organization;anatomical structure development;anatomical structure morphogenesis;axon guidance;biological adhesion;biological regulation;biomineral tissue development;cation transport;cell adhesion;cell junction assembly;cell junction organization;cell-cell adhesion;cell-cell junction organization;cellular component assembly;cellular component assembly at cellular level;cellular…	binding;carbohydrate binding;cell adhesion molecule binding;coreceptor activity;identical protein binding;molecular transducer activity;protein binding;protein dimerization activity;protein homodimerization activity;receptor activity;signal transducer activity;signaling receptor activity;viral receptor activity;virion binding	adherens junction;anchoring junction;axon;catenin complex;cell junction;cell part;cell projection;cell projection part;cell-cell adherens junction;cell-cell junction;extracellular region;extrinsic to membrane;extrinsic to plasma membrane;growth cone membrane;integral to membrane;intracellular membrane-bounded organelle;intracellular organelle;intracellular part;intrinsic to membrane;macromolecula…	Adherens junction;Cell adhesion molecules (CAMs)	C2-set_2;V-set		20.7738	18.7654	20.9506	22.975	25.0682	23.1136	21.5718	20.4765	19.9049	+	RSV_Ctrl	1.66294	0.00914286	3.55566	3.31197	+	RSV-KIAR_RSV	1.67264	0.0306667	-3.06785	-3.28387
Q15758	Q15758	Neutral amino acid transporter B(0)	SLC1A5	SYSTTYEERN(1)ITGTR	3	1	212	VSAAFRSYSTTYEERNITGTRVKVPVGQEVE	2.09e-210	178.23	161.71	52.527	0.18354	212	amine transport;amino acid transport;carboxylic acid transport;cellular process;establishment of localization;extracellular amino acid transport;extracellular transport;glutamine transport;ion transport;neutral amino acid transport;nitrogen compound transport;organic acid transport;organic substance transport;transmembrane transport;transport	active transmembrane transporter activity;amine transmembrane transporter activity;amino acid transmembrane transporter activity;anion transmembrane transporter activity;anion:cation symporter activity;carboxylic acid transmembrane transporter activity;cation transmembrane transporter activity;dicarboxylic acid transmembrane transporter activity;inorganic cation transmembrane transporter activity…	cell part;cytoplasmic membrane-bounded vesicle;cytoplasmic part;cytoplasmic vesicle;extracellular membrane-bounded organelle;extracellular organelle;extracellular region part;extracellular vesicular exosome;Golgi apparatus;integral to membrane;integral to plasma membrane;intracellular membrane-bounded organelle;intracellular organelle;intracellular part;intrinsic to membrane;intrinsic to plasma m…	Protein digestion and absorption	SDF		24.7853	25.0153	25.164	25.8481	26.6492	26.5147	26.048	25.1546	26.1861	+	RSV_Ctrl	2.1183	0.00789655	1.34915	3.63558			0.593976	0.301515	-0.541116	-1.06672
Q16787-4;Q16787-1;Q16787-3;Q16787	Q16787-4	Laminin subunit alpha-3	LAMA3	EGSLPGN(1)STISIR	2	1	1432;1488;3041;3097	LVVDGLRAREGSLPGNSTISIRAPVYLGSPP	4.17e-17	94.122	60.849	94.122	-0.059526	1432	anatomical structure development;biological adhesion;biological regulation;cell adhesion;cell differentiation;cell junction assembly;cell junction organization;cell-substrate junction assembly;cellular component assembly;cellular component assembly at cellular level;cellular component disassembly;cellular component disassembly at cellular level;cellular component organization;cellular component o…	structural molecule activity	basement membrane;extracellular matrix part;extracellular membrane-bounded organelle;extracellular organelle;extracellular region;extracellular region part;extracellular vesicular exosome;laminin complex;laminin-1 complex;laminin-5 complex;macromolecular complex;membrane-bounded organelle;membrane-bounded vesicle;organelle;protein complex;vesicle	Amoebiasis;ECM-receptor interaction;Focal adhesion;Pathways in cancer;Small cell lung cancer;Toxoplasmosis	Laminin_B;Laminin_EGF;Laminin_G_1;Laminin_G_2;Laminin_I;Laminin_II;Laminin_N	P2X7 receptor signalling complex	19.0062	18.9732	19.5651	27.6953	26.9492	27.9454	27.1686	26.8186	27.5073	+	RSV_Ctrl	4.70993	0	8.34844	18.3263			0.435384	0.479642	-0.365112	-0.79501
Q16787-4;Q16787-1;Q16787-3;Q16787	Q16787-4	Laminin subunit alpha-3	LAMA3	EVIDTN(1)LTTLR	2	1	600;656;2209;2265	QTLNIVTVQKEVIDTNLTTLRDGLHGIQRGD	1.27e-32	159.58	131.41	75.819	-0.62909	600	anatomical structure development;biological adhesion;biological regulation;cell adhesion;cell differentiation;cell junction assembly;cell junction organization;cell-substrate junction assembly;cellular component assembly;cellular component assembly at cellular level;cellular component disassembly;cellular component disassembly at cellular level;cellular component organization;cellular component o…	structural molecule activity	basement membrane;extracellular matrix part;extracellular membrane-bounded organelle;extracellular organelle;extracellular region;extracellular region part;extracellular vesicular exosome;laminin complex;laminin-1 complex;laminin-5 complex;macromolecular complex;membrane-bounded organelle;membrane-bounded vesicle;organelle;protein complex;vesicle	Amoebiasis;ECM-receptor interaction;Focal adhesion;Pathways in cancer;Small cell lung cancer;Toxoplasmosis	Laminin_B;Laminin_EGF;Laminin_G_1;Laminin_G_2;Laminin_I;Laminin_II;Laminin_N	P2X7 receptor signalling complex	24.1056	24.6647	25.1773	28.5118	28.1606	28.1703	27.0839	27.1759	27.5583	+	RSV_Ctrl	3.41021	0.00297143	3.63173	8.43986	+	RSV-KIAR_RSV	2.25431	0.0277209	-1.00823	-3.53062
Q16787-4;Q16787-1;Q16787-3;Q16787	Q16787-4	Laminin subunit alpha-3	LAMA3	TFNLN(1)TTEVEPCR	2	0.99999	919;975;2528;2584	ENVLSLYNFKKTFNLNTTEVEPCRRRKEESD	5.98e-36	128.54	112.45	128.54	0.42725	919	anatomical structure development;biological adhesion;biological regulation;cell adhesion;cell differentiation;cell junction assembly;cell junction organization;cell-substrate junction assembly;cellular component assembly;cellular component assembly at cellular level;cellular component disassembly;cellular component disassembly at cellular level;cellular component organization;cellular component o…	structural molecule activity	basement membrane;extracellular matrix part;extracellular membrane-bounded organelle;extracellular organelle;extracellular region;extracellular region part;extracellular vesicular exosome;laminin complex;laminin-1 complex;laminin-5 complex;macromolecular complex;membrane-bounded organelle;membrane-bounded vesicle;organelle;protein complex;vesicle	Amoebiasis;ECM-receptor interaction;Focal adhesion;Pathways in cancer;Small cell lung cancer;Toxoplasmosis	Laminin_B;Laminin_EGF;Laminin_G_1;Laminin_G_2;Laminin_I;Laminin_II;Laminin_N	P2X7 receptor signalling complex	20.1402	19.8722	21.4592	26.4678	25.8096	25.996	23.8999	24.1979	25.9401	+	RSV_Ctrl	3.34914	0	5.60061	8.9163			0.994601	0.106172	-1.41183	-1.84383
Q16787-4;Q16787-1;Q16787-3;Q16787	Q16787-4	Laminin subunit alpha-3	LAMA3	TSGVVRLN(1)DTVGVTKK	3	1	1086;1142;2695;2751	GCMKNLKKTSGVVRLNDTVGVTKKCSEDWKL	0.0158095	67.113	14.631	47.537	-0.22607	1086	anatomical structure development;biological adhesion;biological regulation;cell adhesion;cell differentiation;cell junction assembly;cell junction organization;cell-substrate junction assembly;cellular component assembly;cellular component assembly at cellular level;cellular component disassembly;cellular component disassembly at cellular level;cellular component organization;cellular component o…	structural molecule activity	basement membrane;extracellular matrix part;extracellular membrane-bounded organelle;extracellular organelle;extracellular region;extracellular region part;extracellular vesicular exosome;laminin complex;laminin-1 complex;laminin-5 complex;macromolecular complex;membrane-bounded organelle;membrane-bounded vesicle;organelle;protein complex;vesicle	Amoebiasis;ECM-receptor interaction;Focal adhesion;Pathways in cancer;Small cell lung cancer;Toxoplasmosis	Laminin_B;Laminin_EGF;Laminin_G_1;Laminin_G_2;Laminin_I;Laminin_II;Laminin_N	P2X7 receptor signalling complex	24.0788	23.4803	23.285	27.1274	26.7771	26.6051	26.2922	25.514	26.0511	+	RSV_Ctrl	3.46333	0.00281081	3.22184	8.39084	+	RSV-KIAR_RSV	1.4812	0.0459535	-0.884109	-2.34751
Q5VW38-3;Q5VW38-2;Q5VW38	Q5VW38-3	Protein GPR107	GPR107	VLGQSQEPNVN(0.001)PASAGN(0.999)QTQK	3	0.999022	169;169;169	LGQSQEPNVNPASAGNQTQKTQDGGKSKRST	1.34e-07	55.453	48.97	53.625	-1.6319	169			cell part;cytoplasmic part;Golgi apparatus;integral to membrane;intracellular membrane-bounded organelle;intracellular organelle;intracellular part;intrinsic to membrane;membrane part;membrane-bounded organelle;organelle		Lung_7-TM_R		21.1104	21.5687	21.6668	23.6631	23.2845	23.622	22.9901	23.8641	23.598	+	RSV_Ctrl	3.2358	0.00196226	2.07453	6.70836			0.0469591	0.927347	-0.0391121	-0.101562
Q5ZPR3-2;Q5ZPR3-3;Q5ZPR3-4;Q5ZPR3	Q5ZPR3-2	CD276 antigen	CD276	VVLGAN(1)GTYSCLVR	2	1	215;215;215;215	GLFDVHSVLRVVLGANGTYSCLVRNPVLQQD	3.8e-63	137.84	130.3	68.972	-1.7316	215	biological regulation;cell activation;cell proliferation;cellular process;immune response;immune system process;leukocyte activation;lymphocyte activation;negative regulation of biological process;negative regulation of biosynthetic process;negative regulation of cell activation;negative regulation of cell proliferation;negative regulation of cellular biosynthetic process;negative regulation of c…	binding;protein binding;receptor binding	cell part;external side of plasma membrane;extracellular membrane-bounded organelle;extracellular organelle;extracellular region part;extracellular vesicular exosome;integral to membrane;intrinsic to membrane;membrane part;membrane-bounded organelle;membrane-bounded vesicle;organelle;plasma membrane part;vesicle	Cell adhesion molecules (CAMs)	C2-set_2;V-set		23.5989	24.0045	24.5215	24.7709	24.0239	24.2134	24.9005	24.9444	24.8847			0.350761	0.538982	0.294441	0.656318			1.19908	0.118876	0.573795	1.76597
Q6YHK3-3;Q6YHK3-4;Q6YHK3;Q6YHK3-2	Q6YHK3-3	CD109 antigen	CD109	HLN(1)GTITAK	2	1	247;247;247;170	TLQTPLYCSMNSKHLNGTITAKYTYGKPVKG	0.000113665	96.342	59.947	56.258	-1.0792	247	anatomical structure development;anatomical structure formation involved in morphogenesis;biological regulation;cellular process;developmental process;epidermis development;hair cycle process;hair follicle development;molting cycle;molting cycle process;multicellular organismal process;negative regulation of biological process;negative regulation of cell communication;negative regulation of cell …	binding;cytokine binding;endopeptidase inhibitor activity;endopeptidase regulator activity;enzyme inhibitor activity;enzyme regulator activity;growth factor binding;peptidase inhibitor activity;peptidase regulator activity;protein binding;serine-type endopeptidase inhibitor activity;transforming growth factor beta binding	anchored to membrane;cell part;cell surface;extracellular region part;extracellular space;intrinsic to membrane;membrane;membrane part;plasma membrane		A2M;A2M_comp;A2M_N;A2M_N_2;A2M_recep;Thiol-ester_cl		26.2158	26.7864	26.6492	19.7688	20.117	20.4913	20.0962	21.7511	21.2462	+	RSV_Ctrl	4.73068	0	-6.42483	-17.3479			0.784854	0.180257	0.905522	1.43218
Q6YHK3-3;Q6YHK3-4;Q6YHK3;Q6YHK3-2	Q6YHK3-3	CD109 antigen	CD109	MEAVQKIN(1)YTVPQSGTFK	3	1	419;419;419;342	GSNSGNQKMEAVQKINYTVPQSGTFKIEFPI	3.89e-05	80.318	66.52	30.945	1.0938	419	anatomical structure development;anatomical structure formation involved in morphogenesis;biological regulation;cellular process;developmental process;epidermis development;hair cycle process;hair follicle development;molting cycle;molting cycle process;multicellular organismal process;negative regulation of biological process;negative regulation of cell communication;negative regulation of cell …	binding;cytokine binding;endopeptidase inhibitor activity;endopeptidase regulator activity;enzyme inhibitor activity;enzyme regulator activity;growth factor binding;peptidase inhibitor activity;peptidase regulator activity;protein binding;serine-type endopeptidase inhibitor activity;transforming growth factor beta binding	anchored to membrane;cell part;cell surface;extracellular region part;extracellular space;intrinsic to membrane;membrane;membrane part;plasma membrane		A2M;A2M_comp;A2M_N;A2M_N_2;A2M_recep;Thiol-ester_cl		23.5637	23.3746	24.0438	24.6232	25.0333	24.9748	24.5766	24.0425	24.4954	+	RSV_Ctrl	2.16705	0.00782906	1.21637	3.61155			1.13349	0.133449	-0.505616	-1.63217
Q6YHK3-3;Q6YHK3-4;Q6YHK3	Q6YHK3-3	CD109 antigen	CD109	TQDEILFSN(1)STR	2	1	118;118;118	ELRVTGRTQDEILFSNSTRLSFETKRISVFI	0.00428064	60.345	43.134	54.871	1.196	118	anatomical structure development;anatomical structure formation involved in morphogenesis;biological regulation;cellular process;developmental process;epidermis development;hair cycle process;hair follicle development;molting cycle;molting cycle process;multicellular organismal process;negative regulation of biological process;negative regulation of cell communication;negative regulation of cell …	binding;cytokine binding;endopeptidase inhibitor activity;endopeptidase regulator activity;enzyme inhibitor activity;enzyme regulator activity;growth factor binding;peptidase inhibitor activity;peptidase regulator activity;protein binding;serine-type endopeptidase inhibitor activity;transforming growth factor beta binding	anchored to membrane;cell part;cell surface;extracellular region part;extracellular space;intrinsic to membrane;membrane;membrane part;plasma membrane		A2M;A2M_comp;A2M_N;A2M_N_2;A2M_recep;Thiol-ester_cl		20.3353	19.3645	20.038	23.614	20.8498	23.864	19.9644	24.2655	20.929	+	RSV_Ctrl	1.32996	0.0158411	2.86335	2.58529			0.259331	0.617498	-1.05632	-0.613458
Q70UQ0-4	Q70UQ0-4	Inhibitor of nuclear factor kappa-B kinase-interacting protein	IKBIP	FQN(1)ITDFWK	2	1	154	EVLTQRMQSLNEKFQNITDFWKRSLEEMNIN	0.0391875	42.348	30.391	42.348	0.13714	154	response to abiotic stimulus;response to ionizing radiation;response to radiation;response to stimulus;response to X-ray		cell part;cytoplasmic part;endoplasmic reticulum;endoplasmic reticulum membrane;endoplasmic reticulum part;integral to membrane;intracellular membrane-bounded organelle;intracellular organelle;intracellular organelle part;intracellular part;intrinsic to membrane;membrane;membrane part;membrane-bounded organelle;organelle;organelle membrane;organelle part				25.0062	25.1427	25.4373	26.6259	19.417	25.7053	25.6668	25.1143	27.1477			0.219729	0.651214	-1.27935	-0.540097			0.367265	0.448696	2.06019	0.842577
Q7Z7H5-3;Q7Z7H5-2;Q7Z7H5	Q7Z7H5-3	Transmembrane emp24 domain-containing protein 4	TMED4	FTFTSHTPGDHQICLHSN(1)STR	4	1	117;101;117	FTSHTPGDHQICLHSNSTRMALFAGGKLRVH	2.31e-07	49.768	49.768	21.242	-0.67309	117	biological regulation;cellular process;cellular response to stimulus;establishment of localization;establishment of protein localization;positive regulation of biological process;positive regulation of cell communication;positive regulation of cellular process;positive regulation of I-kappaB kinase/NF-kappaB cascade;positive regulation of intracellular protein kinase cascade;positive regulation o…	molecular transducer activity;signal transducer activity	cell part;cytoplasmic part;endoplasmic reticulum membrane;endoplasmic reticulum part;extracellular membrane-bounded organelle;extracellular organelle;extracellular region part;extracellular vesicular exosome;integral to membrane;intracellular organelle part;intracellular part;intrinsic to membrane;membrane;membrane part;membrane-bounded organelle;membrane-bounded vesicle;organelle;organelle membr…		EMP24_GP25L		19.6861	18.7535	19.2659	24.9816	24.7411	24.4315	21.5173	21.1085	21.1867	+	RSV_Ctrl	4.20418	0	5.4829	13.2705	+	RSV-KIAR_RSV	4.1551	0	-3.44725	-11.392
Q86XR7-2;Q9Y3B3-2;Q9Y3B3	Q86XR7-2	Transmembrane emp24 domain-containing protein 7	TMED7	QYDSFTFTASKN(1)GTYK	3	1	103;103;103	EMKKQYDSFTFTASKNGTYKFCFSNEFSTFT	7.14e-29	99.044	86.526	30.072	1.3954	103	activation of immune response;activation of innate immune response;apoptosis;biological regulation;cell death;cellular process;cellular response to biotic stimulus;cellular response to lipopolysaccharide;cellular response to molecule of bacterial origin;cellular response to stimulus;death;defense response;establishment of localization;establishment of protein localization;I-kappaB kinase/NF-kappa…	binding;lipid binding;molecular transducer activity;phospholipid binding;signal transducer activity	cell part;COPI vesicle coat;COPII vesicle coat;cytoplasmic part;cytoplasmic vesicle part;early endosome;early endosome membrane;endoplasmic reticulum;endoplasmic reticulum membrane;endoplasmic reticulum part;endoplasmic reticulum-Golgi intermediate compartment;endoplasmic reticulum-Golgi intermediate compartment membrane;endosomal part;endosome;endosome membrane;extracellular membrane-bounded org…	Toll-like receptor signaling pathway	EMP24_GP25L;TIR_2	TICAM1-TICAM2-TLR4 complex	22.5485	21.9751	22.5035	25.164	24.7046	24.3574	23.7719	22.7679	24.3009	+	RSV_Ctrl	2.89215	0.00346667	2.39961	6.03796			1.04634	0.105893	-1.12843	-1.86015
Q8N697	Q8N697	Solute carrier family 15 member 4	SLC15A4	LLN(1)CTAPGPDAAAR	2	1	140	APATRAALCGSARLLNCTAPGPDAAARCCSP	0.00623535	54.898	38.52	54.898	-2.8749	140	cellular process;establishment of localization;establishment of protein localization;ion transport;oligopeptide transport;peptide transport;protein transport;transmembrane transport;transport	active transmembrane transporter activity;amine transmembrane transporter activity;amino acid transmembrane transporter activity;basic amino acid transmembrane transporter activity;carboxylic acid transmembrane transporter activity;L-amino acid transmembrane transporter activity;L-histidine transmembrane transporter activity;organic acid transmembrane transporter activity;secondary active transme…	cell part;cytoplasmic part;integral to membrane;intracellular organelle part;intracellular part;intrinsic to membrane;lysosomal membrane;membrane;membrane part;organelle membrane;organelle part;vacuolar membrane;vacuolar part		PTR2		19.7998	19.5679	20.0984	20.64	22.6384	23.1092	23.431	23.7583	23.3766	+	RSV_Ctrl	1.39312	0.0144595	2.30716	2.64484			0.843865	0.13525	1.39277	1.60784
Q8N766-4;Q8N766-3;Q8N766-2;Q8N766	Q8N766-4	ER membrane protein complex subunit 1	EMC1	FIN(0.001)YN(0.999)QTVSR	2	0.999478	891;912;912;913	YSPDVQIHAERFINYNQTVSRMRGIYTAPSG	2.35e-11	101.38	78.695	101.38	-1.2025	891			cell part;ER membrane protein complex;integral to membrane;intrinsic to membrane;macromolecular complex;membrane part;protein complex		DUF1620		26.3754	26.2373	26.5282	26.6529	27.9611	28.4352	27.5192	27.2135	27.5424	+	RSV_Ctrl	1.13559	0.033614	1.30278	2.03711			0.180696	0.771477	-0.258046	-0.401075
Q8NBJ4-2;Q8NBJ4	Q8NBJ4-2	Golgi membrane protein 1	GOLM1	AVLVN(0.04)N(0.96)ITTGER	2	0.959719	99;109	SVNKLYQDEKAVLVNNITTGERLIRVLQDQL	1.66e-11	100.93	83.72	62.338	-1.1456	99	biological regulation;cellular component organization;cellular component organization at cellular level;cellular component organization or biogenesis;cellular component organization or biogenesis at cellular level;cellular process;nucleus organization;organelle organization;regulation of biological process;regulation of lipid metabolic process;regulation of metabolic process;regulation of primary…		cell part;cytoplasmic part;extracellular membrane-bounded organelle;extracellular organelle;extracellular region part;extracellular space;extracellular vesicular exosome;Golgi apparatus;integral to membrane;integral to plasma membrane;intracellular membrane-bounded organelle;intracellular organelle;intracellular part;intrinsic to membrane;intrinsic to plasma membrane;membrane part;membrane-bounde…				23.5575	24.2638	24.3261	25.9634	25.9113	25.867	25.5063	25.7125	25.5383	+	RSV_Ctrl	2.77582	0.00263291	1.86473	5.35788			2.03075	0.0990769	-0.328197	-1.93232
Q8NBJ4-2;Q8NBJ4	Q8NBJ4-2	Golgi membrane protein 1	GOLM1	LQQDVLQFQKN(0.945)QTN(0.055)LERK	4	0.944752	134;144	RNYGRLQQDVLQFQKNQTNLERKFSYDLSQC	0.000949617	35.212	27.63	35.212	-0.13484	134	biological regulation;cellular component organization;cellular component organization at cellular level;cellular component organization or biogenesis;cellular component organization or biogenesis at cellular level;cellular process;nucleus organization;organelle organization;regulation of biological process;regulation of lipid metabolic process;regulation of metabolic process;regulation of primary…		cell part;cytoplasmic part;extracellular membrane-bounded organelle;extracellular organelle;extracellular region part;extracellular space;extracellular vesicular exosome;Golgi apparatus;integral to membrane;integral to plasma membrane;intracellular membrane-bounded organelle;intracellular organelle;intracellular part;intrinsic to membrane;intrinsic to plasma membrane;membrane part;membrane-bounde…				22.4225	22.5203	22.5495	24.1327	24.4245	24.5599	20.3547	24.2323	23.3274	+	RSV_Ctrl	3.84884	0.00253659	1.87497	8.09011			0.667676	0.193676	-1.73426	-1.35702
Q8NBK3-2;Q8NBK3-5;Q8NBK3;Q8NBK3-3	Q8NBK3-2	Sulfatase-modifying factor 1	SUMF1	FVN(1)STGYLTEAEK	2	1	51;141;141;141	MDAYEVSNTEFEKFVNSTGYLTEAEKFGDSF	0.00474837	61.167	50.682	49.298	-2.978	51	cellular lipid metabolic process;cellular macromolecule metabolic process;cellular metabolic process;cellular process;cellular protein metabolic process;glycolipid metabolic process;glycosphingolipid metabolic process;lipid metabolic process;macromolecule metabolic process;macromolecule modification;membrane lipid metabolic process;metabolic process;post-translational protein modification;primary…	binding;catalytic activity;cation binding;ion binding;metal ion binding;oxidoreductase activity	cell part;cytoplasmic part;endoplasmic reticulum lumen;endoplasmic reticulum part;intracellular organelle lumen;intracellular organelle part;intracellular part;membrane-enclosed lumen;organelle lumen;organelle part	Lysosome	FGE-sulfatase		21.5682	20.9993	21.1196	21.6821	21.7671	21.6532	24.2646	23.1741	24.3468			1.25507	0.0599563	0.471813	1.70667	+	RSV-KIAR_RSV	2.37611	0.02375	2.2277	4.64588
Q8NC56	Q8NC56	LEM domain-containing protein 2	LEMD2	CIPVMEAQEYIAN(1)VTSSSSAK	3	1	311	KSKCIPVMEAQEYIANVTSSSSAKFEAALTW	4.13e-07	49.188	45.652	49.188	-1.3804	311	biological regulation;cell differentiation;cellular developmental process;cellular process;developmental process;muscle cell differentiation;negative regulation of biological process;negative regulation of cell communication;negative regulation of cellular process;negative regulation of intracellular protein kinase cascade;negative regulation of MAPKKK cascade;negative regulation of response to s…		cell part;integral to membrane;integral to nuclear inner membrane;integral to organelle membrane;intracellular organelle part;intracellular part;intrinsic to membrane;intrinsic to nuclear inner membrane;intrinsic to organelle membrane;membrane;membrane part;nuclear membrane;nuclear membrane part;nuclear part;organelle membrane;organelle part		LEM;MSC		19.6611	20.257	19.1903	21.2241	22.1141	22.2702	18.2347	21.5834	19.5529	+	RSV_Ctrl	2.07194	0.00627027	2.16669	3.94824			0.947234	0.108035	-2.07914	-1.84485
Q8TCJ2	Q8TCJ2	Dolichyl-diphosphooligosaccharide--protein glycosyltransferase subunit STT3B	STT3B	AMSSN(1)ETAAYK	2	1	641	WNNSHIALVGKAMSSNETAAYKIMRTLDVDY	0.00117947	60.255	48.019	60.255	-0.051949	641	carbohydrate metabolic process;catabolic process;cellular carbohydrate metabolic process;cellular catabolic process;cellular macromolecule catabolic process;cellular macromolecule metabolic process;cellular metabolic process;cellular process;cellular protein metabolic process;co-translational protein modification;ER-associated protein catabolic process;glycoprotein catabolic process;glycoprotein …	catalytic activity;dolichyl-diphosphooligosaccharide-protein glycotransferase activity;oligosaccharyl transferase activity;transferase activity;transferase activity, transferring glycosyl groups;transferase activity, transferring hexosyl groups	cell part;cytoplasmic part;endoplasmic reticulum;endoplasmic reticulum part;integral to membrane;intracellular membrane-bounded organelle;intracellular organelle;intracellular organelle part;intracellular part;intrinsic to membrane;macromolecular complex;membrane;membrane part;membrane-bounded organelle;oligosaccharyltransferase complex;organelle;organelle part;protein complex	N-Glycan biosynthesis;Protein processing in endoplasmic reticulum;Various types of N-glycan biosynthesis	STT3	Oligosaccharyltransferase complex (Stt3B variant)	25.0223	25.1969	24.7343	25.4958	26.0186	25.5236	24.9843	24.9517	24.9444	+	RSV_Ctrl	1.48445	0.0259152	0.694831	2.19284	+	RSV-KIAR_RSV	1.87187	0.0356883	-0.719242	-2.66125
Q92508	Q92508	Piezo-type mechanosensitive ion channel component 1	PIEZO1	HMLALAPN(1)STAR	3	1	2331	TVEYANEKHMLALAPNSTARRQLASLLEGTS	0.0240704	30.205	22.84	30.205	0.39406	2331	biological regulation;cation transport;cellular chemical homeostasis;cellular homeostasis;cellular ion homeostasis;cellular process;chemical homeostasis;detection of abiotic stimulus;detection of external stimulus;detection of mechanical stimulus;detection of stimulus;establishment of localization;homeostatic process;ion homeostasis;ion transport;positive regulation of biological process;positive…	cation channel activity;cation transmembrane transporter activity;channel activity;gated channel activity;ion channel activity;ion transmembrane transporter activity;mechanically gated channel activity;mechanically-gated ion channel activity;passive transmembrane transporter activity;substrate-specific channel activity;substrate-specific transmembrane transporter activity;substrate-specific trans…	cell part;cytoplasmic part;endoplasmic reticulum;endoplasmic reticulum membrane;endoplasmic reticulum part;endoplasmic reticulum-Golgi intermediate compartment membrane;integral to membrane;intracellular membrane-bounded organelle;intracellular organelle;intracellular organelle part;intracellular part;intrinsic to membrane;membrane;membrane part;membrane-bounded organelle;organelle;organelle memb…		DUF3595		19.8901	21.9588	22.0044	21.62	21.4908	22.0293	24.5507	22.2224	21.4418			0.235555	0.668494	0.428952	0.525713			0.468037	0.348523	1.0249	0.978148
Q92626	Q92626	Peroxidasin homolog	PXDN	ILCDNADN(1)ITR	2	0.999856	1280	IKQTSLARILCDNADNITRVQSDVFRVAEFP	4.71e-48	99.752	79.548	99.752	-0.44538	1280	biological regulation;catabolic process;cellular catabolic process;cellular component organization;cellular component organization at cellular level;cellular component organization or biogenesis;cellular component organization or biogenesis at cellular level;cellular metabolic process;cellular process;cellular response to chemical stimulus;cellular response to hydrogen peroxide;cellular response …	antioxidant activity;binding;catalytic activity;cation binding;cytokine receptor binding;extracellular matrix structural constituent;heme binding;interleukin-1 receptor antagonist activity;ion binding;iron ion binding;metal ion binding;oxidoreductase activity;oxidoreductase activity, acting on peroxide as acceptor;peroxidase activity;protein binding;receptor antagonist activity;receptor binding;r…	cell part;cytoplasmic part;endoplasmic reticulum;extracellular matrix;extracellular membrane-bounded organelle;extracellular organelle;extracellular region part;extracellular space;extracellular vesicular exosome;intracellular membrane-bounded organelle;intracellular organelle;intracellular part;membrane-bounded organelle;membrane-bounded vesicle;organelle;proteinaceous extracellular matrix;vesic…		An_peroxidase;I-set;LRR_8;VWC		19.2335	19.1271	19.9039	23.164	23.1865	23.0931	22.1151	21.336	20.6324	+	RSV_Ctrl	3.96445	0	3.7264	10.8088	+	RSV-KIAR_RSV	1.85064	0.0306383	-1.78672	-3.37669
Q96AY3;Q96AY3-2	Q96AY3	Peptidyl-prolyl cis-trans isomerase FKBP10	FKBP10	TLSRPSETCN(1)ETTK	3	1	393;166	DVVEIRTLSRPSETCNETTKLGDFVRYHYNC	6.47e-64	141	106.68	73.386	0.36842	393	cellular macromolecule metabolic process;cellular metabolic process;cellular process;cellular protein metabolic process;chaperone-mediated protein folding;macromolecule metabolic process;macromolecule modification;metabolic process;peptidyl-amino acid modification;peptidyl-proline modification;primary metabolic process;protein folding;protein metabolic process;protein modification process;protein…	binding;calcium ion binding;catalytic activity;cation binding;cis-trans isomerase activity;drug binding;FK506 binding;ion binding;isomerase activity;macrolide binding;metal ion binding;peptidyl-prolyl cis-trans isomerase activity	cell part;cytoplasmic part;endoplasmic reticulum lumen;endoplasmic reticulum membrane;endoplasmic reticulum part;intracellular organelle lumen;intracellular organelle part;intracellular part;membrane;membrane part;membrane-enclosed lumen;organelle lumen;organelle membrane;organelle part		EF-hand_5;FKBP_C		26.4237	27.3436	26.7967	27.9159	28.4406	25.6136	27.0011	26.9302	26.8147			0.198533	0.713941	0.468671	0.46479			0.178189	0.75743	-0.408024	-0.420693
Q96AY3	Q96AY3	Peptidyl-prolyl cis-trans isomerase FKBP10	FKBP10	YHYN(1)GTFEDGKK	3	1	70	CPREVQMGDFVRYHYNGTFEDGKKFDSSYDR	7.27e-08	94.767	90.798	33.542	-0.073457	70	cellular macromolecule metabolic process;cellular metabolic process;cellular process;cellular protein metabolic process;chaperone-mediated protein folding;macromolecule metabolic process;macromolecule modification;metabolic process;peptidyl-amino acid modification;peptidyl-proline modification;primary metabolic process;protein folding;protein metabolic process;protein modification process;protein…	binding;calcium ion binding;catalytic activity;cation binding;cis-trans isomerase activity;drug binding;FK506 binding;ion binding;isomerase activity;macrolide binding;metal ion binding;peptidyl-prolyl cis-trans isomerase activity	cell part;cytoplasmic part;endoplasmic reticulum lumen;endoplasmic reticulum membrane;endoplasmic reticulum part;intracellular organelle lumen;intracellular organelle part;intracellular part;membrane;membrane part;membrane-enclosed lumen;organelle lumen;organelle membrane;organelle part		EF-hand_5;FKBP_C		22.3772	22.2734	22.7629	25.0248	24.6123	24.189	23.1455	24.0127	22.3114	+	RSV_Ctrl	2.78041	0.00284932	2.13754	5.57334			1.24602	0.0517826	-1.45222	-2.24383
Q96AY3	Q96AY3	Peptidyl-prolyl cis-trans isomerase FKBP10	FKBP10	YHYN(1)GTLLDGTSFDTSYSK	3	1	182	CPRMVQDGDFVRYHYNGTLLDGTSFDTSYSK	0.00306065	30.489	28.692	20.251	0.69331	182	cellular macromolecule metabolic process;cellular metabolic process;cellular process;cellular protein metabolic process;chaperone-mediated protein folding;macromolecule metabolic process;macromolecule modification;metabolic process;peptidyl-amino acid modification;peptidyl-proline modification;primary metabolic process;protein folding;protein metabolic process;protein modification process;protein…	binding;calcium ion binding;catalytic activity;cation binding;cis-trans isomerase activity;drug binding;FK506 binding;ion binding;isomerase activity;macrolide binding;metal ion binding;peptidyl-prolyl cis-trans isomerase activity	cell part;cytoplasmic part;endoplasmic reticulum lumen;endoplasmic reticulum membrane;endoplasmic reticulum part;intracellular organelle lumen;intracellular organelle part;intracellular part;membrane;membrane part;membrane-enclosed lumen;organelle lumen;organelle membrane;organelle part		EF-hand_5;FKBP_C		20.4139	20.3903	20.4309	22.9247	22.8686	22.8711	21.4435	21.4295	20.7926	+	RSV_Ctrl	7.44566	0	2.4764	20.3362	+	RSV-KIAR_RSV	2.82251	0.0235556	-1.66624	-5.28249
Q96HE7	Q96HE7	ERO1-like protein alpha	ERO1L	KWGHN(1)ITEFQQR	3	1	280	RYLLQETWLEKKWGHNITEFQQRFDGILTEG	0.0377311	25.014	18.878	25.014	1.7799	280	4-hydroxyproline metabolic process;amine metabolic process;apoptosis;apoptosis in response to endoplasmic reticulum stress;biological regulation;brown fat cell differentiation;calcium ion homeostasis;calcium ion transport;calcium ion transport into cytosol;carboxylic acid metabolic process;cation homeostasis;cation transport;cell death;cell differentiation;cell redox homeostasis;cellular amine me…	catalytic activity;disulfide oxidoreductase activity;intramolecular oxidoreductase activity;intramolecular oxidoreductase activity, interconverting keto- and enol-groups;intramolecular oxidoreductase activity, transposing S-S bonds;isomerase activity;oxidoreductase activity;oxidoreductase activity, acting on a sulfur group of donors;oxidoreductase activity, acting on a sulfur group of donors, dis…	cell part;cytoplasmic part;endoplasmic reticulum;endoplasmic reticulum lumen;endoplasmic reticulum membrane;endoplasmic reticulum part;intracellular membrane-bounded organelle;intracellular organelle;intracellular organelle lumen;intracellular organelle part;intracellular part;membrane;membrane part;membrane-bounded organelle;membrane-enclosed lumen;organelle;organelle lumen;organelle membrane;or…	Protein processing in endoplasmic reticulum;Vibrio cholerae infection	ERO1		19.2049	19.214	19.7248	25.1173	25.3233	24.7257	22.7957	22.2622	19.6556	+	RSV_Ctrl	4.68319	0	5.6742	16.4267	+	RSV-KIAR_RSV	1.61735	0.029614	-3.48427	-3.20888
Q96K49-2;Q96K49	Q96K49-2	Transmembrane protein 87B	TMEM87B	TMFN(1)STDIK	2	1	68;68	VNDKSGPLIFRKTMFNSTDIKLSVKSFHCSG	0.0238978	42.336	29.299	42.336	-0.3602	68			cell part;integral to membrane;intrinsic to membrane;membrane part		Lung_7-TM_R		22.7596	20.5177	22.8134	23.467	23.3159	23.2953	23.6771	24.0288	23.0966			0.810952	0.0729792	1.32913	1.54844			0.363755	0.594169	0.241445	0.640258
Q99715-2;Q99715-4;Q99715	Q99715-2	Collagen alpha-1(XII) chain	COL12A1	MLEAYN(1)LTEK	2	1	1364;2528;2528	LDGYTSPGFKMLEAYNLTEKNFASVQGVSLE	0.0016778	70.808	52.583	61.958	-2.9074	1364	anatomical structure development;biological adhesion;cell adhesion;cell differentiation;cellular component disassembly;cellular component disassembly at cellular level;cellular component organization;cellular component organization at cellular level;cellular component organization or biogenesis;cellular component organization or biogenesis at cellular level;cellular developmental process;cellular…	extracellular matrix structural constituent;extracellular matrix structural constituent conferring tensile strength;structural molecule activity	anchoring collagen;cell part;collagen;collagen type XII;cytoplasmic part;endoplasmic reticulum lumen;endoplasmic reticulum part;extracellular matrix;extracellular matrix part;extracellular membrane-bounded organelle;extracellular organelle;extracellular region;extracellular region part;extracellular space;extracellular vesicular exosome;FACIT collagen;intracellular organelle lumen;intracellular o…	Protein digestion and absorption	Collagen;fn3;VWA		19.7238	19.8624	18.4311	23.0243	22.9551	22.5713	19.7872	21.8378	21.5446	+	RSV_Ctrl	2.74104	0.00352542	3.51114	6.08467	+	RSV-KIAR_RSV	1.28297	0.0437176	-1.79372	-2.37386
Q9BVK6	Q9BVK6	Transmembrane emp24 domain-containing protein 9	TMED9	FTFTSHTPGEHQICLHSN(1)STK	4	1	125	FTSHTPGEHQICLHSNSTKFSLFAGGMLRVH	1.85e-09	61.276	58.988	61.276	-1.0619	125	biological regulation;cellular component organization;cellular component organization at cellular level;cellular component organization or biogenesis;cellular component organization or biogenesis at cellular level;cellular process;COPI coating of Golgi vesicle;establishment of localization;establishment of protein localization;Golgi organization;Golgi transport vesicle coating;organelle organizat…	binding;protein binding;SNARE binding;syntaxin binding	cell part;clathrin-coated vesicle;coated vesicle;cytoplasmic membrane-bounded vesicle;cytoplasmic part;cytoplasmic vesicle;endoplasmic reticulum;endoplasmic reticulum membrane;endoplasmic reticulum part;endoplasmic reticulum-Golgi intermediate compartment;endoplasmic reticulum-Golgi intermediate compartment membrane;extracellular membrane-bounded organelle;extracellular organelle;extracellular re…		EMP24_GP25L		21.4452	19.2318	20.175	27.0156	27.4784	27.7445	22.8543	27.2455	26.7266	+	RSV_Ctrl	3.3405	0	7.12883	9.19028			0.572687	0.24073	-1.80403	-1.20138
Q9BZQ6-2;Q9BZQ6	Q9BZQ6-2	ER degradation-enhancing alpha-mannosidase-like protein 3	EDEM3	LLPAFN(1)TTSGLPYPR	2	1	152;195	LQMAKQLGYKLLPAFNTTSGLPYPRINLKFG	0.0163999	37.177	21.333	29.129	-0.6596	152	carbohydrate metabolic process;catabolic process;cellular carbohydrate metabolic process;cellular catabolic process;cellular macromolecule catabolic process;cellular macromolecule metabolic process;cellular metabolic process;cellular process;cellular protein metabolic process;glycoprotein catabolic process;glycoprotein metabolic process;glycosylation;macromolecule catabolic process;macromolecule …	alpha-mannosidase activity;binding;calcium ion binding;catalytic activity;cation binding;glycoprotein endo-alpha-1,2-mannosidase activity;hydrolase activity;hydrolase activity, acting on glycosyl bonds;hydrolase activity, hydrolyzing O-glycosyl compounds;ion binding;mannosidase activity;mannosyl-oligosaccharide 1,2-alpha-mannosidase activity;mannosyl-oligosaccharide mannosidase activity;metal ion…	cell part;cytoplasmic part;endoplasmic reticulum lumen;endoplasmic reticulum membrane;endoplasmic reticulum part;intracellular organelle lumen;intracellular organelle part;intracellular part;membrane;membrane part;membrane-enclosed lumen;organelle lumen;organelle membrane;organelle part	Protein processing in endoplasmic reticulum	Glyco_hydro_47;PA		18.8508	19.9763	19.4107	21.0015	21.9744	21.6721	20.2622	22.5082	20.7578	+	RSV_Ctrl	2.10241	0.00524771	2.13672	4.00266			0.193623	0.750239	-0.373206	-0.444596
Q9H5V8;Q9H5V8-3	Q9H5V8	CUB domain-containing protein 1	CDCP1	IGTFCSN(1)GTVSR	2	1	180;180	GRIDATVVRIGTFCSNGTVSRIKMQEGVKMA	2.98e-23	125.54	112.53	118.87	0.00010279	180			cell part;extracellular region;integral to membrane;intrinsic to membrane;membrane;membrane part;plasma membrane			SRC-PRKCD-CDCP1 complex	24.9384	24.9755	25.2311	27.2562	27.6036	27.6277	26.3882	26.7619	26.8361	+	RSV_Ctrl	4.06923	0	2.44752	9.74232	+	RSV-KIAR_RSV	1.98145	0.0334769	-0.833777	-2.94264
Q9H5V8;Q9H5V8-2	Q9H5V8	CUB domain-containing protein 1	CDCP1	TCSSN(1)LTLTSGSK	2	1	386;199	VPGCFVCLESRTCSSNLTLTSGSKHKISFLC	6.61e-13	91.307	77.298	47.506	1.5884	386			cell part;extracellular region;integral to membrane;intrinsic to membrane;membrane;membrane part;plasma membrane			SRC-PRKCD-CDCP1 complex	21.6542	22.1384	22.2326	25.7777	25.5461	25.7962	23.5921	22.9876	23.029	+	RSV_Ctrl	4.32913	0	3.69828	12.476	+	RSV-KIAR_RSV	3.54015	0.0115556	-2.50377	-8.05318
Q9H6B4	Q9H6B4	CXADR-like membrane protein	CLMP	HVYN(0.5)N(0.5)LTEEQKGR	3	0.5	74	NQKVVITYSSRHVYNNLTEEQKGRVAFASNF	0.0333734	32.295	28.418	32.295	-2.2506	74	anatomical structure development;developmental process;digestive tract development		cell junction;cell part;cell surface;cell-cell junction;cytoplasmic microtubule;cytoplasmic part;cytoskeletal part;extracellular membrane-bounded organelle;extracellular organelle;extracellular region part;extracellular vesicular exosome;integral to membrane;intracellular organelle part;intracellular part;intrinsic to membrane;macromolecular complex;membrane;membrane part;membrane-bounded organel…		V-set		19.1538	18.9885	18.6726	22.9676	20.9261	22.4406	20.6906	20.6705	20.6909	+	RSV_Ctrl	2.14175	0.00369892	3.17314	4.35897			1.09682	0.09068	-1.42743	-2.00502
Q9HD45	Q9HD45	Transmembrane 9 superfamily member 3	TM9SF3	IVDVN(1)LTSEGK	2	1	174	KKLEIGFNGNRIVDVNLTSEGKVKLVPNTKI	9.59e-08	94.309	70.354	60.255	0.81671	174			cell part;integral to membrane;intrinsic to membrane;membrane part		EMP70		22.5109	23.9098	23.8372	26.9943	22.3313	27.0571	24.9547	26.1435	26.0937			0.555156	0.151549	2.04164	1.18039			0.0578582	0.924383	0.269707	0.157507
Q9HDC9-2;Q9HDC9	Q9HDC9-2	Adipocyte plasma membrane-associated protein	APMAP	AGPN(1)GTLFVADAYK	2	1	160;160	DEPVCGRPLGIRAGPNGTLFVADAYKGLFEV	7.62e-18	117.2	99.687	47.037	-0.72327	160	biosynthetic process;metabolic process	amine-lyase activity;arylesterase activity;carbon-nitrogen lyase activity;carboxylic ester hydrolase activity;catalytic activity;hydrolase activity;hydrolase activity, acting on ester bonds;lyase activity;strictosidine synthase activity	cell part;cell surface;extracellular membrane-bounded organelle;extracellular organelle;extracellular region part;extracellular vesicular exosome;integral to membrane;intrinsic to membrane;membrane;membrane part;membrane-bounded organelle;membrane-bounded vesicle;organelle;vesicle		Str_synth		24.9678	24.9511	25.7756	25.9304	26.0156	25.6506	27.8599	27.4343	27.383			1.01362	0.0649735	0.634019	1.611	+	RSV-KIAR_RSV	3.08341	0.022	1.69354	5.89911
Q9UBV2	Q9UBV2	Protein sel-1 homolog 1	SEL1L	EASIVGEN(1)ETYPR	2	1	608	AAFILDQREASIVGENETYPRALLHWNRAAS	1.52e-17	99.669	83.197	99.669	1.3574	608	biological regulation;catabolic process;cell surface receptor linked signaling pathway;cellular catabolic process;cellular macromolecule catabolic process;cellular macromolecule metabolic process;cellular metabolic process;cellular process;cellular response to stimulus;cellular response to stress;ER-associated protein catabolic process;macromolecule catabolic process;macromolecule metabolic proce…		cell part;cytoplasmic part;cytoplasmic ubiquitin ligase complex;endoplasmic reticulum membrane;endoplasmic reticulum part;ER ubiquitin ligase complex;Hrd1p ubiquitin ligase complex;integral to membrane;intracellular organelle part;intracellular part;intrinsic to membrane;macromolecular complex;membrane;membrane part;organelle membrane;organelle part;protein complex;ubiquitin ligase complex	Protein processing in endoplasmic reticulum	fn2;Sel1	p97/VCP-VIMP-DERL1-DERL2-HRD1-SEL1L complex	19.9563	20.4746	21.2333	23.3378	23.5959	23.2191	22.1442	20.8347	21.1339	+	RSV_Ctrl	2.72955	0.00301449	2.82952	5.80837	+	RSV-KIAR_RSV	2.09229	0.024	-2.01335	-3.93625
Q9UH99;Q9UH99-2;Q9UH99-3	Q9UH99	SUN domain-containing protein 2	SUN2	ALSPN(1)STISSAPK	2	1	636;657;636	PTAVTLEHVPKALSPNSTISSAPKDFAIFGF	0.00109572	72.891	59.473	55.724	1.2459	636	actin filament-based movement;actin filament-based process;biological regulation;cell cycle process;cellular component movement;cellular component organization;cellular component organization at cellular level;cellular component organization or biogenesis;cellular component organization or biogenesis at cellular level;cellular localization;cellular membrane organization;cellular process;centrosom…	binding;cytoskeletal protein binding;identical protein binding;lamin binding;microtubule binding;protein binding;tubulin binding	cell part;chromosomal part;chromosome;chromosome, telomeric region;condensed chromosome;condensed nuclear chromosome;cytoplasmic part;endosomal part;endosome membrane;envelope;integral to membrane;integral to nuclear inner membrane;integral to organelle membrane;intracellular non-membrane-bounded organelle;intracellular organelle;intracellular organelle part;intracellular part;intrinsic to membra…		Sad1_UNC		28.0929	28.0355	28.3154	28.4485	28.4693	28.4042	28.6951	28.0446	28.3648			1.5423	0.0728168	0.292693	1.56113			0.142313	0.873931	-0.0724621	-0.250948
Q9UHN6-2;Q9UHN6	Q9UHN6-2	Transmembrane protein 2	TMEM2	GDPSVISVN(1)GTDFTFR	2	1	1171;1234	DKAETQRGDPSVISVNGTDFTFRSAGVLLLV	0.0402964	23.635	17.359	23.635	1.5321	1171	developmental process;multicellular organismal development;multicellular organismal process		cell part;extracellular membrane-bounded organelle;extracellular organelle;extracellular region part;extracellular vesicular exosome;integral to membrane;intrinsic to membrane;membrane part;membrane-bounded organelle;membrane-bounded vesicle;organelle;vesicle		G8		19.608	18.5102	19.169	20.7747	21.7475	23.0616	19.0293	22.4002	22.2999	+	RSV_Ctrl	1.70407	0.00907087	2.76555	3.31036			0.182482	0.746813	-0.618148	-0.444578
Q9ULI3	Q9ULI3	Protein HEG homolog 1	HEG1	RTFLN(1)TTVEK	2	1	1080	VRTFVTEFKLKRTFLNTTVEKHSDLQEVENE	2.1e-06	94.363	42.917	41.704	0.12019	1080	anatomical structure development;anatomical structure morphogenesis;biological regulation;blood vessel morphogenesis;cardiac atrium morphogenesis;cardiac chamber morphogenesis;cardiac muscle tissue growth;cardiac muscle tissue morphogenesis;cardiac septum development;cell differentiation;cell junction assembly;cell junction organization;cell morphogenesis;cell morphogenesis involved in differenti…	binding;calcium ion binding;cation binding;ion binding;metal ion binding	cell junction;cell part;cell-cell junction;external side of plasma membrane;extracellular region;integral to membrane;intrinsic to membrane;membrane part;plasma membrane part		EGF;EGF_CA		22.0345	21.582	22.2945	22.6865	22.4185	22.251	21.99	21.1255	21.4374			0.923096	0.0986599	0.481675	1.40109	+	RSV-KIAR_RSV	1.52546	0.0394762	-0.934368	-2.44087
Q9Y4L1;Q9Y4L1-2	Q9Y4L1	Hypoxia up-regulated protein 1	HYOU1	VFGSQN(1)LTTVK	2	1	515;428	LGFLGPEDLRVFGSQNLTTVKLKGVGDSFKK	3.42e-06	123.96	88.688	56.205	-1.7024	515	biological regulation;cellular component organization;cellular component organization or biogenesis;cellular macromolecule metabolic process;cellular membrane organization;cellular metabolic process;cellular process;cellular protein metabolic process;cellular response to chemical stimulus;cellular response to hypoxia;cellular response to organic substance;cellular response to oxygen levels;cellul…	adenyl nucleotide binding;adenyl ribonucleotide binding;ATP binding;binding;chaperone binding;nucleotide binding;protein binding;purine nucleotide binding;purine ribonucleoside triphosphate binding;purine ribonucleotide binding;ribonucleotide binding	adherens junction;anchoring junction;cell junction;cell part;cell-substrate adherens junction;cell-substrate junction;cytoplasmic membrane-bounded vesicle lumen;cytoplasmic part;cytoplasmic vesicle part;endocytic vesicle lumen;endoplasmic reticulum;endoplasmic reticulum lumen;endoplasmic reticulum part;extracellular membrane-bounded organelle;extracellular organelle;extracellular region;extracell…	Protein processing in endoplasmic reticulum	HSP70		27.4919	27.7006	27.7274	29.5469	29.0331	29.5666	29.7162	28.6482	28.1233	+	RSV_Ctrl	3.10649	0.00340984	1.74226	6.01141			0.480297	0.394742	-0.552988	-0.921415
Q9Y4L1	Q9Y4L1	Hypoxia up-regulated protein 1	HYOU1	VIN(1)ETWAWKN(1)ATLAEQAK	3	1	862	QIFTEVEMTTLEKVINETWAWKNATLAEQAK	0.00106548	54.982	39.367	33.142	-0.71382	862	biological regulation;cellular component organization;cellular component organization or biogenesis;cellular macromolecule metabolic process;cellular membrane organization;cellular metabolic process;cellular process;cellular protein metabolic process;cellular response to chemical stimulus;cellular response to hypoxia;cellular response to organic substance;cellular response to oxygen levels;cellul…	adenyl nucleotide binding;adenyl ribonucleotide binding;ATP binding;binding;chaperone binding;nucleotide binding;protein binding;purine nucleotide binding;purine ribonucleoside triphosphate binding;purine ribonucleotide binding;ribonucleotide binding	adherens junction;anchoring junction;cell junction;cell part;cell-substrate adherens junction;cell-substrate junction;cytoplasmic membrane-bounded vesicle lumen;cytoplasmic part;cytoplasmic vesicle part;endocytic vesicle lumen;endoplasmic reticulum;endoplasmic reticulum lumen;endoplasmic reticulum part;extracellular membrane-bounded organelle;extracellular organelle;extracellular region;extracell…	Protein processing in endoplasmic reticulum	HSP70		23.6046	23.8752	23.9608	25.8655	26.338	26.3072	25.2955	25.1136	27.2278	+	RSV_Ctrl	3.64528	0.00273684	2.35675	8.22278			0.157357	0.796377	-0.291271	-0.367082
P08648	P08648	Integrin alpha-5;Integrin alpha-5 heavy chain;Integrin alpha-5 light chain	ITGA5	HPGN(1)FSSLSCDYFAVN(1)QSR	3	1	712	APPEAEYSGLVRHPGNFSSLSCDYFAVNQSR	0.00128196	51.566	48.511	51.566	0.60481	712	anatomical structure formation involved in morphogenesis;angiogenesis;axon guidance;behavior;biological adhesion;biological regulation;blood coagulation;cell adhesion;cell adhesion mediated by integrin;cell differentiation;cell junction assembly;cell junction organization;cell migration;cell motility;cell surface receptor linked signaling pathway;cell-cell adhesion;cell-cell adhesion mediated by …	binding;cation binding;cytokine receptor binding;growth factor receptor binding;ion binding;metal ion binding;platelet-derived growth factor receptor binding;protein binding;receptor binding;vascular endothelial growth factor receptor 2 binding;vascular endothelial growth factor receptor binding	adherens junction;alphav-beta3 integrin-vitronectin complex;anchoring junction;cell junction;cell part;cell projection;cell surface;cell-substrate adherens junction;cell-substrate junction;cytoplasm;external side of plasma membrane;focal adhesion;integrin complex;intracellular part;macromolecular complex;membrane;membrane part;plasma membrane;plasma membrane part;protein complex;receptor complex;…	Arrhythmogenic right ventricular cardiomyopathy (ARVC);Bacterial invasion of epithelial cells;Dilated cardiomyopathy;ECM-receptor interaction;Focal adhesion;Hematopoietic cell lineage;Hypertrophic cardiomyopathy (HCM);Phagosome;Regulation of actin cytoskeleton;Shigellosis	FG-GAP;Integrin_alpha2	ITGA5-ITGB1-ADAM15 complex;ITGA5-ITGB1-CAL4A3 complex;ITGA5-ITGB1-FN-1-NOV complex;Itga5-Itgb1-Fn1-Sfrp2 complex;ITGA5-ITGB1-FN1-TGM2 complex;ITGA5-ITGB1-SPP1 complex;ITGA5-ITGB3-COL6A3 complex;ITGA5-ITGB4 complex	19.3784	19.2209	22.011	25.2756	25.353	25.4792	24.7577	25.091	25.0244	+	RSV_Ctrl	2.32859	0.00253659	5.16583	5.13061			1.60051	0.103037	-0.411568	-1.88898
P08648	P08648	Integrin alpha-5;Integrin alpha-5 heavy chain;Integrin alpha-5 light chain	ITGA5	HPGN(1)FSSLSCDYFAVN(1)QSR	3	1	724	HPGNFSSLSCDYFAVNQSRLLVCDLGNPMKA	0.00128196	51.566	48.511	51.566	0.60481	724	anatomical structure formation involved in morphogenesis;angiogenesis;axon guidance;behavior;biological adhesion;biological regulation;blood coagulation;cell adhesion;cell adhesion mediated by integrin;cell differentiation;cell junction assembly;cell junction organization;cell migration;cell motility;cell surface receptor linked signaling pathway;cell-cell adhesion;cell-cell adhesion mediated by …	binding;cation binding;cytokine receptor binding;growth factor receptor binding;ion binding;metal ion binding;platelet-derived growth factor receptor binding;protein binding;receptor binding;vascular endothelial growth factor receptor 2 binding;vascular endothelial growth factor receptor binding	adherens junction;alphav-beta3 integrin-vitronectin complex;anchoring junction;cell junction;cell part;cell projection;cell surface;cell-substrate adherens junction;cell-substrate junction;cytoplasm;external side of plasma membrane;focal adhesion;integrin complex;intracellular part;macromolecular complex;membrane;membrane part;plasma membrane;plasma membrane part;protein complex;receptor complex;…	Arrhythmogenic right ventricular cardiomyopathy (ARVC);Bacterial invasion of epithelial cells;Dilated cardiomyopathy;ECM-receptor interaction;Focal adhesion;Hematopoietic cell lineage;Hypertrophic cardiomyopathy (HCM);Phagosome;Regulation of actin cytoskeleton;Shigellosis	FG-GAP;Integrin_alpha2	ITGA5-ITGB1-ADAM15 complex;ITGA5-ITGB1-CAL4A3 complex;ITGA5-ITGB1-FN-1-NOV complex;Itga5-Itgb1-Fn1-Sfrp2 complex;ITGA5-ITGB1-FN1-TGM2 complex;ITGA5-ITGB1-SPP1 complex;ITGA5-ITGB3-COL6A3 complex;ITGA5-ITGB4 complex	20.2567	17.8951	22.011	25.2756	25.353	25.4792	24.7577	25.091	25.0244	+	RSV_Ctrl	1.94953	0.00451485	5.31501	4.10761			1.60051	0.102092	-0.411568	-1.88898
P11279;P11279-2	P11279	Lysosome-associated membrane glycoprotein 1	LAMP1	SGPKN(1)MTFDLPSDATVVLN(1)R	3	1	76;76	KNMTFDLPSDATVVLNRSSCGKENTSDPSLV	5.07e-07	49.768	43.805	32.797	-0.10518	76	autophagic cell death;autophagy;biological regulation;catabolic process;cell death;cellular catabolic process;cellular metabolic process;cellular process;death;establishment of localization;establishment of localization in cell;establishment of protein localization;establishment of protein localization to organelle;Golgi to lysosome transport;Golgi vesicle transport;induction of apoptosis;inducti…	binding;enzyme binding;protein binding	cell body;cell part;cell projection;cytolytic granule;cytoplasm;cytoplasmic membrane-bounded vesicle;cytoplasmic part;cytoplasmic vesicle;dendrite;endosomal part;endosome;endosome membrane;external side of plasma membrane;extracellular membrane-bounded organelle;extracellular organelle;extracellular region part;extracellular vesicular exosome;integral to membrane;integral to plasma membrane;intra…	ko05152;Lysosome;Phagosome	Lamp		21.5184	21.8153	22.0126	24.7408	21.245	24.9155	22.9291	21.2342	21.4816			0.701379	0.0951385	1.85169	1.41997			0.600047	0.224025	-1.75211	-1.24521
Q86YB8	Q86YB8	ERO1-like protein beta	ERO1LB	LGAIN(1)STLSN(1)QSK	2	1	145	CEQANKLGAINSTLSNQSKEAFIDWARYDDS	0.0174333	46.797	35.478	46.797	1.0781	145	4-hydroxyproline metabolic process;amine metabolic process;biological regulation;carbohydrate homeostasis;carboxylic acid metabolic process;cell redox homeostasis;cellular amine metabolic process;cellular amino acid metabolic process;cellular component organization;cellular component organization at cellular level;cellular component organization or biogenesis;cellular component organization or bi…	binding;catalytic activity;disulfide oxidoreductase activity;intramolecular oxidoreductase activity;intramolecular oxidoreductase activity, interconverting keto- and enol-groups;intramolecular oxidoreductase activity, transposing S-S bonds;isomerase activity;oxidoreductase activity;oxidoreductase activity, acting on a sulfur group of donors;oxidoreductase activity, acting on a sulfur group of don…	cell part;cytoplasmic part;endoplasmic reticulum;endoplasmic reticulum membrane;endoplasmic reticulum part;intracellular membrane-bounded organelle;intracellular organelle;intracellular organelle part;intracellular part;membrane;membrane part;membrane-bounded organelle;organelle;organelle membrane;organelle part	Protein processing in endoplasmic reticulum	ERO1		20.169	18.8818	20.4839	22.789	22.3433	22.0972	21.5852	21.1899	21.5361	+	RSV_Ctrl	2.07494	0.0055534	2.56492	4.06994	+	RSV-KIAR_RSV	1.82588	0.0330435	-0.972746	-2.8811
Q99538-3;Q99538-2;Q99538	Q99538-3	Legumain	LGMN	SHTN(1)TSHVMQYGN(1)KTISTMK	4	1	263;263;263	KETLHKQYHLVKSHTNTSHVMQYGNKTISTM	0.00206511	62.162	56.478	21.765	-1.0324	263	activation of immune response;activation of innate immune response;antigen processing and presentation;antigen processing and presentation of exogenous antigen;antigen processing and presentation of exogenous peptide antigen;antigen processing and presentation of exogenous peptide antigen via MHC class II;antigen processing and presentation of peptide antigen;antigen processing and presentation o…	catalytic activity;cysteine-type endopeptidase activity;cysteine-type peptidase activity;endopeptidase activity;hydrolase activity;peptidase activity;peptidase activity, acting on L-amino acid peptides	apical part of cell;cell part;cytoplasmic part;endosome;extracellular membrane-bounded organelle;extracellular organelle;extracellular region part;extracellular vesicular exosome;intracellular membrane-bounded organelle;intracellular organelle;intracellular organelle lumen;intracellular organelle part;intracellular part;late endosome;lysosomal lumen;lysosome;lytic vacuole;membrane-bounded organel…	Antigen processing and presentation;Lysosome	Peptidase_C13		19.1823	24.0995	23.8291	21.4387	21.5978	22.1788	22.6162	23.0897	23.271			0.145689	0.785767	-0.631875	-0.369153	+	RSV-KIAR_RSV	1.86704	0.0297049	1.25391	3.15201
Q9Y4L1	Q9Y4L1	Hypoxia up-regulated protein 1	HYOU1	DKN(1)GTRAEPPLN(1)ASASDQGEK	4	1	931	PRPKDKNGTRAEPPLNASASDQGEKVIPPAG	6.88e-53	131.86	110.31	45.707	-1.6299	931	biological regulation;cellular component organization;cellular component organization or biogenesis;cellular macromolecule metabolic process;cellular membrane organization;cellular metabolic process;cellular process;cellular protein metabolic process;cellular response to chemical stimulus;cellular response to hypoxia;cellular response to organic substance;cellular response to oxygen levels;cellul…	adenyl nucleotide binding;adenyl ribonucleotide binding;ATP binding;binding;chaperone binding;nucleotide binding;protein binding;purine nucleotide binding;purine ribonucleoside triphosphate binding;purine ribonucleotide binding;ribonucleotide binding	adherens junction;anchoring junction;cell junction;cell part;cell-substrate adherens junction;cell-substrate junction;cytoplasmic membrane-bounded vesicle lumen;cytoplasmic part;cytoplasmic vesicle part;endocytic vesicle lumen;endoplasmic reticulum;endoplasmic reticulum lumen;endoplasmic reticulum part;extracellular membrane-bounded organelle;extracellular organelle;extracellular region;extracell…	Protein processing in endoplasmic reticulum	HSP70		19.4569	19.5615	18.5822	23.4697	23.6691	22.2526	20.2554	21.1876	21.3706	+	RSV_Ctrl	2.72059	0.00364912	3.9303	6.13425	+	RSV-KIAR_RSV	1.75792	0.0288	-2.19263	-3.31496
Q9Y639-3;Q9Y639-1;Q9Y639-4;Q9Y639-5;Q9Y639	Q9Y639-3	Neuroplastin	NPTN	N(0.011)GVELSATRKN(0.744)ASN(0.244)MEYR	3	0.744351	81;81;197;197;197	SYWTKNGVELSATRKNASNMEYRINKPRAED	0.00547701	27.271	19.76	27.271	0.92945	81	biological adhesion;biological regulation;calcium ion homeostasis;cation homeostasis;cell adhesion;cell surface receptor linked signaling pathway;cell-cell adhesion;cellular calcium ion homeostasis;cellular cation homeostasis;cellular chemical homeostasis;cellular divalent inorganic cation homeostasis;cellular homeostasis;cellular ion homeostasis;cellular metal ion homeostasis;cellular process;ce…	binding;catalytic activity;cell adhesion molecule binding;fibroblast growth factor receptor binding;growth factor receptor binding;kinase activity;molecular transducer activity;phosphotransferase activity, alcohol group as acceptor;protein binding;protein kinase activity;protein tyrosine kinase activity;receptor activity;receptor binding;signal transducer activity;signaling receptor activity;tran…	cell part;cell surface;integral to membrane;intrinsic to membrane;membrane;membrane part;presynaptic membrane;synapse part;synaptic membrane		I-set		19.723	19.6518	19.093	20.6151	23.0859	20.729	22.8661	22.7098	22.6968	+	RSV_Ctrl	1.12668	0.0273571	1.98739	2.13802			0.726557	0.182761	1.28092	1.41209
P11279;P11279-2	P11279	Lysosome-associated membrane glycoprotein 1	LAMP1	GHTLTLN(1)FTRN(1)ATR	3	1	103;103	PSLVIAFGRGHTLTLNFTRNATRYSVQLMSF	5.42e-84	178.83	154.01	44.511	-0.046061	103	autophagic cell death;autophagy;biological regulation;catabolic process;cell death;cellular catabolic process;cellular metabolic process;cellular process;death;establishment of localization;establishment of localization in cell;establishment of protein localization;establishment of protein localization to organelle;Golgi to lysosome transport;Golgi vesicle transport;induction of apoptosis;inducti…	binding;enzyme binding;protein binding	cell body;cell part;cell projection;cytolytic granule;cytoplasm;cytoplasmic membrane-bounded vesicle;cytoplasmic part;cytoplasmic vesicle;dendrite;endosomal part;endosome;endosome membrane;external side of plasma membrane;extracellular membrane-bounded organelle;extracellular organelle;extracellular region part;extracellular vesicular exosome;integral to membrane;integral to plasma membrane;intra…	ko05152;Lysosome;Phagosome	Lamp		18.4632	19.5185	20.2132	25.8991	26.1383	25.8862	24.7804	24.3266	24.6187	+	RSV_Ctrl	3.66309	0	6.5762	10.6879	+	RSV-KIAR_RSV	3.06763	0.0176	-1.39927	-5.46493
P11279;P11279-2	P11279	Lysosome-associated membrane glycoprotein 1	LAMP1	SGPKN(1)MTFDLPSDATVVLN(1)R	3	1	62;62	SAAFSVNYDTKSGPKNMTFDLPSDATVVLNR	5.07e-07	49.768	43.805	32.797	-0.10518	62	autophagic cell death;autophagy;biological regulation;catabolic process;cell death;cellular catabolic process;cellular metabolic process;cellular process;death;establishment of localization;establishment of localization in cell;establishment of protein localization;establishment of protein localization to organelle;Golgi to lysosome transport;Golgi vesicle transport;induction of apoptosis;inducti…	binding;enzyme binding;protein binding	cell body;cell part;cell projection;cytolytic granule;cytoplasm;cytoplasmic membrane-bounded vesicle;cytoplasmic part;cytoplasmic vesicle;dendrite;endosomal part;endosome;endosome membrane;external side of plasma membrane;extracellular membrane-bounded organelle;extracellular organelle;extracellular region part;extracellular vesicular exosome;integral to membrane;integral to plasma membrane;intra…	ko05152;Lysosome;Phagosome	Lamp		21.5184	21.8153	22.0126	24.7408	20.2632	24.9155	22.9291	21.5179	21.4816			0.425681	0.288792	1.52443	0.935679			0.34558	0.485187	-1.33029	-0.784687
P15586-2;P15586	P15586-2	N-acetylglucosamine-6-sulfatase	GNS	YYN(1)YTLSIN(1)GK	2	1	163;183	GWSYWYALEKNSKYYNYTLSINGKARKHGEN	1.97e-06	86.014	71.733	52.391	1.9078	163	amine metabolic process;aminoglycan catabolic process;aminoglycan metabolic process;carbohydrate catabolic process;carbohydrate metabolic process;catabolic process;cellular catabolic process;cellular metabolic process;cellular process;glycosaminoglycan catabolic process;glycosaminoglycan metabolic process;keratan sulfate catabolic process;keratan sulfate metabolic process;macromolecule catabolic …	binding;catalytic activity;cation binding;hydrolase activity;hydrolase activity, acting on ester bonds;ion binding;metal ion binding;N-acetylglucosamine-6-sulfatase activity;sulfuric ester hydrolase activity	cell part;cytoplasmic part;extracellular membrane-bounded organelle;extracellular organelle;extracellular region part;extracellular vesicular exosome;intracellular organelle lumen;intracellular organelle part;intracellular part;lysosomal lumen;membrane-bounded organelle;membrane-bounded vesicle;membrane-enclosed lumen;organelle;organelle lumen;organelle part;vacuolar lumen;vacuolar part;vesicle	Glycosaminoglycan degradation;Lysosome	Sulfatase		19.1674	18.3803	20.0812	21.984	21.3544	21.8276	22.0865	22.1344	24.1663	+	RSV_Ctrl	2.05369	0.0052963	2.51235	4.0092			0.687057	0.202384	1.07372	1.32381
P50454	P50454	Serpin H1	SERPINH1	SLSN(1)STARN(1)VTWK	2	1	120	EEVHAGLGELLRSLSNSTARNVTWKLGSRLY	1.13e-67	145	111.94	133.16	-0.43304	120	anatomical structure development;biological regulation;biosynthetic process;cell development;cellular component organization;cellular component organization at cellular level;cellular component organization or biogenesis;cellular component organization or biogenesis at cellular level;cellular developmental process;cellular process;chondrocyte development;chondrocyte development involved in endoch…	binding;collagen binding;endopeptidase inhibitor activity;endopeptidase regulator activity;enzyme inhibitor activity;enzyme regulator activity;peptidase inhibitor activity;peptidase regulator activity;protein binding;serine-type endopeptidase inhibitor activity	cell part;cytoplasmic part;endoplasmic reticulum;endoplasmic reticulum lumen;endoplasmic reticulum part;endoplasmic reticulum-Golgi intermediate compartment;extracellular membrane-bounded organelle;extracellular organelle;extracellular region part;extracellular vesicular exosome;intracellular membrane-bounded organelle;intracellular organelle;intracellular organelle lumen;intracellular organelle …		Serpin		25.7498	26.2168	26.6323	26.7974	26.416	27.0799	26.8928	27.6808	25.9961			0.819127	0.10597	0.564817	1.34695			0.0611032	0.919259	0.0921669	0.147867
P50454	P50454	Serpin H1	SERPINH1	SLSN(1)STARN(1)VTWK	2	1	125	GLGELLRSLSNSTARNVTWKLGSRLYGPSSV	1.13e-67	145	111.94	133.16	-0.43304	125	anatomical structure development;biological regulation;biosynthetic process;cell development;cellular component organization;cellular component organization at cellular level;cellular component organization or biogenesis;cellular component organization or biogenesis at cellular level;cellular developmental process;cellular process;chondrocyte development;chondrocyte development involved in endoch…	binding;collagen binding;endopeptidase inhibitor activity;endopeptidase regulator activity;enzyme inhibitor activity;enzyme regulator activity;peptidase inhibitor activity;peptidase regulator activity;protein binding;serine-type endopeptidase inhibitor activity	cell part;cytoplasmic part;endoplasmic reticulum;endoplasmic reticulum lumen;endoplasmic reticulum part;endoplasmic reticulum-Golgi intermediate compartment;extracellular membrane-bounded organelle;extracellular organelle;extracellular region part;extracellular vesicular exosome;intracellular membrane-bounded organelle;intracellular organelle;intracellular organelle lumen;intracellular organelle …		Serpin		25.7498	26.2168	26.6323	26.7974	26.416	27.0799	26.8928	27.6808	25.9961			0.819127	0.10544	0.564817	1.34695			0.0611032	0.915492	0.0921669	0.147867
Q86YB8	Q86YB8	ERO1-like protein beta	ERO1LB	LGAIN(1)STLSN(1)QSK	2	1	140	KELEDCEQANKLGAINSTLSNQSKEAFIDWA	0.0174333	46.797	35.478	46.797	1.0781	140	4-hydroxyproline metabolic process;amine metabolic process;biological regulation;carbohydrate homeostasis;carboxylic acid metabolic process;cell redox homeostasis;cellular amine metabolic process;cellular amino acid metabolic process;cellular component organization;cellular component organization at cellular level;cellular component organization or biogenesis;cellular component organization or bi…	binding;catalytic activity;disulfide oxidoreductase activity;intramolecular oxidoreductase activity;intramolecular oxidoreductase activity, interconverting keto- and enol-groups;intramolecular oxidoreductase activity, transposing S-S bonds;isomerase activity;oxidoreductase activity;oxidoreductase activity, acting on a sulfur group of donors;oxidoreductase activity, acting on a sulfur group of don…	cell part;cytoplasmic part;endoplasmic reticulum;endoplasmic reticulum membrane;endoplasmic reticulum part;intracellular membrane-bounded organelle;intracellular organelle;intracellular organelle part;intracellular part;membrane;membrane part;membrane-bounded organelle;organelle;organelle membrane;organelle part	Protein processing in endoplasmic reticulum	ERO1		19.5823	20.1909	20.4839	22.789	22.3433	22.0972	21.5852	21.1899	21.5361	+	RSV_Ctrl	2.64988	0.0026	2.32414	5.35623	+	RSV-KIAR_RSV	1.82588	0.0325714	-0.972746	-2.8811
Q99538-3;Q99538-2;Q99538	Q99538-3	Legumain	LGMN	SHTN(1)TSHVMQYGN(1)KTISTMK	4	1	272;272;272	LVKSHTNTSHVMQYGNKTISTMKVMQFQGMK	0.00206511	62.162	56.478	21.765	-1.0324	272	activation of immune response;activation of innate immune response;antigen processing and presentation;antigen processing and presentation of exogenous antigen;antigen processing and presentation of exogenous peptide antigen;antigen processing and presentation of exogenous peptide antigen via MHC class II;antigen processing and presentation of peptide antigen;antigen processing and presentation o…	catalytic activity;cysteine-type endopeptidase activity;cysteine-type peptidase activity;endopeptidase activity;hydrolase activity;peptidase activity;peptidase activity, acting on L-amino acid peptides	apical part of cell;cell part;cytoplasmic part;endosome;extracellular membrane-bounded organelle;extracellular organelle;extracellular region part;extracellular vesicular exosome;intracellular membrane-bounded organelle;intracellular organelle;intracellular organelle lumen;intracellular organelle part;intracellular part;late endosome;lysosomal lumen;lysosome;lytic vacuole;membrane-bounded organel…	Antigen processing and presentation;Lysosome	Peptidase_C13		19.1796	24.0995	23.8291	21.4387	20.5409	22.1788	22.6162	23.0897	23.271			0.231596	0.635069	-0.983287	-0.55693	+	RSV-KIAR_RSV	1.45608	0.0361013	1.60621	2.62362
Q9Y4L1	Q9Y4L1	Hypoxia up-regulated protein 1	HYOU1	DKN(1)GTRAEPPLN(1)ASASDQGEK	4	1	922	NKAKFTKPRPRPKDKNGTRAEPPLNASASDQ	2.69e-08	56.748	49.617	45.707	-1.6299	922	biological regulation;cellular component organization;cellular component organization or biogenesis;cellular macromolecule metabolic process;cellular membrane organization;cellular metabolic process;cellular process;cellular protein metabolic process;cellular response to chemical stimulus;cellular response to hypoxia;cellular response to organic substance;cellular response to oxygen levels;cellul…	adenyl nucleotide binding;adenyl ribonucleotide binding;ATP binding;binding;chaperone binding;nucleotide binding;protein binding;purine nucleotide binding;purine ribonucleoside triphosphate binding;purine ribonucleotide binding;ribonucleotide binding	adherens junction;anchoring junction;cell junction;cell part;cell-substrate adherens junction;cell-substrate junction;cytoplasmic membrane-bounded vesicle lumen;cytoplasmic part;cytoplasmic vesicle part;endocytic vesicle lumen;endoplasmic reticulum;endoplasmic reticulum lumen;endoplasmic reticulum part;extracellular membrane-bounded organelle;extracellular organelle;extracellular region;extracell…	Protein processing in endoplasmic reticulum	HSP70		18.2344	19.3581	19.5735	23.4697	23.6691	22.2526	20.3061	21.122	21.2701	+	RSV_Ctrl	2.59156	0.00297143	4.07518	5.76475	+	RSV-KIAR_RSV	1.85408	0.0270909	-2.23109	-3.51571
Q9Y4L1	Q9Y4L1	Hypoxia up-regulated protein 1	HYOU1	VIN(1)ETWAWKN(1)ATLAEQAK	3	1	862	QIFTEVEMTTLEKVINETWAWKNATLAEQAK	0.00106548	54.982	39.367	33.142	-0.71382	862	biological regulation;cellular component organization;cellular component organization or biogenesis;cellular macromolecule metabolic process;cellular membrane organization;cellular metabolic process;cellular process;cellular protein metabolic process;cellular response to chemical stimulus;cellular response to hypoxia;cellular response to organic substance;cellular response to oxygen levels;cellul…	adenyl nucleotide binding;adenyl ribonucleotide binding;ATP binding;binding;chaperone binding;nucleotide binding;protein binding;purine nucleotide binding;purine ribonucleoside triphosphate binding;purine ribonucleotide binding;ribonucleotide binding	adherens junction;anchoring junction;cell junction;cell part;cell-substrate adherens junction;cell-substrate junction;cytoplasmic membrane-bounded vesicle lumen;cytoplasmic part;cytoplasmic vesicle part;endocytic vesicle lumen;endoplasmic reticulum;endoplasmic reticulum lumen;endoplasmic reticulum part;extracellular membrane-bounded organelle;extracellular organelle;extracellular region;extracell…	Protein processing in endoplasmic reticulum	HSP70		24.5016	24.1608	25.2895	24.7387	24.8921	25.1288	25.5385	25.7806	25.5362			0.311398	0.597948	0.269171	0.59423	+	RSV-KIAR_RSV	2.12827	0.0340299	0.698561	2.91723
Q9Y4L1	Q9Y4L1	Hypoxia up-regulated protein 1	HYOU1	VIN(1)ETWAWKN(1)ATLAEQAK	3	1	869	MTTLEKVINETWAWKNATLAEQAKLPATEKP	0.00106548	53.453	46.971	33.142	-0.71382	869	biological regulation;cellular component organization;cellular component organization or biogenesis;cellular macromolecule metabolic process;cellular membrane organization;cellular metabolic process;cellular process;cellular protein metabolic process;cellular response to chemical stimulus;cellular response to hypoxia;cellular response to organic substance;cellular response to oxygen levels;cellul…	adenyl nucleotide binding;adenyl ribonucleotide binding;ATP binding;binding;chaperone binding;nucleotide binding;protein binding;purine nucleotide binding;purine ribonucleoside triphosphate binding;purine ribonucleotide binding;ribonucleotide binding	adherens junction;anchoring junction;cell junction;cell part;cell-substrate adherens junction;cell-substrate junction;cytoplasmic membrane-bounded vesicle lumen;cytoplasmic part;cytoplasmic vesicle part;endocytic vesicle lumen;endoplasmic reticulum;endoplasmic reticulum lumen;endoplasmic reticulum part;extracellular membrane-bounded organelle;extracellular organelle;extracellular region;extracell…	Protein processing in endoplasmic reticulum	HSP70		24.5016	24.1608	25.2895	24.7387	24.8921	25.1288	25.5385	25.7806	25.5362			0.311398	0.595359	0.269171	0.59423	+	RSV-KIAR_RSV	2.12827	0.0335294	0.698561	2.91723
