# Supplementary material for: The IRE1α–XBP1s Arm of the Unfolded Protein Response Activates N-Glycosylation to Remodel the Subepithelial Basement Membrane in Paramyxovirus Infection
Source: Int J Mol Sci. 2022 Aug 12;23(16):9000. doi: 10.3390/ijms23169000 (PMC9408905; doi:10.3390/ijms23169000)
Supplement: Supplementary file 1 [file ijms-23-09000-s001.zip › Supplemental tables/Supplemental table S5-WCL glycopeptides panther pathways.xlsx]

## Sheet: analysis(28)
Supplemental Table S5. Reactome pathways of significant N-glycosylated proteins regulated by RSV infection
Reactome pathways	Fold Enrichment	p-value	FDR
Fibronectin matrix formation (R-HSA-1566977)	88.77	1.4e-05	0.00119
Laminin interactions (R-HSA-3000157)	65.1	2.87e-16	3.28e-13
Type I hemidesmosome assembly (R-HSA-446107)	64.56	1.22e-06	0.000132
Endosomal/Vacuolar pathway (R-HSA-1236977)	59.18	1.61e-06	0.00016
Basigin interactions (R-HSA-210991)	49.71	4.32e-10	7.58e-08
Anchoring fibril formation (R-HSA-2214320)	47.34	3.39e-06	0.000323
MET activates PTK2 signaling (R-HSA-8874081)	47.34	3.22e-11	9.2e-09
Signal transduction by L1 (R-HSA-445144)	35.51	9.1e-06	0.0008
Syndecan interactions (R-HSA-3000170)	32.88	9.02e-07	0.000108
Integrin cell surface interactions (R-HSA-216083)	27.48	8.42e-15	6.41e-12
Calnexin/calreticulin cycle (R-HSA-901042)	20.49	0.000562	0.0313
ECM proteoglycans (R-HSA-3000178)	16.35	4.21e-07	5.65e-05
Degradation of the extracellular matrix (R-HSA-1474228)	15.22	5.62e-11	1.43e-08
Collagen biosynthesis and modifying enzymes (R-HSA-1650814)	13.25	5.24e-05	0.00399
Ion homeostasis (R-HSA-5578775)	13.15	0.000314	0.0189
Platelet degranulation (R-HSA-114608)	8.39	0.000104	0.00744
Post-translational protein phosphorylation (R-HSA-8957275)	8.3	0.000421	0.0246
Interleukin-4 and Interleukin-13 signaling (R-HSA-6785807)	8	0.000494	0.0282
Neutrophil degranulation (R-HSA-6798695)	7.8	5.34e-13	2.03e-10
Regulation of Insulin-like Growth Factor (IGF) transport and uptake by Insulin-like Growth Factor Binding Proteins (IGFBPs) (R-HSA-381426)	7.16	0.000801	0.0425
ER to Golgi Anterograde Transport (R-HSA-199977)	6.96	0.000276	0.018

## Sheet: Sheet1
ER to Golgi Anterograde Transport	6.96
Regulation of Insulin-like Growth Factor	7.16
Neutrophil degranulation	7.8
Interleukin-4 and Interleukin-13 signaling	8
Post-translational protein phosphorylation	8.3
Platelet degranulation	8.39
Ion homeostasis	13.15
Collagen biosynthesis and modifying enzymes	13.25
Degradation of the extracellular matrix	15.22
ECM proteoglycans	16.35
Calnexin/calreticulin cycle	20.49
Integrin cell surface interactions	27.48
Syndecan interactions	32.88
Signal transduction by L1	35.51
Anchoring fibril formation	47.34
MET activates PTK2 signaling	47.34
Basigin interactions	49.71
Endosomal/Vacuolar pathway	59.18
Type I hemidesmosome assembly	64.56
Laminin interactions	65.1
Fibronectin matrix formation	88.77
