# Supplementary material for: The IRE1α–XBP1s Arm of the Unfolded Protein Response Activates N-Glycosylation to Remodel the Subepithelial Basement Membrane in Paramyxovirus Infection
Source: Int J Mol Sci. 2022 Aug 12;23(16):9000. doi: 10.3390/ijms23169000 (PMC9408905; doi:10.3390/ijms23169000)
Supplement: Supplementary file 1 [file ijms-23-09000-s001.zip › Supplemental tables/Supplemental table S6-WCL glycopeptides panther pathways regulated by KIRA8.xlsx]

## Sheet: Sheet1
Supplemental Table S6. Reactome pathways of significant N-glycosylated proteins regulated by KIRA8 in RSV infection
Reactome pathways	Fold Enrichment	p-value	FDR
Fibronectin matrix formation (R-HSA-1566977)	> 100	0.000129	0.0164
CHL1 interactions (R-HSA-447041)	> 100	0.000252	0.0262
Laminin interactions (R-HSA-3000157)	91.53	1.41e-10	1.07e-07
Syndecan interactions (R-HSA-3000170)	84.75	7.55e-09	4.31e-06
Type I hemidesmosome assembly (R-HSA-446107)	83.21	0.000357	0.034
Signal transduction by L1 (R-HSA-445144)	68.65	1.66e-05	0.00317
MET activates PTK2 signaling (R-HSA-8874081)	61.02	8.71e-07	0.000332
Basigin interactions (R-HSA-210991)	54.92	3.05e-05	0.00498
Integrin cell surface interactions (R-HSA-216083)	32.69	4.12e-08	1.88e-05
Assembly of collagen fibrils and other multimeric structures (R-HSA-2022090)	30.51	1.14e-05	0.00236
Elastic fibre formation (R-HSA-1566948)	30.51	0.000156	0.0179
ECM proteoglycans (R-HSA-3000178)	30.11	8.87e-07	0.00029
Degradation of the extracellular matrix (R-HSA-1474228)	13.08	0.000271	0.0269
Neutrophil degranulation (R-HSA-6798695)	6.7	7.94e-05	0.0113
