# Supplementary material for: The IRE1α–XBP1s Arm of the Unfolded Protein Response Activates N-Glycosylation to Remodel the Subepithelial Basement Membrane in Paramyxovirus Infection
Source: Int J Mol Sci. 2022 Aug 12;23(16):9000. doi: 10.3390/ijms23169000 (PMC9408905; doi:10.3390/ijms23169000)
Supplement: Supplementary file 1 [file ijms-23-09000-s001.zip › Supplemental tables/Supplemental table S7-Secretome protein table.xlsx]

## Sheet: RSV-KIAR8-secretome-v1-matrix14
Supplemental Table S7. Secretome of hSAECs treated with RSV in the presence or absence of KIRA8, including protein identification, LFQ quantification, Statisitical analysis, and bioinformatics analysis.
Protein Identification														GO Annotation					Log2 LFQ Intensity																		ANOVA Analysis			Student's T-test Analysis
Protein IDs	Majority protein IDs	Protein names	Gene names	Peptides	Razor + unique peptides	Unique peptides	Sequence coverage [%]	Unique + razor sequence coverage [%]	Unique sequence coverage [%]	Mol. weight [kDa]	Q-value	Score	MS/MS Count	GOBP name	GOCC name	GOMF name	KEGG name	Keywords	Ctrl1-1	Ctrl1-2	Ctrl2-1	Ctrl2-2	Ctrl3-1	Ctrl3-2	RSV1-1	RSV1-2	RSV2-1	RSV2-2	RSV3-1	RSV3-2	RK-1-1	RK-1-2	RK-2-1	RK-2-2	RK-3-1	RK-3-2	ANOVA Significant	#NAME?	ANOVA q-value	Student's T-test Significant RSV_Ctrl	Student's T-test significant	-Log Student's T-test p-value RSV_Ctrl	Student's T-test q-value RSV_Ctrl	Student's T-test Difference RSV_Ctrl	Student's T-test Test statistic RSV_Ctrl	Student's T-test Significant RSV-KIAR8_RSV	Student's T-test significant_	-Log Student's T-test p-value RSV-KIAR8_RSV	Student's T-test q-value RSV-KIAR8_RSV
P61224;A6NIZ1	P61224;A6NIZ1	Ras-related protein Rap-1b;Ras-related protein Rap-1b-like protein	RAP1B	2	2	1	12.5	12.5	7.1	20.825	0.00081566	2.7305	17	anatomical structure development;biological regulation;blood coagulation;cell activation;cell development;cell proliferation;cellular developmental process;cellular process;cellular response to cAMP;cellular response to chemical stimulus;cellular response to organic substance;cellular response to stimulus;coagulation;developmental process;endothelial cell development;epithelial cell development;e…	cell junction;cell part;cell-cell junction;cytoplasmic part;cytosol;extracellular membrane-bounded organelle;extracellular organelle;extracellular region part;extracellular vesicular exosome;intracellular;intracellular part;lipid particle;membrane;membrane-bounded organelle;membrane-bounded vesicle;organelle;plasma membrane;vesicle	binding;catalytic activity;GDP binding;GTP binding;GTPase activity;guanyl nucleotide binding;guanyl ribonucleotide binding;hydrolase activity;hydrolase activity, acting on acid anhydrides;hydrolase activity, acting on acid anhydrides, in phosphorus-containing anhydrides;nucleoside-triphosphatase activity;nucleotide binding;protein binding;protein complex binding;purine nucleotide binding;purine r…	Chemokine signaling pathway;Focal adhesion;Leukocyte transendothelial migration;Long-term potentiation;MAPK signaling pathway;Neurotrophin signaling pathway;Pancreatic secretion;Renal cell carcinoma	3D-structure;ADP-ribosylation;Alternativesplicing;Celljunction;Cellmembrane;Completeproteome;Cytoplasm;Directproteinsequencing;GTP-binding;Lipoprotein;Membrane;Methylation;Nucleotide-binding;Phosphoprotein;Prenylation;Referenceproteome	21.985	20.7091	21.7602	22.0786	21.2279	20.9321	21.9536	24.7009	24.0503	24.2107	24.2677	24.6681	22.3707	21.9317	21.5976	23.343	23.9685	21.5368	+	3.16376	4.33213e-05	+	RSV_Ctrl	3.44273	8.98876e-05	2.5264	4.36307	+	RSV-KIAR8_RSV	1.58038	0.00653333
CON__ENSEMBL:ENSBTAP00000016046	CON__ENSEMBL:ENSBTAP00000016046			5	2	2	12.3	5.1	5.1	77.456	0	66.816	25						22.0922	20.8726	22.152	21.5959	19.9171	21.0481	24.1899	24.2583	24.0837	24.092	24.0843	23.9869	20.5515	21.8337	21.75	21.015	21.2668	21.0564	+	6.67644	0	+	RSV_Ctrl	4.99521	0	2.8362	6.32481	+	RSV-KIAR8_RSV	7.24389	0
CON__Q3MHN5;CON__ENSEMBL:ENSBTAP00000018229	CON__Q3MHN5;CON__ENSEMBL:ENSBTAP00000018229			3	3	3	12.2	12.2	12.2	53.341	0	16.871	41						22.3741	21.3151	21.2233	20.7206	21.3953	21.1952	24.1282	24.8076	24.2749	24.6891	24.1893	23.8701	20.6913	21.7198	20.6534	22.6513	22.9005	23.8114	+	4.35229	1e-05	+	RSV_Ctrl	6.22686	0	2.95594	8.08324	+	RSV-KIAR8_RSV	2.72578	0.000633205
CON__ENSEMBL:ENSBTAP00000024146;P01023	CON__ENSEMBL:ENSBTAP00000024146			10	10	10	10.2	10.2	10.2	164.34	0	91.459	169	biological regulation;blood coagulation;blood coagulation, intrinsic pathway;cell activation;cell differentiation;cellular component disassembly;cellular component disassembly at cellular level;cellular component organization;cellular component organization at cellular level;cellular component organization or biogenesis;cellular component organization or biogenesis at cellular level;cellular deve…	blood microparticle;cell part;cytoplasmic membrane-bounded vesicle lumen;cytoplasmic part;cytoplasmic vesicle part;cytosol;extracellular membrane-bounded organelle;extracellular organelle;extracellular region;extracellular region part;extracellular vesicular exosome;intracellular organelle part;intracellular part;membrane-bounded organelle;membrane-bounded vesicle;membrane-enclosed lumen;organell…	binding;calcium-dependent protein binding;chemokine binding;C-X-C chemokine binding;cytokine binding;endopeptidase inhibitor activity;endopeptidase regulator activity;enzyme binding;enzyme inhibitor activity;enzyme regulator activity;growth factor binding;interleukin-1 binding;interleukin-8 binding;peptidase inhibitor activity;peptidase regulator activity;protease binding;protein binding;receptor…	Complement and coagulation cascades	3D-structure;Baitregion;Completeproteome;Directproteinsequencing;Disulfidebond;Glycoprotein;Isopeptidebond;Polymorphism;Proteaseinhibitor;Referenceproteome;Secreted;Serineproteaseinhibitor;Signal;Thioesterbond	21.4057	21.1836	21.2246	21.9996	20.3605	21.8373	26.9888	27.0774	26.8985	27.1249	26.8421	26.9538	26.6585	26.6299	26.8158	26.8374	26.7016	26.5425	+	13.7576	0	+	RSV_Ctrl	9.34391	0	5.64572	16.562	+	RSV-KIAR8_RSV	2.92035	0.0221097
CON__ENSEMBL:ENSBTAP00000024466;CON__ENSEMBL:ENSBTAP00000024462	CON__ENSEMBL:ENSBTAP00000024466;CON__ENSEMBL:ENSBTAP00000024462			4	4	4	14.5	14.5	14.5	43.9	0	25.237	66						21.3301	22.0507	21.8847	20.9997	22.0457	21.9509	24.2003	24.2888	24.1947	23.59	24.4556	24.6769	23.9533	24.2226	24.145	23.6086	23.9107	24.2287	+	8.40991	0	+	RSV_Ctrl	6.1155	0	2.52411	7.57494			0.621478	0.22
CON__ENSEMBL:ENSBTAP00000031360	CON__ENSEMBL:ENSBTAP00000031360			3	3	3	5.3	5.3	5.3	54.678	0	15.7	57						22.0536	21.3176	22.4235	20.9384	21.6716	19.6905	24.1324	23.1605	24.6825	24.2131	24.4197	24.0762	22.3277	21.3936	23.2674	21.355	21.0188	20.9779	+	4.24759	9.70874e-06	+	RSV_Ctrl	3.98004	1.96078e-05	2.76486	5.04826	+	RSV-KIAR8_RSV	3.66883	0.000339394
CON__ENSEMBL:ENSBTAP00000034412	CON__ENSEMBL:ENSBTAP00000034412			3	3	3	17.1	17.1	17.1	22.336	0	6.6686	56						20.4969	20.4004	20.4904	21.5739	21.0642	21.5034	25.073	25.2474	24.9597	24.9325	22.1997	24.8944	21.1751	22.5255	24.6282	24.4534	24.5831	24.6314	+	3.8556	8.58369e-06	+	RSV_Ctrl	4.41341	2.46914e-05	3.62957	5.84605			0.562223	0.133569
CON__P00761	CON__P00761			5	5	5	25.1	25.1	25.1	24.409	0	323.31	968						32.3663	32.3214	32.0402	32.4014	32.1035	32.3569	31.4816	31.5374	31.3139	31.6634	30.9695	31.4463	30.6416	30.7674	30.9767	31.0333	31.0373	31.0534	+	7.82675	0	+	RSV_Ctrl	4.63986	0.000169935	-0.862916	-3.98628	+	RSV-KIAR8_RSV	2.60062	0.0070655
CON__P01030	CON__P01030			5	5	1	3.3	3.3	0.9	192.79	0	6.8771	9						21.0638	21.5468	21.0807	20.6284	22.0257	21.7588	23.1533	23.3321	23.2761	23.2852	23.294	23.1395	23.2224	22.9732	23.0284	23.2254	23.2465	23.1391	+	7.65321	0	+	RSV_Ctrl	5.3279	2.64901e-05	1.896	6.04446			1.05078	0.284604
CON__P01966	CON__P01966			2	2	2	26.1	26.1	26.1	15.184	0	17.238	37						22.2619	22.541	20.8566	20.6186	20.6456	21.0659	24.8927	25.4268	24.8557	24.7836	24.9644	24.6112	24.1915	22.511	24.4532	23.5859	23.8742	23.3832	+	6.46784	1.97044e-05	+	RSV_Ctrl	5.74154	0	3.59081	7.73409	+	RSV-KIAR8_RSV	2.7087	0.00105128
CON__P02070;P69892;P69891;P02100	CON__P02070			6	6	4	51	51	36.6	15.954	0	72.063	269	biological regulation;blood coagulation;cellular component assembly;cellular component organization;cellular component organization or biogenesis;coagulation;hemostasis;macromolecular complex assembly;macromolecular complex subunit organization;multicellular organismal process;negative regulation of biological process;negative regulation of biosynthetic process;negative regulation of cellular bio…	blood microparticle;cell part;cytoplasmic part;cytosol;cytosolic part;extracellular region part;hemoglobin complex;intracellular part;macromolecular complex;protein complex	binding;cation binding;heme binding;ion binding;iron ion binding;metal ion binding;oxygen binding;oxygen transporter activity;substrate-specific transporter activity;tetrapyrrole binding;transition metal ion binding;transporter activity		3D-structure;Acetylation;Completeproteome;Directproteinsequencing;Diseasemutation;Heme;Iron;Metal-binding;Oxygentransport;Polymorphism;Referenceproteome;Transport	27.2635	26.2184	26.1572	26.6064	26.4495	26.4339	25.8944	26.4141	25.8436	26.1076	26.1317	26.2462	25.2492	25.4468	25.2745	25.4932	25.5607	25.4428	+	4.84973	1.13314e-05	+	RSV_Ctrl	1.31529	0.0352677	-0.415231	-1.45822	+	RSV-KIAR8_RSV	4.37307	0.000629213
CON__P02533;P02533;CON__P08779;P08779;CON__A2A4G1;CON__Q9Z2K1;CON__Q3ZAW8;CON__Q7Z3Y7;Q7Z3Y7	CON__P02533;P02533;CON__P08779;P08779	Keratin, type I cytoskeletal 14;Keratin, type I cytoskeletal 16	KRT14;KRT16	12	4	2	24.4	9.1	5.5	51.621	0	4.4218	41	aging;anatomical structure development;anatomical structure morphogenesis;biological regulation;cell differentiation;cell junction assembly;cell junction organization;cell migration;cell motility;cell proliferation;cell-substrate junction assembly;cellular component assembly;cellular component assembly at cellular level;cellular component movement;cellular component organization;cellular componen…	cell part;cell periphery;cytoplasm;cytoplasmic part;cytoskeletal part;cytoskeleton;cytosol;extracellular membrane-bounded organelle;extracellular organelle;extracellular region part;extracellular vesicular exosome;intermediate filament;intracellular membrane-bounded organelle;intracellular non-membrane-bounded organelle;intracellular organelle;intracellular organelle part;intracellular part;kerat…	structural constituent of cytoskeleton;structural molecule activity		3D-structure;Coiledcoil;Completeproteome;Cytoplasm;Directproteinsequencing;Diseasemutation;Disulfidebond;Ectodermaldysplasia;Epidermolysisbullosa;Intermediatefilament;Keratin;Nucleus;Palmoplantarkeratoderma;Phosphoprotein;Polymorphism;Referenceproteome	23.9562	24.3906	24.2728	24.4184	24.5699	25.4165	23.9525	21.62	20.9864	23.0338	21.6723	24.0573	24.535	24.5356	24.4464	23.902	24.3824	24.2814	+	2.85458	0.000148148	+	RSV_Ctrl	2.18299	0.00092517	-1.95036	-2.90883	+	RSV-KIAR8_RSV	2.09932	0.00254857
CON__P02538;P02538;CON__P48668;P48668;CON__P04259;CON__P19013;P19013	CON__P02538;P02538;CON__P48668;P48668;CON__P04259	Keratin, type II cytoskeletal 6A;Keratin, type II cytoskeletal 6C	KRT6A;KRT6C	17	12	3	34	25.2	6.6	60.044	0	54.223	274	anatomical structure morphogenesis;biological regulation;cell differentiation;cellular component organization;cellular component organization at cellular level;cellular component organization or biogenesis;cellular component organization or biogenesis at cellular level;cellular developmental process;cellular process;cytoskeleton organization;developmental process;epithelial cell differentiation;i…	cell part;cell surface;cytoskeletal part;cytoskeleton;extracellular membrane-bounded organelle;extracellular organelle;extracellular region part;extracellular vesicular exosome;intermediate filament;intermediate filament cytoskeleton;intracellular membrane-bounded organelle;intracellular non-membrane-bounded organelle;intracellular organelle;intracellular organelle part;intracellular part;keratin…	structural constituent of cytoskeleton;structural molecule activity		Acetylation;Allergen;Coiledcoil;Completeproteome;Directproteinsequencing;Diseasemutation;Ectodermaldysplasia;Intermediatefilament;Keratin;Palmoplantarkeratoderma;Phosphoprotein;Polymorphism;Referenceproteome	27.5426	27.5736	27.9031	27.8499	27.7167	27.433	26.3577	26.6324	26.4898	26.4515	26.3611	26.3769	26.0242	25.9047	25.2883	25.5211	25.7097	25.6731	+	10.0508	0	+	RSV_Ctrl	7.19292	0	-1.22493	-6.5505	+	RSV-KIAR8_RSV	4.17587	0.000625954
CON__P02769	CON__P02769			48	48	44	73	73	67.9	69.293	0	323.31	13374						35.1986	35.1604	35.1215	35.0891	35.0111	35.0883	36.004	36.0401	35.8978	36.0776	36.1143	36.0996	35.5701	35.4718	35.3424	35.2532	35.4622	35.2436	+	9.82437	0	+	RSV_Ctrl	9.07856	0	0.927416	6.52611	+	RSV-KIAR8_RSV	5.9188	0.000530806
CON__P05787;P05787;CON__H-INV:HIT000292931;CON__Q9H552;CON__H-INV:HIT000016045;CON__REFSEQ:XP_092267	CON__P05787;P05787;CON__H-INV:HIT000292931	Keratin, type II cytoskeletal 8	KRT8	15	13	12	34	30	28.2	53.704	0	323.31	313	actin cytoskeleton organization;actin filament-based process;actomyosin structure organization;biological regulation;cell differentiation;cell differentiation involved in embryonic placenta development;cell surface receptor linked signaling pathway;cellular component organization;cellular component organization at cellular level;cellular component organization or biogenesis;cellular component org…	cell junction;cell part;cell-cell junction;contractile fiber part;costamere;cytoplasm;cytoplasmic part;cytoskeletal part;cytoskeleton;dystrophin-associated glycoprotein complex;extracellular membrane-bounded organelle;extracellular organelle;extracellular region part;extracellular vesicular exosome;intermediate filament;intermediate filament cytoskeleton;intracellular membrane-bounded organelle;i…	binding;protein binding;scaffold protein binding;structural molecule activity		Acetylation;Alternativesplicing;Coiledcoil;Completeproteome;Cytoplasm;Directproteinsequencing;Diseasemutation;Glycoprotein;Host-virusinteraction;Intermediatefilament;Keratin;Nucleus;Phosphoprotein;Polymorphism;Referenceproteome	21.7668	22.723	22.0196	21.3111	21.1442	21.5828	28.6197	28.4912	28.5225	28.5742	28.0447	28.3096	27.5867	27.4806	27.1099	27.356	27.4274	27.4942	+	14.249	0	+	RSV_Ctrl	9.93956	0	6.66906	19.1869	+	RSV-KIAR8_RSV	5.46187	0.000225352
CON__P06868	CON__P06868			5	5	5	7.9	7.9	7.9	91.215	0	17.713	89						22.3453	19.9899	21.4777	20.6564	21.5863	22.5626	24.7934	24.8588	24.5494	24.7345	24.5982	24.7551	24.4598	24.1489	24.2977	24.6227	24.3183	24.6385	+	7.06914	0	+	RSV_Ctrl	4.98622	0	3.27852	6.50871	+	RSV-KIAR8_RSV	2.04854	0.0351987
CON__P08727;P08727;CON__P19001	CON__P08727;P08727	Keratin, type I cytoskeletal 19	KRT19	15	9	8	34	22.2	20	44.091	0	157.27	241	actin cytoskeleton organization;actin filament-based process;actomyosin structure organization;cell differentiation;cell differentiation involved in embryonic placenta development;cellular component organization;cellular component organization at cellular level;cellular component organization or biogenesis;cellular component organization or biogenesis at cellular level;cellular developmental proc…	cell part;cell periphery;contractile fiber part;costamere;cytoplasmic part;cytoskeletal part;dystrophin-associated glycoprotein complex;extracellular membrane-bounded organelle;extracellular organelle;extracellular region part;extracellular vesicular exosome;intermediate filament;intracellular organelle part;intracellular part;macromolecular complex;membrane;membrane part;membrane-bounded organel…	structural constituent of cytoskeleton;structural constituent of muscle;structural molecule activity		Coiledcoil;Completeproteome;Directproteinsequencing;Host-virusinteraction;Intermediatefilament;Keratin;Phosphoprotein;Polymorphism;Referenceproteome	27.2101	27.116	27.2282	26.915	26.8938	27.0355	26.2918	25.9412	26.4145	26.2958	26.2846	26.3775	25.4337	25.4748	25.4355	25.2407	24.9983	26.1376	+	7.18409	0	+	RSV_Ctrl	5.3145	0.000128571	-0.798869	-4.19703	+	RSV-KIAR8_RSV	3.13945	0.00134169
CON__Q3KNV1;CON__P08729;P08729;CON__Q9DCV7	CON__Q3KNV1;CON__P08729;P08729	Keratin, type II cytoskeletal 7	KRT7	7	7	5	16.8	16.8	12.4	51.385	0	28.489	178	viral reproduction	cell part;cytoplasm;cytoskeletal part;extracellular membrane-bounded organelle;extracellular organelle;extracellular region part;extracellular vesicular exosome;intermediate filament;intracellular membrane-bounded organelle;intracellular organelle;intracellular organelle part;intracellular part;keratin filament;macromolecular complex;membrane-bounded organelle;membrane-bounded vesicle;nucleus;org…	structural molecule activity		Acetylation;Coiledcoil;Completeproteome;Cytoplasm;Directproteinsequencing;Host-virusinteraction;Intermediatefilament;Keratin;Methylation;Phosphoprotein;Polymorphism;Referenceproteome	21.3158	21.2211	19.9519	22.2873	21.573	22.085	26.1871	26.1891	26.3776	26.3596	26.3209	26.4042	26.1398	26.1546	26.2578	26.0728	26.5146	26.3078	+	10.7809	0	+	RSV_Ctrl	7.29022	0	4.90073	11.1378			0.388787	0.526097
CON__P12763;P02765	CON__P12763			8	8	8	36.8	36.8	36.8	38.418	0	286.31	851	acute inflammatory response;acute-phase response;anatomical structure development;biological regulation;cellular component organization;cellular component organization or biogenesis;cellular membrane organization;cellular process;defense response;developmental process;endocytosis;establishment of localization;inflammatory response;membrane invagination;membrane organization;multicellular organism…	blood microparticle;extracellular membrane-bounded organelle;extracellular organelle;extracellular region;extracellular region part;extracellular space;extracellular vesicular exosome;membrane-bounded organelle;membrane-bounded vesicle;organelle;vesicle	cysteine-type endopeptidase inhibitor activity;endopeptidase inhibitor activity;endopeptidase regulator activity;enzyme inhibitor activity;enzyme regulator activity;kinase inhibitor activity;kinase regulator activity;peptidase inhibitor activity;peptidase regulator activity		Completeproteome;Directproteinsequencing;Disulfidebond;Glycoprotein;Mineralbalance;Phosphoprotein;Polymorphism;Referenceproteome;Repeat;Secreted;Signal	20.5191	19.8378	19.6837	20.1392	19.5576	20.0742	29.4982	29.3398	29.909	29.6582	29.5665	29.8428	28.3762	28.2686	28.4801	28.8501	28.5805	28.5327	+	18.8315	0	+	RSV_Ctrl	13.2326	0	9.66715	36.1643	+	RSV-KIAR8_RSV	5.55028	9.91736e-05
CON__P13645;P13645;CON__P02535-1;CON__Q2M2I5;Q2M2I5	CON__P13645;P13645;CON__P02535-1	Keratin, type I cytoskeletal 10	KRT10	11	9	7	16.9	14.2	12.1	59.51	0	224.75	160	cell differentiation;cellular developmental process;cellular process;cellular response to calcium ion;cellular response to chemical stimulus;cellular response to inorganic substance;cellular response to metal ion;cellular response to stimulus;developmental process;epidermal cell differentiation;epithelial cell differentiation;keratinocyte differentiation;response to calcium ion;response to chemic…	cell part;cytoplasm;cytoskeletal part;cytoskeleton;extracellular membrane-bounded organelle;extracellular organelle;extracellular region part;extracellular space;extracellular vesicular exosome;intermediate filament;intermediate filament cytoskeleton;intracellular membrane-bounded organelle;intracellular non-membrane-bounded organelle;intracellular organelle;intracellular organelle part;intracell…	structural constituent of epidermis;structural molecule activity		3D-structure;Coiledcoil;Completeproteome;Directproteinsequencing;Diseasemutation;Ichthyosis;Intermediatefilament;Keratin;Phosphoprotein;Polymorphism;Referenceproteome	22.9735	25.1628	25.3687	25.3948	25.5948	25.7373	24.3699	24.2539	24.1463	24.2614	24.5604	24.6837	25.703	26.3209	26.2027	26.092	26.384	26.1217	+	3.1477	4.3088e-05			0.808617	0.0630919	-0.659361	-1.24627	+	RSV-KIAR8_RSV	7.05774	0
CON__P13647;P13647	CON__P13647;P13647	Keratin, type II cytoskeletal 5	KRT5	18	18	5	33.2	33.2	10.5	62.378	0	157.99	512	anatomical structure development;cell junction assembly;cell junction organization;cell-substrate junction assembly;cellular component assembly;cellular component assembly at cellular level;cellular component organization;cellular component organization at cellular level;cellular component organization or biogenesis;cellular component organization or biogenesis at cellular level;cellular process;…	cell part;cytoplasm;cytoplasmic part;cytoskeletal part;cytosol;extracellular membrane-bounded organelle;extracellular organelle;extracellular region part;extracellular vesicular exosome;intermediate filament;intracellular membrane-bounded organelle;intracellular organelle;intracellular organelle part;intracellular part;keratin filament;macromolecular complex;membrane;membrane-bounded organelle;me…	binding;protein binding;scaffold protein binding;structural constituent of cytoskeleton;structural molecule activity		3D-structure;Coiledcoil;Completeproteome;Diseasemutation;Epidermolysisbullosa;Intermediatefilament;Keratin;Polymorphism;Referenceproteome	28.8559	28.9944	29.0376	29.1987	29.1046	28.91	26.8041	26.3727	26.7525	26.5174	26.8236	27.0189	26.1328	26.4449	26.3523	26.0775	26.6634	26.4042	+	12.3496	0	+	RSV_Ctrl	8.94599	0	-2.30198	-11.0766	+	RSV-KIAR8_RSV	1.76691	0.0309607
CON__P15497	CON__P15497			6	6	5	24.9	24.9	18.9	30.276	0	11.584	62						22.0126	21.4027	22.1708	22.1791	20.9531	21.1536	24.1939	24.8059	24.5056	24.3216	24.5788	24.7321	25.2606	24.7497	25.1903	24.8767	24.6102	24.9203	+	9.70039	0	+	RSV_Ctrl	6.5032	0	2.87766	8.42296	+	RSV-KIAR8_RSV	1.82572	0.0233169
CON__P17690	CON__P17690			1	1	1	5.8	5.8	5.8	38.252	0.00081103	2.6744	19						20.6189	22.6094	20.4825	21.999	20.2937	20.6457	22.0541	22.3341	22.1873	21.0169	22.2931	22.1758	23.1353	22.3925	22.4458	21.9116	22.5443	22.6675	+	2.13756	0.000867052	+	RSV_Ctrl	1.17325	0.0200178	0.902012	1.67276			1.09636	0.0520315
CON__P34955	CON__P34955			5	5	5	13	13	13	46.103	0	30.74	142						21.643	22.0239	21.97	21.6259	22.3072	21.0321	23.713	24.0279	23.7683	24.7317	22.8767	23.6664	23.7385	24.2917	24.3911	24.3774	24.1417	24.1466	+	6.59952	0	+	RSV_Ctrl	4.25829	1.94175e-05	2.03033	5.02486			0.75253	0.125296
CON__P35908;P35908;CON__Q3TTY5;Q01546;CON__Q01546	CON__P35908;P35908	Keratin, type II cytoskeletal 2 epidermal	KRT2	11	8	7	20.8	15.7	14.3	65.865	0	14.262	77	anatomical structure development;cell activation;cell migration;cell motility;cell proliferation;cellular component movement;cellular component organization;cellular component organization at cellular level;cellular component organization or biogenesis;cellular component organization or biogenesis at cellular level;cellular process;cytoskeleton organization;developmental process;epidermis develop…	cell part;cytoplasm;cytoplasmic part;cytoskeletal part;cytoskeleton;extracellular membrane-bounded organelle;extracellular organelle;extracellular region part;extracellular space;extracellular vesicular exosome;Golgi apparatus;intermediate filament;intermediate filament cytoskeleton;intracellular membrane-bounded organelle;intracellular non-membrane-bounded organelle;intracellular organelle;intra…	structural constituent of cytoskeleton;structural molecule activity		Coiledcoil;Completeproteome;Diseasemutation;Ichthyosis;Intermediatefilament;Keratin;Phosphoprotein;Polymorphism;Referenceproteome	23.528	24.4786	24.9828	25.5776	25.3015	25.28	23.7086	23.3006	23.1132	24.6281	24.1816	24.1513	26.2915	26.1052	25.7411	25.9467	26.068	25.8981	+	4.51805	1.05541e-05	+	RSV_Ctrl	1.58612	0.00672789	-1.01085	-2.0759	+	RSV-KIAR8_RSV	5.25125	4.70588e-05
CON__Q04695;Q04695	CON__Q04695;Q04695	Keratin, type I cytoskeletal 17	KRT17	20	20	4	44.9	44.9	9	48.105	0	144.59	549	anatomical structure development;anatomical structure morphogenesis;biological regulation;cellular component organization;cellular component organization at cellular level;cellular component organization or biogenesis;cellular component organization or biogenesis at cellular level;cellular process;cellular response to stimulus;cytoskeleton organization;developmental process;epidermis development;…	cell part;cell periphery;cytoplasm;cytoskeletal part;extracellular membrane-bounded organelle;extracellular organelle;extracellular region part;extracellular vesicular exosome;intermediate filament;intracellular organelle part;intracellular part;macromolecular complex;membrane-bounded organelle;membrane-bounded vesicle;organelle;organelle part;protein complex;vesicle	binding;MHC class II protein binding;MHC class II receptor activity;MHC protein binding;molecular transducer activity;protein binding;receptor activity;receptor binding;signal transducer activity;signaling receptor activity;structural constituent of cytoskeleton;structural molecule activity;transmembrane signaling receptor activity		Coiledcoil;Completeproteome;Cytoplasm;Diseasemutation;Ectodermaldysplasia;Intermediatefilament;Keratin;Palmoplantarkeratoderma;Phosphoprotein;Referenceproteome	27.793	27.8133	27.6632	27.7961	27.8978	27.9982	28.5618	27.9497	28.3375	28.3054	28.6848	28.6863	27.3257	27.4309	27.1861	27.0342	27.2495	27.2406	+	6.96504	0	+	RSV_Ctrl	3.11942	0.00154865	0.593988	2.64484	+	RSV-KIAR8_RSV	5.4664	0.000101695
CON__Q29443;CON__Q0IIK2	CON__Q29443;CON__Q0IIK2			4	4	4	7.4	7.4	7.4	75.829	0	19.892	18						22.5504	22.1399	21.2053	21.4606	21.5976	21.8824	23.4129	22.9749	23.0705	23.043	23.1839	23.5819	23.2098	23.2554	22.9837	22.5504	23.3652	23.3834	+	5.0852	1.24611e-05	+	RSV_Ctrl	4.06748	9.02256e-05	1.40515	4.36444			0.219258	0.567065
CON__Q1RMN8	CON__Q1RMN8			2	2	2	15	15	15	24.536	0	45.456	12						20.7005	22.2626	21.2407	22.3051	20.3438	19.9087	22.9464	24.0735	23.0958	23.2657	23.1599	23.3709	22.1505	21.3521	21.3251	23.3454	23.0997	22.7381	+	3.0039	8.34783e-05	+	RSV_Ctrl	3.2715	0.00014966	2.19182	4.07306	+	RSV-KIAR8_RSV	1.51591	0.0106507
CON__Q28085	CON__Q28085			5	5	5	6.3	6.3	6.3	140.37	0	8.6396	22						21.3417	21.1478	22.6483	20.5938	21.8762	21.4048	23.9745	24.3002	24.1993	23.9696	23.8154	23.9063	23.2753	22.8521	22.1821	23.5164	22.6844	23.1845	+	5.90286	1.5625e-05	+	RSV_Ctrl	5.19009	0	2.52544	6.39505	+	RSV-KIAR8_RSV	3.35807	0.000633962
CON__Q2UVX4	CON__Q2UVX4			18	15	15	15.3	13.5	13.5	187.37	0	176.76	310						20.3477	24.6553	20.4633	22.0374	21.8026	23.4157	27.5141	27.3223	28.2182	27.4976	27.7305	27.5047	26.8035	26.8086	26.7038	27.0337	26.9498	26.9339	+	6.89198	0	+	RSV_Ctrl	4.88141	0	5.5109	6.90974	+	RSV-KIAR8_RSV	3.58439	0.000953642
CON__Q3KUS7	CON__Q3KUS7			3	3	3	5.7	5.7	5.7	85.411	0	10.554	15						20.8534	21.6417	20.338	21.018	20.7545	20.4981	23.6944	23.7804	23.7257	23.7169	23.6365	23.6559	23.4505	21.7052	21.5422	22.3365	23.6395	23.4953	+	5.53871	1.43885e-05	+	RSV_Ctrl	7.49569	0	2.85099	9.88948	+	RSV-KIAR8_RSV	1.56498	0.0095
CON__Q3SX28;P07951;P09493	CON__Q3SX28;P07951	Tropomyosin beta chain	TPM2	5	2	2	18	7.7	7.7	33.012	0.0041294	1.6776	7	actin cytoskeleton organization;actin filament-based movement;actin filament-based process;actin-mediated cell contraction;actin-myosin filament sliding;actomyosin structure organization;anatomical structure morphogenesis;biological regulation;cardiac muscle contraction;cardiac muscle tissue morphogenesis;cell projection organization;cellular component movement;cellular component organization;cel…	actin filament bundle;actomyosin;bleb;cell part;cell projection;cell projection membrane;cell projection part;contractile fiber part;cytoplasmic part;cytoskeletal part;cytoskeleton;cytosol;filamentous actin;intracellular non-membrane-bounded organelle;intracellular organelle;intracellular organelle part;intracellular part;leading edge membrane;macromolecular complex;membrane part;muscle thin fila…	actin binding;binding;cytoskeletal protein binding;protein binding;structural constituent of cytoskeleton;structural constituent of muscle;structural molecule activity	Cardiac muscle contraction;Dilated cardiomyopathy;Hypertrophic cardiomyopathy (HCM)	Acetylation;Actin-binding;Alternativesplicing;Cardiomyopathy;Coiledcoil;Completeproteome;Cytoplasm;Cytoskeleton;Directproteinsequencing;Diseasemutation;Isopeptidebond;Muscleprotein;Nemalinemyopathy;Phosphoprotein;Polymorphism;Referenceproteome;Ublconjugation	22.9592	22.3916	22.5269	21.2621	22.7242	22.0922	21.2046	20.8599	20.4865	21.1914	20.7697	22.0051	22.2127	22.8752	21.3983	21.3066	21.7841	21.9283	+	2.24233	0.000661786	+	RSV_Ctrl	2.46725	0.000911162	-1.23985	-2.91642			-4.34294e-08	1
CON__Q3SZH5	CON__Q3SZH5			3	3	3	12.3	12.3	12.3	45.456	0	7.2531	26						21.3692	22.0126	21.6193	21.4407	21.6577	22.0943	24.0115	24.0141	24.0336	23.5926	23.6835	23.3221	21.7543	21.5345	23.1761	21.5598	22.6252	22.3726	+	5.6283	1.47601e-05	+	RSV_Ctrl	6.61337	0	2.07729	7.69946	+	RSV-KIAR8_RSV	3.53127	0.000534653
CON__Q86YZ3;Q86YZ3	CON__Q86YZ3;Q86YZ3	Hornerin	HRNR	4	4	4	6	6	6	282.39	0	38.908	33	cell differentiation;cell envelope organization;cellular component organization;cellular component organization or biogenesis;cellular developmental process;cellular process;developmental process;external encapsulating structure organization;hemopoietic progenitor cell differentiation;keratinization	cell envelope;cell part;cornified envelope;cytoplasm;cytoplasmic part;cytoskeleton;envelope;extracellular membrane-bounded organelle;extracellular organelle;extracellular region part;extracellular vesicular exosome;intracellular membrane-bounded organelle;intracellular non-membrane-bounded organelle;intracellular organelle;intracellular part;membrane-bounded organelle;membrane-bounded vesicle;non…	binding;calcium ion binding;cation binding;ion binding;metal ion binding		Calcium;Completeproteome;Developmentalprotein;Keratinization;Metal-binding;Phosphoprotein;Polymorphism;Referenceproteome;Repeat	21.4974	23.1538	24.5694	22.783	22.4102	22.7722	21.1447	20.7206	21.1076	20.7496	21.2082	21.472	22.0095	21.9875	22.769	22.0472	22.1786	21.1612	+	2.88295	0.000135364	+	RSV_Ctrl	2.73787	0.000417112	-1.79721	-3.40442	+	RSV-KIAR8_RSV	2.58624	0.00248555
CON__Q9TRI1;P19823	CON__Q9TRI1			3	3	3	5.2	5.2	5.2	106.19	0	9.7524	20	amine metabolic process;aminoglycan metabolic process;biological regulation;carbohydrate metabolic process;glycosaminoglycan metabolic process;hyaluronan metabolic process;macromolecule metabolic process;metabolic process;negative regulation of catalytic activity;negative regulation of endopeptidase activity;negative regulation of hydrolase activity;negative regulation of molecular function;negat…	blood microparticle;extracellular membrane-bounded organelle;extracellular organelle;extracellular region;extracellular region part;extracellular vesicular exosome;membrane-bounded organelle;membrane-bounded vesicle;organelle;vesicle	endopeptidase inhibitor activity;endopeptidase regulator activity;enzyme inhibitor activity;enzyme regulator activity;peptidase inhibitor activity;peptidase regulator activity;serine-type endopeptidase inhibitor activity		Completeproteome;Directproteinsequencing;Disulfidebond;Gamma-carboxyglutamicacid;Glycoprotein;Phosphoprotein;Polymorphism;Proteaseinhibitor;Proteoglycan;Referenceproteome;Secreted;Serineproteaseinhibitor;Signal	21.7385	21.8158	21.0046	22.8595	20.2365	22.1523	23.7326	24.1384	23.7655	23.545	23.6748	23.6293	21.5356	21.92	21.4603	23.6386	21.9823	22.3783	+	3.49063	2.33463e-05	+	RSV_Ctrl	3.60133	9.0566e-05	2.11305	4.38402	+	RSV-KIAR8_RSV	3.09266	0.000540984
O00151	O00151	PDZ and LIM domain protein 1	PDLIM1	7	7	7	30.1	30.1	30.1	36.071	0	102.35	156	biological regulation;regulation of biological process;regulation of biosynthetic process;regulation of cellular biosynthetic process;regulation of cellular macromolecule biosynthetic process;regulation of cellular metabolic process;regulation of cellular process;regulation of gene expression;regulation of macromolecule biosynthetic process;regulation of macromolecule metabolic process;regulation…	adherens junction;anchoring junction;cell junction;cell part;cell-substrate adherens junction;cell-substrate junction;cytoplasm;cytoskeleton;focal adhesion;intracellular non-membrane-bounded organelle;intracellular organelle;intracellular organelle part;intracellular part;macromolecular complex;non-membrane-bounded organelle;nuclear part;nucleoplasm part;organelle;organelle part;protein complex;t…	binding;cation binding;ion binding;metal ion binding;protein binding transcription factor activity;transcription coactivator activity;transcription cofactor activity;transcription factor binding transcription factor activity;transition metal ion binding;zinc ion binding		3D-structure;Acetylation;Completeproteome;Cytoplasm;Cytoskeleton;Directproteinsequencing;LIMdomain;Metal-binding;Phosphoprotein;Polymorphism;Referenceproteome;Zinc	26.0547	26.7382	26.8733	26.1529	26.6199	26.6863	24.9201	25.892	25.9511	25.7239	25.2824	24.6374	26.3098	26.2143	26.1519	26.4676	26.545	26.1486	+	3.51926	2.33918e-05	+	RSV_Ctrl	2.8041	0.000705882	-1.11972	-3.10507	+	RSV-KIAR8_RSV	2.52771	0.00273913
O00159	O00159	Unconventional myosin-Ic	MYO1C	3	3	3	3.4	3.4	3.4	121.68	0	5.5782	38	biological regulation;cellular component organization;cellular component organization or biogenesis;defense response;establishment of localization;establishment of localization in cell;establishment of protein localization;establishment of RNA localization;immune response;immune system process;innate immune response;intracellular protein transport;intracellular transport;membrane organization;mRN…	basal plasma membrane;brush border;cell part;cell projection;cell projection membrane;cell projection part;cytoplasm;cytoplasmic membrane-bounded vesicle;cytoplasmic part;cytoplasmic vesicle;cytoskeletal part;cytosol;extracellular membrane-bounded organelle;extracellular organelle;extracellular region part;extracellular vesicular exosome;filamentous actin;intracellular membrane-bounded organelle;…	actin-dependent ATPase activity;adenyl nucleotide binding;adenyl ribonucleotide binding;ATP binding;ATPase activity;ATPase activity, coupled;binding;catalytic activity;enzyme binding;GTPase binding;hydrolase activity;hydrolase activity, acting on acid anhydrides;hydrolase activity, acting on acid anhydrides, in phosphorus-containing anhydrides;motor activity;nucleoside-triphosphatase activity;nuc…		3D-structure;Acetylation;Actin-binding;Alternativesplicing;ATP-binding;Calmodulin-binding;Cellmembrane;Cellprojection;Completeproteome;Cytoplasm;Cytoplasmicvesicle;Directproteinsequencing;Membrane;Methylation;Motorprotein;mRNAtransport;Myosin;Nuclearporecomplex;Nucleotide-binding;Nucleus;Phosphoprotein;Polymorphism;Proteintransport;Referenceproteome;Repeat;Translocation;Transport	20.3771	21.1247	22.0979	20.6851	20.6697	20.2211	22.8833	21.8174	22.322	22.1034	22.2403	22.3264	22.3626	22.5185	22.443	22.7173	21.8934	22.4942	+	4.23052	9.63855e-06	+	RSV_Ctrl	2.97273	0.000377358	1.41954	3.44331			0.286985	0.466945
O00193	O00193	Small acidic protein	SMAP	2	2	2	21.3	21.3	21.3	20.332	0	34.229	14					Acetylation;Completeproteome;Phosphoprotein;Referenceproteome	23.2491	21.4764	20.4403	21.899	22.2061	19.721	22.9121	23.4473	22.8722	22.8526	22.6813	22.9772	21.479	22.791	21.8386	21.5942	20.7117	21.1394	+	1.80073	0.00223848	+	RSV_Ctrl	1.70042	0.00353645	1.45846	2.32484	+	RSV-KIAR8_RSV	2.90513	0.000811388
O00231	O00231	26S proteasome non-ATPase regulatory subunit 11	PSMD11	3	3	3	9.7	9.7	9.7	47.463	0	4.5256	21	activation of immune response;activation of innate immune response;anaphase-promoting complex-dependent proteasomal ubiquitin-dependent protein catabolic process;antigen processing and presentation;antigen processing and presentation of exogenous antigen;antigen processing and presentation of exogenous peptide antigen;antigen processing and presentation of exogenous peptide antigen via MHC class …	cell part;cytoplasmic part;cytosol;extracellular membrane-bounded organelle;extracellular organelle;extracellular region part;extracellular vesicular exosome;intracellular membrane-bounded organelle;intracellular organelle;intracellular organelle part;intracellular part;macromolecular complex;membrane;membrane-bounded organelle;membrane-bounded vesicle;nuclear part;nucleoplasm;nucleus;organelle;o…		Proteasome	Acetylation;Alternativesplicing;Completeproteome;Cytoplasm;Directproteinsequencing;Nucleus;Phosphoprotein;Proteasome;Referenceproteome	20.7514	20.6564	20.8825	23.441	22.4937	22.6897	22.9727	23.0957	22.7475	23.0599	22.9743	22.8386	23.9306	24.0711	23.787	24.3894	23.5967	24.2051	+	3.406	2.26843e-05	+	RSV_Ctrl	1.34564	0.0110274	1.12898	1.90288	+	RSV-KIAR8_RSV	4.98918	0.000345679
O00233	O00233	26S proteasome non-ATPase regulatory subunit 9	PSMD9	5	5	5	25.6	25.6	25.6	24.682	0	9.3929	34	activation of immune response;activation of innate immune response;anaphase-promoting complex-dependent proteasomal ubiquitin-dependent protein catabolic process;antigen processing and presentation;antigen processing and presentation of exogenous antigen;antigen processing and presentation of exogenous peptide antigen;antigen processing and presentation of exogenous peptide antigen via MHC class …	cell part;cytoplasm;cytoplasmic part;cytosol;intracellular membrane-bounded organelle;intracellular organelle;intracellular organelle part;intracellular part;macromolecular complex;membrane-bounded organelle;nuclear part;nucleoplasm;nucleus;organelle;organelle part;proteasome regulatory particle;protein complex	bHLH transcription factor binding;binding;protein binding;protein binding transcription factor activity;transcription coactivator activity;transcription cofactor activity;transcription factor binding;transcription factor binding transcription factor activity		Alternativesplicing;Chaperone;Completeproteome;Phosphoprotein;Polymorphism;Referenceproteome	23.0012	22.5059	22.7249	22.7817	23.0182	23.0188	22.2693	21.0818	21.618	21.5698	20.7157	20.3685	21.738	20.8176	22.157	22.3257	21.0346	22.6257	+	2.95268	0.000103093	+	RSV_Ctrl	3.49308	0.000171053	-1.57129	-3.99388			0.623488	0.138176
O00244	O00244	Copper transport protein ATOX1	ATOX1	1	1	1	25	25	25	7.4016	0	6.6519	12	biological regulation;cation homeostasis;cation transport;cellular cation homeostasis;cellular chemical homeostasis;cellular copper ion homeostasis;cellular homeostasis;cellular ion homeostasis;cellular process;chemical homeostasis;copper ion homeostasis;copper ion transport;establishment of localization;establishment of localization in cell;homeostatic process;intracellular copper ion transport;…	cell part;cytoplasmic part;cytosol;intracellular part	binding;cation binding;cation transmembrane transporter activity;copper chaperone activity;copper ion binding;copper ion transmembrane transporter activity;copper-dependent protein binding;inorganic cation transmembrane transporter activity;ion binding;ion transmembrane transporter activity;metal ion binding;metal ion transmembrane transporter activity;metallochaperone activity;protein binding;su…	Mineral absorption	3D-structure;Acetylation;Chaperone;Completeproteome;Copper;Coppertransport;Iontransport;Metal-binding;Referenceproteome;Transport	19.8933	20.3181	20.1862	21.6675	20.5859	25.9291	23.4996	23.7638	21.7988	21.3309	20.9344	20.0643	21.6356	23.523	21.9948	21.7561	23.6702	23.8457		0.382471	0.154982			0.166682	0.489704	0.468615	0.387954			0.554453	0.138192
O00299	O00299	Chloride intracellular channel protein 1	CLIC1	8	8	8	53.9	53.9	53.9	26.922	0	245.94	547	anion transport;biological adhesion;biological regulation;cell adhesion;cell-cell adhesion;cellular chemical homeostasis;cellular homeostasis;cellular ion homeostasis;cellular process;cellular response to stimulus;chemical homeostasis;chloride transport;establishment of localization;homeostatic process;homotypic cell-cell adhesion;inorganic anion transport;ion homeostasis;ion transport;platelet a…	blood microparticle;brush border;cell part;cell projection;chloride channel complex;cytoplasm;cytoplasmic part;envelope;extracellular membrane-bounded organelle;extracellular organelle;extracellular region part;extracellular space;extracellular vesicular exosome;intracellular membrane-bounded organelle;intracellular organelle;intracellular organelle part;intracellular part;ion channel complex;mac…	anion channel activity;anion transmembrane transporter activity;channel activity;chloride channel activity;gated channel activity;ion channel activity;ion transmembrane transporter activity;passive transmembrane transporter activity;substrate-specific channel activity;substrate-specific transmembrane transporter activity;substrate-specific transporter activity;transmembrane transporter activity;t…		3D-structure;Acetylation;Cellmembrane;Chloride;Chloridechannel;Completeproteome;Cytoplasm;Directproteinsequencing;Disulfidebond;Glutathionylation;Ionchannel;Iontransport;Membrane;Nucleus;Phosphoprotein;Referenceproteome;Transmembrane;Transmembranehelix;Transport;Voltage-gatedchannel	27.5236	26.918	26.9915	26.9268	26.8458	26.5912	27.6743	27.6772	27.6424	27.7692	27.7807	27.666	26.5014	25.9603	26.1143	26.4855	26.533	26.7189	+	6.24984	1.80995e-05	+	RSV_Ctrl	3.74463	0.000558376	0.735475	3.23353	+	RSV-KIAR8_RSV	6.18925	4.54545e-05
O00391	O00391	Sulfhydryl oxidase 1	QSOX1	13	13	13	23.7	23.7	23.7	82.577	0	170.91	487	biological regulation;cell redox homeostasis;cellular homeostasis;cellular macromolecule metabolic process;cellular metabolic process;cellular process;cellular protein metabolic process;homeostatic process;macromolecule metabolic process;metabolic process;negative regulation of autophagy;negative regulation of biological process;negative regulation of catabolic process;negative regulation of cell…	cell part;cytoplasmic part;extracellular membrane-bounded organelle;extracellular organelle;extracellular region part;extracellular space;extracellular vesicular exosome;Golgi apparatus;Golgi apparatus part;integral to Golgi membrane;integral to membrane;integral to organelle membrane;intercellular bridge;intracellular membrane-bounded organelle;intracellular organelle;intracellular organelle par…	catalytic activity;flavin-linked sulfhydryl oxidase activity;intramolecular oxidoreductase activity;intramolecular oxidoreductase activity, interconverting keto- and enol-groups;intramolecular oxidoreductase activity, transposing S-S bonds;isomerase activity;oxidoreductase activity;oxidoreductase activity, acting on a sulfur group of donors;oxidoreductase activity, acting on a sulfur group of don…		3D-structure;Alternativesplicing;Completeproteome;Disulfidebond;FAD;Flavoprotein;Glycoprotein;Golgiapparatus;Membrane;Oxidoreductase;Polymorphism;Referenceproteome;Secreted;Signal;Transmembrane;Transmembranehelix	27.5464	28.1768	27.9858	28.1433	27.9439	27.8749	28.4282	28.2172	28.4077	28.3463	28.3411	28.483	27.8509	27.9597	28.0151	28.0131	28.0277	27.8941	+	3.72219	8.24742e-06	+	RSV_Ctrl	2.77102	0.00597232	0.425432	2.12563	+	RSV-KIAR8_RSV	5.18773	0.00267042
O00401	O00401	Neural Wiskott-Aldrich syndrome protein	WASL	2	2	2	6.7	6.7	6.7	54.826	0	8.736	12	actin cytoskeleton organization;actin filament organization;actin filament-based movement;actin filament-based process;actin polymerization or depolymerization;axon guidance;biological regulation;biosynthetic process;cell cycle phase;cell cycle process;cell division;cell surface receptor linked signaling pathway;cellular biosynthetic process;cellular component assembly;cellular component movement…	actin cap;actin cytoskeleton;cell cortex part;cell part;cell projection;cytoplasmic membrane-bounded vesicle;cytoplasmic part;cytoplasmic vesicle;cytoplasmic vesicle membrane;cytoplasmic vesicle part;cytoskeletal part;cytoskeleton;cytosol;endocytic vesicle membrane;extracellular membrane-bounded organelle;extracellular organelle;extracellular region part;extracellular vesicular exosome;intracellu…	enzyme regulator activity;GTPase regulator activity;nucleoside-triphosphatase regulator activity	Adherens junction;Bacterial invasion of epithelial cells;Chemokine signaling pathway;Fc gamma R-mediated phagocytosis;Pathogenic Escherichia coli infection;Regulation of actin cytoskeleton;Shigellosis	3D-structure;Acetylation;Actin-binding;Cellcycle;Celldivision;Completeproteome;Cytoplasm;Cytoskeleton;Mitosis;Nucleus;Phosphoprotein;Referenceproteome;Repeat;Transcription;Transcriptionregulation	20.6446	20.9216	21.8528	21.5085	20.9081	19.7666	21.1106	21.9254	22.0211	21.0233	21.7016	21.7647	22.707	22.2692	23.3716	23.9048	23.4571	23.2845	+	4.5371	1.06101e-05	+	RSV_Ctrl	1.07729	0.032624	0.657402	1.48649	+	RSV-KIAR8_RSV	3.49294	0.000541063
O00462	O00462	Beta-mannosidase	MANBA	4	4	4	5.8	5.8	5.8	100.89	0	4.3202	17	carbohydrate catabolic process;carbohydrate metabolic process;catabolic process;cell wall macromolecule catabolic process;cell wall macromolecule metabolic process;cell wall organization or biogenesis;cell wall polysaccharide metabolic process;cellodextrin metabolic process;cellular carbohydrate catabolic process;cellular carbohydrate metabolic process;cellular catabolic process;cellular cell wal…	cell part;cytoplasmic part;intracellular membrane-bounded organelle;intracellular organelle;intracellular part;lysosome;lytic vacuole;membrane-bounded organelle;organelle;vacuole	beta-mannosidase activity;catalytic activity;hydrolase activity;hydrolase activity, acting on glycosyl bonds;hydrolase activity, hydrolyzing O-glycosyl compounds;mannosidase activity	Lysosome;Other glycan degradation	Completeproteome;Glycoprotein;Glycosidase;Hydrolase;Lysosome;Polymorphism;Referenceproteome;Signal	22.9135	22.966	22.8043	22.9792	23.1883	21.8052	21.7228	20.6607	21.7445	22.1074	22.0121	22.2734	21.9967	21.9094	21.3312	21.19	21.7249	21.4141	+	2.91461	0.000123288	+	RSV_Ctrl	2.10188	0.00225641	-1.02259	-2.49932			-4.34294e-08	1
O00468	O00468	Agrin;Agrin N-terminal 110 kDa subunit;Agrin C-terminal 110 kDa subunit;Agrin C-terminal 90 kDa fragment;Agrin C-terminal 22 kDa fragment	AGRN	35	35	35	25.5	25.5	25.5	214.84	0	323.31	785	amine metabolic process;aminoglycan biosynthetic process;aminoglycan catabolic process;aminoglycan metabolic process;axon guidance;biological regulation;biosynthetic process;carbohydrate biosynthetic process;carbohydrate catabolic process;carbohydrate metabolic process;catabolic process;cell surface receptor linked signaling pathway;cellular component organization;cellular component organization …	basal lamina;cell junction;cell part;cell surface;cytoplasm;cytoplasmic part;extracellular matrix;extracellular matrix part;extracellular membrane-bounded organelle;extracellular organelle;extracellular region;extracellular region part;extracellular space;extracellular vesicular exosome;Golgi apparatus part;Golgi lumen;integral to membrane;intracellular organelle lumen;intracellular organelle par…	acetylcholine receptor regulator activity;binding;calcium ion binding;carbohydrate binding;cation binding;chondroitin sulfate binding;dystroglycan binding;extracellular matrix binding;glycoprotein binding;glycosaminoglycan binding;heparan sulfate proteoglycan binding;ion binding;laminin binding;metal ion binding;monosaccharide binding;pattern binding;polysaccharide binding;protein binding;proteog…	ECM-receptor interaction	Alternativesplicing;Calcium;Celljunction;Cellmembrane;Completeproteome;Congenitalmyasthenicsyndrome;Developmentalprotein;Differentiation;Diseasemutation;Disulfidebond;EGF-likedomain;Extracellularmatrix;Glycoprotein;Heparansulfate;LamininEGF-likedomain;Membrane;Polymorphism;Proteoglycan;Referenceproteome;Repeat;Secreted;Signal;Synapse;Transmembrane;Transmembranehelix	28.2954	28.1325	28.101	28.1853	28.2636	28.2792	28.643	28.8066	28.667	28.5756	28.6649	28.6608	27.4989	27.3983	27.4897	27.7434	27.6563	27.4485	+	10.729	0	+	RSV_Ctrl	5.85068	0.000618454	0.460109	3.16411	+	RSV-KIAR8_RSV	8.26437	0
O00469	O00469	Procollagen-lysine,2-oxoglutarate 5-dioxygenase 2	PLOD2	3	3	3	5	5	5	84.685	0	20.93	56	cellular component organization;cellular component organization at cellular level;cellular component organization or biogenesis;cellular component organization or biogenesis at cellular level;cellular macromolecule metabolic process;cellular metabolic process;cellular process;cellular protein metabolic process;extracellular matrix organization;extracellular structure organization;macromolecule me…	cell part;cytoplasmic part;endoplasmic reticulum;endoplasmic reticulum membrane;endoplasmic reticulum part;extracellular membrane-bounded organelle;extracellular organelle;extracellular region part;extracellular vesicular exosome;intracellular membrane-bounded organelle;intracellular organelle;intracellular organelle part;intracellular part;membrane;membrane part;membrane-bounded organelle;membra…	binding;carboxylic acid binding;catalytic activity;cation binding;ion binding;iron ion binding;L-ascorbic acid binding;metal ion binding;oxidoreductase activity;oxidoreductase activity, acting on paired donors, with incorporation or reduction of molecular oxygen;oxidoreductase activity, acting on paired donors, with incorporation or reduction of molecular oxygen, 2-oxoglutarate as one donor, and …	Lysine degradation	Alternativesplicing;Completeproteome;Dioxygenase;Diseasemutation;Endoplasmicreticulum;Glycoprotein;Iron;Membrane;Metal-binding;Osteogenesisimperfecta;Oxidoreductase;Phosphoprotein;Referenceproteome;Signal;VitaminC	22.2354	21.9392	22.2466	21.5419	21.8099	22.1411	24.4828	25.121	25.0589	24.8504	25.1297	25.0045	23.2063	22.3234	22.7508	22.0201	22.7258	22.8421	+	9.68957	0	+	RSV_Ctrl	8.56251	0	2.95555	11.7512	+	RSV-KIAR8_RSV	6.40689	0
O00515	O00515	Ladinin-1	LAD1	7	7	7	17	17	17	57.13	0	16.633	64		basement membrane;extracellular matrix part;extracellular membrane-bounded organelle;extracellular organelle;extracellular region part;extracellular vesicular exosome;membrane-bounded organelle;membrane-bounded vesicle;organelle;vesicle	structural molecule activity		Basementmembrane;Completeproteome;Extracellularmatrix;Phosphoprotein;Polymorphism;Referenceproteome;Repeat;Secreted	24.502	24.152	23.9092	24.177	24.3967	23.9724	23.2971	23.8317	23.0993	22.9311	21.6292	23.2521	24.4774	24.358	24.373	24.2029	24.484	24.5441	+	3.79466	8.43882e-06	+	RSV_Ctrl	2.40256	0.00106374	-1.17813	-2.82883	+	RSV-KIAR8_RSV	2.99029	0.000684015
O00560	O00560	Syntenin-1	SDCBP	3	3	3	15.8	15.8	15.8	32.444	0	106.04	105	actin cytoskeleton organization;actin filament-based process;axon guidance;biological regulation;cell communication;cell projection assembly;cell projection organization;cell surface receptor linked signaling pathway;cell-cell signaling;cellular component assembly;cellular component assembly at cellular level;cellular component organization;cellular component organization at cellular level;cellul…	adherens junction;anchoring junction;blood microparticle;cell junction;cell part;cell-substrate adherens junction;cell-substrate junction;cytoplasm;cytoplasmic membrane-bounded vesicle;cytoplasmic part;cytoplasmic vesicle;cytoskeleton;cytosol;endoplasmic reticulum membrane;endoplasmic reticulum part;extracellular membrane-bounded organelle;extracellular organelle;extracellular region part;extrace…	binding;binding, bridging;cytokine receptor binding;cytoskeletal adaptor activity;cytoskeletal protein binding;frizzled binding;G-protein-coupled receptor binding;growth factor receptor binding;identical protein binding;interleukin-5 receptor binding;protein binding;protein binding, bridging;protein dimerization activity;protein heterodimerization activity;protein N-terminus binding;receptor bind…		3D-structure;Acetylation;Alternativesplicing;Celljunction;Cellmembrane;Completeproteome;Cytoplasm;Cytoskeleton;Directproteinsequencing;Endoplasmicreticulum;Membrane;Nucleus;Phosphoprotein;Polymorphism;Referenceproteome;Repeat	23.4415	23.6576	23.6949	23.7601	24.2235	23.2717	24.2033	24.8986	24.5318	24.1934	24.3844	23.9373	23.9135	23.4756	23.681	24.2663	23.5405	23.6699	+	2.43499	0.000423963	+	RSV_Ctrl	2.31881	0.00319849	0.683257	2.36033	+	RSV-KIAR8_RSV	2.11886	0.00758562
O00622	O00622	Protein CYR61	CYR61	5	5	5	25.2	25.2	25.2	42.026	0	65.422	96	anatomical structure development;anatomical structure formation involved in morphogenesis;anatomical structure morphogenesis;angiogenesis;apoptosis;apoptosis involved in heart morphogenesis;apoptosis involved in morphogenesis;atrial septum morphogenesis;atrioventricular valve morphogenesis;biological adhesion;biological regulation;blood vessel development;cardiac septum development;cardiac septum…	extracellular matrix;extracellular region part;proteinaceous extracellular matrix	binding;carbohydrate binding;extracellular matrix binding;glycosaminoglycan binding;heparin binding;integrin binding;pattern binding;polysaccharide binding;protein binding;protein complex binding;receptor binding		Celladhesion;Chemotaxis;Completeproteome;Disulfidebond;Growthfactorbinding;Heparin-binding;Polymorphism;Referenceproteome;Secreted;Signal	25.2574	24.7085	24.501	24.4586	25.1356	24.9376	26.0116	26.4597	25.9408	26.0465	26.0724	26.3616	25.4253	25.2582	24.6256	25.1445	25.2132	25.1979	+	5.82967	1.5444e-05	+	RSV_Ctrl	5.03166	1.9802e-05	1.31566	5.0584	+	RSV-KIAR8_RSV	4.51842	0.000408163
O00762	O00762	Ubiquitin-conjugating enzyme E2 C	UBE2C	2	2	2	13.4	13.4	13.4	19.652	0	4.7414	12	activation of anaphase-promoting complex activity;anaphase-promoting complex-dependent proteasomal ubiquitin-dependent protein catabolic process;biological regulation;catabolic process;cell cycle;cell cycle checkpoint;cell cycle process;cell division;cellular catabolic process;cellular component assembly;cellular component assembly at cellular level;cellular component organization;cellular compon…	anaphase-promoting complex;cell part;cullin-RING ubiquitin ligase complex;cytoplasm;cytoplasmic part;cytosol;intracellular organelle part;intracellular part;macromolecular complex;nuclear part;nuclear ubiquitin ligase complex;nucleoplasm;organelle part;protein complex;ubiquitin ligase complex	acid-amino acid ligase activity;adenyl nucleotide binding;adenyl ribonucleotide binding;ATP binding;binding;catalytic activity;enzyme binding;ligase activity;ligase activity, forming carbon-nitrogen bonds;nucleotide binding;protein binding;purine nucleotide binding;purine ribonucleoside triphosphate binding;purine ribonucleotide binding;ribonucleotide binding;small conjugating protein ligase acti…	Ubiquitin mediated proteolysis	3D-structure;Acetylation;Alternativesplicing;ATP-binding;Cellcycle;Celldivision;Completeproteome;Ligase;Mitosis;Nucleotide-binding;Phosphoprotein;Polymorphism;Referenceproteome;Ublconjugation;Ublconjugationpathway	21.2863	22.3622	22.4801	22.1993	22.0516	22.2107	22.3966	21.3462	20.9421	22.4647	21.5405	22.3049	21.5974	21.8525	22.8883	21.4508	22.0121	20.3946		0.247883	0.258038			0.380087	0.284027	-0.265857	-0.642372			-4.34294e-08	1
O00764	O00764	Pyridoxal kinase	PDXK	4	4	4	15.4	15.4	15.4	35.102	0	77.275	82	biosynthetic process;cell proliferation;cellular biosynthetic process;cellular metabolic compound salvage;cellular metabolic process;cellular process;coenzyme biosynthetic process;coenzyme metabolic process;cofactor biosynthetic process;cofactor metabolic process;heterocycle metabolic process;metabolic process;pyridoxal 5'-phosphate salvage;pyridoxal phosphate biosynthetic process;pyridoxal phosp…	cell part;cytoplasm;cytoplasmic part;cytosol;extracellular membrane-bounded organelle;extracellular organelle;extracellular region part;extracellular vesicular exosome;intracellular membrane-bounded organelle;intracellular organelle;intracellular organelle part;intracellular part;membrane-bounded organelle;membrane-bounded vesicle;nuclear part;nucleoplasm;nucleus;organelle;organelle part;vesicle	adenyl nucleotide binding;adenyl ribonucleotide binding;alkali metal ion binding;ATP binding;binding;catalytic activity;cation binding;cofactor binding;identical protein binding;ion binding;kinase activity;lithium ion binding;magnesium ion binding;metal ion binding;nucleotide binding;phosphotransferase activity, alcohol group as acceptor;potassium ion binding;protein binding;protein dimerization …	Vitamin B6 metabolism	3D-structure;Acetylation;Alternativesplicing;ATP-binding;Completeproteome;Cytoplasm;Kinase;Metal-binding;Nucleotide-binding;Phosphoprotein;Referenceproteome;Transferase;Zinc	24.9188	24.4988	24.3936	24.6163	24.4774	24.2162	23.214	21.2585	23.4371	23.1166	23.2538	23.4093	24.7238	24.0348	24.4883	23.8554	24.2433	24.2604	+	3.58682	2.4e-05	+	RSV_Ctrl	2.89469	0.000379404	-1.57197	-3.45596	+	RSV-KIAR8_RSV	2.33054	0.00228571
P47813;O14602	P47813;O14602	Eukaryotic translation initiation factor 1A, X-chromosomal;Eukaryotic translation initiation factor 1A, Y-chromosomal	EIF1AX;EIF1AY	2	2	2	14.6	14.6	14.6	16.46	0	4.3062	71	biosynthetic process;cellular biosynthetic process;cellular macromolecule biosynthetic process;cellular macromolecule metabolic process;cellular metabolic process;cellular process;cellular protein metabolic process;gene expression;macromolecule biosynthetic process;macromolecule metabolic process;metabolic process;primary metabolic process;protein metabolic process;translation;translational initi…	cell part;cytoplasmic part;cytosol;intracellular part	binding;nucleic acid binding;RNA binding;translation factor activity, nucleic acid binding;translation initiation factor activity	RNA transport	3D-structure;Completeproteome;Initiationfactor;Isopeptidebond;Proteinbiosynthesis;Referenceproteome;RNA-binding;Ublconjugation	24.4504	25.9746	24.9747	25.17	25.1942	25.7779	24.0245	23.0237	23.1175	24.0652	23.6584	23.5777	24.3477	24.6775	24.4104	24.589	25.8391	24.4765	+	3.76598	8.38574e-06	+	RSV_Ctrl	3.77827	0.000117647	-1.67914	-4.3261	+	RSV-KIAR8_RSV	2.56136	0.00178049
O14672	O14672	Disintegrin and metalloproteinase domain-containing protein 10	ADAM10	7	7	7	10.2	10.2	10.2	84.141	0	19.114	56	axon guidance;biological regulation;cell activation;cell communication;cell surface receptor linked signaling pathway;cell-cell signaling;cellular component disassembly;cellular component disassembly at cellular level;cellular component organization;cellular component organization at cellular level;cellular component organization or biogenesis;cellular component organization or biogenesis at cell…	adherens junction;anchoring junction;cell junction;cell part;cell surface;cell-substrate adherens junction;cell-substrate junction;cytoplasm;cytoplasmic membrane-bounded vesicle;cytoplasmic part;cytoplasmic vesicle;cytoskeletal part;endoplasmic reticulum part;extracellular membrane-bounded organelle;extracellular organelle;extracellular region part;extracellular vesicular exosome;focal adhesion;G…	binding;catalytic activity;cation binding;endopeptidase activity;enzyme binding;hydrolase activity;identical protein binding;integrin binding;ion binding;kinase binding;metal ion binding;metalloendopeptidase activity;metallopeptidase activity;peptidase activity;peptidase activity, acting on L-amino acid peptides;protein binding;protein complex binding;protein dimerization activity;protein homodim…	Alzheimer's disease;Epithelial cell signaling in Helicobacter pylori infection	3D-structure;Alternativesplicing;Alzheimerdisease;Amyloidosis;Cellmembrane;Cleavageonpairofbasicresidues;Completeproteome;Directproteinsequencing;Diseasemutation;Disulfidebond;Glycoprotein;Hydrolase;Membrane;Metal-binding;Metalloprotease;Neurodegeneration;Notchsignalingpathway;Phosphoprotein;Polymorphism;Protease;Referenceproteome;SH3-binding;Signal;Transmembrane;Transmembranehelix;Zinc;Zymogen	26.4774	26.84	26.2064	26.3602	26.4387	26.2267	24.5929	23.9027	24.4999	23.8483	24.8665	24.4861	24.1671	24.2045	24.736	24.4237	24.3717	24.2888	+	8.6179	0	+	RSV_Ctrl	6.11958	0	-2.05883	-7.09854			0.00141675	0.995331
O14737	O14737	Programmed cell death protein 5	PDCD5	2	2	2	19.2	19.2	19.2	14.285	0	22.133	75	biological regulation;cellular process;cellular response to chemical stimulus;cellular response to endogenous stimulus;cellular response to growth factor stimulus;cellular response to organic substance;cellular response to stimulus;cellular response to transforming growth factor beta stimulus;negative regulation of biological process;negative regulation of cell proliferation;negative regulation o…	cell part;cytoplasm;extracellular membrane-bounded organelle;extracellular organelle;extracellular region part;extracellular vesicular exosome;intracellular membrane-bounded organelle;intracellular organelle;intracellular part;membrane-bounded organelle;membrane-bounded vesicle;nucleus;organelle;vesicle	acetyltransferase activator activity;beta-tubulin binding;binding;carbohydrate binding;cytoskeletal protein binding;DNA binding;enzyme activator activity;enzyme regulator activity;glycosaminoglycan binding;heparin binding;nucleic acid binding;pattern binding;polysaccharide binding;protein binding;tubulin binding		3D-structure;Acetylation;Alternativesplicing;Apoptosis;Completeproteome;Directproteinsequencing;Phosphoprotein;Referenceproteome	25.6643	26.1714	26.6126	26.2936	26.2241	25.4289	23.6151	24.2463	23.8093	23.8304	23.7077	23.6494	24.3986	24.4832	24.6289	22.3296	24.3988	24.6632	+	4.8068	1.12045e-05	+	RSV_Ctrl	6.25122	0	-2.25611	-7.48127			0.409298	0.269042
O14745	O14745	Na(+)/H(+) exchange regulatory cofactor NHE-RF1	SLC9A3R1	7	7	7	29.3	29.3	29.3	38.868	0	33.272	58	acid secretion;actin cytoskeleton organization;actin filament-based process;activation of adenylate cyclase activity;activation of adenylate cyclase activity by dopamine receptor signaling pathway;activation of adenylate cyclase activity by G-protein signaling pathway;activation of phospholipase C activity;activation of phospholipase C activity by dopamine receptor signaling pathway;activation of…	actin cytoskeleton;apical plasma membrane;brush border membrane;cell part;cell periphery;cell projection;cell projection membrane;cell projection part;centrosome;cytoplasm;cytoplasmic part;cytoskeletal part;cytoskeleton;endomembrane system;extracellular membrane-bounded organelle;extracellular organelle;extracellular region part;extracellular vesicular exosome;filopodium;intracellular membrane-bo…	adrenergic receptor binding;beta-2 adrenergic receptor binding;beta-catenin binding;binding;channel regulator activity;chloride channel regulator activity;enzyme binding;G-protein-coupled receptor binding;growth factor receptor binding;PDZ domain binding;phosphatase binding;protein binding;protein domain specific binding;protein self-association;receptor binding		3D-structure;Acetylation;Alternativesplicing;Cellmembrane;Cellprojection;Completeproteome;Cytoplasm;Directproteinsequencing;Diseasemutation;Membrane;Phosphoprotein;Polymorphism;Referenceproteome;Repeat;Wntsignalingpathway	24.2247	21.6987	23.9733	23.5158	24.0664	24.1123	24.8412	24.9628	24.6683	24.6512	24.745	24.7622	22.8203	21.5886	22.2909	22.5345	22.7016	21.1498	+	4.44511	1.03896e-05	+	RSV_Ctrl	1.84844	0.00317424	1.17327	2.36661	+	RSV-KIAR8_RSV	5.53713	0
O14773	O14773	Tripeptidyl-peptidase 1	TPP1	5	5	5	12.3	12.3	12.3	61.247	0	80.98	83	anatomical structure development;anatomical structure homeostasis;biological regulation;bone resorption;catabolic process;cell differentiation;cellular catabolic process;cellular component organization;cellular component organization at cellular level;cellular component organization or biogenesis;cellular component organization or biogenesis at cellular level;cellular developmental process;cellul…	cell part;cytoplasmic membrane-bounded vesicle;cytoplasmic part;cytoplasmic vesicle;extracellular membrane-bounded organelle;extracellular organelle;extracellular region part;extracellular vesicular exosome;intracellular membrane-bounded organelle;intracellular organelle;intracellular organelle lumen;intracellular organelle part;intracellular part;lysosomal lumen;lysosome;lytic vacuole;melanosome…	binding;catalytic activity;cation binding;endopeptidase activity;exopeptidase activity;hydrolase activity;ion binding;metal ion binding;peptidase activity;peptidase activity, acting on L-amino acid peptides;peptide binding;serine hydrolase activity;serine-type endopeptidase activity;serine-type peptidase activity;tripeptidyl-peptidase activity	Lysosome	3D-structure;Alternativesplicing;Autocatalyticcleavage;Calcium;Completeproteome;Directproteinsequencing;Diseasemutation;Disulfidebond;Epilepsy;Glycoprotein;Hydrolase;Lysosome;Metal-binding;Neurodegeneration;Neuronalceroidlipofuscinosis;Polymorphism;Protease;Referenceproteome;Serineprotease;Signal;Spinocerebellarataxia;Zymogen	25.813	24.922	25.4927	24.8823	25.0829	24.7668	24.2763	24.4966	24.0696	24.3483	25.2023	25.1523	24.9678	24.955	25.058	24.8138	24.9849	24.0401	+	1.023	0.0182243	+	RSV_Ctrl	1.30022	0.0247358	-0.569062	-1.60063			0.383581	0.334363
O14818;Q8TAA3	O14818;Q8TAA3	Proteasome subunit alpha type-7;Proteasome subunit alpha type-7-like	PSMA7;PSMA8	6	6	6	34.3	34.3	34.3	27.887	0	27.043	99	activation of immune response;activation of innate immune response;anaphase-promoting complex-dependent proteasomal ubiquitin-dependent protein catabolic process;antigen processing and presentation;antigen processing and presentation of exogenous antigen;antigen processing and presentation of exogenous peptide antigen;antigen processing and presentation of exogenous peptide antigen via MHC class …	cell part;cytoplasm;cytoplasmic part;cytosol;extracellular membrane-bounded organelle;extracellular organelle;extracellular region part;extracellular vesicular exosome;intracellular membrane-bounded organelle;intracellular organelle;intracellular organelle part;intracellular part;macromolecular complex;membrane-bounded organelle;membrane-bounded vesicle;nuclear part;nucleoplasm;nucleus;organelle;…	binding;catalytic activity;endopeptidase activity;hydrolase activity;identical protein binding;peptidase activity;peptidase activity, acting on L-amino acid peptides;protein binding;threonine-type endopeptidase activity;threonine-type peptidase activity	Proteasome	3D-structure;Acetylation;Alternativesplicing;Completeproteome;Cytoplasm;Directproteinsequencing;Glycoprotein;Host-virusinteraction;Hydrolase;Nucleus;Phosphoprotein;Protease;Proteasome;Referenceproteome;Threonineprotease	26.2619	26.2707	26.3136	26.4849	26.2588	25.9972	24.5849	24.7849	24.6096	24.4912	24.4388	24.9915	25.1436	25.3393	25.9753	25.1545	25.2642	25.1903	+	7.62608	0	+	RSV_Ctrl	7.54527	0	-1.61439	-7.86127	+	RSV-KIAR8_RSV	2.94022	0.00275068
P19105;O14950;P24844	P19105;O14950;P24844	Myosin regulatory light chain 12A;Myosin regulatory light chain 12B;Myosin regulatory light polypeptide 9	MYL12A;MYL12B;MYL9	7	7	7	47.4	47.4	47.4	19.794	0	9.664	97	axon guidance;biological adhesion;biological regulation;cell adhesion;cell surface receptor linked signaling pathway;cell-cell adhesion;cellular process;cellular response to stimulus;chemotaxis;enzyme linked receptor protein signaling pathway;ephrin receptor signaling pathway;establishment of localization;establishment of localization in cell;establishment of protein localization;establishment of…	actin filament bundle;actomyosin;apical part of cell;cell part;contractile fiber part;cytoplasmic part;cytoskeletal part;cytosol;extracellular membrane-bounded organelle;extracellular organelle;extracellular region part;extracellular vesicular exosome;intracellular organelle part;intracellular part;macromolecular complex;membrane-bounded organelle;membrane-bounded vesicle;muscle myosin complex;my…	binding;calcium ion binding;cation binding;ion binding;metal ion binding;structural constituent of muscle;structural molecule activity	Focal adhesion;Leukocyte transendothelial migration;Regulation of actin cytoskeleton;Tight junction;Vascular smooth muscle contraction	Acetylation;Alternativesplicing;Calcium;Completeproteome;Metal-binding;Motorprotein;Muscleprotein;Myosin;Phosphoprotein;Polymorphism;Referenceproteome;Repeat	25.7093	25.1551	25.4011	24.9621	25.1733	25.0247	24.9167	25.204	25.0831	25.1652	25.1075	25.962	24.5206	24.2081	24.5216	25.283	24.3828	24.4278	+	2.35137	0.000499248			0.003907	0.987919	0.00215944	0.00750745	+	RSV-KIAR8_RSV	2.015	0.00731602
O14979	O14979	Heterogeneous nuclear ribonucleoprotein D-like	HNRNPDL	2	2	2	7.1	7.1	7.1	46.437	0	4.218	54	biological regulation;biosynthetic process;cellular biosynthetic process;cellular macromolecule biosynthetic process;cellular macromolecule metabolic process;cellular metabolic process;cellular nitrogen compound metabolic process;cellular process;macromolecule biosynthetic process;macromolecule metabolic process;metabolic process;nitrogen compound metabolic process;nucleic acid metabolic process;…	cell part;cytoplasm;extracellular membrane-bounded organelle;extracellular organelle;extracellular region part;extracellular vesicular exosome;intracellular membrane-bounded organelle;intracellular organelle;intracellular organelle part;intracellular part;macromolecular complex;membrane-bounded organelle;membrane-bounded vesicle;nuclear part;nucleoplasm;nucleus;organelle;organelle part;ribonucleo…	binding;DNA binding;double-stranded DNA binding;mRNA binding;nucleic acid binding;nucleotide binding;poly(A) RNA binding;poly(G) RNA binding;poly-purine tract binding;RNA binding;single-stranded DNA binding;single-stranded RNA binding;structure-specific DNA binding		Acetylation;Activator;Alternativesplicing;Completeproteome;Cytoplasm;Directproteinsequencing;Diseasemutation;DNA-binding;Limb-girdlemusculardystrophy;Methylation;Nucleus;Phosphoprotein;Referenceproteome;Repeat;Repressor;RNA-binding;Transcription;Transcriptionregulation	20.7402	22.4547	25.1659	22.1817	24.6279	24.7448	23.8445	24.6666	24.0093	24.4967	21.6825	24.5005	24.194	24.4487	24.2438	24.4022	24.2301	24.0619		0.37386	0.159207			0.26946	0.330228	0.547467	0.571548			0.389375	0.270096
O15143	O15143	Actin-related protein 2/3 complex subunit 1B	ARPC1B	1	1	1	4.8	4.8	4.8	40.949	0	3.4756	27	actin cytoskeleton organization;actin filament organization;actin filament-based process;actin nucleation;Arp2/3 complex-mediated actin nucleation;biological regulation;cellular component movement;cellular component organization;cellular component organization at cellular level;cellular component organization or biogenesis;cellular component organization or biogenesis at cellular level;cellular p…	actin cytoskeleton;adherens junction;anchoring junction;Arp2/3 protein complex;cell junction;cell part;cell-substrate adherens junction;cell-substrate junction;cytoplasm;cytoskeletal part;cytoskeleton;extracellular membrane-bounded organelle;extracellular organelle;extracellular region part;extracellular vesicular exosome;focal adhesion;intracellular non-membrane-bounded organelle;intracellular o…	structural constituent of cytoskeleton;structural molecule activity	Bacterial invasion of epithelial cells;Fc gamma R-mediated phagocytosis;Pathogenic Escherichia coli infection;Regulation of actin cytoskeleton;Shigellosis	Acetylation;Actin-binding;Completeproteome;Cytoplasm;Cytoskeleton;Directproteinsequencing;Polymorphism;Referenceproteome;Repeat;WDrepeat	21.0516	20.4651	21.0437	23.1688	23.4488	23.468	24.8333	24.9447	25.0178	24.1517	24.9996	24.9587	25.3544	25.9986	25.802	25.2013	26.7996	25.6907	+	5.04489	1.22324e-05	+	RSV_Ctrl	3.02923	0.000167742	2.70996	3.95503	+	RSV-KIAR8_RSV	2.37914	0.00294118
O15144	O15144	Actin-related protein 2/3 complex subunit 2	ARPC2	3	3	3	10.7	10.7	10.7	34.333	0	5.5536	40	actin cytoskeleton organization;actin filament organization;actin filament-based process;actin nucleation;Arp2/3 complex-mediated actin nucleation;axon guidance;biological regulation;cell surface receptor linked signaling pathway;cellular component movement;cellular component organization;cellular component organization at cellular level;cellular component organization or biogenesis;cellular comp…	actin cytoskeleton;adherens junction;anchoring junction;Arp2/3 protein complex;cell junction;cell leading edge;cell part;cell projection;cell-substrate adherens junction;cell-substrate junction;cytoplasm;cytoplasmic part;cytoskeletal part;cytoskeleton;cytosol;endosome;extracellular membrane-bounded organelle;extracellular organelle;extracellular region part;extracellular vesicular exosome;focal a…	structural constituent of cytoskeleton;structural molecule activity	Bacterial invasion of epithelial cells;Fc gamma R-mediated phagocytosis;Pathogenic Escherichia coli infection;Regulation of actin cytoskeleton;Shigellosis	Acetylation;Actin-binding;Celljunction;Cellprojection;Completeproteome;Cytoplasm;Cytoskeleton;Directproteinsequencing;Referenceproteome;Synapse;Synaptosome	21.0095	20.7894	21.2208	20.9202	21.5513	20.9228	23.9571	24.2726	23.8072	23.8573	23.8888	23.9715	23.8789	23.7725	23.9353	24.064	23.413	23.2831	+	11.295	0	+	RSV_Ctrl	9.07418	0	2.89011	12.4919			0.878952	0.15246
O15212	O15212	Prefoldin subunit 6	PFDN6	3	3	3	29.5	29.5	29.5	14.582	0	6.0116	28	cellular component assembly;cellular component assembly at cellular level;cellular component organization;cellular component organization at cellular level;cellular component organization or biogenesis;cellular component organization or biogenesis at cellular level;cellular macromolecular complex assembly;cellular macromolecular complex subunit organization;cellular macromolecule metabolic proces…	cell part;cytoplasm;cytoplasmic part;cytosolic part;intracellular part;macromolecular complex;prefoldin complex;protein complex	binding;chaperone binding;protein binding;unfolded protein binding		Acetylation;Chaperone;Completeproteome;Referenceproteome	23.4639	20.4518	20.4188	23.4193	22.388	22.6269	22.8066	20.7577	22.4672	22.5433	22.4154	21.2879	23.2751	23.3016	23.3437	23.7855	24.4727	23.6988	+	1.72743	0.00264181			0.044242	0.835917	-0.0817604	-0.108282	+	RSV-KIAR8_RSV	2.7135	0.0008223
O15230	O15230	Laminin subunit alpha-5	LAMA5	36	36	36	14.3	14.3	14.3	399.73	0	323.31	460	ameboidal cell migration;anatomical structure development;anatomical structure formation involved in morphogenesis;anatomical structure morphogenesis;angiogenesis;biological adhesion;biological regulation;branching involved in salivary gland morphogenesis;branching involved in ureteric bud morphogenesis;branching morphogenesis of a tube;cell adhesion;cell differentiation;cell junction assembly;ce…	basal lamina;basement membrane;cell part;extracellular matrix;extracellular matrix part;extracellular membrane-bounded organelle;extracellular organelle;extracellular region;extracellular region part;extracellular space;extracellular vesicular exosome;intracellular membrane-bounded organelle;intracellular organelle;intracellular part;laminin complex;laminin-1 complex;laminin-10 complex;laminin-11…	binding;integrin binding;protein binding;protein complex binding;receptor binding;structural molecule activity	Amoebiasis;ECM-receptor interaction;Focal adhesion;Pathways in cancer;Small cell lung cancer;Toxoplasmosis	Alternativesplicing;Basementmembrane;Celladhesion;Coiledcoil;Completeproteome;Disulfidebond;Extracellularmatrix;Glycoprotein;LamininEGF-likedomain;Polymorphism;Referenceproteome;Repeat;Secreted;Signal	27.5595	27.565	27.4864	27.4881	27.3644	27.3033	27.2079	27.1734	27.2278	27.1907	27.0788	27.0946	26.4127	26.2773	26.4432	26.6705	26.8157	26.5993	+	7.82339	0	+	RSV_Ctrl	3.86776	0.00861028	-0.298927	-1.99306	+	RSV-KIAR8_RSV	4.67577	0.00070073
O15347	O15347	High mobility group protein B3	HMGB3	3	3	3	19.5	19.5	19.5	22.98	0	17.271	145	biological regulation;cellular component organization;cellular component organization at cellular level;cellular component organization or biogenesis;cellular component organization or biogenesis at cellular level;cellular macromolecule metabolic process;cellular metabolic process;cellular nitrogen compound metabolic process;cellular process;chromatin modification;chromatin organization;chromatin…	cell part;chromosome;intracellular membrane-bounded organelle;intracellular non-membrane-bounded organelle;intracellular organelle;intracellular part;membrane-bounded organelle;non-membrane-bounded organelle;nucleus;organelle	binding;chromatin binding;DNA bending activity;DNA binding;double-stranded DNA binding;nucleic acid binding;structure-specific DNA binding		3D-structure;Chromosome;Completeproteome;DNA-binding;Microphthalmia;Nucleus;Polymorphism;Referenceproteome;Repeat	26.4428	25.8667	26.1386	26.0648	26.5256	26.5855	25.4645	25.8359	25.5497	25.5678	25.4913	25.5356	26.0016	26.042	26.2258	26.3742	26.1746	26.3424	+	4.35808	1.00503e-05	+	RSV_Ctrl	3.49745	0.000747045	-0.696537	-3.02973	+	RSV-KIAR8_RSV	4.67661	0.000722022
O15371	O15371	Eukaryotic translation initiation factor 3 subunit D	EIF3D	4	4	4	9.5	9.5	9.5	63.972	0	8.3265	14	biological regulation;biosynthetic process;cellular biosynthetic process;cellular component assembly;cellular component assembly at cellular level;cellular component organization;cellular component organization at cellular level;cellular component organization or biogenesis;cellular component organization or biogenesis at cellular level;cellular macromolecular complex assembly;cellular macromolec…	cell part;cytoplasmic part;cytosol;eukaryotic 43S preinitiation complex;eukaryotic 48S preinitiation complex;eukaryotic translation initiation factor 3 complex;eukaryotic translation initiation factor 3 complex, eIF3m;intracellular part;macromolecular complex;membrane;protein complex;ribonucleoprotein complex;translation preinitiation complex	binding;nucleic acid binding;RNA binding;translation factor activity, nucleic acid binding;translation initiation factor activity	RNA transport	Acetylation;Alternativesplicing;Completeproteome;Cytoplasm;Initiationfactor;Phosphoprotein;Proteinbiosynthesis;Referenceproteome	21.2668	21.734	21.3141	20.164	21.6703	21.1273	22.6969	23.5204	21.9674	21.4533	23.7185	23.2004	23.5099	24.32	23.4994	23.9465	23.5372	22.3722	+	3.73911	8.29876e-06	+	RSV_Ctrl	2.29263	0.000920993	1.54671	2.90038			0.921623	0.0535399
O15372	O15372	Eukaryotic translation initiation factor 3 subunit H	EIF3H	4	4	4	13.9	13.9	13.9	39.93	0	4.6092	15	biological regulation;biosynthetic process;cellular biosynthetic process;cellular component assembly;cellular component assembly at cellular level;cellular component organization;cellular component organization at cellular level;cellular component organization or biogenesis;cellular component organization or biogenesis at cellular level;cellular macromolecular complex assembly;cellular macromolec…	cell part;cytoplasmic part;cytosol;eukaryotic 43S preinitiation complex;eukaryotic 48S preinitiation complex;eukaryotic translation initiation factor 3 complex;eukaryotic translation initiation factor 3 complex, eIF3m;extracellular membrane-bounded organelle;extracellular organelle;extracellular region part;extracellular vesicular exosome;intracellular part;macromolecular complex;membrane;membran…	binding;nucleic acid binding;RNA binding;translation factor activity, nucleic acid binding;translation initiation factor activity	Measles;RNA transport	3D-structure;Completeproteome;Cytoplasm;Initiationfactor;Phosphoprotein;Proteinbiosynthesis;Referenceproteome	20.3415	22.1043	20.6908	20.1534	21.4976	21.9549	22.6529	22.1171	20.9028	23.0343	22.7017	23.0053	21.4914	22.3635	22.4519	22.5275	22.8265	22.5618	+	1.94179	0.00154406	+	RSV_Ctrl	1.64386	0.00467979	1.27858	2.22231			0.0294458	0.908835
O15382	O15382	Branched-chain-amino-acid aminotransferase, mitochondrial	BCAT2	3	3	3	10.5	10.5	10.5	44.287	0	77.975	66	amine biosynthetic process;amine catabolic process;amine metabolic process;biological regulation;biosynthetic process;branched chain family amino acid biosynthetic process;branched chain family amino acid catabolic process;branched chain family amino acid metabolic process;carboxylic acid biosynthetic process;carboxylic acid catabolic process;carboxylic acid metabolic process;catabolic process;ce…	cell part;cytoplasmic part;intracellular membrane-bounded organelle;intracellular organelle;intracellular organelle lumen;intracellular organelle part;intracellular part;membrane-bounded organelle;membrane-enclosed lumen;mitochondrial matrix;mitochondrial part;mitochondrion;organelle;organelle lumen;organelle part	branched-chain-amino-acid transaminase activity;catalytic activity;L-isoleucine transaminase activity;L-leucine transaminase activity;L-valine transaminase activity;transaminase activity;transferase activity;transferase activity, transferring nitrogenous groups	Pantothenate and CoA biosynthesis;Valine, leucine and isoleucine biosynthesis;Valine, leucine and isoleucine degradation	3D-structure;Acetylation;Alternativesplicing;Amino-acidbiosynthesis;Aminotransferase;Branched-chainaminoacidbiosynthesis;Completeproteome;Cytoplasm;Mitochondrion;Polymorphism;Pyridoxalphosphate;Referenceproteome;Transferase;Transitpeptide	23.8638	23.7338	23.6699	23.8914	23.873	23.5974	23.6928	23.8353	23.6646	23.755	21.8924	23.614	20.8304	21.8707	23.8549	23.7592	23.4804	23.5303		0.657574	0.060819			0.572019	0.158667	-0.362532	-0.886358			0.398837	0.246857
O15427	O15427	Monocarboxylate transporter 4	SLC16A3	5	5	5	14	14	14	49.469	0	26.067	104	anion transport;biological regulation;blood coagulation;carboxylic acid metabolic process;carboxylic acid transport;cell migration;cell motility;cellular component movement;cellular ketone metabolic process;cellular metabolic process;cellular process;coagulation;establishment of localization;hemostasis;immune system process;ion transmembrane transport;ion transport;lactate transmembrane transport…	actin cytoskeleton;cell part;cytoskeleton;integral to membrane;integral to plasma membrane;intracellular non-membrane-bounded organelle;intracellular organelle;intracellular organelle part;intracellular part;intrinsic to membrane;intrinsic to plasma membrane;membrane;membrane part;non-membrane-bounded organelle;nuclear membrane;nuclear part;organelle;organelle membrane;organelle part;plasma membr…	active transmembrane transporter activity;carboxylic acid transmembrane transporter activity;lactate transmembrane transporter activity;monocarboxylic acid transmembrane transporter activity;organic acid transmembrane transporter activity;secondary active monocarboxylate transmembrane transporter activity;secondary active transmembrane transporter activity;substrate-specific transmembrane transpo…		Cellmembrane;Completeproteome;Directproteinsequencing;Membrane;Phosphoprotein;Referenceproteome;Symport;Transmembrane;Transmembranehelix;Transport	24.0974	24.2437	24.6539	21.3839	21.3309	22.0962	26.2092	25.913	26.9141	26.616	26.6433	26.4163	25.7234	26.4586	26.2114	25.5599	26.0262	26.0312	+	4.79173	1.11732e-05	+	RSV_Ctrl	3.54331	8.43882e-05	3.48429	4.70281	+	RSV-KIAR8_RSV	1.35025	0.0390704
O15511	O15511	Actin-related protein 2/3 complex subunit 5	ARPC5	2	2	2	19.2	19.2	19.2	16.32	0.0095785	1.2064	14	actin cytoskeleton organization;actin filament organization;actin filament-based process;actin nucleation;Arp2/3 complex-mediated actin nucleation;axon guidance;biological regulation;cell migration;cell motility;cell surface receptor linked signaling pathway;cellular component movement;cellular component organization;cellular component organization at cellular level;cellular component organizatio…	actin cytoskeleton;adherens junction;anchoring junction;Arp2/3 protein complex;cell junction;cell part;cell projection;cell-substrate adherens junction;cell-substrate junction;cytoplasm;cytoplasmic part;cytoskeletal part;cytoskeleton;cytosol;extracellular membrane-bounded organelle;extracellular organelle;extracellular region part;extracellular vesicular exosome;focal adhesion;intracellular non-m…	structural constituent of cytoskeleton;structural molecule activity	Bacterial invasion of epithelial cells;Fc gamma R-mediated phagocytosis;Pathogenic Escherichia coli infection;Regulation of actin cytoskeleton;Shigellosis	Acetylation;Actin-binding;Alternativesplicing;Cellprojection;Completeproteome;Cytoplasm;Cytoskeleton;Directproteinsequencing;Referenceproteome;Ublconjugation	21.7617	21.61	20.2422	21.5929	21.4902	21.703	23.294	21.9261	23.1334	23.5108	23.2498	23.3471	21.4495	21.0981	21.9497	22.3408	20.9668	22.8315	+	3.04898	5.6042e-05	+	RSV_Ctrl	3.29664	0.000173913	1.67686	3.87648	+	RSV-KIAR8_RSV	2.1875	0.0028248
O43175	O43175	D-3-phosphoglycerate dehydrogenase	PHGDH	4	4	4	9.6	9.6	9.6	56.65	0	7.9315	32	amine biosynthetic process;amine metabolic process;anatomical structure development;aspartate family amino acid metabolic process;biological regulation;biosynthetic process;brain development;carboxylic acid biosynthetic process;carboxylic acid metabolic process;cell cycle arrest;cell cycle process;cell development;cell projection organization;cellular amine metabolic process;cellular amino acid b…	cell part;cytoplasmic part;cytosol;extracellular membrane-bounded organelle;extracellular organelle;extracellular region part;extracellular vesicular exosome;intracellular part;membrane-bounded organelle;membrane-bounded vesicle;organelle;vesicle	binding;catalytic activity;coenzyme binding;cofactor binding;electron carrier activity;NAD binding;nucleotide binding;oxidoreductase activity;oxidoreductase activity, acting on CH-OH group of donors;oxidoreductase activity, acting on the CH-OH group of donors, NAD or NADP as acceptor;phosphoglycerate dehydrogenase activity	Glycine, serine and threonine metabolism;Methane metabolism	3D-structure;Acetylation;Amino-acidbiosynthesis;Completeproteome;Directproteinsequencing;Diseasemutation;NAD;Oxidoreductase;Phosphoprotein;Referenceproteome;Serinebiosynthesis	21.2787	22.676	23.6582	23.4428	21.566	23.2933	24.2973	24.4345	24.4218	24.2989	23.6951	24.1215	24.704	24.7586	25.1011	25.1047	24.7135	24.0577	+	3.85787	8.60215e-06	+	RSV_Ctrl	2.34434	0.000855172	1.55901	2.952	+	RSV-KIAR8_RSV	1.68195	0.0184706
O43237	O43237	Cytoplasmic dynein 1 light intermediate chain 2	DYNC1LI2	3	3	3	8.5	8.5	8.5	54.099	0	6.4776	30	antigen processing and presentation;antigen processing and presentation of exogenous antigen;antigen processing and presentation of exogenous peptide antigen;antigen processing and presentation of exogenous peptide antigen via MHC class II;antigen processing and presentation of peptide antigen;antigen processing and presentation of peptide antigen via MHC class II;antigen processing and presentat…	cell part;centrosome;cytoplasmic dynein complex;cytoplasmic part;cytoskeletal part;cytosol;dynein complex;intracellular non-membrane-bounded organelle;intracellular organelle;intracellular organelle part;intracellular part;macromolecular complex;membrane;microtubule;microtubule associated complex;microtubule organizing center;non-membrane-bounded organelle;organelle;organelle part;protein complex	adenyl nucleotide binding;adenyl ribonucleotide binding;ATP binding;binding;catalytic activity;hydrolase activity;hydrolase activity, acting on acid anhydrides;hydrolase activity, acting on acid anhydrides, in phosphorus-containing anhydrides;microtubule motor activity;motor activity;nucleoside-triphosphatase activity;nucleotide binding;purine nucleotide binding;purine ribonucleoside triphosphate…	Phagosome;Vasopressin-regulated water reabsorption	Alternativesplicing;ATP-binding;Completeproteome;Cytoplasm;Cytoskeleton;Dynein;Microtubule;Motorprotein;Nucleotide-binding;Phosphoprotein;Referenceproteome;Transport	20.3873	21.3273	22.1433	21.3532	21.5357	19.7342	21.1577	22.2298	21.6941	20.3412	20.9285	20.7993	23.9327	23.7244	23.7501	23.3331	24.1363	23.9475	+	5.51697	1.42349e-05			0.0922163	0.705776	0.11158	0.203311	+	RSV-KIAR8_RSV	5.28622	0
O43242	O43242	26S proteasome non-ATPase regulatory subunit 3	PSMD3	6	6	6	16.1	16.1	16.1	60.977	0	13.487	46	activation of immune response;activation of innate immune response;anaphase-promoting complex-dependent proteasomal ubiquitin-dependent protein catabolic process;antigen processing and presentation;antigen processing and presentation of exogenous antigen;antigen processing and presentation of exogenous peptide antigen;antigen processing and presentation of exogenous peptide antigen via MHC class …	cell part;cytoplasm;cytoplasmic part;cytosol;extracellular membrane-bounded organelle;extracellular organelle;extracellular region part;extracellular vesicular exosome;intracellular membrane-bounded organelle;intracellular organelle;intracellular organelle part;intracellular part;macromolecular complex;membrane;membrane-bounded organelle;membrane-bounded vesicle;nuclear part;nucleoplasm;nucleus;o…	enzyme regulator activity	Proteasome	Alternativesplicing;Completeproteome;Proteasome;Referenceproteome	23.5688	23.046	22.9073	22.6934	23.215	22.9229	24.2188	24.4698	24.4354	24.2006	24.2195	24.505	23.3757	23.6951	23.9406	24.1491	23.9959	23.7874	+	6.03468	1.66667e-05	+	RSV_Ctrl	5.54342	2.23464e-05	1.28261	5.41629	+	RSV-KIAR8_RSV	2.69428	0.00559633
O43278	O43278	Kunitz-type protease inhibitor 1	SPINT1	9	9	9	20.2	20.2	20.2	58.397	0	39.125	130	anatomical structure development;anatomical structure morphogenesis;biological regulation;blood vessel development;branching involved in embryonic placenta morphogenesis;cellular component organization;cellular component organization at cellular level;cellular component organization or biogenesis;cellular component organization or biogenesis at cellular level;cellular process;developmental proces…	cell part;extracellular membrane-bounded organelle;extracellular organelle;extracellular region;extracellular region part;extracellular space;extracellular vesicular exosome;membrane;membrane-bounded organelle;membrane-bounded vesicle;organelle;vesicle	endopeptidase inhibitor activity;endopeptidase regulator activity;enzyme inhibitor activity;enzyme regulator activity;peptidase inhibitor activity;peptidase regulator activity;serine-type endopeptidase inhibitor activity		3D-structure;Alternativesplicing;Completeproteome;Directproteinsequencing;Disulfidebond;Glycoprotein;Polymorphism;Proteaseinhibitor;Referenceproteome;Repeat;Secreted;Serineproteaseinhibitor;Signal	24.9037	25.198	25.3784	25.1298	25.2632	25.2121	26.1236	26.3159	26.25	26.2813	26.0308	26.6188	25.5107	25.8643	25.5706	25.8304	25.8854	26.0251	+	6.68317	0	+	RSV_Ctrl	5.95312	2.1978e-05	1.08922	5.3187	+	RSV-KIAR8_RSV	2.76132	0.00575676
O43390	O43390	Heterogeneous nuclear ribonucleoprotein R	HNRNPR	10	10	8	22.4	22.4	19.3	70.942	0	25.889	167	cellular macromolecule metabolic process;cellular metabolic process;cellular nitrogen compound metabolic process;cellular process;gene expression;macromolecule metabolic process;metabolic process;mRNA metabolic process;mRNA processing;nitrogen compound metabolic process;nuclear mRNA splicing, via spliceosome;nucleic acid metabolic process;nucleobase-containing compound metabolic process;primary m…	catalytic step 2 spliceosome;cell part;cytoplasm;intracellular organelle part;intracellular part;macromolecular complex;nuclear part;nucleoplasm;organelle part;ribonucleoprotein complex;spliceosomal complex	binding;nucleic acid binding;nucleotide binding;RNA binding		3D-structure;Acetylation;Alternativesplicing;Completeproteome;Cytoplasm;Directproteinsequencing;mRNAprocessing;mRNAsplicing;Nucleus;Referenceproteome;Repeat;Ribonucleoprotein;RNA-binding;Spliceosome	25.7944	26.2338	26.3465	26.2957	26.3105	26.2291	25.0481	25.2776	25.3997	25.3253	25.2644	24.7924	25.5523	25.2259	25.9132	25.7268	25.973	25.4821	+	4.98497	1.1976e-05	+	RSV_Ctrl	5.01806	9.56175e-05	-1.01712	-4.5365	+	RSV-KIAR8_RSV	1.97131	0.015447
O43396	O43396	Thioredoxin-like protein 1	TXNL1	4	4	4	25.3	25.3	25.3	32.251	0	8.3033	40	biological regulation;cell redox homeostasis;cellular homeostasis;cellular macromolecule metabolic process;cellular metabolic process;cellular process;cellular protein metabolic process;cellular response to chemical stimulus;cellular response to oxidative stress;cellular response to stimulus;cellular response to stress;glycerol ether metabolic process;homeostatic process;macromolecule metabolic p…	cell part;cytoplasm;extracellular membrane-bounded organelle;extracellular organelle;extracellular region part;extracellular vesicular exosome;intracellular membrane-bounded organelle;intracellular organelle;intracellular part;macromolecular complex;membrane-bounded organelle;membrane-bounded vesicle;nucleus;organelle;proteasome complex;protein complex;vesicle	catalytic activity;disulfide oxidoreductase activity;oxidoreductase activity;oxidoreductase activity, acting on a sulfur group of donors;oxidoreductase activity, acting on a sulfur group of donors, disulfide as acceptor;protein disulfide oxidoreductase activity		3D-structure;Completeproteome;Cytoplasm;Directproteinsequencing;Disulfidebond;Electrontransport;Nucleus;Proteasome;Redox-activecenter;Referenceproteome;Transport	23.2369	22.4385	23.0546	22.6138	21.6351	23.4751	24.5253	24.7939	24.5642	24.7012	24.3131	24.4347	23.9306	23.8092	23.9454	24.2312	24.071	23.8162	+	5.31511	1.34228e-05	+	RSV_Ctrl	4.13706	8.65801e-05	1.81311	4.76071	+	RSV-KIAR8_RSV	3.91458	0.00142857
O43399	O43399	Tumor protein D54	TPD52L2	5	5	5	32	32	32	22.237	0	323.31	196	biological regulation;regulation of biological process;regulation of cell proliferation;regulation of cellular process	cell part;cytoplasm;cytoplasmic part;intracellular part;perinuclear region of cytoplasm	binding;identical protein binding;protein binding;protein dimerization activity;protein heterodimerization activity;protein homodimerization activity		Acetylation;Alternativesplicing;Coiledcoil;Completeproteome;Phosphoprotein;Referenceproteome	25.8456	25.4044	25.5346	25.6658	25.7585	25.482	25.4054	25.9675	25.126	25.7075	25.5155	20.8581	26.0197	26.1046	26.0001	26.6752	26.1547	25.8	+	0.84152	0.0334578			0.511785	0.13467	-0.851798	-0.954286	+	RSV-KIAR8_RSV	0.92492	0.0395163
O43447	O43447	Peptidyl-prolyl cis-trans isomerase H	PPIH	2	2	2	13	13	13	19.208	0.002994	2.1856	43	biological regulation;cellular component assembly;cellular component organization;cellular component organization or biogenesis;cellular macromolecule metabolic process;cellular metabolic process;cellular nitrogen compound metabolic process;cellular process;cellular protein metabolic process;macromolecular complex assembly;macromolecular complex subunit organization;macromolecule metabolic proces…	cell part;cytoplasm;intracellular organelle part;intracellular part;macromolecular complex;nuclear body;nuclear part;nuclear speck;nucleoplasm part;organelle part;ribonucleoprotein complex;small nuclear ribonucleoprotein complex;spliceosomal complex;U4/U6 snRNP;U4/U6 x U5 tri-snRNP complex	binding;catalytic activity;cis-trans isomerase activity;cyclosporin A binding;drug binding;isomerase activity;peptide binding;peptidyl-prolyl cis-trans isomerase activity;ribonucleoprotein binding	Spliceosome	3D-structure;Acetylation;Alternativesplicing;Chaperone;Completeproteome;Cytoplasm;Directproteinsequencing;Isomerase;mRNAprocessing;mRNAsplicing;Nucleus;Referenceproteome;Rotamase;Spliceosome	21.1291	21.7668	22.7236	21.6314	23.0355	19.8285	22.7408	22.4621	21.2751	21.3524	22.5657	21.4097	22.0941	22.7586	22.6669	22.7985	22.6882	22.8915	+	0.884981	0.0290552			0.208461	0.445975	0.281813	0.434324	+	RSV-KIAR8_RSV	1.3124	0.0246667
O43583	O43583	Density-regulated protein	DENR	2	2	2	17.2	17.2	17.2	22.092	0	133.49	33	cap-independent translational initiation;cellular component assembly;cellular component assembly at cellular level;cellular component disassembly;cellular component disassembly at cellular level;cellular component organization;cellular component organization at cellular level;cellular component organization or biogenesis;cellular component organization or biogenesis at cellular level;cellular mac…		binding;nucleic acid binding;RNA binding;translation factor activity, nucleic acid binding;translation initiation factor activity		Acetylation;Completeproteome;Initiationfactor;Phosphoprotein;Proteinbiosynthesis;Referenceproteome	23.4232	20.8921	20.8731	19.109	21.058	20.0818	23.8586	24.5014	24.6498	24.3786	24.8964	24.3465	21.8304	22.1174	22.1604	21.8921	21.457	21.52	+	4.94374	1.16959e-05	+	RSV_Ctrl	3.80141	1.95122e-05	3.53236	5.03119	+	RSV-KIAR8_RSV	7.17803	0
O43670	O43670	BUB3-interacting and GLEBS motif-containing protein ZNF207	ZNF207	3	3	3	6.9	6.9	6.9	50.75	0	37.876	64	attachment of spindle microtubules to chromosome;attachment of spindle microtubules to kinetochore;biological regulation;cell cycle checkpoint;cell cycle process;cell division;cellular component organization;cellular component organization at cellular level;cellular component organization or biogenesis;cellular component organization or biogenesis at cellular level;cellular process;chromosome org…	cell part;chromosomal part;condensed chromosome kinetochore;cytoskeletal part;intracellular membrane-bounded organelle;intracellular non-membrane-bounded organelle;intracellular organelle;intracellular organelle part;intracellular part;kinetochore;macromolecular complex;membrane-bounded organelle;microtubule;non-membrane-bounded organelle;nuclear part;nucleolus;nucleus;organelle;organelle part;pr…	binding;carbohydrate binding;cation binding;cytoskeletal protein binding;DNA binding;glycosaminoglycan binding;heparin binding;ion binding;metal ion binding;microtubule binding;nucleic acid binding;nucleic acid binding transcription factor activity;pattern binding;polysaccharide binding;protein binding;sequence-specific DNA binding transcription factor activity;transition metal ion binding;tubuli…		Alternativesplicing;Cellcycle;Celldivision;Centromere;Chromosome;Chromosomepartition;Completeproteome;DNA-binding;Kinetochore;Metal-binding;Microtubule;Mitosis;Nucleus;Polymorphism;Referenceproteome;Repeat;Zinc;Zinc-finger	22.0524	19.5069	21.9498	22.7244	22.754	22.9425	22.4733	22.6723	23.0433	22.6941	22.9218	22.8446	23.996	21.5293	23.4824	23.6328	23.8834	23.9516	+	1.26568	0.00918537			0.774255	0.0626211	0.78658	1.24971			0.864132	0.0691299
O43684	O43684	Mitotic checkpoint protein BUB3	BUB3	3	3	3	12.2	12.2	12.2	37.154	0	12.136	66	anaphase-promoting complex-dependent proteasomal ubiquitin-dependent protein catabolic process;attachment of spindle microtubules to chromosome;attachment of spindle microtubules to kinetochore;biological regulation;catabolic process;cell cycle;cell cycle checkpoint;cell cycle process;cell division;cellular catabolic process;cellular component organization;cellular component organization at cellu…	cell part;chromosomal part;condensed chromosome kinetochore;cytoplasmic part;cytosol;intracellular non-membrane-bounded organelle;intracellular organelle;intracellular organelle part;intracellular part;kinetochore;macromolecular complex;non-membrane-bounded organelle;nuclear part;nucleoplasm;organelle;organelle part;protein complex		Cell cycle;Cell cycle - yeast	Acetylation;ADP-ribosylation;Alternativesplicing;Cellcycle;Celldivision;Centromere;Chromosome;Chromosomepartition;Completeproteome;Isopeptidebond;Kinetochore;Meiosis;Mitosis;Nucleus;Phosphoprotein;Referenceproteome;Repeat;Ublconjugation;WDrepeat	24.3003	23.1324	22.7173	23.1035	22.822	22.9174	23.7302	24.2494	23.741	24.0566	24.1342	24.2027	24.4418	24.4109	24.3015	24.441	24.5139	24.4735	+	4.12387	9.25926e-06	+	RSV_Ctrl	2.14046	0.00286154	0.853559	2.41118	+	RSV-KIAR8_RSV	2.73563	0.00895041
O43707	O43707	Alpha-actinin-4	ACTN4	35	35	22	44.3	44.3	29.1	104.85	0	323.31	1660	actin cytoskeleton organization;actin filament bundle assembly;actin filament organization;actin filament-based process;biological regulation;blood coagulation;cell activation;cell junction assembly;cell junction organization;cell-cell junction assembly;cell-cell junction organization;cellular component assembly;cellular component assembly at cellular level;cellular component organization;cellula…	actin filament bundle;actomyosin;adherens junction;anchoring junction;cell cortex part;cell junction;cell part;cell projection;cell-cell junction;cell-substrate adherens junction;cell-substrate junction;contractile fiber part;cortical cytoskeleton;cytoplasm;cytoplasmic membrane-bounded vesicle lumen;cytoplasmic part;cytoplasmic vesicle part;cytoskeletal part;cytoskeleton;extracellular membrane-bo…	actin binding;actin filament binding;binding;calcium ion binding;cation binding;cytoskeletal protein binding;hormone receptor binding;identical protein binding;integrin binding;ion binding;ligand-dependent nuclear receptor transcription coactivator activity;metal ion binding;nuclear hormone receptor binding;nucleoside binding;protein binding;protein binding transcription factor activity;protein c…	Adherens junction;Amoebiasis;Arrhythmogenic right ventricular cardiomyopathy (ARVC);Focal adhesion;Leukocyte transendothelial migration;Regulation of actin cytoskeleton;Systemic lupus erythematosus;Tight junction	3D-structure;Acetylation;Actin-binding;Alternativesplicing;Calcium;Celljunction;Completeproteome;Cytoplasm;Diseasemutation;Isopeptidebond;Metal-binding;Nucleus;Phosphoprotein;Proteintransport;Referenceproteome;Repeat;Transport;Ublconjugation	29.2337	29.199	29.1257	29.0766	29.0791	29.0171	29.1715	29.2975	29.0521	29.2533	29.1714	29.1598	29.347	29.5716	29.4989	29.7874	29.548	29.5603	+	5.12077	1.26582e-05			0.651156	0.457622	0.0623983	0.421451	+	RSV-KIAR8_RSV	3.55194	0.00704846
O43765	O43765	Small glutamine-rich tetratricopeptide repeat-containing protein alpha	SGTA	3	3	3	10.9	10.9	10.9	34.063	0	5.247	16	viral reproduction	cell part;cytoplasm;intracellular part			3D-structure;Acetylation;Chaperone;Completeproteome;Directproteinsequencing;Host-virusinteraction;Phosphoprotein;Referenceproteome;Repeat;TPRrepeat	22.0785	21.9653	21.0755	21.7511	20.9398	22.0363	22.8431	21.0209	22.8586	22.2079	22.3281	22.1855	20.8687	22.1057	21.6196	21.4424	21.5459	21.6025	+	1.11043	0.0140567	+	RSV_Ctrl	0.956078	0.0462611	0.599594	1.35476	+	RSV-KIAR8_RSV	1.30394	0.024
O43776	O43776	Asparagine--tRNA ligase, cytoplasmic	NARS	7	7	7	19.3	19.3	19.3	62.942	0	179.57	150	amine metabolic process;amino acid activation;asparaginyl-tRNA aminoacylation;carboxylic acid metabolic process;cellular amine metabolic process;cellular amino acid metabolic process;cellular ketone metabolic process;cellular macromolecule metabolic process;cellular metabolic process;cellular nitrogen compound metabolic process;cellular process;gene expression;macromolecule metabolic process;meta…	cell part;cytoplasm;cytoplasmic part;cytosol;extracellular membrane-bounded organelle;extracellular organelle;extracellular region part;extracellular vesicular exosome;intracellular membrane-bounded organelle;intracellular organelle;intracellular part;membrane-bounded organelle;membrane-bounded vesicle;mitochondrion;organelle;vesicle	adenyl nucleotide binding;adenyl ribonucleotide binding;aminoacyl-tRNA ligase activity;asparagine-tRNA ligase activity;ATP binding;binding;catalytic activity;ligase activity;ligase activity, forming aminoacyl-tRNA and related compounds;ligase activity, forming carbon-oxygen bonds;nucleic acid binding;nucleotide binding;purine nucleotide binding;purine ribonucleoside triphosphate binding;purine ri…	Aminoacyl-tRNA biosynthesis	Acetylation;Alternativesplicing;Aminoacyl-tRNAsynthetase;ATP-binding;Completeproteome;Cytoplasm;Directproteinsequencing;Ligase;Nucleotide-binding;Phosphoprotein;Proteinbiosynthesis;Referenceproteome	24.7424	24.5519	24.574	24.2411	24.3953	24.3115	24.7805	25.2765	24.7279	24.6958	24.5965	24.6978	24.4613	24.8602	24.9325	25.2625	24.6132	24.9604	+	1.49811	0.00480715	+	RSV_Ctrl	1.58297	0.0359282	0.326474	1.44987			0.132773	0.710382
O43852	O43852	Calumenin	CALU	9	9	9	39.4	39.4	39.4	37.106	0	54.58	92	biological regulation;blood coagulation;cell activation;cellular process;coagulation;establishment of localization;establishment of localization in cell;exocytosis;hemostasis;multicellular organismal process;platelet activation;platelet degranulation;regulation of biological quality;regulation of body fluid levels;secretion;secretion by cell;transport;vesicle-mediated transport	cell part;cytoplasmic membrane-bounded vesicle;cytoplasmic part;cytoplasmic vesicle;endoplasmic reticulum;endoplasmic reticulum lumen;endoplasmic reticulum part;extracellular region;Golgi apparatus;intracellular membrane-bounded organelle;intracellular organelle;intracellular organelle lumen;intracellular organelle part;intracellular part;melanosome;membrane;membrane-bounded organelle;membrane-bo…	binding;calcium ion binding;cation binding;ion binding;metal ion binding		Acetylation;Alternativesplicing;Calcium;Completeproteome;Directproteinsequencing;Endoplasmicreticulum;Glycoprotein;Metal-binding;Phosphoprotein;Polymorphism;Referenceproteome;Repeat;Sarcoplasmicreticulum;Secreted;Signal	27.0168	26.3273	26.1609	25.6398	26.486	26.1265	22.3614	22.8642	24.0904	24.8512	22.2415	24.9298	24.0445	24.4681	24.0588	25.3451	23.8167	23.9394	+	3.97075	8.92857e-06	+	RSV_Ctrl	3.35588	0.000117216	-2.73644	-4.32396			0.660114	0.108783
O60218	O60218	Aldo-keto reductase family 1 member B10	AKR1B10	9	9	5	37.3	37.3	17.7	36.019	0	18.097	67	alcohol catabolic process;alcohol metabolic process;biological regulation;catabolic process;cellular aldehyde metabolic process;cellular catabolic process;cellular lipid catabolic process;cellular lipid metabolic process;cellular metabolic process;cellular process;cellular response to stimulus;detection of abiotic stimulus;detection of external stimulus;detection of light stimulus;detection of st…	cell part;cytoplasmic part;cytosol;extracellular membrane-bounded organelle;extracellular organelle;extracellular region part;extracellular vesicular exosome;intracellular membrane-bounded organelle;intracellular organelle;intracellular part;lysosome;lytic vacuole;membrane-bounded organelle;membrane-bounded vesicle;organelle;vacuole;vesicle	aldo-keto reductase (NADP) activity;catalytic activity;geranylgeranyl reductase activity;indanol dehydrogenase activity;oxidoreductase activity;oxidoreductase activity, acting on CH-OH group of donors;oxidoreductase activity, acting on the aldehyde or oxo group of donors;oxidoreductase activity, acting on the aldehyde or oxo group of donors, NAD or NADP as acceptor;oxidoreductase activity, acting…	Bisphenol degradation;Butanoate metabolism;Chloroalkane and chloroalkene degradation;Fructose and mannose metabolism;Linoleic acid metabolism	3D-structure;Acetylation;Completeproteome;Lysosome;NADP;Oxidoreductase;Polymorphism;Referenceproteome;Secreted	25.9207	26.0067	25.1197	26.1618	25.9282	26.1458	25.0642	25.3993	24.1608	25.2209	25.3004	25.4859	25.3565	25.3717	24.7846	25.0961	24.7255	25.1853	+	2.36372	0.000495468	+	RSV_Ctrl	1.91967	0.00498582	-0.77523	-2.1943			0.0284721	0.919722
O60506	O60506	Heterogeneous nuclear ribonucleoprotein Q	SYNCRIP	9	7	7	20.5	17.3	17.3	69.602	0	33.52	205	biological regulation;cell differentiation;cellular developmental process;cellular macromolecule metabolic process;cellular metabolic process;cellular nitrogen compound metabolic process;cellular process;cellular response to chemical stimulus;cellular response to cytokine stimulus;cellular response to interferon-gamma;cellular response to organic substance;cellular response to stimulus;CRD-mediat…	catalytic step 2 spliceosome;cell part;CRD-mediated mRNA stability complex;cytoplasmic part;endoplasmic reticulum;histone pre-mRNA 3'end processing complex;intracellular membrane-bounded organelle;intracellular organelle;intracellular organelle part;intracellular part;macromolecular complex;membrane;membrane-bounded organelle;nuclear part;nucleoplasm;nucleus;organelle;organelle part;protein compl…	binding;mRNA binding;nucleic acid binding;nucleotide binding;poly(A) RNA binding;poly-purine tract binding;RNA binding;single-stranded RNA binding		3D-structure;Acetylation;Alternativesplicing;Completeproteome;Cytoplasm;Directproteinsequencing;Endoplasmicreticulum;Host-virusinteraction;Isopeptidebond;Methylation;Microsome;mRNAprocessing;mRNAsplicing;Nucleus;Phosphoprotein;Referenceproteome;Repeat;Ribonucleoprotein;RNA-binding;Spliceosome;Translationregulation;Ublconjugation	26.2877	26.0148	26.0698	25.484	25.3665	25.6947	26.7103	26.5421	26.1021	26.1516	25.9777	26.2748	26.4184	26.3647	26.6592	26.4653	26.2442	26.3982	+	2.36586	0.000496218	+	RSV_Ctrl	1.52936	0.0213708	0.473529	1.6516			0.488781	0.350782
O60568	O60568	Procollagen-lysine,2-oxoglutarate 5-dioxygenase 3	PLOD3	3	3	3	5.3	5.3	5.3	84.784	0	3.5868	17	anatomical structure development;anatomical structure morphogenesis;basement membrane assembly;basement membrane organization;biological regulation;cell morphogenesis;cell morphogenesis involved in differentiation;cellular component assembly;cellular component assembly at cellular level;cellular component morphogenesis;cellular component organization;cellular component organization at cellular le…	cell part;cytoplasmic part;endoplasmic reticulum;endoplasmic reticulum membrane;endoplasmic reticulum part;extracellular membrane-bounded organelle;extracellular organelle;extracellular region part;extracellular vesicular exosome;intracellular membrane-bounded organelle;intracellular organelle;intracellular organelle part;intracellular part;membrane;membrane part;membrane-bounded organelle;membra…	binding;carboxylic acid binding;catalytic activity;cation binding;galactosyltransferase activity;glucosyltransferase activity;ion binding;iron ion binding;L-ascorbic acid binding;metal ion binding;oxidoreductase activity;oxidoreductase activity, acting on paired donors, with incorporation or reduction of molecular oxygen;oxidoreductase activity, acting on paired donors, with incorporation or redu…	Lysine degradation;Other types of O-glycan biosynthesis	Completeproteome;Dioxygenase;Diseasemutation;Endoplasmicreticulum;Glycoprotein;Iron;Membrane;Metal-binding;Oxidoreductase;Polymorphism;Referenceproteome;Signal;VitaminC	21.3356	20.6337	22.9057	22.7664	22.9596	21.2693	23.6536	20.4285	22.9802	22.6414	20.6213	22.7808	20.918	21.1838	21.4016	22.2423	21.589	21.2264		0.374625	0.158912			0.113702	0.627089	0.205921	0.262532			0.662689	0.105852
O60573	O60573	Eukaryotic translation initiation factor 4E type 2	EIF4E2	2	2	2	6.5	6.5	6.5	28.362	0.00083893	2.9841	9	biological regulation;cell surface receptor linked signaling pathway;cellular process;cellular response to chemical stimulus;cellular response to cytokine stimulus;cellular response to organic substance;cellular response to stimulus;chordate embryonic development;cytokine-mediated signaling pathway;developmental process;embryo development;embryo development ending in birth or egg hatching;in uter…	cell part;cytoplasmic part;cytosol;intracellular part;macromolecular complex;mRNA cap binding complex;protein complex;RNA cap binding complex	binding;enzyme binding;nucleic acid binding;protein binding;RNA binding;RNA cap binding;translation factor activity, nucleic acid binding;translation initiation factor activity;ubiquitin protein ligase binding	Insulin signaling pathway;mTOR signaling pathway;RNA transport	3D-structure;Acetylation;Alternativesplicing;Completeproteome;Initiationfactor;Isopeptidebond;Proteinbiosynthesis;Referenceproteome;RNA-binding;Translationregulation;Ublconjugation	21.7778	22.1852	21.0125	21.878	20.3951	20.4375	22.4174	20.9299	21.626	20.014	21.5224	21.5682	22.4	21.4934	21.4454	22.1576	22.5999	22.6079	+	0.953023	0.0232761			-4.34294e-08	1	0	0	+	RSV-KIAR8_RSV	1.10439	0.0348391
O60610	O60610	Protein diaphanous homolog 1	DIAPH1	6	6	6	5.8	5.8	5.8	141.35	0	4.4859	29	actin cytoskeleton organization;actin filament organization;actin filament polymerization;actin filament-based process;actin polymerization or depolymerization;biological regulation;cell projection organization;cellular component assembly;cellular component assembly at cellular level;cellular component organization;cellular component organization at cellular level;cellular component organization …	cell part;cell projection;cell projection membrane;cell projection part;cytoplasmic part;cytoskeletal part;cytosol;intracellular non-membrane-bounded organelle;intracellular organelle;intracellular organelle part;intracellular part;leading edge membrane;membrane part;mitotic spindle;neuron projection;non-membrane-bounded organelle;organelle;organelle part;plasma membrane part;ruffle membrane;spin…	binding;ion channel binding;protein binding;receptor binding	Focal adhesion;Regulation of actin cytoskeleton;Shigellosis	Acetylation;Actin-binding;Alternativesplicing;Cellmembrane;Cellprojection;Coiledcoil;Completeproteome;Cytoplasm;Cytoskeleton;Deafness;Directproteinsequencing;Hearing;Isopeptidebond;Membrane;Non-syndromicdeafness;Phosphoprotein;Referenceproteome;Repeat;Ublconjugation	20.5393	22.442	22.5239	22.1691	22.0049	22.3925	22.8149	22.5194	23.5747	23.2886	21.0974	22.6193	23.3797	23.4252	23.6979	24.0217	23.4033	23.8702	+	2.51353	0.000323988			0.701121	0.0857194	0.640437	1.13229	+	RSV-KIAR8_RSV	1.61842	0.00862241
O60664	O60664	Perilipin-3	PLIN3	7	7	7	25.1	25.1	25.1	47.074	0	43.737	143	cellular process;establishment of localization;transport;vesicle-mediated transport	cell part;cytoplasm;cytoplasmic part;endosomal part;endosome;endosome membrane;Golgi apparatus;intracellular membrane-bounded organelle;intracellular organelle;intracellular organelle part;intracellular part;lipid particle;membrane;membrane-bounded organelle;organelle;organelle membrane;organelle part			Acetylation;Alternativesplicing;Coiledcoil;Completeproteome;Cytoplasm;Endosome;Lipiddroplet;Membrane;Phosphoprotein;Polymorphism;Referenceproteome;Transport	25.4247	25.245	25.6168	24.7916	25.4866	25.2187	24.3059	24.5271	24.3286	24.2037	24.6116	24.5757	24.9782	25.2642	25.4506	25.062	25.0805	25.1585	+	5.08823	1.25392e-05	+	RSV_Ctrl	4.098	0.000227545	-0.871824	-3.68584	+	RSV-KIAR8_RSV	4.73627	0.000529915
P41567;O60739	P41567;O60739	Eukaryotic translation initiation factor 1;Eukaryotic translation initiation factor 1b	EIF1;EIF1B	3	3	3	47.8	47.8	47.8	12.732	0	14.561	40	biological regulation;dosage compensation;dosage compensation, by inactivation of X chromosome;posttranscriptional regulation of gene expression;regulation of biological process;regulation of biosynthetic process;regulation of cellular biosynthetic process;regulation of cellular macromolecule biosynthetic process;regulation of cellular metabolic process;regulation of cellular process;regulation o…	cell part;cytoplasm;intracellular membrane-bounded organelle;intracellular organelle;intracellular part;membrane-bounded organelle;nucleus;organelle	binding;nucleic acid binding;RNA binding;translation factor activity, nucleic acid binding;translation initiation factor activity	RNA transport	3D-structure;Acetylation;Completeproteome;Initiationfactor;Phosphoprotein;Polymorphism;Proteinbiosynthesis;Referenceproteome	25.857	24.7726	25.6247	25.0267	25.0175	24.202	21.2442	24.5615	20.9082	24.0706	21.8297	24.0335	23.4113	22.4832	24.426	24.4775	22.9141	24.3217	+	2.04219	0.00106818	+	RSV_Ctrl	2.07478	0.000951111	-2.30881	-2.86497			0.586883	0.124883
O60763	O60763	General vesicular transport factor p115	USO1	3	3	3	5.2	5.2	5.2	107.89	0	14.476	24	cell cycle;cellular component organization;cellular component organization at cellular level;cellular component organization or biogenesis;cellular component organization or biogenesis at cellular level;cellular membrane fusion;cellular membrane organization;cellular process;ER to Golgi vesicle-mediated transport;establishment of localization;establishment of localization in cell;establishment of…	cell part;coated vesicle membrane;cytoplasmic part;cytoplasmic vesicle membrane;cytoplasmic vesicle part;cytosol;endoplasmic reticulum;ER to Golgi transport vesicle membrane;Golgi apparatus;Golgi apparatus part;Golgi membrane;Golgi stack;intracellular membrane-bounded organelle;intracellular non-membrane-bounded organelle;intracellular organelle;intracellular organelle part;intracellular part;mem…	protein transporter activity;substrate-specific transporter activity;transporter activity		3D-structure;Acetylation;Alternativesplicing;Coiledcoil;Completeproteome;Cytoplasm;ER-Golgitransport;Golgiapparatus;Membrane;Phosphoprotein;Proteintransport;Referenceproteome;Repeat;Transport	20.1667	20.161	22.5151	22.2493	22.2008	21.3498	23.6395	22.6053	22.5422	23.1873	23.182	22.9572	24.2413	24.2856	24.2069	24.6427	25.1285	24.3325	+	5.15559	1.27389e-05	+	RSV_Ctrl	2.16344	0.00117031	1.5785	2.79197	+	RSV-KIAR8_RSV	4.18669	0.000329412
Q99880;Q99879;Q99877;Q93079;Q5QNW6;P62807;P58876;P57053;O60814;Q8N257;Q16778;P33778;P23527;P06899;Q96A08	Q99880;Q99879;Q99877;Q93079;Q5QNW6;P62807;P58876;P57053;O60814;Q8N257;Q16778;P33778;P23527;P06899;Q96A08	Histone H2B type 1-L;Histone H2B type 1-M;Histone H2B type 1-N;Histone H2B type 1-H;Histone H2B type 2-F;Histone H2B type 1-C/E/F/G/I;Histone H2B type 1-D;Histone H2B type F-S;Histone H2B type 1-K;Histone H2B type 3-B;Histone H2B type 2-E;Histone H2B type 1-B;Histone H2B type 1-O;Histone H2B type 1-J;Histone H2B type 1-A	HIST1H2BL;HIST1H2BM;HIST1H2BN;HIST1H2BH;HIST2H2BF;HIST1H2BC;HIST1H2BD;H2BFS;HIST1H2BK;HIST3H2BB;HIST2H2BE;HIST1H2BB;HIST1H2BO;HIST1H2BJ;HIST1H2BA	2	2	2	15.9	15.9	15.9	13.952	0	3.1506	22	anatomical structure development;antibacterial humoral response;antimicrobial humoral response;ATP-dependent chromatin remodeling;biological regulation;cell migration;cell motility;cellular component assembly;cellular component assembly at cellular level;cellular component disassembly;cellular component disassembly at cellular level;cellular component movement;cellular component organization;cell…	cell part;chromosomal part;extracellular membrane-bounded organelle;extracellular organelle;extracellular region part;extracellular space;extracellular vesicular exosome;extrinsic to membrane;extrinsic to plasma membrane;intracellular membrane-bounded organelle;intracellular organelle;intracellular organelle part;intracellular part;macromolecular complex;membrane part;membrane-bounded organelle;m…	binding;DNA binding;nucleic acid binding	Systemic lupus erythematosus	3D-structure;Acetylation;Alternativesplicing;Antibiotic;Antimicrobial;Chromosome;Completeproteome;Directproteinsequencing;DNA-binding;Glycoprotein;Isopeptidebond;Methylation;Nucleosomecore;Nucleus;Phosphoprotein;Polymorphism;Referenceproteome;Ublconjugation	23.1818	25.3115	24.0271	25.0833	23.8733	24.5885	21.3159	21.7184	20.6706	21.2992	21.3774	21.4743	23.6058	24.0044	23.8961	22.211	24.3415	22.8557	+	5.35673	1.37457e-05	+	RSV_Ctrl	5.1626	0	-3.03498	-6.64199	+	RSV-KIAR8_RSV	3.93928	0.000222222
O60832	O60832	H/ACA ribonucleoprotein complex subunit 4	DKC1	3	3	3	9.5	9.5	9.5	57.673	0	10.427	24	anatomical structure homeostasis;biological regulation;biosynthetic process;box H/ACA snoRNA 3'-end processing;box H/ACA snoRNA metabolic process;box H/ACA snoRNA processing;cell proliferation;cellular biosynthetic process;cellular component organization;cellular component organization at cellular level;cellular component organization or biogenesis;cellular component organization or biogenesis at…	box H/ACA RNP complex;box H/ACA snoRNP complex;Cajal body;cell part;cytoplasm;intracellular membrane-bounded organelle;intracellular non-membrane-bounded organelle;intracellular organelle;intracellular organelle part;intracellular part;macromolecular complex;membrane-bounded organelle;non-membrane-bounded organelle;nuclear body;nuclear part;nucleolar part;nucleolus;nucleoplasm;nucleoplasm part;nu…	binding;catalytic activity;DNA polymerase activity;intramolecular transferase activity;isomerase activity;nucleic acid binding;nucleotidyltransferase activity;pseudouridine synthase activity;RNA binding;RNA-directed DNA polymerase activity;telomerase activity;transferase activity;transferase activity, transferring phosphorus-containing groups	Ribosome biogenesis in eukaryotes	Acetylation;Alternativesplicing;Completeproteome;Cytoplasm;Directproteinsequencing;Diseasemutation;Dyskeratosiscongenita;Isomerase;Nucleus;Phosphoprotein;Referenceproteome;Ribonucleoprotein;Ribosomebiogenesis;RNA-binding;rRNAprocessing	22.8228	21.2715	20.7489	22.1346	21.9698	20.7688	23.5878	23.5883	23.7205	23.9616	23.8008	24.2179	21.5188	21.6602	21.3683	21.5163	21.3797	21.6648	+	5.98679	1.64609e-05	+	RSV_Ctrl	4.00314	8.84956e-05	2.19342	4.84377	+	RSV-KIAR8_RSV	8.75469	0
O60841	O60841	Eukaryotic translation initiation factor 5B	EIF5B	8	8	8	10.2	10.2	10.2	138.83	0	87.889	147	biological regulation;biosynthetic process;cellular biosynthetic process;cellular macromolecule biosynthetic process;cellular macromolecule metabolic process;cellular metabolic process;cellular process;cellular protein metabolic process;gene expression;macromolecule biosynthetic process;macromolecule metabolic process;metabolic process;posttranscriptional regulation of gene expression;primary met…	cell part;cytoplasm;cytoplasmic part;cytosol;intracellular part	binding;catalytic activity;GTP binding;GTPase activity;guanyl nucleotide binding;guanyl ribonucleotide binding;hydrolase activity;hydrolase activity, acting on acid anhydrides;hydrolase activity, acting on acid anhydrides, in phosphorus-containing anhydrides;nucleic acid binding;nucleoside-triphosphatase activity;nucleotide binding;purine nucleotide binding;purine ribonucleoside triphosphate bind…	RNA transport	Completeproteome;Cytoplasm;Directproteinsequencing;GTP-binding;Initiationfactor;Nucleotide-binding;Phosphoprotein;Polymorphism;Proteinbiosynthesis;Referenceproteome	24.3564	22.4081	22.3787	24.0821	23.3155	23.3314	26.5806	26.886	26.8057	26.7619	26.7015	26.6017	25.8402	25.8599	26.1899	26.2568	26.1976	26.0053	+	8.05913	0	+	RSV_Ctrl	5.82603	0	3.41086	7.77394	+	RSV-KIAR8_RSV	4.68012	0.000630769
O60869	O60869	Endothelial differentiation-related factor 1	EDF1	2	2	2	16.9	16.9	16.9	16.368	0	3.706	31	biological regulation;biosynthetic process;cell differentiation;cellular biosynthetic process;cellular developmental process;cellular macromolecule biosynthetic process;cellular macromolecule metabolic process;cellular metabolic process;cellular nitrogen compound metabolic process;cellular process;developmental process;endothelial cell differentiation;epithelial cell differentiation;macromolecule…	cell part;cytoplasm;extracellular membrane-bounded organelle;extracellular organelle;extracellular region part;extracellular vesicular exosome;intracellular;intracellular membrane-bounded organelle;intracellular non-membrane-bounded organelle;intracellular organelle;intracellular organelle part;intracellular part;membrane-bounded organelle;membrane-bounded vesicle;non-membrane-bounded organelle;n…	binding;DNA binding;nucleic acid binding;protein binding transcription factor activity;sequence-specific DNA binding;transcription coactivator activity;transcription cofactor activity;transcription factor binding transcription factor activity		3D-structure;Acetylation;Activator;Alternativesplicing;Calmodulin-binding;Completeproteome;Cytoplasm;Developmentalprotein;Differentiation;Directproteinsequencing;DNA-binding;Nucleus;Phosphoprotein;Referenceproteome;Transcription;Transcriptionregulation	24.7123	23.8109	23.5853	24.545	24.0095	24.1653	25.5141	25.9143	21.441	21.9209	21.6881	21.0801	24.9766	25.644	25.4824	25.6034	25.6758	25.6798	+	1.91414	0.00166111			0.674801	0.0709935	-1.21163	-1.20257	+	RSV-KIAR8_RSV	1.78541	0.0033385
O60911;Q5NE16;P43235	O60911	Cathepsin L2	CTSV	9	9	8	34.7	34.7	32.6	37.329	0	75.6	97	activation of immune response;activation of innate immune response;aging;anatomical structure development;anatomical structure homeostasis;anatomical structure morphogenesis;antigen processing and presentation;antigen processing and presentation of exogenous antigen;antigen processing and presentation of exogenous peptide antigen;antigen processing and presentation of exogenous peptide antigen vi…	apical part of cell;cell part;cell projection;cytoplasmic membrane-bounded vesicle;cytoplasmic part;cytoplasmic vesicle;external side of plasma membrane;extracellular membrane-bounded organelle;extracellular organelle;extracellular region;extracellular region part;extracellular space;extracellular vesicular exosome;intracellular membrane-bounded organelle;intracellular non-membrane-bounded organe…	aminopeptidase activity;binding;carboxypeptidase activity;catalytic activity;collagen binding;cysteine-type carboxypeptidase activity;cysteine-type endopeptidase activity;cysteine-type exopeptidase activity;cysteine-type peptidase activity;endopeptidase activity;exopeptidase activity;fibronectin binding;glycoprotein binding;hydrolase activity;peptidase activity;peptidase activity, acting on L-ami…	Lysosome;Osteoclast differentiation;Rheumatoid arthritis;Toll-like receptor signaling pathway	3D-structure;Completeproteome;Diseasemutation;Disulfidebond;Glycoprotein;Hydrolase;Lysosome;Polymorphism;Protease;Referenceproteome;Signal;Thiolprotease;Zymogen	24.6928	25.441	25.7376	25.5338	25.309	25.1999	24.7906	24.8563	24.9569	24.9781	24.952	24.9224	23.4822	23.3794	23.0001	23.7115	23.8757	23.4961	+	7.77266	0	+	RSV_Ctrl	1.6842	0.0219469	-0.409608	-1.64318	+	RSV-KIAR8_RSV	6.27593	5e-05
O60925	O60925	Prefoldin subunit 1	PFDN1	2	2	2	17.2	17.2	17.2	14.21	0.0030698	2.3313	11	actin cytoskeleton organization;actin filament-based process;anatomical structure development;B cell activation;biological regulation;cell activation;cell cycle;cellular component organization;cellular component organization at cellular level;cellular component organization or biogenesis;cellular component organization or biogenesis at cellular level;cellular macromolecule metabolic process;cellu…	cell part;cytoplasmic part;cytosolic part;intracellular part;macromolecular complex;prefoldin complex;protein complex	binding;nucleic acid binding transcription factor activity;protein binding;protein binding involved in protein folding;sequence-specific DNA binding transcription factor activity		Acetylation;Chaperone;Completeproteome;Polymorphism;Referenceproteome	22.8041	23.1666	23.1822	23.2026	23.2583	22.6772	21.1022	21.5539	21.7274	21.8439	21.1108	20.621	21.6517	22.0655	21.7593	21.5497	20.5218	23.3829	+	3.19234	2.90381e-05	+	RSV_Ctrl	4.95388	2.29885e-05	-1.72198	-5.48667			-4.34294e-08	1
O75083	O75083	WD repeat-containing protein 1	WDR1	8	8	8	20	20	20	66.193	0	23.601	106	biological regulation;blood coagulation;cell activation;cellular process;coagulation;establishment of localization;establishment of localization in cell;exocytosis;hemostasis;multicellular organismal process;neurological system process;platelet activation;platelet degranulation;regulation of biological process;regulation of biological quality;regulation of body fluid levels;regulation of cell dev…	actin filament;cell junction;cell part;cell projection;cytoplasm;cytoplasmic part;cytoskeletal part;cytosol;extracellular membrane-bounded organelle;extracellular organelle;extracellular region;extracellular region part;extracellular vesicular exosome;intracellular non-membrane-bounded organelle;intracellular organelle;intracellular organelle part;intracellular part;macromolecular complex;membran…			Acetylation;Actin-binding;Alternativesplicing;Celljunction;Cellprojection;Completeproteome;Cytoplasm;Cytoskeleton;Directproteinsequencing;Phosphoprotein;Polymorphism;Referenceproteome;Repeat;WDrepeat	26.3534	26.4958	26.3681	26.6459	26.2523	26.6137	25.8997	25.9578	26.0528	25.2312	26.2445	25.8767	26.0975	26.0858	26.7222	26.0193	26.1895	25.6575	+	1.86253	0.00194223	+	RSV_Ctrl	2.4214	0.00426471	-0.577732	-2.27363			0.630862	0.201458
O75116	O75116	Rho-associated protein kinase 2	ROCK2	4	4	4	3.7	3.7	3.7	160.9	0	6.1018	22	actin cytoskeleton organization;actin filament-based process;anatomical structure formation involved in morphogenesis;anatomical structure morphogenesis;axon guidance;biological regulation;cell part morphogenesis;cell projection morphogenesis;cell projection organization;cell surface receptor linked signaling pathway;cellular component morphogenesis;cellular component organization;cellular compon…	cell part;centrosome;cytoplasmic part;cytoskeletal part;cytosol;intracellular membrane-bounded organelle;intracellular non-membrane-bounded organelle;intracellular organelle;intracellular organelle part;intracellular part;membrane;membrane-bounded organelle;microtubule organizing center;non-membrane-bounded organelle;nucleus;organelle;organelle part;plasma membrane;spindle pole centrosome	adenyl nucleotide binding;adenyl ribonucleotide binding;ATP binding;binding;catalytic activity;cation binding;ion binding;kinase activity;metal ion binding;nucleotide binding;phosphotransferase activity, alcohol group as acceptor;protein kinase activity;protein serine/threonine kinase activity;purine nucleotide binding;purine ribonucleoside triphosphate binding;purine ribonucleotide binding;ribon…	Axon guidance;Chemokine signaling pathway;Focal adhesion;Leukocyte transendothelial migration;Pathogenic Escherichia coli infection;Regulation of actin cytoskeleton;Shigellosis;TGF-beta signaling pathway;Vascular smooth muscle contraction;Wnt signaling pathway	3D-structure;ATP-binding;Biologicalrhythms;Cellmembrane;Coiledcoil;Completeproteome;Cytoplasm;Cytoskeleton;Kinase;Magnesium;Membrane;Metal-binding;Nucleotide-binding;Nucleus;Phosphoprotein;Polymorphism;Referenceproteome;Serine/threonine-proteinkinase;Transferase;Zinc;Zinc-finger	20.8607	22.4062	20.846	20.5717	25.3725	21.1732	26.6218	26.2763	26.1512	26.2083	26.4413	26.3077	21.4331	26.6683	26.3363	25.8385	23.1086	26.8617	+	2.99427	9.72222e-05	+	RSV_Ctrl	3.84348	2.13904e-05	4.46273	5.24127			0.725041	0.0721379
O75223	O75223	Gamma-glutamylcyclotransferase	GGCT	6	6	6	37.2	37.2	37.2	21.007	0	55.047	78	amine biosynthetic process;amine metabolic process;apoptotic mitochondrial changes;biosynthetic process;carboxylic acid biosynthetic process;carboxylic acid metabolic process;cellular amine metabolic process;cellular amino acid biosynthetic process;cellular amino acid metabolic process;cellular biosynthetic process;cellular component organization;cellular component organization at cellular level;…	cell part;cytoplasmic part;cytosol;extracellular membrane-bounded organelle;extracellular organelle;extracellular region part;extracellular vesicular exosome;intracellular part;membrane-bounded organelle;membrane-bounded vesicle;organelle;vesicle	binding;catalytic activity;gamma-glutamylcyclotransferase activity;identical protein binding;protein binding;protein dimerization activity;protein homodimerization activity;transferase activity;transferase activity, transferring acyl groups;transferase activity, transferring amino-acyl groups	Glutathione metabolism	3D-structure;Acyltransferase;Alternativesplicing;Completeproteome;Phosphoprotein;Referenceproteome;Transferase	25.5278	25.0856	25.7816	25.4173	25.2094	25.0797	24.4243	24.0376	24.2107	23.8718	24.2101	24.211	24.6722	24.6874	24.4465	24.1722	24.4104	23.7495	+	5.32254	1.35135e-05	+	RSV_Ctrl	5.25087	1.93237e-05	-1.18933	-5.02421			0.587644	0.252746
O75326	O75326	Semaphorin-7A	SEMA7A	5	5	5	9.9	9.9	9.9	74.823	0	53.718	53	anatomical structure development;axon extension;axon guidance;biological regulation;cell differentiation;cell growth;cell surface receptor linked signaling pathway;cellular developmental process;cellular process;cellular response to stimulus;chemotaxis;defense response;developmental cell growth;developmental growth;developmental growth involved in morphogenesis;developmental process;growth;immune…	anchored to membrane;cell part;external side of plasma membrane;intrinsic to membrane;membrane;membrane part;plasma membrane;plasma membrane part	receptor activity	Axon guidance	3D-structure;Alternativesplicing;Cellmembrane;Completeproteome;Developmentalprotein;Differentiation;Disulfidebond;Glycoprotein;GPI-anchor;Immunoglobulindomain;Inflammatoryresponse;Lipoprotein;Membrane;Neurogenesis;Polymorphism;Referenceproteome;Signal	21.4982	21.4196	21.9755	21.946	21.8428	21.7909	25.0366	24.4663	25.0261	24.7533	24.7874	24.7645	21.3136	22.4154	21.9822	21.7978	22.5386	22.1579	+	10.3573	0	+	RSV_Ctrl	9.41837	0	3.06021	13.4035	+	RSV-KIAR8_RSV	7.10154	0
O75347	O75347	Tubulin-specific chaperone A	TBCA	5	5	5	42.6	42.6	42.6	12.855	0	5.7984	77	cellular component assembly;cellular component assembly at cellular level;cellular component organization;cellular component organization at cellular level;cellular component organization or biogenesis;cellular component organization or biogenesis at cellular level;cellular macromolecular complex assembly;cellular macromolecular complex subunit organization;cellular macromolecule metabolic proces…	cell part;cytoplasm;cytoskeletal part;cytoskeleton;extracellular membrane-bounded organelle;extracellular organelle;extracellular region part;extracellular vesicular exosome;intracellular non-membrane-bounded organelle;intracellular organelle;intracellular organelle part;intracellular part;macromolecular complex;membrane-bounded organelle;membrane-bounded vesicle;microtubule;microtubule cytoskele…	binding;chaperone binding;protein binding		3D-structure;Acetylation;Alternativesplicing;Chaperone;Completeproteome;Cytoplasm;Cytoskeleton;Microtubule;Referenceproteome	25.7326	24.6884	24.6834	24.2748	24.6502	24.8238	24.9639	24.7824	26.1385	25.2283	25.8036	25.9337	23.6323	22.9505	23.991	25.4301	20.902	21.9206	+	2.45165	0.000395672	+	RSV_Ctrl	1.27931	0.0213432	0.666217	1.65307	+	RSV-KIAR8_RSV	2.15839	0.00166871
O75368	O75368	SH3 domain-binding glutamic acid-rich-like protein	SH3BGRL	2	2	2	27.2	27.2	27.2	12.774	0	10.546	116	biological regulation;positive regulation of biological process;positive regulation of cell communication;positive regulation of cellular process;positive regulation of response to stimulus;positive regulation of signal transduction;positive regulation of signaling;regulation of biological process;regulation of cell communication;regulation of cellular process;regulation of response to stimulus;r…	cell part;cytoplasm;extracellular membrane-bounded organelle;extracellular organelle;extracellular region part;extracellular space;extracellular vesicular exosome;intracellular membrane-bounded organelle;intracellular organelle;intracellular part;membrane-bounded organelle;membrane-bounded vesicle;nucleus;organelle;vesicle	binding;binding, bridging;protein binding;protein binding, bridging;SH3/SH2 adaptor activity;signaling adaptor activity		3D-structure;Completeproteome;Referenceproteome;SH3-binding	23.5478	24.3056	24.0051	23.705	23.8633	23.9024	22.0848	21.8484	22.3061	21.9927	22.2368	22.3583	23.2082	23.1039	23.4145	23.6279	23.3553	22.9218	+	8.15896	0	+	RSV_Ctrl	6.90617	0	-1.75035	-7.50472	+	RSV-KIAR8_RSV	5.27623	8.95522e-05
O75369	O75369	Filamin-B	FLNB	60	57	54	31.3	30.2	28.5	278.16	0	323.31	1322	actin cytoskeleton organization;actin filament-based process;anatomical structure development;biological regulation;cell differentiation;cell surface receptor linked signaling pathway;cellular component organization;cellular component organization at cellular level;cellular component organization or biogenesis;cellular component organization or biogenesis at cellular level;cellular developmental …	actin cytoskeleton;actin filament bundle;actomyosin;adherens junction;anchoring junction;cell cortex;cell junction;cell part;cell-substrate adherens junction;cell-substrate junction;contractile fiber part;cytoplasm;cytoplasmic part;cytoskeletal part;cytoskeleton;cytosol;extracellular membrane-bounded organelle;extracellular organelle;extracellular region part;extracellular vesicular exosome;focal…	actin binding;binding;cytoskeletal protein binding;identical protein binding;protein binding	Focal adhesion;MAPK signaling pathway	3D-structure;Acetylation;Actin-binding;Alternativesplicing;Completeproteome;Cytoplasm;Cytoskeleton;Developmentalprotein;Differentiation;Diseasemutation;Dwarfism;Isopeptidebond;Myogenesis;Phosphoprotein;Polymorphism;Referenceproteome;Repeat;Ublconjugation	27.7879	28.5734	28.145	28.4144	28.231	28.3799	29.334	29.6413	29.4427	29.2307	29.32	29.2	29.7401	29.6885	29.6793	29.9231	29.6756	29.7895	+	8.62396	0	+	RSV_Ctrl	5.1777	8.81057e-05	1.10618	4.81812	+	RSV-KIAR8_RSV	3.30672	0.00704176
O75436	O75436	Vacuolar protein sorting-associated protein 26A	VPS26A	3	3	3	12.5	12.5	12.5	38.169	0	7.3905	40	cellular process;endosome transport;establishment of localization;establishment of localization in cell;establishment of protein localization;intracellular protein transport;intracellular transport;protein transport;retrograde transport, endosome to Golgi;transport;vesicle-mediated transport	cell part;cytoplasmic part;cytosol;early endosome;endosomal part;endosome;endosome membrane;extracellular membrane-bounded organelle;extracellular organelle;extracellular region part;extracellular vesicular exosome;intracellular membrane-bounded organelle;intracellular organelle;intracellular organelle part;intracellular part;macromolecular complex;membrane;membrane part;membrane-bounded organell…	protein transporter activity;substrate-specific transporter activity;transporter activity		3D-structure;Alternativesplicing;Completeproteome;Cytoplasm;Endosome;Membrane;Phosphoprotein;Proteintransport;Referenceproteome;Transport	23.06	22.9567	23.754	23.7506	23.8229	23.7523	20.5785	20.9204	21.0766	24.6597	21.6779	24.7286	24.8017	24.8387	24.3042	24.9454	25.0056	24.9496	+	2.25239	0.00063623	+	RSV_Ctrl	0.825408	0.0422857	-1.24246	-1.38712	+	RSV-KIAR8_RSV	2.03945	0.00211696
O75531	O75531	Barrier-to-autointegration factor;Barrier-to-autointegration factor, N-terminally processed	BANF1	2	2	2	27	27	27	10.058	0	7.8106	43	cell cycle;cell cycle process;cellular component disassembly;cellular component disassembly at cellular level;cellular component organization;cellular component organization at cellular level;cellular component organization or biogenesis;cellular component organization or biogenesis at cellular level;cellular macromolecule metabolic process;cellular membrane organization;cellular metabolic proces…	cell part;chromosome;cytoplasm;cytoplasmic part;cytosol;extracellular membrane-bounded organelle;extracellular organelle;extracellular region part;extracellular vesicular exosome;intracellular membrane-bounded organelle;intracellular non-membrane-bounded organelle;intracellular organelle;intracellular organelle part;intracellular part;membrane-bounded organelle;membrane-bounded vesicle;non-membra…	binding;DNA binding;nucleic acid binding		3D-structure;Acetylation;Chromosome;Completeproteome;Cytoplasm;Diseasemutation;DNA-binding;Host-virusinteraction;Nucleus;Phosphoprotein;Referenceproteome	21.9291	22.1006	20.8092	23.5074	23.7921	23.5293	23.8935	24.0103	24.0191	23.7331	21.4699	24.3672	23.6755	24.9879	24.8041	21.4062	24.8401	24.7768	+	0.856358	0.031857			0.783106	0.0540717	0.970882	1.29847			0.300944	0.330766
O75533	O75533	Splicing factor 3B subunit 1	SF3B1	5	5	5	6	6	6	145.83	0	100.4	96	anterior/posterior pattern specification;cellular macromolecule metabolic process;cellular metabolic process;cellular nitrogen compound metabolic process;cellular process;developmental process;gene expression;macromolecule metabolic process;metabolic process;mRNA metabolic process;mRNA processing;nitrogen compound metabolic process;nuclear mRNA splicing, via spliceosome;nucleic acid metabolic pro…	catalytic step 2 spliceosome;cell part;intracellular membrane-bounded organelle;intracellular organelle;intracellular organelle part;intracellular part;macromolecular complex;membrane-bounded organelle;nuclear body;nuclear part;nuclear speck;nucleoplasm;nucleoplasm part;nucleus;organelle;organelle part;ribonucleoprotein complex;spliceosomal complex;U12-type spliceosomal complex	binding;chromatin binding	Spliceosome	3D-structure;Acetylation;Alternativesplicing;Citrullination;Completeproteome;mRNAprocessing;mRNAsplicing;Nucleus;Phosphoprotein;Referenceproteome;Repeat;Spliceosome	24.0794	25.2421	26.4892	25.8406	24.4223	25.4685	21.3302	19.2347	22.0596	22.3508	21.8437	22.935	25.8898	26.7924	24.7021	25.4742	26.3213	25.614	+	5.34063	1.36054e-05	+	RSV_Ctrl	3.68995	7.23982e-05	-3.63134	-4.91077	+	RSV-KIAR8_RSV	4.39127	4.49438e-05
O75787	O75787	Renin receptor	ATP6AP2	3	3	3	10.9	10.9	10.9	39.008	0	3.095	19	anatomical structure morphogenesis;angiotensin maturation;anterior/posterior pattern specification;biological regulation;cellular macromolecule metabolic process;cellular metabolic process;cellular process;cellular protein metabolic process;developmental pigmentation;developmental process;eye pigmentation;head morphogenesis;hormone metabolic process;macromolecule metabolic process;metabolic proce…	cell body;cell part;cell projection;external side of plasma membrane;extracellular membrane-bounded organelle;extracellular organelle;extracellular region part;extracellular vesicular exosome;integral to membrane;intrinsic to membrane;membrane;membrane part;membrane-bounded organelle;membrane-bounded vesicle;neuron projection;organelle;plasma membrane;plasma membrane part;vesicle	aspartic-type endopeptidase activity;aspartic-type peptidase activity;catalytic activity;endopeptidase activity;hydrolase activity;peptidase activity;peptidase activity, acting on L-amino acid peptides;receptor activity		3D-structure;Alternativesplicing;Completeproteome;Epilepsy;Membrane;Mentalretardation;Neurodegeneration;Parkinsonism;Phosphoprotein;Polymorphism;Receptor;Referenceproteome;Signal;Transmembrane;Transmembranehelix	24.086	20.9904	23.6477	23.6498	23.5103	23.366	23.7482	20.5815	23.2574	23.3049	23.9237	23.8097	21.319	22.2591	21.9764	21.8844	21.4353	21.9495	+	1.31005	0.00819632			0.0541703	0.80141	-0.104125	-0.132118	+	RSV-KIAR8_RSV	1.44436	0.00985306
O75821	O75821	Eukaryotic translation initiation factor 3 subunit G	EIF3G	6	6	6	28.1	28.1	28.1	35.611	0	167.88	212	biological regulation;biosynthetic process;cellular biosynthetic process;cellular component assembly;cellular component assembly at cellular level;cellular component organization;cellular component organization at cellular level;cellular component organization or biogenesis;cellular component organization or biogenesis at cellular level;cellular macromolecular complex assembly;cellular macromolec…	cell part;cytoplasm;cytoplasmic part;cytosol;eukaryotic 43S preinitiation complex;eukaryotic 48S preinitiation complex;eukaryotic translation initiation factor 3 complex;intracellular part;macromolecular complex;perinuclear region of cytoplasm;protein complex;ribonucleoprotein complex;translation preinitiation complex	binding;nucleic acid binding;nucleotide binding;RNA binding;translation factor activity, nucleic acid binding;translation initiation factor activity	RNA transport	3D-structure;Completeproteome;Cytoplasm;Directproteinsequencing;Initiationfactor;Nucleus;Phosphoprotein;Proteinbiosynthesis;Referenceproteome;RNA-binding	25.6878	25.0618	25.0898	25.16	24.3812	24.6298	26.2018	26.6779	26.3699	26.4464	26.4299	26.116	26.2564	26.3222	26.3146	26.732	26.3249	26.4307	+	6.12518	1.7094e-05	+	RSV_Ctrl	4.31481	9.6e-05	1.37191	4.53866			0.0788328	0.841143
O75822	O75822	Eukaryotic translation initiation factor 3 subunit J	EIF3J	5	5	5	23.6	23.6	23.6	29.062	0	20.713	124	biological regulation;biosynthetic process;cellular biosynthetic process;cellular component assembly;cellular component assembly at cellular level;cellular component organization;cellular component organization at cellular level;cellular component organization or biogenesis;cellular component organization or biogenesis at cellular level;cellular macromolecular complex assembly;cellular macromolec…	cell part;cytoplasmic part;cytosol;eukaryotic 43S preinitiation complex;eukaryotic 48S preinitiation complex;eukaryotic translation initiation factor 3 complex;intracellular part;macromolecular complex;protein complex;ribonucleoprotein complex;translation preinitiation complex	binding;nucleic acid binding;RNA binding;translation factor activity, nucleic acid binding;translation initiation factor activity	RNA transport	3D-structure;Acetylation;Alternativesplicing;Coiledcoil;Completeproteome;Cytoplasm;Directproteinsequencing;Initiationfactor;Phosphoprotein;Polymorphism;Proteinbiosynthesis;Referenceproteome	25.4668	22.1914	24.9942	24.7924	24.7446	23.226	25.9322	26.2721	26.1878	26.0831	26.1257	25.9793	25.642	24.4993	24.675	24.6757	25.3563	24.7767	+	2.54124	0.000313972	+	RSV_Ctrl	2.32684	0.000764151	1.8608	3.02849	+	RSV-KIAR8_RSV	3.89742	0.000528302
O75874	O75874	Isocitrate dehydrogenase [NADP] cytoplasmic	IDH1	9	9	9	27.8	27.8	27.8	46.659	0	64.368	252	2-oxoglutarate metabolic process;acetyl-CoA catabolic process;acetyl-CoA metabolic process;amine metabolic process;anatomical structure development;carbohydrate metabolic process;carboxylic acid metabolic process;catabolic process;cellular aldehyde metabolic process;cellular amine metabolic process;cellular amino acid metabolic process;cellular carbohydrate metabolic process;cellular catabolic pr…	cell part;cytoplasm;cytoplasmic part;cytosol;extracellular membrane-bounded organelle;extracellular organelle;extracellular region part;extracellular vesicular exosome;intracellular membrane-bounded organelle;intracellular organelle;intracellular organelle lumen;intracellular organelle part;intracellular part;membrane-bounded organelle;membrane-bounded vesicle;membrane-enclosed lumen;microbody;mi…	binding;catalytic activity;cation binding;coenzyme binding;cofactor binding;identical protein binding;ion binding;isocitrate dehydrogenase (NADP+) activity;isocitrate dehydrogenase activity;magnesium ion binding;metal ion binding;NAD binding;NADP binding;nucleotide binding;oxidoreductase activity;oxidoreductase activity, acting on CH-OH group of donors;oxidoreductase activity, acting on the CH-OH…	Carbon fixation pathways in prokaryotes;Citrate cycle (TCA cycle);Glutathione metabolism;Peroxisome	3D-structure;Acetylation;Completeproteome;Cytoplasm;Directproteinsequencing;Glyoxylatebypass;Magnesium;Manganese;Metal-binding;NADP;Oxidoreductase;Peroxisome;Phosphoprotein;Polymorphism;Referenceproteome;Tricarboxylicacidcycle	25.6654	26.4082	26.0576	25.8246	26.1496	26.3743	25.6217	25.9079	26.9787	26.2862	25.9521	25.4234	26.4076	27.0103	26.1411	26.3362	26.5024	26.8849	+	1.07086	0.0158407			0.0736718	0.783165	-0.0516052	-0.14517	+	RSV-KIAR8_RSV	1.11251	0.0492133
O75882	O75882	Attractin	ATRN	11	11	11	9.3	9.3	9.3	158.54	0	91.282	111	anatomical structure development;axon ensheathment;biological regulation;cellular process;cerebellum development;defense response;developmental process;ensheathment of neurons;inflammatory response;myelination;pigmentation;regulation of biological process;regulation of growth;regulation of multicellular organism growth;regulation of multicellular organismal process;response to chemical stimulus;r…	cell part;cytoplasm;extracellular membrane-bounded organelle;extracellular organelle;extracellular region part;extracellular space;extracellular vesicular exosome;integral to membrane;integral to plasma membrane;intracellular part;intrinsic to membrane;intrinsic to plasma membrane;membrane;membrane part;membrane-bounded organelle;membrane-bounded vesicle;organelle;plasma membrane;plasma membrane …	binding;carbohydrate binding;receptor activity		Alternativesplicing;Cellmembrane;Completeproteome;Directproteinsequencing;Disulfidebond;EGF-likedomain;Glycoprotein;Inflammatoryresponse;Kelchrepeat;LamininEGF-likedomain;Lectin;Membrane;Polymorphism;Receptor;Referenceproteome;Repeat;Secreted;Signal;Transmembrane;Transmembranehelix	25.1127	25.6955	25.6796	26.0036	26.0008	25.1932	24.0957	25.1656	24.5349	24.1104	24.5283	24.1723	23.1593	23.0993	22.9149	24.3518	22.2641	21.3877	+	4.91925	1.15607e-05	+	RSV_Ctrl	3.35636	0.000274286	-1.17968	-3.57826	+	RSV-KIAR8_RSV	2.30946	0.00181155
O75937	O75937	DnaJ homolog subfamily C member 8	DNAJC8	5	5	5	13.8	13.8	13.8	29.841	0	13.034	17	cellular macromolecule metabolic process;cellular metabolic process;cellular nitrogen compound metabolic process;cellular process;gene expression;macromolecule metabolic process;metabolic process;mRNA metabolic process;mRNA processing;nitrogen compound metabolic process;nuclear mRNA splicing, via spliceosome;nucleic acid metabolic process;nucleobase-containing compound metabolic process;primary m…	cell part;intracellular organelle part;intracellular part;nuclear part;nucleoplasm;organelle part			Acetylation;Chaperone;Completeproteome;Phosphoprotein;Referenceproteome	24.2751	23.5877	23.5221	20.9713	23.3744	20.3093	20.5713	23.6309	23.4282	23.5206	23.3877	23.6805	21.6994	21.9867	22.5162	22.0911	21.7266	20.1805		0.706238	0.0517701			0.174322	0.485546	0.363218	0.392351	+	RSV-KIAR8_RSV	1.31846	0.0130641
O75940	O75940	Survival of motor neuron-related-splicing factor 30	SMNDC1	2	2	2	16	16	16	26.711	0	4.7284	3	apoptosis;cell death;cellular component assembly;cellular component assembly at cellular level;cellular component organization;cellular component organization at cellular level;cellular component organization or biogenesis;cellular component organization or biogenesis at cellular level;cellular macromolecular complex assembly;cellular macromolecular complex subunit organization;cellular macromole…	Cajal body;cell part;cytoplasm;cytoskeleton;intermediate filament cytoskeleton;intracellular membrane-bounded organelle;intracellular non-membrane-bounded organelle;intracellular organelle;intracellular organelle part;intracellular part;macromolecular complex;membrane-bounded organelle;non-membrane-bounded organelle;nuclear body;nuclear part;nuclear speck;nucleoplasm;nucleoplasm part;nucleus;orga…		Spliceosome	3D-structure;Acetylation;Apoptosis;Completeproteome;Directproteinsequencing;mRNAprocessing;mRNAsplicing;Nucleus;Phosphoprotein;Referenceproteome;Spliceosome	21.6625	20.3957	21.8065	20.4743	22.2472	19.4885	22.022	19.9796	21.0479	21.4424	22.3034	21.7476	22.9261	22.8733	23.0111	22.8222	23.0471	22.8773	+	2.77245	0.000177924			-4.34294e-08	1	0	0	+	RSV-KIAR8_RSV	2.8729	0.000712727
O76003	O76003	Glutaredoxin-3	GLRX3	4	4	4	15.8	15.8	15.8	37.432	0	8.1648	125	biological regulation;cell redox homeostasis;cellular homeostasis;cellular process;homeostatic process;negative regulation of biological process;negative regulation of cardiac muscle hypertrophy;negative regulation of multicellular organismal process;negative regulation of muscle hypertrophy;regulation of biological process;regulation of biological quality;regulation of cardiac muscle hypertrophy…	cell cortex;cell part;contractile fiber part;cytoplasmic part;extracellular membrane-bounded organelle;extracellular organelle;extracellular region part;extracellular vesicular exosome;intracellular part;membrane-bounded organelle;membrane-bounded vesicle;organelle;organelle part;vesicle;Z disc	binding;catalytic activity;cation binding;disulfide oxidoreductase activity;electron carrier activity;ion binding;iron-sulfur cluster binding;metal cluster binding;metal ion binding;oxidoreductase activity;oxidoreductase activity, acting on a sulfur group of donors;protein disulfide oxidoreductase activity		3D-structure;Acetylation;Completeproteome;Cytoplasm;Directproteinsequencing;Iron;Iron-sulfur;Metal-binding;Polymorphism;Referenceproteome;Repeat	25.4337	25.1868	24.4075	25.6979	24.7268	23.403	26.0909	26.8571	26.3093	25.7938	25.9583	26.0613	26.273	25.1731	25.5233	26.3614	26.068	25.7037	+	2.52461	0.000325	+	RSV_Ctrl	2.36855	0.000927928	1.36915	2.89745			0.684785	0.155174
O76054	O76054	SEC14-like protein 2	SEC14L2	4	4	4	13.6	13.6	13.6	46.145	0	5.8175	39	biological regulation;biosynthetic process;cellular biosynthetic process;cellular macromolecule biosynthetic process;cellular macromolecule metabolic process;cellular metabolic process;cellular nitrogen compound metabolic process;cellular process;macromolecule biosynthetic process;macromolecule metabolic process;metabolic process;nitrogen compound metabolic process;nucleic acid metabolic process;…	cell part;cytoplasm;extracellular membrane-bounded organelle;extracellular organelle;extracellular region part;extracellular vesicular exosome;integral to membrane;intracellular membrane-bounded organelle;intracellular organelle;intracellular part;intrinsic to membrane;membrane part;membrane-bounded organelle;membrane-bounded vesicle;nucleus;organelle;vesicle	binding;lipid binding;phospholipid binding;transporter activity;vitamin binding;vitamin E binding		3D-structure;Activator;Alternativesplicing;Completeproteome;Cytoplasm;Lipid-binding;Nucleus;Polymorphism;Referenceproteome;Transcription;Transcriptionregulation;Transport	24.9681	23.0959	22.9529	23.2334	24.1185	23.0428	24.0498	23.7508	24.0383	20.8946	23.7859	24.0749	23.9821	23.8565	23.8846	22.791	24.1268	23.9528		0.0882521	0.5467			0.082394	0.719288	-0.136194	-0.192436			0.254338	0.397479
O76061	O76061	Stanniocalcin-2	STC2	4	4	4	20.5	20.5	20.5	33.248	0	117.27	332	anatomical structure development;biological regulation;calcium ion homeostasis;cation homeostasis;cellular calcium ion homeostasis;cellular cation homeostasis;cellular chemical homeostasis;cellular divalent inorganic cation homeostasis;cellular homeostasis;cellular ion homeostasis;cellular metal ion homeostasis;cellular process;cellular response to chemical stimulus;cellular response to hypoxia;c…	cell part;cytoplasmic part;endoplasmic reticulum;extracellular region part;extracellular space;Golgi apparatus;intracellular membrane-bounded organelle;intracellular organelle;intracellular part;membrane-bounded organelle;organelle;perinuclear region of cytoplasm	binding;cation binding;enzyme binding;heme binding;identical protein binding;ion binding;iron ion binding;metal ion binding;protein binding;protein dimerization activity;protein homodimerization activity;tetrapyrrole binding;transition metal ion binding		Completeproteome;Disulfidebond;Glycoprotein;Hormone;Referenceproteome;Secreted;Signal	23.259	25.0415	24.1928	24.6184	23.7303	25.5685	25.0524	25.3517	26.5226	25.3999	25.6973	24.8004	24.4157	25.0698	23.7743	24.1395	24.8962	24.6049	+	1.62372	0.00354271	+	RSV_Ctrl	1.51369	0.00765042	1.06897	2.03607	+	RSV-KIAR8_RSV	1.98236	0.00476777
O76070	O76070	Gamma-synuclein	SNCG	4	4	4	34.6	34.6	34.6	13.331	0	7.9411	44	adult behavior;adult locomotory behavior;aggressive behavior;behavior;behavioral interaction between organisms;biological regulation;cell communication;cell-cell signaling;cellular component organization;cellular component organization or biogenesis;cellular process;cellular response to abiotic stimulus;cellular response to chemical stimulus;cellular response to hydrostatic pressure;cellular resp…	axon part;axon terminus;cell body;cell part;cell projection part;cytoplasm;cytoplasmic part;cytoskeletal part;extracellular membrane-bounded organelle;extracellular organelle;extracellular region part;extracellular vesicular exosome;intracellular non-membrane-bounded organelle;intracellular organelle;intracellular organelle part;intracellular part;membrane;membrane-bounded organelle;membrane-boun…			Completeproteome;Cytoplasm;Cytoskeleton;Phosphoprotein;Polymorphism;Referenceproteome;Repeat	21.5953	23.3138	22.3132	23.1337	23.063	23.7579	23.8249	23.5414	23.9473	23.6372	23.4361	23.5613	22.877	23.1443	23.4925	23.5072	23.9272	23.659	+	1.35641	0.00724876	+	RSV_Ctrl	1.45097	0.0121447	0.795208	1.8617			0.654804	0.210291
O94886	O94886	CSC1-like protein 1	TMEM63A	1	1	1	1.5	1.5	1.5	92.125	0.0035613	1.8825	22	establishment of localization;ion transport;transport	cell part;cytoplasmic part;extracellular membrane-bounded organelle;extracellular organelle;extracellular region part;extracellular vesicular exosome;integral to membrane;intracellular organelle part;intracellular part;intrinsic to membrane;lysosomal membrane;membrane;membrane part;membrane-bounded organelle;membrane-bounded vesicle;organelle;organelle membrane;organelle part;vacuolar membrane;va…	binding;nucleotide binding		Calcium;Completeproteome;Ionchannel;Iontransport;Lysosome;Membrane;Polymorphism;Referenceproteome;Transmembrane;Transmembranehelix;Transport	21.0967	22.9408	21.1608	21.2093	21.1436	20.8079	20.6489	24.686	20.2926	21.4234	20.8217	25.0007	22.0939	22.0273	21.0906	21.7647	22.1272	22.1303		0.208303	0.306582			0.362782	0.227512	0.752367	0.735827			0.117299	0.628219
O94907;Q9UBU2	O94907	Dickkopf-related protein 1	DKK1	4	4	4	16.5	16.5	16.5	28.671	0	37.817	79	anatomical structure development;anatomical structure formation involved in morphogenesis;anatomical structure morphogenesis;appendage morphogenesis;biological regulation;cell morphogenesis;cell morphogenesis involved in differentiation;cell surface receptor linked signaling pathway;cellular component morphogenesis;cellular component organization;cellular component organization or biogenesis;cell…	cell part;cytoplasmic part;early endosome membrane;endosomal part;endosome membrane;extracellular region;extracellular region part;extracellular space;intracellular organelle part;intracellular part;membrane;organelle membrane;organelle part;plasma membrane	binding;growth factor activity;lipoprotein particle receptor binding;low-density lipoprotein particle receptor binding;molecular transducer activity;protein binding;receptor antagonist activity;receptor binding;receptor inhibitor activity;receptor regulator activity;signal transducer activity	Wnt signaling pathway	3D-structure;Completeproteome;Developmentalprotein;Directproteinsequencing;Disulfidebond;Glycoprotein;Polymorphism;Referenceproteome;Secreted;Signal;Wntsignalingpathway	24.0665	24.4526	24.8883	23.9141	24.0483	23.8844	22.9656	23.6556	23.4772	22.9785	23.1621	23.2443	23.1621	23.621	23.0552	23.3149	22.9172	22.8398	+	4.22117	9.54654e-06	+	RSV_Ctrl	3.23071	0.000553846	-0.961835	-3.26338			0.245223	0.532154
O94973	O94973	AP-2 complex subunit alpha-2	AP2A2	2	2	2	3.2	3.2	3.2	103.96	0	6.1951	12	antigen processing and presentation;antigen processing and presentation of exogenous antigen;antigen processing and presentation of exogenous peptide antigen;antigen processing and presentation of exogenous peptide antigen via MHC class II;antigen processing and presentation of peptide antigen;antigen processing and presentation of peptide antigen via MHC class II;antigen processing and presentat…	AP-2 adaptor complex;AP-type membrane coat adaptor complex;cell part;clathrin adaptor complex;clathrin coated vesicle membrane;clathrin-coated endocytic vesicle membrane;coated vesicle membrane;cytoplasmic membrane-bounded vesicle;cytoplasmic part;cytoplasmic vesicle;cytoplasmic vesicle membrane;cytoplasmic vesicle part;cytosol;endocytic vesicle membrane;intracellular membrane-bounded organelle;i…	binding;enzyme binding;kinase binding;lipid binding;protein binding;protein kinase binding;protein transporter activity;substrate-specific transporter activity;transporter activity	Endocrine and other factor-regulated calcium reabsorption;Endocytosis;Huntington's disease	Alternativesplicing;Cellmembrane;Coatedpit;Completeproteome;Endocytosis;Lipid-binding;Membrane;Phosphoprotein;Proteintransport;Referenceproteome;Transport	21.5132	21.7374	21.0645	20.7096	21.0664	21.8464	23.2996	22.1589	23.377	22.5326	22.5322	23.4646	22.3094	21.8516	20.5511	22.1196	21.9815	21.9958	+	3.26551	2.95203e-05	+	RSV_Ctrl	3.53645	0.000161074	1.57123	4.03287	+	RSV-KIAR8_RSV	2.01486	0.00420588
O94985	O94985	Calsyntenin-1;Soluble Alc-alpha;CTF1-alpha	CLSTN1	16	16	16	22	22	22	109.79	0	174.79	494	biological adhesion;cell adhesion;cell-cell adhesion;cellular process;homophilic cell adhesion	cell junction;cell part;cell projection;cytoplasmic part;endoplasmic reticulum membrane;endoplasmic reticulum part;extracellular membrane-bounded organelle;extracellular organelle;extracellular region part;extracellular vesicular exosome;Golgi apparatus part;Golgi membrane;integral to membrane;intracellular membrane-bounded organelle;intracellular organelle;intracellular organelle part;intracellu…	beta-amyloid binding;binding;calcium ion binding;cation binding;cytoskeletal protein binding;ion binding;kinesin binding;metal ion binding;protein binding;X11-like protein binding		Alternativesplicing;Calcium;Celladhesion;Celljunction;Cellmembrane;Cellprojection;Completeproteome;Directproteinsequencing;Endoplasmicreticulum;Glycoprotein;Golgiapparatus;Membrane;Nucleus;Polymorphism;Postsynapticcellmembrane;Referenceproteome;Repeat;Signal;Synapse;Transmembrane;Transmembranehelix	29.5983	29.132	29.2363	29.3227	29.2321	29.5287	28.8412	28.9058	28.6674	28.6956	28.7641	28.7845	27.2608	27.1269	27.2841	27.6468	27.1715	27.149	+	11.648	0	+	RSV_Ctrl	4.31931	0.000708738	-0.565254	-3.08483	+	RSV-KIAR8_RSV	8.05381	0
O95084	O95084	Serine protease 23	PRSS23	3	3	3	9.9	9.9	9.9	43.001	0	10.983	140		cell part;extracellular membrane-bounded organelle;extracellular organelle;extracellular region part;extracellular vesicular exosome;intracellular membrane-bounded organelle;intracellular organelle;intracellular part;membrane-bounded organelle;membrane-bounded vesicle;nucleus;organelle;vesicle	catalytic activity;endopeptidase activity;hydrolase activity;peptidase activity;peptidase activity, acting on L-amino acid peptides;serine hydrolase activity;serine-type endopeptidase activity;serine-type peptidase activity		Alternativesplicing;Completeproteome;Disulfidebond;Glycoprotein;Hydrolase;Protease;Referenceproteome;Secreted;Serineprotease;Signal	25.8184	27.0909	26.8561	26.8918	26.8501	27.2386	24.3031	24.8181	24.121	24.3646	24.2479	25.1155	23.6182	25.322	24.1524	23.9522	24.6594	24.8245	+	6.09296	1.68776e-05	+	RSV_Ctrl	5.3379	0	-2.29596	-6.41174			0.0906654	0.741083
O95202	O95202	LETM1 and EF-hand domain-containing protein 1, mitochondrial	LETM1	2	2	2	3	3	3	83.353	0.00081633	2.7318	20	cellular component organization;cellular component organization at cellular level;cellular component organization or biogenesis;cellular component organization or biogenesis at cellular level;cellular membrane organization;cellular process;cristae formation;inner mitochondrial membrane organization;membrane organization;mitochondrial membrane organization;mitochondrion organization;organelle orga…	cell part;cytoplasmic part;integral to membrane;intracellular membrane-bounded organelle;intracellular organelle;intracellular organelle part;intracellular part;intrinsic to membrane;membrane;membrane part;membrane-bounded organelle;mitochondrial inner membrane;mitochondrial membrane;mitochondrial part;mitochondrion;organelle;organelle inner membrane;organelle membrane;organelle part	binding;calcium ion binding;cation binding;ion binding;metal ion binding		Acetylation;Alternativesplicing;Calcium;Coiledcoil;Completeproteome;Membrane;Metal-binding;Mitochondrion;Mitochondrioninnermembrane;Referenceproteome;Transitpeptide;Transmembrane;Transmembranehelix	23.977	23.3429	23.3919	23.3331	23.4674	23.2741	22.1357	20.6884	21.7321	21.0949	21.688	22.3251	21.97	22.2174	20.397	23.2045	23.026	23.0472	+	2.75669	0.000177049	+	RSV_Ctrl	4.29974	1.85185e-05	-1.85368	-4.95053			0.71288	0.0963826
O95218	O95218	Zinc finger Ran-binding domain-containing protein 2	ZRANB2	3	3	3	12.7	12.7	12.7	37.404	0	12.863	19	biological regulation;cellular macromolecule metabolic process;cellular metabolic process;cellular nitrogen compound metabolic process;cellular process;macromolecule metabolic process;metabolic process;mRNA metabolic process;mRNA processing;nitrogen compound metabolic process;nucleic acid metabolic process;nucleobase-containing compound metabolic process;primary metabolic process;regulation of bi…	cell part;intracellular membrane-bounded organelle;intracellular organelle;intracellular organelle part;intracellular part;membrane-bounded organelle;nuclear part;nucleoplasm;nucleus;organelle;organelle part	binding;cation binding;ion binding;metal ion binding;nucleic acid binding;nucleic acid binding transcription factor activity;RNA binding;sequence-specific DNA binding transcription factor activity;transition metal ion binding;zinc ion binding		3D-structure;Acetylation;Alternativesplicing;Completeproteome;Metal-binding;mRNAprocessing;mRNAsplicing;Nucleus;Phosphoprotein;Polymorphism;Referenceproteome;Repeat;RNA-binding;Zinc;Zinc-finger	21.6872	21.0752	20.6928	19.906	22.0752	20.0093	23.7857	23.9915	23.7086	23.7781	23.6698	23.4464	21.3589	21.1603	21.1821	21.5462	21.7754	21.1961	+	6.5049	0	+	RSV_Ctrl	4.79228	2.66667e-05	2.82241	6.0596	+	RSV-KIAR8_RSV	8.44864	0
O95336	O95336	6-phosphogluconolactonase	PGLS	3	3	3	16.3	16.3	16.3	27.547	0	14.323	105	alcohol catabolic process;alcohol metabolic process;carbohydrate catabolic process;carbohydrate metabolic process;catabolic process;cellular carbohydrate catabolic process;cellular carbohydrate metabolic process;cellular metabolic process;cellular nitrogen compound metabolic process;cellular process;coenzyme metabolic process;cofactor metabolic process;glucose catabolic process;glucose metabolic …	cell part;cytoplasmic part;cytosol;extracellular membrane-bounded organelle;extracellular organelle;extracellular region part;extracellular vesicular exosome;intracellular part;membrane-bounded organelle;membrane-bounded vesicle;organelle;vesicle	6-phosphogluconolactonase activity;binding;carbohydrate binding;carboxylic ester hydrolase activity;catalytic activity;hydrolase activity;hydrolase activity, acting on ester bonds;monosaccharide binding;sugar binding	Pentose phosphate pathway	Acetylation;Completeproteome;Cytoplasm;Directproteinsequencing;Hydrolase;Phosphoprotein;Referenceproteome	25.4303	24.9636	24.8903	25.1308	25.4462	24.1541	25.008	25.9823	25.3061	25.2643	25.5185	25.6103	26.1647	26.2129	25.8396	22.4688	26.5199	26.4231		0.265921	0.240307			1.0447	0.0509479	0.445679	1.31991			0.0892294	0.710309
O95373	O95373	Importin-7	IPO7	2	2	2	2.7	2.7	2.7	119.52	0	6.863	26	biological regulation;cellular process;cellular response to stimulus;defense response;establishment of localization;establishment of localization in cell;establishment of protein localization;immune response;immune system process;innate immune response;intracellular protein transport;intracellular transport;nuclear import;nuclear transport;nucleocytoplasmic transport;protein import;protein import…	cell part;cytoplasm;intracellular organelle part;intracellular part;macromolecular complex;membrane;membrane part;nuclear part;nuclear pore;nucleoplasm;organelle part;pore complex;protein complex	binding;enzyme binding;enzyme regulator activity;GTPase binding;GTPase regulator activity;nucleoside-triphosphatase regulator activity;protein binding;Ran GTPase binding;Ras GTPase binding;small GTPase binding;transporter activity		Acetylation;Completeproteome;Cytoplasm;Directproteinsequencing;Host-virusinteraction;Nucleus;Phosphoprotein;Polymorphism;Proteintransport;Referenceproteome;Transport	21.9724	22.4362	19.9796	21.0926	21.3687	22.2557	21.7721	22.1611	22.3134	21.0106	22.4921	21.5434	21.6076	23.7476	22.8352	23.2842	22.987	23.1085	+	1.87444	0.00185379			0.374797	0.258418	0.364592	0.681034	+	RSV-KIAR8_RSV	1.74607	0.00650334
O95394	O95394	Phosphoacetylglucosamine mutase	PGM3	2	2	2	5.4	5.4	5.4	59.851	0.00083612	2.9529	19	alcohol biosynthetic process;alcohol metabolic process;amino sugar biosynthetic process;amino sugar metabolic process;anatomical structure development;biosynthetic process;carbohydrate biosynthetic process;carbohydrate metabolic process;cellular biosynthetic process;cellular carbohydrate biosynthetic process;cellular carbohydrate metabolic process;cellular macromolecule metabolic process;cellular…	cell part;cytoplasmic part;cytosol;intracellular part	binding;catalytic activity;cation binding;intramolecular transferase activity;intramolecular transferase activity, phosphotransferases;ion binding;isomerase activity;magnesium ion binding;metal ion binding;phosphoacetylglucosamine mutase activity;phosphoglucomutase activity	Amino sugar and nucleotide sugar metabolism	Acetylation;Alternativesplicing;Carbohydratemetabolism;Completeproteome;Diseasemutation;Isomerase;Magnesium;Metal-binding;Phosphoprotein;Polymorphism;Referenceproteome	20.8019	20.7029	21.6825	21.5507	20.5209	21.88	20.6072	21.665	20.4438	20.8957	21.8678	21.3729	22.1245	21.6744	21.9515	21.0862	21.7784	22.1669	+	1.05966	0.0163547			0.0508265	0.834181	-0.0477568	-0.10972	+	RSV-KIAR8_RSV	1.33887	0.0244591
O95433	O95433	Activator of 90 kDa heat shock protein ATPase homolog 1	AHSA1	3	3	3	9.2	9.2	9.2	38.274	0	8.7939	36	biological regulation;positive regulation of ATPase activity;positive regulation of catalytic activity;positive regulation of hydrolase activity;positive regulation of molecular function;regulation of ATPase activity;regulation of biological process;regulation of catabolic process;regulation of catalytic activity;regulation of cellular catabolic process;regulation of cellular metabolic process;re…	cell part;cytoplasm;cytoplasmic part;cytosol;endoplasmic reticulum;extracellular membrane-bounded organelle;extracellular organelle;extracellular region part;extracellular vesicular exosome;intracellular membrane-bounded organelle;intracellular organelle;intracellular part;membrane-bounded organelle;membrane-bounded vesicle;organelle;vesicle	ATPase activator activity;ATPase regulator activity;binding;chaperone binding;enzyme activator activity;enzyme regulator activity;nucleoside-triphosphatase regulator activity;protein binding		3D-structure;Acetylation;Alternativesplicing;Chaperone;Completeproteome;Cytoplasm;Endoplasmicreticulum;Phosphoprotein;Referenceproteome;Stressresponse	24.2013	21.2629	21.5862	20.8654	21.0646	22.3359	22.2431	20.5458	21.9825	22.1635	22.9169	22.8314	22.1007	21.9403	20.0582	21.5793	21.7532	23.021		0.0843191	0.558119			0.142946	0.559906	0.22783	0.317855			0.304191	0.343643
O95633	O95633	Follistatin-related protein 3	FSTL3	4	4	4	19.8	19.8	19.8	27.663	0	105.65	82	adrenal gland development;anatomical structure development;biological regulation;biosynthetic process;cell differentiation;cellular biosynthetic process;cellular developmental process;cellular macromolecule biosynthetic process;cellular macromolecule metabolic process;cellular metabolic process;cellular nitrogen compound metabolic process;cellular process;cellular response to chemical stimulus;ce…	cell part;cell projection part;cytoplasmic membrane-bounded vesicle;cytoplasmic part;cytoplasmic vesicle;extracellular region;extracellular region part;extracellular space;Golgi apparatus;intracellular membrane-bounded organelle;intracellular organelle;intracellular organelle part;intracellular part;membrane-bounded organelle;membrane-bounded vesicle;neuron projection terminus;nuclear part;nucleo…	activin binding;binding;fibronectin binding;protein binding;protein complex binding		3D-structure;Alternativeinitiation;Chromosomalrearrangement;Completeproteome;Directproteinsequencing;Disulfidebond;Glycoprotein;Nucleus;Osteogenesis;Proto-oncogene;Referenceproteome;Repeat;Secreted;Signal;Transcription;Transcriptionregulation	23.66	24.5631	23.8271	24.2364	23.8351	24.2344	25.97	26.2065	26.1072	26.3408	26.1906	25.8305	25.7929	25.3486	24.9407	21.3189	25.5794	22.6484	+	2.01877	0.00116384	+	RSV_Ctrl	6.85851	0	2.04825	7.94751	+	RSV-KIAR8_RSV	1.44913	0.00755839
O95817	O95817	BAG family molecular chaperone regulator 3	BAG3	13	13	13	37.4	37.4	37.4	61.594	0	124.09	254	anatomical structure development;biological regulation;brain development;cellular macromolecule metabolic process;cellular metabolic process;cellular process;cellular protein metabolic process;cellular response to abiotic stimulus;cellular response to external stimulus;cellular response to heat;cellular response to mechanical stimulus;cellular response to stimulus;cellular response to stress;deve…	cell part;cell projection;contractile fiber part;cytoplasm;cytoplasmic part;cytosol;intracellular part;membrane;neuron projection;organelle part;plasma membrane;Z disc			Acetylation;Apoptosis;Cardiomyopathy;Chaperone;Completeproteome;Diseasemutation;Myofibrillarmyopathy;Phosphoprotein;Polymorphism;Referenceproteome;Repeat	25.1237	25.9186	25.9977	26.5331	26.0396	25.797	26.7718	25.95	26.031	25.784	25.9921	26.1163	27.393	26.8801	27.287	27.3582	27.5019	27.0389	+	4.73337	1.10803e-05			0.39986	0.299528	0.205917	0.61774	+	RSV-KIAR8_RSV	4.25758	0.000414508
O95819	O95819	Mitogen-activated protein kinase kinase kinase kinase 4	MAP4K4	2	2	2	3.7	3.7	3.7	142.1	0	216.06	20	activation of protein kinase activity;anatomical structure morphogenesis;biological regulation;cell part morphogenesis;cell projection morphogenesis;cell projection organization;cellular component morphogenesis;cellular component organization;cellular component organization at cellular level;cellular component organization or biogenesis;cellular component organization or biogenesis at cellular le…	cell part;cytoplasm;intracellular part	adenyl nucleotide binding;adenyl ribonucleotide binding;ATP binding;binding;catalytic activity;creatine kinase activity;kinase activity;nucleotide binding;phosphotransferase activity, alcohol group as acceptor;phosphotransferase activity, nitrogenous group as acceptor;protein kinase activity;protein serine/threonine kinase activity;purine nucleotide binding;purine ribonucleoside triphosphate bind…	MAPK signaling pathway	3D-structure;Acetylation;Alternativesplicing;ATP-binding;Completeproteome;Cytoplasm;Kinase;Nucleotide-binding;Phosphoprotein;Polymorphism;Referenceproteome;Serine/threonine-proteinkinase;Transferase	20.2057	20.8421	20.816	21.3679	20.7979	20.4218	21.4	22.4108	21.0446	21.2487	20.8208	22.4366	23.8715	23.4625	22.5567	22.535	21.7512	22.5883	+	3.68913	2.46407e-05	+	RSV_Ctrl	1.49873	0.0107722	0.818342	1.91207	+	RSV-KIAR8_RSV	1.82948	0.00489835
O95861	O95861	3(2),5-bisphosphate nucleotidase 1	BPNT1	2	2	2	12.7	12.7	12.7	33.392	0	4.4184	7	3'-phosphoadenosine 5'-phosphosulfate metabolic process;anatomical structure development;cellular lipid metabolic process;cellular metabolic process;cellular nitrogen compound metabolic process;cellular process;dephosphorylation;developmental process;glycerolipid metabolic process;glycerophospholipid metabolic process;heterocycle metabolic process;lipid metabolic process;lipid modification;lipid …	cell part;cytoplasmic part;cytosol;extracellular membrane-bounded organelle;extracellular organelle;extracellular region part;extracellular vesicular exosome;intracellular part;membrane-bounded organelle;membrane-bounded vesicle;organelle;vesicle	3'(2'),5'-bisphosphate nucleotidase activity;binding;catalytic activity;cation binding;hydrolase activity;hydrolase activity, acting on ester bonds;inositol bisphosphate phosphatase activity;inositol or phosphatidylinositol phosphatase activity;inositol phosphate phosphatase activity;inositol-1,4-bisphosphate 1-phosphatase activity;ion binding;magnesium ion binding;metal ion binding;nucleotidase …	Sulfur metabolism	3D-structure;Acetylation;Alternativesplicing;Completeproteome;Hydrolase;Lithium;Magnesium;Metal-binding;Phosphoprotein;Referenceproteome	22.659	22.3486	23.0839	21.4527	22.357	21.122	21.7278	22.4754	22.2354	21.103	21.5447	21.0242	21.8136	23.1143	21.1577	22.2445	20.9343	22.1496		0.289792	0.218896			0.624246	0.120625	-0.485421	-0.998033			0.220633	0.468441
O95994;Q8TD06	O95994;Q8TD06	Anterior gradient protein 2 homolog;Anterior gradient protein 3 homolog	AGR2;AGR3	2	2	2	16	16	16	19.979	0	3.5555	17	biological regulation;body fluid secretion;cell differentiation;cellular developmental process;cellular process;developmental process;epithelial cell differentiation;establishment of localization;lung cell differentiation;lung epithelial cell differentiation;lung goblet cell differentiation;mucus secretion;multicellular organismal process;regulation of biological quality;regulation of body fluid …	cell part;cytoplasmic part;endoplasmic reticulum;extracellular region;intracellular membrane-bounded organelle;intracellular organelle;intracellular part;membrane-bounded organelle;mitochondrion;organelle	binding;dystroglycan binding;glycoprotein binding;protein binding		3D-structure;Completeproteome;Directproteinsequencing;Disulfidebond;Endoplasmicreticulum;Proto-oncogene;Referenceproteome;Secreted;Signal	22.3006	21.5021	23.3437	23.0368	22.7577	22.8528	19.6749	20.8873	20.5267	21.0596	21.0387	22.1394	22.7014	22.5856	21.8151	20.5285	21.5912	21.1092	+	2.30585	0.000565476	+	RSV_Ctrl	2.69254	0.0005	-1.74456	-3.34233	+	RSV-KIAR8_RSV	0.961741	0.0467072
O96019;O94805	O96019	Actin-like protein 6A	ACTL6A	3	3	3	12.1	12.1	12.1	47.46	0	4.3225	13	anatomical structure development;ATP-dependent chromatin remodeling;biological regulation;biosynthetic process;cellular biosynthetic process;cellular component organization;cellular component organization at cellular level;cellular component organization or biogenesis;cellular component organization or biogenesis at cellular level;cellular macromolecule biosynthetic process;cellular macromolecule…	cell part;chromatin;chromatin remodeling complex;chromosomal part;DNA helicase complex;H4/H2A histone acetyltransferase complex;histone acetyltransferase complex;Ino80 complex;intracellular membrane-bounded organelle;intracellular non-membrane-bounded organelle;intracellular organelle;intracellular organelle part;intracellular part;macromolecular complex;membrane;membrane-bounded organelle;nBAF c…	binding;chromatin binding;protein binding transcription factor activity;structural constituent of cytoskeleton;structural molecule activity;transcription coactivator activity;transcription cofactor activity;transcription factor binding transcription factor activity		Acetylation;Activator;Alternativesplicing;Chromatinregulator;Completeproteome;Directproteinsequencing;DNAdamage;DNArecombination;DNArepair;Growthregulation;Neurogenesis;Nucleus;Phosphoprotein;Referenceproteome;Transcription;Transcriptionregulation	22.1389	22.6789	23.0513	23.1314	23.0169	22.2684	21.4604	21.3379	23.7877	23.6685	21.2392	21.5111	22.6599	21.611	21.7778	21.8269	20.6485	21.7161	+	0.843701	0.0332503			0.491943	0.162612	-0.546817	-0.874899			0.366541	0.276748
P00338;Q6ZMR3;P07864	P00338	L-lactate dehydrogenase A chain	LDHA	11	11	10	35.5	35.5	31.9	36.688	0	323.31	624	alcohol catabolic process;alcohol metabolic process;anatomical structure development;ATP biosynthetic process;ATP metabolic process;biosynthetic process;carbohydrate catabolic process;carbohydrate metabolic process;carboxylic acid biosynthetic process;carboxylic acid metabolic process;catabolic process;cell communication;cell motility;cellular biosynthetic process;cellular carbohydrate catabolic …	cell part;cell projection;cell projection part;cilium;cytoplasm;cytoplasmic part;cytosol;extracellular membrane-bounded organelle;extracellular organelle;extracellular region part;extracellular vesicular exosome;flagellar fibrous sheath;flagellum part;intracellular membrane-bounded organelle;intracellular organelle;intracellular organelle part;intracellular part;membrane;membrane-bounded organell…	catalytic activity;lactate dehydrogenase activity;L-lactate dehydrogenase activity;oxidoreductase activity;oxidoreductase activity, acting on CH-OH group of donors;oxidoreductase activity, acting on the CH-OH group of donors, NAD or NADP as acceptor	Cysteine and methionine metabolism;Glycolysis / Gluconeogenesis;Propanoate metabolism;Pyruvate metabolism	3D-structure;Acetylation;Alternativesplicing;Completeproteome;Cytoplasm;Directproteinsequencing;Diseasemutation;Glycogenstoragedisease;NAD;Oxidoreductase;Phosphoprotein;Polymorphism;Referenceproteome;Ublconjugation	29.7234	29.7369	29.7093	30.2415	29.6993	30.1096	28.7016	28.8828	29.1596	29.3477	29.2058	29.6711	28.8496	28.8303	28.0744	29.2182	29.2594	29.1213	+	3.18773	2.89855e-05	+	RSV_Ctrl	2.70242	0.00171663	-0.708555	-2.61662			0.578222	0.210813
P00367;P49448	P00367;P49448	Glutamate dehydrogenase 1, mitochondrial;Glutamate dehydrogenase 2, mitochondrial	GLUD1;GLUD2	4	4	4	11.1	11.1	11.1	61.397	0	8.2012	29	amine biosynthetic process;amine catabolic process;amine metabolic process;anatomical structure development;biological regulation;biosynthetic process;carboxylic acid biosynthetic process;carboxylic acid catabolic process;carboxylic acid metabolic process;catabolic process;cellular amine metabolic process;cellular amino acid biosynthetic process;cellular amino acid catabolic process;cellular amin…	cell part;cytoplasm;cytoplasmic part;intracellular membrane-bounded organelle;intracellular organelle;intracellular organelle lumen;intracellular organelle part;intracellular part;membrane-bounded organelle;membrane-enclosed lumen;mitochondrial matrix;mitochondrial part;mitochondrion;organelle;organelle lumen;organelle part	adenyl nucleotide binding;adenyl ribonucleotide binding;ADP binding;amine binding;amino acid binding;ATP binding;binding;carboxylic acid binding;catalytic activity;coenzyme binding;cofactor binding;glutamate dehydrogenase (NAD+) activity;glutamate dehydrogenase [NAD(P)+] activity;GTP binding;guanyl nucleotide binding;guanyl ribonucleotide binding;identical protein binding;leucine binding;NAD bind…	Alanine, aspartate and glutamate metabolism;Arginine and proline metabolism;D-Glutamine and D-glutamate metabolism;Nitrogen metabolism;Proximal tubule bicarbonate reclamation	3D-structure;Acetylation;ADP-ribosylation;Alternativesplicing;ATP-binding;Completeproteome;Directproteinsequencing;Diseasemutation;GTP-binding;Mitochondrion;NADP;Nucleotide-binding;Oxidoreductase;Phosphoprotein;Polymorphism;Referenceproteome;Transitpeptide	23.6287	23.184	23.5147	23.2348	23.6812	23.5731	23.8388	23.1619	21.7565	20.9928	21.4198	21.3779	23.9054	23.4402	23.8101	23.4768	23.9534	23.547	+	2.70402	0.000213938	+	RSV_Ctrl	1.81286	0.00287908	-1.37816	-2.40725	+	RSV-KIAR8_RSV	2.14835	0.00256818
P00390	P00390	Glutathione reductase, mitochondrial	GSR	9	9	9	27.8	27.8	27.8	56.256	0	24.731	123	amine metabolic process;biological regulation;biosynthetic process;carboxylic acid metabolic process;cell redox homeostasis;cellular amine metabolic process;cellular amino acid metabolic process;cellular biosynthetic process;cellular homeostasis;cellular ketone metabolic process;cellular macromolecule metabolic process;cellular metabolic process;cellular modified amino acid metabolic process;cell…	cell part;cytoplasmic part;cytosol;external side of plasma membrane;extracellular membrane-bounded organelle;extracellular organelle;extracellular region part;extracellular vesicular exosome;intracellular organelle lumen;intracellular organelle part;intracellular part;membrane part;membrane-bounded organelle;membrane-bounded vesicle;membrane-enclosed lumen;mitochondrial matrix;mitochondrial part;…	antioxidant activity;binding;catalytic activity;coenzyme binding;cofactor binding;disulfide oxidoreductase activity;electron carrier activity;flavin adenine dinucleotide binding;glutathione disulfide oxidoreductase activity;glutathione-disulfide reductase activity;NADP binding;nucleotide binding;oxidoreductase activity;oxidoreductase activity, acting on a sulfur group of donors;oxidoreductase act…	Glutathione metabolism	3D-structure;Acetylation;Alternativeinitiation;Alternativesplicing;Completeproteome;Cytoplasm;Directproteinsequencing;Disulfidebond;FAD;Flavoprotein;Mitochondrion;NADP;Oxidoreductase;Polymorphism;Redox-activecenter;Referenceproteome;Transitpeptide	24.9887	25.5351	25.5143	25.5983	25.6464	25.7953	24.9646	24.8088	24.7736	24.7752	24.8467	24.8772	25.435	25.4969	25.5664	25.8396	25.8791	25.4934	+	4.98155	1.19403e-05	+	RSV_Ctrl	3.74533	0.000704156	-0.672004	-3.10495	+	RSV-KIAR8_RSV	5.50685	0.000335079
P00441	P00441	Superoxide dismutase [Cu-Zn]	SOD1	10	10	10	89.6	89.6	89.6	15.936	0	165.4	549	activation of MAPK activity;aging;amine metabolic process;anatomical structure development;anatomical structure homeostasis;anterograde axon cargo transport;auditory receptor cell stereocilium organization;axon cargo transport;behavior;biological regulation;biosynthetic process;blood coagulation;carboxylic acid metabolic process;cation homeostasis;cell activation;cell aging;cell projection organi…	cell body;cell part;cell projection cytoplasm;cell projection part;cytoplasm;cytoplasmic membrane-bounded vesicle;cytoplasmic part;cytoplasmic vesicle;cytosol;dendrite cytoplasm;dense core granule;extracellular matrix;extracellular membrane-bounded organelle;extracellular organelle;extracellular region;extracellular region part;extracellular space;extracellular vesicular exosome;intracellular mem…	antioxidant activity;binding;catalytic activity;cation binding;chaperone binding;copper ion binding;enzyme binding;GTPase binding;identical protein binding;ion binding;metal ion binding;oxidoreductase activity;oxidoreductase activity, acting on superoxide radicals as acceptor;phosphatase binding;protein binding;protein dimerization activity;protein homodimerization activity;protein phosphatase 2B…	Amyotrophic lateral sclerosis (ALS);Huntington's disease;Peroxisome;Prion diseases	3D-structure;Acetylation;Amyotrophiclateralsclerosis;Antioxidant;Completeproteome;Copper;Cytoplasm;Directproteinsequencing;Diseasemutation;Disulfidebond;Lipoprotein;Metal-binding;Neurodegeneration;Nucleus;Oxidoreductase;Palmitate;Phosphoprotein;Referenceproteome;Ublconjugation;Zinc	28.0624	28.4892	28.7294	28.8743	28.7103	29.3215	27.6198	27.9163	27.7437	27.8908	27.7281	27.7261	27.5422	27.9652	27.6783	28.2203	27.8449	28.1909	+	3.89674	8.65801e-06	+	RSV_Ctrl	3.43483	0.000473684	-0.927044	-3.35638			0.546503	0.328561
P00491	P00491	Purine nucleoside phosphorylase	PNP	10	10	10	49.5	49.5	49.5	32.118	0	177.86	401	biological regulation;biosynthetic process;catabolic process;cellular aromatic compound metabolic process;cellular biosynthetic process;cellular catabolic process;cellular metabolic compound salvage;cellular metabolic process;cellular nitrogen compound biosynthetic process;cellular nitrogen compound catabolic process;cellular nitrogen compound metabolic process;cellular process;coenzyme biosynthe…	cell part;cytoplasm;cytoplasmic part;cytoskeleton;cytosol;extracellular membrane-bounded organelle;extracellular organelle;extracellular region part;extracellular vesicular exosome;intracellular;intracellular non-membrane-bounded organelle;intracellular organelle;intracellular part;membrane-bounded organelle;membrane-bounded vesicle;non-membrane-bounded organelle;organelle;vesicle	anion binding;binding;catalytic activity;drug binding;ion binding;nucleobase binding;nucleoside binding;phosphate ion binding;purine base binding;purine-nucleoside phosphorylase activity;transferase activity;transferase activity, transferring glycosyl groups;transferase activity, transferring pentosyl groups	Nicotinate and nicotinamide metabolism;Purine metabolism;Pyrimidine metabolism	3D-structure;Acetylation;Completeproteome;Cytoplasm;Cytoskeleton;Directproteinsequencing;Diseasemutation;Glycosyltransferase;Polymorphism;Referenceproteome;Transferase	27.3806	27.0658	27.1734	27.2735	27.4197	27.6068	25.6361	26.1535	25.6211	25.7212	25.4418	25.4773	27.0257	27.1227	27.2423	26.9637	27.0376	27.2602	+	9.29797	0	+	RSV_Ctrl	6.72642	0	-1.64478	-7.12683	+	RSV-KIAR8_RSV	6.65796	0
P00505	P00505	Aspartate aminotransferase, mitochondrial	GOT2	10	10	10	25.1	25.1	25.1	47.517	0	124.63	423	2-oxoglutarate metabolic process;4-hydroxyproline catabolic process;4-hydroxyproline metabolic process;alcohol biosynthetic process;alcohol metabolic process;amine biosynthetic process;amine catabolic process;amine metabolic process;aspartate biosynthetic process;aspartate catabolic process;aspartate family amino acid biosynthetic process;aspartate family amino acid catabolic process;aspartate fa…	cell part;cytoplasmic part;extracellular membrane-bounded organelle;extracellular organelle;extracellular region part;extracellular vesicular exosome;intracellular membrane-bounded organelle;intracellular organelle;intracellular organelle lumen;intracellular organelle part;intracellular part;membrane;membrane-bounded organelle;membrane-bounded vesicle;membrane-enclosed lumen;mitochondrial inner m…	binding;catalytic activity;cofactor binding;kynurenine-oxoglutarate transaminase activity;L-aspartate:2-oxoglutarate aminotransferase activity;L-phenylalanine aminotransferase activity;L-phenylalanine:2-oxoglutarate aminotransferase activity;pyridoxal phosphate binding;transaminase activity;transferase activity;transferase activity, transferring nitrogenous groups;vitamin B6 binding;vitamin bindi…	Alanine, aspartate and glutamate metabolism;Arginine and proline metabolism;Cysteine and methionine metabolism;Fat digestion and absorption;Phenylalanine metabolism;Phenylalanine, tyrosine and tryptophan biosynthesis;Tyrosine metabolism	Acetylation;Alternativesplicing;Aminotransferase;Cellmembrane;Completeproteome;Directproteinsequencing;Lipidtransport;Membrane;Mitochondrion;Nitration;Phosphoprotein;Polymorphism;Pyridoxalphosphate;Referenceproteome;Transferase;Transitpeptide;Transport	27.917	28.3427	28.5881	28.928	28.3726	28.1266	26.4942	25.9212	26.409	26.3478	25.0383	25.2917	26.5096	26.9825	27.3542	26.7796	26.3623	26.3698	+	6.1943	1.75439e-05	+	RSV_Ctrl	5.13817	0	-2.46214	-6.29046	+	RSV-KIAR8_RSV	1.65218	0.0101899
P00533	P00533	Epidermal growth factor receptor	EGFR	5	5	5	7	7	7	134.28	0	38.051	90	activation of phospholipase A2 activity;activation of phospholipase A2 activity by calcium-mediated signaling;activation of phospholipase C activity;alkanesulfonate metabolic process;anatomical structure development;anatomical structure morphogenesis;astrocyte activation;axon guidance;behavior;biological adhesion;biological regulation;biosynthetic process;calcium-mediated signaling;cation homeost…	adherens junction;anchoring junction;apical plasma membrane;basolateral plasma membrane;cell junction;cell part;cell surface;cell-substrate adherens junction;cell-substrate junction;cytoplasm;cytoplasmic membrane-bounded vesicle;cytoplasmic part;cytoplasmic vesicle;early endosome membrane;endocytic vesicle;endoplasmic reticulum membrane;endoplasmic reticulum part;endosomal part;endosome;endosome …	actin binding;actin filament binding;adenyl nucleotide binding;adenyl ribonucleotide binding;ATP binding;binding;catalytic activity;chromatin binding;cytoskeletal protein binding;DNA binding;double-stranded DNA binding;enzyme binding;epidermal growth factor-activated receptor activity;identical protein binding;kinase activity;MAP kinase kinase kinase activity;molecular transducer activity;nucleic…	Adherens junction;Bladder cancer;Calcium signaling pathway;Cytokine-cytokine receptor interaction;Dorso-ventral axis formation;Endocytosis;Endometrial cancer;Epithelial cell signaling in Helicobacter pylori infection;ErbB signaling pathway;Focal adhesion;Gap junction;Glioma;GnRH signaling pathway;Hepatitis C;MAPK signaling pathway;MAPK signaling pathway - fly;Melanoma;Non-small cell lung cancer;P…	3D-structure;Alternativesplicing;ATP-binding;Cellmembrane;Completeproteome;Developmentalprotein;Directproteinsequencing;Diseasemutation;Disulfidebond;Endoplasmicreticulum;Endosome;Glycoprotein;Golgiapparatus;Isopeptidebond;Kinase;Membrane;Methylation;Nucleotide-binding;Nucleus;Phosphoprotein;Polymorphism;Receptor;Referenceproteome;Repeat;Secreted;Signal;Transferase;Transmembrane;Transmembraneheli…	24.5246	24.2532	23.8187	23.8323	24.6648	23.9451	24.6468	25.3819	24.7582	25.2669	24.805	25.1332	25.1227	25.9048	25.5078	26.0748	25.6681	25.5647	+	5.165	1.27796e-05	+	RSV_Ctrl	2.7857	0.0011291	0.825537	2.81416	+	RSV-KIAR8_RSV	2.24463	0.00579775
P00558;P07205	P00558	Phosphoglycerate kinase 1	PGK1	19	19	19	58.3	58.3	58.3	44.614	0	323.31	887	alcohol biosynthetic process;alcohol catabolic process;alcohol metabolic process;biosynthetic process;carbohydrate biosynthetic process;carbohydrate catabolic process;carbohydrate metabolic process;catabolic process;cell differentiation;cell motility;cellular biosynthetic process;cellular carbohydrate biosynthetic process;cellular carbohydrate catabolic process;cellular carbohydrate metabolic pro…	cell part;cell projection part;cytoplasm;cytoplasmic part;cytosol;extracellular membrane-bounded organelle;extracellular organelle;extracellular region part;extracellular vesicular exosome;flagellar fibrous sheath;flagellum part;intracellular membrane-bounded organelle;intracellular organelle;intracellular organelle part;intracellular part;membrane;membrane part;membrane raft;membrane-bounded org…	adenyl nucleotide binding;adenyl ribonucleotide binding;ATP binding;binding;catalytic activity;kinase activity;nucleotide binding;phosphoglycerate kinase activity;phosphotransferase activity, carboxyl group as acceptor;purine nucleotide binding;purine ribonucleoside triphosphate binding;purine ribonucleotide binding;ribonucleotide binding;transferase activity;transferase activity, transferring ph…	Carbon fixation in photosynthetic organisms;Glycolysis / Gluconeogenesis	3D-structure;Acetylation;Alternativesplicing;ATP-binding;Completeproteome;Cytoplasm;Directproteinsequencing;Diseasemutation;Glycolysis;Hereditaryhemolyticanemia;Kinase;Nucleotide-binding;Phosphoprotein;Polymorphism;Referenceproteome;Transferase	29.7676	29.712	29.6469	29.8512	29.8359	29.8085	29.5308	29.9161	29.4931	29.6715	29.4436	29.5175	29.833	29.9043	29.8799	30.175	29.8405	29.9954	+	2.73364	0.00020813			1.30794	0.12533	-0.174914	-0.98171	+	RSV-KIAR8_RSV	2.49676	0.0179518
P00568;Q9Y6K8	P00568	Adenylate kinase isoenzyme 1	AK1	4	4	4	27.3	27.3	27.3	21.635	0	31.602	67	2'-deoxyribonucleotide biosynthetic process;2'-deoxyribonucleotide metabolic process;ADP biosynthetic process;ADP metabolic process;AMP metabolic process;ATP metabolic process;biological regulation;biosynthetic process;cell cycle arrest;cell cycle process;cellular biosynthetic process;cellular metabolic process;cellular nitrogen compound biosynthetic process;cellular nitrogen compound metabolic p…	axoneme part;cell part;cell projection part;cytoplasm;cytoplasmic part;cytoskeletal part;cytosol;extracellular membrane-bounded organelle;extracellular organelle;extracellular region part;extracellular vesicular exosome;intracellular organelle part;intracellular part;membrane;membrane-bounded organelle;membrane-bounded vesicle;microtubule organizing center;organelle;organelle part;outer dense fib…	adenyl nucleotide binding;adenyl ribonucleotide binding;adenylate kinase activity;ATP binding;binding;catalytic activity;kinase activity;nucleobase-containing compound kinase activity;nucleoside diphosphate kinase activity;nucleoside kinase activity;nucleotide binding;nucleotide kinase activity;phosphotransferase activity, phosphate group as acceptor;purine nucleotide binding;purine ribonucleosid…	Purine metabolism	3D-structure;Acetylation;Alternativesplicing;ATP-binding;Completeproteome;Cytoplasm;Directproteinsequencing;Diseasemutation;Hereditaryhemolyticanemia;Kinase;Nucleotide-binding;Phosphoprotein;Polymorphism;Referenceproteome;Transferase	25.0432	25.2309	24.614	25.239	25.0483	25.2076	24.9206	25.0286	24.9337	24.9984	25.0988	24.7854	24.7057	24.6922	21.6334	24.7959	24.6956	24.8311	+	0.849033	0.0326058			0.447578	0.388427	-0.102908	-0.498286			0.724951	0.0904826
P00736	P00736	Complement C1r subcomponent;Complement C1r subcomponent heavy chain;Complement C1r subcomponent light chain	C1R	7	7	7	13.3	13.3	13.3	80.118	0	17.266	68	activation of immune response;biological regulation;complement activation;complement activation, classical pathway;defense response;humoral immune response;immune effector process;immune response;immune system process;innate immune response;macromolecule metabolic process;metabolic process;positive regulation of biological process;positive regulation of immune response;positive regulation of immu…	blood microparticle;extracellular membrane-bounded organelle;extracellular organelle;extracellular region;extracellular region part;extracellular vesicular exosome;membrane-bounded organelle;membrane-bounded vesicle;organelle;vesicle	binding;calcium ion binding;catalytic activity;cation binding;endopeptidase activity;hydrolase activity;ion binding;metal ion binding;peptidase activity;peptidase activity, acting on L-amino acid peptides;serine hydrolase activity;serine-type endopeptidase activity;serine-type peptidase activity	Complement and coagulation cascades;Phagosome;Staphylococcus aureus infection;Systemic lupus erythematosus	3D-structure;Complementpathway;Completeproteome;Directproteinsequencing;Disulfidebond;EGF-likedomain;Glycoprotein;Hydrolase;Hydroxylation;Immunity;Innateimmunity;Phosphoprotein;Polymorphism;Protease;Referenceproteome;Repeat;Serineprotease;Signal;Sushi	23.972	23.7618	24.3708	23.5195	23.9143	24.5882	25.3267	25.0738	24.6641	24.5819	25.2481	25.0342	22.4872	22.6326	23.1298	22.7101	21.761	23.2734	+	6.38557	1.88679e-05	+	RSV_Ctrl	3.11426	0.000604534	0.967031	3.18981	+	RSV-KIAR8_RSV	5.48155	0
P00749	P00749	Urokinase-type plasminogen activator;Urokinase-type plasminogen activator long chain A;Urokinase-type plasminogen activator short chain A;Urokinase-type plasminogen activator chain B	PLAU	10	10	10	26.9	26.9	26.9	48.507	0	31.11	134	biological regulation;blood coagulation;cell migration;cell motility;cellular component movement;cellular process;cellular response to stimulus;chemotaxis;coagulation;fibrinolysis;hemostasis;locomotion;macromolecule metabolic process;metabolic process;multicellular organismal process;muscle cell migration;negative regulation of biological process;negative regulation of blood coagulation;negative …	adherens junction;anchoring junction;cell junction;cell part;cell surface;cell-substrate adherens junction;cell-substrate junction;extracellular membrane-bounded organelle;extracellular organelle;extracellular region;extracellular region part;extracellular space;extracellular vesicular exosome;focal adhesion;membrane;membrane-bounded organelle;membrane-bounded vesicle;organelle;plasma membrane;ve…	catalytic activity;endopeptidase activity;hydrolase activity;peptidase activity;peptidase activity, acting on L-amino acid peptides;serine hydrolase activity;serine-type endopeptidase activity;serine-type peptidase activity	Complement and coagulation cascades	3D-structure;Alternativesplicing;Bloodcoagulation;Completeproteome;Directproteinsequencing;Disulfidebond;EGF-likedomain;Fibrinolysis;Glycoprotein;Hemostasis;Hydrolase;Kringle;Pharmaceutical;Phosphoprotein;Plasminogenactivation;Polymorphism;Protease;Referenceproteome;Secreted;Serineprotease;Signal;Zymogen	26.552	27.5883	27.0393	25.9006	26.0448	27.7512	26.5603	26.8207	26.7718	25.5059	26.4042	25.5996	26.1935	26.6413	26.5025	24.9946	26.3309	26.7933		0.539156	0.089812			0.685356	0.0979024	-0.535643	-1.07909			0.0339492	0.897473
P00751	P00751	Complement factor B;Complement factor B Ba fragment;Complement factor B Bb fragment	CFB	10	10	10	20	20	20	85.532	0	31.229	103	activation of immune response;biological regulation;complement activation;complement activation, alternative pathway;defense response;humoral immune response;immune effector process;immune response;immune system process;innate immune response;macromolecule metabolic process;metabolic process;positive regulation of biological process;positive regulation of immune response;positive regulation of im…	blood microparticle;cell part;extracellular membrane-bounded organelle;extracellular organelle;extracellular region;extracellular region part;extracellular space;extracellular vesicular exosome;membrane;membrane-bounded organelle;membrane-bounded vesicle;organelle;plasma membrane;vesicle	binding;catalytic activity;complement binding;endopeptidase activity;hydrolase activity;peptidase activity;peptidase activity, acting on L-amino acid peptides;protein binding;serine hydrolase activity;serine-type endopeptidase activity;serine-type peptidase activity	Complement and coagulation cascades;Staphylococcus aureus infection	3D-structure;Alternativesplicing;Cleavageonpairofbasicresidues;Complementalternatepathway;Completeproteome;Directproteinsequencing;Diseasemutation;Disulfidebond;Glycation;Glycoprotein;Hemolyticuremicsyndrome;Hydrolase;Immunity;Innateimmunity;Polymorphism;Protease;Referenceproteome;Repeat;Secreted;Serineprotease;Signal;Sushi;Zymogen	23.2545	20.8642	23.1623	23.1663	23.2117	20.9538	26.4876	26.83	26.6339	26.5282	26.6266	26.4327	24.4688	24.9492	25.7424	25.4854	24.9892	24.9606	+	6.58507	0	+	RSV_Ctrl	5.17939	0	4.15439	7.08372	+	RSV-KIAR8_RSV	4.80156	9.7561e-05
P00966	P00966	Argininosuccinate synthase	ASS1	3	3	3	7.3	7.3	7.3	46.53	0	3.2812	27	acute inflammatory response;acute-phase response;aging;amide biosynthetic process;amine biosynthetic process;amine metabolic process;anatomical structure development;arginine biosynthetic process;arginine metabolic process;argininosuccinate metabolic process;aspartate family amino acid metabolic process;aspartate metabolic process;biological regulation;biosynthetic process;carboxylic acid biosynt…	cell body fiber;cell part;cell projection;cytoplasm;cytoplasmic part;cytosol;endoplasmic reticulum;extracellular membrane-bounded organelle;extracellular organelle;extracellular region part;extracellular vesicular exosome;intracellular membrane-bounded organelle;intracellular organelle;intracellular organelle part;intracellular part;lysosome;lytic vacuole;membrane;membrane-bounded organelle;membr…	adenyl nucleotide binding;adenyl ribonucleotide binding;amine binding;amino acid binding;argininosuccinate synthase activity;ATP binding;binding;carboxylic acid binding;catalytic activity;identical protein binding;ligase activity;ligase activity, forming carbon-nitrogen bonds;nucleotide binding;protein binding;purine nucleotide binding;purine ribonucleoside triphosphate binding;purine ribonucleot…	Alanine, aspartate and glutamate metabolism;Arginine and proline metabolism	3D-structure;Amino-acidbiosynthesis;Argininebiosynthesis;ATP-binding;Completeproteome;Directproteinsequencing;Diseasemutation;Ligase;Nucleotide-binding;Phosphoprotein;Polymorphism;Referenceproteome;Ureacycle	23.6752	21.6844	20.3881	21.5599	20.9557	24.6032	22.2308	21.5679	20.4836	22.4167	20.9117	21.4844	24.8477	22.4533	24.3669	24.4743	24.7184	24.35	+	2.53925	0.00031348			0.384767	0.218885	-0.628578	-0.752991	+	RSV-KIAR8_RSV	3.71276	0.000214765
P01009	P01009	Alpha-1-antitrypsin;Short peptide from AAT	SERPINA1	2	2	2	7.9	7.9	7.9	46.736	0	9.0978	19	acute inflammatory response;acute-phase response;biological regulation;blood coagulation;cell activation;cellular process;coagulation;defense response;establishment of localization;establishment of localization in cell;exocytosis;hemostasis;inflammatory response;multicellular organismal process;negative regulation of catalytic activity;negative regulation of endopeptidase activity;negative regula…	cell part;cytoplasmic membrane-bounded vesicle lumen;cytoplasmic part;cytoplasmic vesicle part;endoplasmic reticulum;extracellular matrix;extracellular membrane-bounded organelle;extracellular organelle;extracellular region;extracellular region part;extracellular space;extracellular vesicular exosome;Golgi apparatus;intracellular membrane-bounded organelle;intracellular organelle;intracellular or…	binding;endopeptidase inhibitor activity;endopeptidase regulator activity;enzyme binding;enzyme inhibitor activity;enzyme regulator activity;glycoprotein binding;identical protein binding;peptidase inhibitor activity;peptidase regulator activity;protease binding;protein binding;serine-type endopeptidase inhibitor activity	Complement and coagulation cascades	3D-structure;Acutephase;Alternativesplicing;Bloodcoagulation;Completeproteome;Directproteinsequencing;Endoplasmicreticulum;Extracellularmatrix;Glycoprotein;Hemostasis;Phosphoprotein;Polymorphism;Proteaseinhibitor;Referenceproteome;Secreted;Serineproteaseinhibitor;Signal	20.8874	21.6776	23.8789	23.4492	20.7871	21.6778	23.0833	21.5906	20.7431	23.3027	22.3721	21.7257	26.5163	21.6908	20.8395	22.1517	23.1204	23.3867		0.277963	0.229221			0.0406973	0.848433	0.0765657	0.100153			0.412282	0.21416
P01024	P01024	Complement C3;Complement C3 beta chain;C3-beta-c;Complement C3 alpha chain;C3a anaphylatoxin;Acylation stimulating protein;Complement C3b alpha chain;Complement C3c alpha chain fragment 1;Complement C3dg fragment;Complement C3g fragment;Complement C3d fragment;Complement C3f fragment;Complement C3c alpha chain fragment 2	C3	23	23	20	17.1	17.1	15.3	187.15	0	273.26	443	activation of immune response;biological regulation;carboxylic acid metabolic process;cell surface receptor linked signaling pathway;cellular ketone metabolic process;cellular lipid metabolic process;cellular metabolic process;cellular process;cellular response to stimulus;complement activation;complement activation, alternative pathway;complement activation, classical pathway;defense response;fa…	blood microparticle;cell part;extracellular membrane-bounded organelle;extracellular organelle;extracellular region;extracellular region part;extracellular space;extracellular vesicular exosome;membrane;membrane-bounded organelle;membrane-bounded vesicle;organelle;plasma membrane;vesicle	binding;C5a anaphylatoxin chemotactic receptor binding;C5L2 anaphylatoxin chemotactic receptor binding;endopeptidase inhibitor activity;endopeptidase regulator activity;enzyme inhibitor activity;enzyme regulator activity;G-protein-coupled receptor binding;peptidase inhibitor activity;peptidase regulator activity;protein binding;receptor binding	Chagas disease (American trypanosomiasis);Complement and coagulation cascades;ko05152;Leishmaniasis;Phagosome;Staphylococcus aureus infection;Systemic lupus erythematosus	3D-structure;Age-relatedmaculardegeneration;Cleavageonpairofbasicresidues;Complementalternatepathway;Complementpathway;Completeproteome;Directproteinsequencing;Diseasemutation;Disulfidebond;Fattyacidmetabolism;Glycoprotein;Hemolyticuremicsyndrome;Immunity;Inflammatoryresponse;Innateimmunity;Lipidmetabolism;Phosphoprotein;Polymorphism;Referenceproteome;Secreted;Signal;Thioesterbond	26.2014	26.8285	26.4297	26.5688	26.3281	27.0419	27.1614	27.6364	27.4491	27.4344	27.2992	27.4654	26.0375	26.293	26.249	26.6922	26.0816	26.5486	+	5.27641	1.3245e-05	+	RSV_Ctrl	3.75455	0.000419355	0.841283	3.42867	+	RSV-KIAR8_RSV	5.28427	0.000233577
P01033	P01033	Metalloproteinase inhibitor 1	TIMP1	6	6	6	42	42	42	23.171	0	323.31	526	aging;biological regulation;blood coagulation;cell activation;cellular component disassembly;cellular component disassembly at cellular level;cellular component organization;cellular component organization at cellular level;cellular component organization or biogenesis;cellular component organization or biogenesis at cellular level;cellular process;coagulation;developmental process;establishment …	basement membrane;cell part;cytoplasmic membrane-bounded vesicle lumen;cytoplasmic part;cytoplasmic vesicle part;extracellular matrix;extracellular matrix part;extracellular membrane-bounded organelle;extracellular organelle;extracellular region;extracellular region part;extracellular space;extracellular vesicular exosome;intracellular organelle part;intracellular part;membrane-bounded organelle;…	binding;cation binding;cytokine activity;endopeptidase inhibitor activity;endopeptidase regulator activity;enzyme binding;enzyme inhibitor activity;enzyme regulator activity;ion binding;metal ion binding;metalloendopeptidase inhibitor activity;metalloenzyme inhibitor activity;metalloenzyme regulator activity;peptidase inhibitor activity;peptidase regulator activity;protease binding;protein bindin…		3D-structure;Completeproteome;Directproteinsequencing;Disulfidebond;Glycoprotein;Growthfactor;Metal-binding;Metalloenzymeinhibitor;Metalloproteaseinhibitor;Proteaseinhibitor;Referenceproteome;Secreted;Signal;Zinc	29.033	29.1039	29.146	29.2129	29.3285	29.0831	30.0384	30.2112	30.1054	30.2856	30.114	30.068	29.0783	29.1535	29.0545	29.2988	28.8158	29.0386	+	9.71897	0	+	RSV_Ctrl	8.00584	0	0.98585	6.25334	+	RSV-KIAR8_RSV	7.22351	4.65116e-05
P01034	P01034	Cystatin-C	CST3	4	4	4	41.1	41.1	41.1	15.799	0	81.028	377	anatomical structure development;apoptosis;behavior;biological regulation;brain development;cell activation;cell death;cell development;cellular component organization;cellular component organization at cellular level;cellular component organization or biogenesis;cellular component organization or biogenesis at cellular level;cellular developmental process;cellular process;cellular process involv…	axon;basement membrane;cell body;cell part;cell projection;contractile fiber;cytoplasmic part;endoplasmic reticulum;endosome;extracellular matrix part;extracellular membrane-bounded organelle;extracellular organelle;extracellular region;extracellular region part;extracellular space;extracellular vesicular exosome;intracellular membrane-bounded organelle;intracellular non-membrane-bounded organell…	beta-amyloid binding;binding;cysteine-type endopeptidase inhibitor activity;endopeptidase inhibitor activity;endopeptidase regulator activity;enzyme binding;enzyme inhibitor activity;enzyme regulator activity;identical protein binding;peptidase inhibitor activity;peptidase regulator activity;protease binding;protein binding	Salivary secretion	3D-structure;Age-relatedmaculardegeneration;Amyloid;Amyloidosis;Completeproteome;Directproteinsequencing;Diseasemutation;Disulfidebond;Glycoprotein;Polymorphism;Proteaseinhibitor;Referenceproteome;Secreted;Signal;Thiolproteaseinhibitor	28.8799	28.225	28.6984	28.6781	28.8364	28.3935	27.67	28.6414	28.4249	28.6139	28.5662	28.4371	26.9532	27.0911	27.126	27.4366	27.0816	26.9786	+	6.73656	0			0.614705	0.194809	-0.226337	-0.801648	+	RSV-KIAR8_RSV	4.81699	0.000231884
P01040	P01040	Cystatin-A;Cystatin-A, N-terminally processed	CSTA	7	7	7	60.2	60.2	60.2	11.006	0	75.977	241	biological adhesion;biological regulation;cell adhesion;cell differentiation;cell-cell adhesion;cellular developmental process;cellular macromolecule metabolic process;cellular metabolic process;cellular process;cellular protein metabolic process;developmental process;epidermal cell differentiation;epithelial cell differentiation;keratinocyte differentiation;macromolecule metabolic process;macrom…	cell part;cornified envelope;cytoplasm;cytoskeleton;extracellular membrane-bounded organelle;extracellular organelle;extracellular region part;extracellular space;extracellular vesicular exosome;intracellular membrane-bounded organelle;intracellular non-membrane-bounded organelle;intracellular organelle;intracellular organelle part;intracellular part;membrane-bounded organelle;membrane-bounded ve…	binding;binding, bridging;cysteine-type endopeptidase inhibitor activity;endopeptidase inhibitor activity;endopeptidase regulator activity;enzyme binding;enzyme inhibitor activity;enzyme regulator activity;peptidase inhibitor activity;peptidase regulator activity;protease binding;protein binding;protein binding, bridging;structural molecule activity		3D-structure;Acetylation;Celladhesion;Completeproteome;Cytoplasm;Directproteinsequencing;Ichthyosis;Polymorphism;Proteaseinhibitor;Referenceproteome;Thiolproteaseinhibitor	27.672	27.6889	27.9685	27.8529	27.3188	27.8975	26.2567	25.8911	25.6985	26.1598	26.0412	26.0371	26.8359	26.6447	26.873	27.0652	26.3148	26.7433	+	8.16581	0	+	RSV_Ctrl	7.08881	0	-1.71904	-7.63357	+	RSV-KIAR8_RSV	3.62395	0.00096732
P01130	P01130	Low-density lipoprotein receptor	LDLR	4	4	4	7.3	7.3	7.3	95.375	0	22.334	43	alcohol metabolic process;biological regulation;catabolic process;cellular catabolic process;cellular component organization;cellular component organization or biogenesis;cellular lipid metabolic process;cellular macromolecule catabolic process;cellular macromolecule metabolic process;cellular membrane organization;cellular metabolic process;cellular process;cellular response to stimulus;chemical…	apical part of cell;basolateral plasma membrane;cell part;cell surface;clathrin coated vesicle membrane;clathrin-coated endocytic vesicle membrane;coated pit;coated vesicle membrane;cytoplasmic part;cytoplasmic vesicle membrane;cytoplasmic vesicle part;early endosome;endocytic vesicle membrane;endosomal part;endosome;endosome membrane;external side of plasma membrane;extracellular region part;Gol…	binding;calcium ion binding;cargo receptor activity;cation binding;clathrin binding;clathrin heavy chain binding;glycoprotein binding;ion binding;lipoprotein particle binding;lipoprotein particle receptor activity;low-density lipoprotein particle binding;low-density lipoprotein receptor activity;metal ion binding;protein binding;protein-lipid complex binding;receptor activity;very-low-density lip…	Bile secretion;Endocytosis;Hepatitis C;Toxoplasmosis	3D-structure;Alternativesplicing;Cellmembrane;Cholesterolmetabolism;Coatedpit;Completeproteome;Directproteinsequencing;Diseasemutation;Disulfidebond;EGF-likedomain;Endocytosis;Endosome;Glycoprotein;Golgiapparatus;Host-virusinteraction;LDL;Lipidmetabolism;Lipidtransport;Lysosome;Membrane;Phosphoprotein;Polymorphism;Receptor;Referenceproteome;Repeat;Signal;Steroidmetabolism;Sterolmetabolism;Transme…	22.4062	22.1686	22.6193	22.1484	22.3197	22.5055	24.1175	24.3716	24.1816	24.3149	24.0714	24.2564	22.4371	23.2325	23.3457	23.4718	22.7513	23.1486	+	7.93289	0	+	RSV_Ctrl	8.82054	0	1.8576	9.79682	+	RSV-KIAR8_RSV	4.37818	0.000345946
P01857;P01860;P01859	P01857;P01860	Ig gamma-1 chain C region;Ig gamma-3 chain C region	IGHG1;IGHG3	4	4	4	14.5	14.5	14.5	36.105	0.00082576	2.8408	17	activation of immune response;anatomical structure homeostasis;biological regulation;complement activation;complement activation, classical pathway;defense response;homeostatic process;humoral immune response;immune effector process;immune response;immune system process;innate immune response;macromolecule metabolic process;metabolic process;positive regulation of biological process;positive regu…	blood microparticle;extracellular membrane-bounded organelle;extracellular organelle;extracellular region;extracellular region part;extracellular space;extracellular vesicular exosome;membrane-bounded organelle;membrane-bounded vesicle;organelle;vesicle	antigen binding;binding		3D-structure;Chromosomalrearrangement;Completeproteome;Directproteinsequencing;Disulfidebond;Glycoprotein;ImmunoglobulinCregion;Immunoglobulindomain;Polymorphism;Referenceproteome;Repeat;Secreted	23.5187	27.2825	23.7378	23.273	22.7259	22.9205	22.0332	20.5993	19.9661	22.5446	22.5422	21.068	22.8048	22.5542	21.9782	22.4303	22.8566	22.222	+	2.05308	0.00103704	+	RSV_Ctrl	1.86786	0.00148643	-2.45082	-2.66548	+	RSV-KIAR8_RSV	1.28231	0.0181919
P02462;P29400	P02462;P29400	Collagen alpha-1(IV) chain;Arresten;Collagen alpha-5(IV) chain	COL4A1;COL4A5	2	2	2	1.7	1.7	1.7	160.61	0	15.593	11	anatomical structure development;anatomical structure morphogenesis;axon guidance;basement membrane organization;blood vessel morphogenesis;brain development;branching morphogenesis of a tube;cell differentiation;cellular component disassembly;cellular component disassembly at cellular level;cellular component organization;cellular component organization at cellular level;cellular component organ…	basal lamina;basement membrane;cell part;collagen;collagen type IV;cytoplasmic part;endoplasmic reticulum lumen;endoplasmic reticulum part;extracellular matrix;extracellular matrix part;extracellular region;extracellular region part;intracellular organelle lumen;intracellular organelle part;intracellular part;membrane-enclosed lumen;neuromuscular junction;organelle lumen;organelle part;sheet-form…	binding;extracellular matrix constituent conferring elasticity;extracellular matrix structural constituent;growth factor binding;platelet-derived growth factor binding;protein binding;structural molecule activity	Amoebiasis;ECM-receptor interaction;Focal adhesion;Pathways in cancer;Protein digestion and absorption;Small cell lung cancer	3D-structure;Alportsyndrome;Alternativesplicing;Angiogenesis;Basementmembrane;Chromosomalrearrangement;Collagen;Completeproteome;Deafness;Directproteinsequencing;Diseasemutation;Disulfidebond;Extracellularmatrix;Glycoprotein;Hydroxylation;Polymorphism;Referenceproteome;Repeat;Secreted;Signal	21.3558	20.9363	21.0404	20.8399	20.4281	21.4165	21.8864	20.3724	22.2902	21.7499	21.9634	21.4695	21.5243	22.2038	21.3225	22.0766	21.7156	22.4243	+	1.61085	0.00364444	+	RSV_Ctrl	1.12998	0.0308917	0.619136	1.50821			0.349481	0.337313
P02545	P02545	Prelamin-A/C;Lamin-A/C	LMNA	28	28	28	51.2	51.2	51.2	74.139	0	323.31	1346	anatomical structure development;apoptosis;biological regulation;cardiac cell development;cardiac muscle cell development;cell cycle;cell cycle process;cell death;cell development;cellular component disassembly;cellular component disassembly at cellular level;cellular component disassembly involved in apoptosis;cellular component organization;cellular component organization at cellular level;cell…	cell part;cytoplasm;cytoplasmic part;cytoskeletal part;cytosol;envelope;intermediate filament;intracellular membrane-bounded organelle;intracellular organelle;intracellular organelle part;intracellular part;lamin filament;macromolecular complex;membrane;membrane-bounded organelle;nuclear body;nuclear envelope;nuclear lamina;nuclear membrane;nuclear part;nuclear speck;nucleoplasm;nucleoplasm part;…	structural molecule activity	Arrhythmogenic right ventricular cardiomyopathy (ARVC);Dilated cardiomyopathy;Hypertrophic cardiomyopathy (HCM)	3D-structure;Acetylation;Alternativesplicing;Cardiomyopathy;Charcot-Marie-Toothdisease;Coiledcoil;Completeproteome;Congenitalmusculardystrophy;Directproteinsequencing;Diseasemutation;Emery-Dreifussmusculardystrophy;Intermediatefilament;Isopeptidebond;Limb-girdlemusculardystrophy;Lipoprotein;Methylation;Neurodegeneration;Neuropathy;Nucleus;Phosphoprotein;Polymorphism;Prenylation;Referenceproteome;…	30.1204	30.0695	30.0414	30.0401	30.248	30.0711	29.5853	29.6636	29.4805	29.6691	29.6161	29.5708	29.9715	29.7757	29.9694	29.5609	29.8879	29.9356	+	5.32381	1.35593e-05	+	RSV_Ctrl	6.41283	0.000364641	-0.500846	-3.50241	+	RSV-KIAR8_RSV	2.28355	0.0438058
P02647	P02647	Apolipoprotein A-I;Proapolipoprotein A-I;Truncated apolipoprotein A-I	APOA1	5	4	4	24.3	18.4	18.4	30.777	0	6.9248	16	adrenal gland development;alcohol metabolic process;amine metabolic process;anatomical structure development;anatomical structure morphogenesis;axon regeneration;axonogenesis;biological regulation;biosynthetic process;blood coagulation;blood vessel endothelial cell migration;C21-steroid hormone metabolic process;cell activation;cell migration;cell motility;cell part morphogenesis;cell projection …	blood microparticle;cell part;cell surface;chylomicron;cytoplasmic membrane-bounded vesicle;cytoplasmic membrane-bounded vesicle lumen;cytoplasmic part;cytoplasmic vesicle;cytoplasmic vesicle part;cytosol;discoidal high-density lipoprotein particle;early endosome;endocytic vesicle;endocytic vesicle lumen;endoplasmic reticulum lumen;endoplasmic reticulum part;endosome;extracellular membrane-bounde…	alcohol binding;amine binding;apolipoprotein A-I receptor binding;apolipoprotein receptor binding;beta-amyloid binding;binding;cation binding;chemorepellent activity;cholesterol binding;cholesterol transporter activity;enzyme activator activity;enzyme binding;enzyme inhibitor activity;enzyme regulator activity;high-density lipoprotein particle binding;high-density lipoprotein particle receptor bi…	African trypanosomiasis;Fat digestion and absorption;PPAR signaling pathway;Vitamin digestion and absorption	3D-structure;Amyloid;Amyloidosis;Atherosclerosis;Cholesterolmetabolism;Completeproteome;Directproteinsequencing;Diseasemutation;Glycation;Glycoprotein;HDL;Lipidmetabolism;Lipidtransport;Lipoprotein;Neuropathy;Oxidation;Palmitate;Phosphoprotein;Polymorphism;Referenceproteome;Repeat;Secreted;Signal;Steroidmetabolism;Sterolmetabolism;Transport	20.5913	25.5827	21.1899	20.3049	19.9666	20.9785	21.6701	22.0109	21.377	22.0441	20.8707	21.3606	21.7897	21.1134	21.0913	20.6245	21.5383	21.4785		0.033416	0.758166			0.0492031	0.812814	0.11992	0.123854			-4.34294e-08	1
P02751	P02751	Fibronectin;Anastellin;Ugl-Y1;Ugl-Y2;Ugl-Y3	FN1	59	59	59	34.8	34.8	34.8	262.62	0	323.31	2204	acute inflammatory response;acute-phase response;anatomical structure formation involved in morphogenesis;anatomical structure morphogenesis;angiogenesis;biological adhesion;biological regulation;blood coagulation;calcium-independent cell-matrix adhesion;cell activation;cell adhesion;cell differentiation;cell junction assembly;cell junction organization;cell migration;cell morphogenesis;cell morp…	apical plasma membrane;basal lamina;blood microparticle;cell part;cytoplasmic membrane-bounded vesicle lumen;cytoplasmic part;cytoplasmic vesicle part;endoplasmic reticulum-Golgi intermediate compartment;extracellular matrix;extracellular matrix part;extracellular membrane-bounded organelle;extracellular organelle;extracellular region;extracellular region part;extracellular space;extracellular ve…	binding;carbohydrate binding;collagen binding;enzyme activator activity;enzyme binding;enzyme regulator activity;glycosaminoglycan binding;heparin binding;integrin binding;pattern binding;peptidase activator activity;peptidase regulator activity;polysaccharide binding;protease binding;protein binding;protein complex binding;receptor binding	Amoebiasis;Bacterial invasion of epithelial cells;ECM-receptor interaction;Focal adhesion;Pathways in cancer;Regulation of actin cytoskeleton;Small cell lung cancer	3D-structure;Acutephase;Alternativesplicing;Angiogenesis;Celladhesion;Cellshape;Completeproteome;Directproteinsequencing;Diseasemutation;Disulfidebond;Extracellularmatrix;Glycoprotein;Heparin-binding;Isopeptidebond;Phosphoprotein;Polymorphism;Pyrrolidonecarboxylicacid;Referenceproteome;Repeat;Secreted;Signal;Sulfation	30.1319	30.0923	30.1984	30.3462	30.2068	30.2112	30.6441	30.9922	30.7052	30.7991	30.6704	30.7027	29.4234	29.4227	29.4669	29.6596	29.4774	29.4199	+	11.1876	0	+	RSV_Ctrl	5.2722	0.000478723	0.554517	3.39372	+	RSV-KIAR8_RSV	8.60618	0
P02778	P02778	C-X-C motif chemokine 10;CXCL10(1-73)	CXCL10	2	2	2	26.5	26.5	26.5	10.881	0	51.299	38	anatomical structure development;biological regulation;blood circulation;cell activation;cell chemotaxis;cell communication;cell migration;cell motility;cell surface receptor linked signaling pathway;cell-cell signaling;cellular component movement;cellular process;cellular response to biotic stimulus;cellular response to chemical stimulus;cellular response to cytokine stimulus;cellular response t…	cell part;external side of plasma membrane;extracellular region;extracellular region part;extracellular space;membrane part;plasma membrane part	binding;cAMP-dependent protein kinase regulator activity;carbohydrate binding;chemokine activity;chemokine receptor binding;CXCR chemokine receptor binding;CXCR3 chemokine receptor binding;cytokine activity;cytokine receptor binding;enzyme regulator activity;glycosaminoglycan binding;G-protein-coupled receptor binding;heparin binding;kinase regulator activity;pattern binding;polysaccharide bindin…	Chemokine signaling pathway;Cytokine-cytokine receptor interaction;Cytosolic DNA-sensing pathway;RIG-I-like receptor signaling pathway;Toll-like receptor signaling pathway	3D-structure;Chemotaxis;Citrullination;Completeproteome;Cytokine;Directproteinsequencing;Disulfidebond;Inflammatoryresponse;Referenceproteome;Secreted;Signal	21.5346	21.2909	22.0971	19.8587	21.8489	21.0529	25.0485	25.395	24.8768	25.1049	25.193	24.8975	22.0552	22.0893	21.6577	21.0981	20.8725	21.1768	+	8.30167	0	+	RSV_Ctrl	6.34205	0	3.80547	8.79957	+	RSV-KIAR8_RSV	7.70762	0
P02786	P02786	Transferrin receptor protein 1;Transferrin receptor protein 1, serum form	TFRC	5	5	5	8.3	8.3	8.3	84.87	0	53.348	51	biological regulation;cation homeostasis;cation transport;cell differentiation;cellular cation homeostasis;cellular chemical homeostasis;cellular developmental process;cellular homeostasis;cellular ion homeostasis;cellular iron ion homeostasis;cellular metal ion homeostasis;cellular process;cellular response to chemical stimulus;cellular response to drug;cellular response to stimulus;chemical hom…	blood microparticle;cell part;cell surface;coated pit;cytoplasmic membrane-bounded vesicle;cytoplasmic part;cytoplasmic vesicle;endosome;external side of plasma membrane;extracellular membrane-bounded organelle;extracellular organelle;extracellular region;extracellular region part;extracellular space;extracellular vesicular exosome;integral to membrane;integral to plasma membrane;intracellular me…	binding;cargo receptor activity;double-stranded RNA binding;identical protein binding;nucleic acid binding;protein binding;receptor activity;RNA binding;transferrin receptor activity	Endocytosis;Hematopoietic cell lineage;Phagosome	3D-structure;Cellmembrane;Completeproteome;Directproteinsequencing;Disulfidebond;Endocytosis;Glycoprotein;Host-virusinteraction;Lipoprotein;Membrane;Palmitate;Phosphoprotein;Polymorphism;Receptor;Referenceproteome;Secreted;Signal-anchor;Transmembrane;Transmembranehelix	22.8645	21.5165	21.5474	20.9959	20.753	21.3872	24.746	24.3449	24.9711	25.0479	25.013	24.9534	23.4394	23.1684	23.2137	24.0673	23.4422	23.0952	+	7.54404	0	+	RSV_Ctrl	5.98151	0	3.33531	7.96747	+	RSV-KIAR8_RSV	4.9051	0.0001
P02787	P02787	Serotransferrin	TF	31	31	30	53.6	53.6	52.1	77.063	0	323.31	1588	anatomical structure homeostasis;biological regulation;blood coagulation;cation homeostasis;cation transport;cell activation;cellular cation homeostasis;cellular chemical homeostasis;cellular homeostasis;cellular ion homeostasis;cellular iron ion homeostasis;cellular metal ion homeostasis;cellular process;chemical homeostasis;coagulation;establishment of localization;establishment of localization…	apical plasma membrane;basal part of cell;basal plasma membrane;blood microparticle;cell part;cell surface;coated pit;cytoplasmic membrane-bounded vesicle;cytoplasmic membrane-bounded vesicle lumen;cytoplasmic part;cytoplasmic vesicle;cytoplasmic vesicle part;early endosome;endocytic vesicle;endosomal part;endosome;endosome membrane;extracellular membrane-bounded organelle;extracellular organelle…	binding;cation binding;cation transmembrane transporter activity;ferric iron binding;ferric iron transmembrane transporter activity;inorganic cation transmembrane transporter activity;ion binding;ion transmembrane transporter activity;iron ion binding;iron ion transmembrane transporter activity;metal ion binding;metal ion transmembrane transporter activity;substrate-specific transmembrane transpo…	Mineral absorption	3D-structure;Completeproteome;Directproteinsequencing;Diseasemutation;Disulfidebond;Glycoprotein;Iontransport;Iron;Irontransport;Metal-binding;Methylation;Polymorphism;Referenceproteome;Repeat;Secreted;Signal;Transport	29.8474	29.739	29.665	29.7099	29.729	29.704	30.3986	30.4978	30.3838	30.4952	30.4834	30.4999	29.3637	29.2341	29.4056	29.2927	29.291	29.3109	+	14.2203	0	+	RSV_Ctrl	9.02696	2.28571e-05	0.727397	5.45155	+	RSV-KIAR8_RSV	11.028	0
P02790	P02790	Hemopexin	HPX	6	6	6	18.4	18.4	18.4	51.676	0	6.5049	64	biological regulation;cation homeostasis;cellular cation homeostasis;cellular chemical homeostasis;cellular component organization;cellular component organization or biogenesis;cellular homeostasis;cellular ion homeostasis;cellular iron ion homeostasis;cellular membrane organization;cellular metabolic process;cellular metal ion homeostasis;cellular process;chemical homeostasis;cofactor metabolic …	blood microparticle;cell part;cytoplasmic membrane-bounded vesicle lumen;cytoplasmic part;cytoplasmic vesicle part;endocytic vesicle lumen;extracellular membrane-bounded organelle;extracellular organelle;extracellular region;extracellular region part;extracellular space;extracellular vesicular exosome;intracellular organelle part;intracellular part;membrane-bounded organelle;membrane-bounded vesi…	binding;cation binding;cofactor transporter activity;heme transporter activity;ion binding;metal ion binding;transporter activity		Completeproteome;Directproteinsequencing;Disulfidebond;Glycoprotein;Heme;Host-virusinteraction;Iron;Metal-binding;Polymorphism;Referenceproteome;Repeat;Secreted;Signal;Transport	25.0957	25.1997	24.5676	25.1509	25.0688	24.8898	23.4333	23.0611	23.6861	23.2381	23.9574	24.1016	23.5347	23.4153	23.2734	23.456	23.5074	23.1739	+	7.01604	0	+	RSV_Ctrl	4.61724	8.88889e-05	-1.41584	-4.84435			0.500177	0.292113
P02794	P02794	Ferritin heavy chain;Ferritin heavy chain, N-terminally processed	FTH1	6	6	6	32.8	32.8	32.8	21.225	0	19.842	105	biological regulation;cation homeostasis;cation transport;cellular cation homeostasis;cellular chemical homeostasis;cellular component organization;cellular component organization or biogenesis;cellular homeostasis;cellular ion homeostasis;cellular iron ion homeostasis;cellular membrane organization;cellular metal ion homeostasis;cellular process;chemical homeostasis;endocytosis;establishment of …	cell part;cytoplasmic part;cytosol;extracellular membrane-bounded organelle;extracellular organelle;extracellular region part;extracellular vesicular exosome;ferritin complex;intracellular ferritin complex;intracellular membrane-bounded organelle;intracellular organelle;intracellular part;macromolecular complex;membrane-bounded organelle;membrane-bounded vesicle;nucleus;organelle;protein complex;…	binding;catalytic activity;cation binding;ferric iron binding;ferroxidase activity;ion binding;iron ion binding;metal ion binding;oxidoreductase activity;oxidoreductase activity, oxidizing metal ions;oxidoreductase activity, oxidizing metal ions, oxygen as acceptor;transition metal ion binding	Mineral absorption;Porphyrin and chlorophyll metabolism	3D-structure;Acetylation;Completeproteome;Iron;Ironstorage;Metal-binding;Oxidoreductase;Phosphoprotein;Referenceproteome	23.1066	25.8956	25.8382	25.5985	25.482	25.5662	21.128	21.2302	21.5373	21.0283	20.89	20.1244	24.8255	26.1909	26.2292	26.5074	26.7419	26.4086	+	7.82351	0	+	RSV_Ctrl	5.36771	0	-4.25816	-7.40536	+	RSV-KIAR8_RSV	7.52032	0
P02795;P80297;P13640;CON__P67983;P80294;P04731;Q8N339;P04732	P02795;P80297;P13640	Metallothionein-2;Metallothionein-1X;Metallothionein-1G	MT2A;MT1X;MT1G	3	3	3	65.6	65.6	65.6	6.0422	0	34.261	69	biological regulation;cation homeostasis;cell activation;cell differentiation;cell surface receptor linked signaling pathway;cellular cation homeostasis;cellular chemical homeostasis;cellular copper ion homeostasis;cellular developmental process;cellular divalent inorganic cation homeostasis;cellular homeostasis;cellular ion homeostasis;cellular process;cellular response to cadmium ion;cellular r…	cell part;cytoplasm;cytoplasmic part;cytosol;intracellular membrane-bounded organelle;intracellular organelle;intracellular part;membrane-bounded organelle;nucleus;organelle;perinuclear region of cytoplasm	binding;cation binding;drug binding;ion binding;metal ion binding;transition metal ion binding;zinc ion binding	Mineral absorption	3D-structure;Acetylation;Alternativesplicing;Cadmium;Completeproteome;Copper;Directproteinsequencing;Metal-binding;Metal-thiolatecluster;Phosphoprotein;Polymorphism;Referenceproteome;Zinc	24.7034	25.4096	25.4906	24.9149	25.2221	25.1358	22.6874	21.6974	20.8795	21.9483	23.1474	22.8569	24.7047	24.6008	24.4901	23.1755	21.9038	21.2822	+	3.28281	2.97398e-05	+	RSV_Ctrl	4.92487	0	-2.94327	-6.28485	+	RSV-KIAR8_RSV	0.887023	0.0472063
P03418	P03418			5	5	5	15.6	15.6	15.6	43.45	0	39.006	77						20.4341	20.3751	20.998	21.0478	21.9667	22.0791	26.2556	26.6033	26.3458	26.4088	26.5003	26.5468	25.9118	25.6923	25.7748	25.9329	25.7564	25.8299	+	11.7413	0	+	RSV_Ctrl	8.08977	0	5.29326	13.1203	+	RSV-KIAR8_RSV	5.62017	0.000546256
P03421	P03421			2	2	2	11.2	11.2	11.2	27.148	0	120.71	54						21.2212	20.397	20.5814	21.1046	20.8973	20.8888	27.6005	27.4723	27.843	26.9937	27.8475	27.4789	26.0335	26.0412	26.2936	25.8411	26.3496	25.9395	+	15.7783	0	+	RSV_Ctrl	11.3065	0	6.69091	23.8288	+	RSV-KIAR8_RSV	5.62172	0.000126316
P03956	P03956	Interstitial collagenase;22 kDa interstitial collagenase;27 kDa interstitial collagenase	MMP1	13	13	13	35.8	35.8	35.8	54.006	0	323.31	480	biological regulation;blood coagulation;cell migration;cell motility;cellular component disassembly;cellular component disassembly at cellular level;cellular component movement;cellular component organization;cellular component organization at cellular level;cellular component organization or biogenesis;cellular component organization or biogenesis at cellular level;cellular macromolecule metabol…	extracellular matrix;extracellular region;extracellular region part;proteinaceous extracellular matrix	binding;calcium ion binding;catalytic activity;cation binding;endopeptidase activity;hydrolase activity;ion binding;metal ion binding;metalloendopeptidase activity;metallopeptidase activity;peptidase activity;peptidase activity, acting on L-amino acid peptides;transition metal ion binding;zinc ion binding	Bladder cancer;Pathways in cancer;PPAR signaling pathway;Rheumatoid arthritis	3D-structure;Autocatalyticcleavage;Calcium;Collagendegradation;Completeproteome;Directproteinsequencing;Disulfidebond;Extracellularmatrix;Glycoprotein;Host-virusinteraction;Hydrolase;Metal-binding;Metalloprotease;Phosphoprotein;Polymorphism;Protease;Referenceproteome;Repeat;Secreted;Signal;Zinc;Zymogen	23.5964	23.1711	24.9827	25.2671	25.1181	25.8133	30.2605	30.201	29.4655	31.4249	30.7035	31.1623	29.8682	30.1109	29.9624	29.3769	29.9597	29.7975	+	9.04357	0	+	RSV_Ctrl	6.34369	0	5.87818	9.58398	+	RSV-KIAR8_RSV	1.30556	0.0246447
P03973	P03973	Antileukoproteinase	SLPI	3	3	3	37.1	37.1	37.1	14.326	0	268.45	272	biological regulation;negative regulation of binding;negative regulation of biological process;negative regulation of molecular function;negative regulation of protein binding;negative regulation of reproductive process;negative regulation of viral genome replication;negative regulation of viral reproduction;regulation of binding;regulation of biological process;regulation of molecular function;r…	extracellular membrane-bounded organelle;extracellular organelle;extracellular region part;extracellular vesicular exosome;membrane-bounded organelle;membrane-bounded vesicle;organelle;vesicle	binding;endopeptidase inhibitor activity;endopeptidase regulator activity;enzyme binding;enzyme inhibitor activity;enzyme regulator activity;peptidase inhibitor activity;peptidase regulator activity;protein binding;serine-type endopeptidase inhibitor activity		3D-structure;Completeproteome;Directproteinsequencing;Disulfidebond;Proteaseinhibitor;Referenceproteome;Repeat;Secreted;Serineproteaseinhibitor;Signal	25.639	27.0067	27.304	27.2379	27.6346	27.2314	28.5283	27.3492	27.8689	27.7421	27.667	28.5726	28.2897	28.1016	28.1938	27.9552	28.7928	28.3872	+	2.69875	0.000213247	+	RSV_Ctrl	1.65441	0.00631218	0.945759	2.10279			0.732805	0.141561
P04075	P04075	Fructose-bisphosphate aldolase A	ALDOA	16	16	15	62.1	62.1	54.7	39.42	0	323.31	832	actin cytoskeleton organization;actin filament organization;actin filament-based process;alcohol biosynthetic process;alcohol catabolic process;alcohol metabolic process;anatomical structure homeostasis;ATP biosynthetic process;ATP metabolic process;biological regulation;biosynthetic process;blood coagulation;carbohydrate biosynthetic process;carbohydrate catabolic process;carbohydrate metabolic …	actin cytoskeleton;cell part;contractile fiber part;cytoplasmic membrane-bounded vesicle lumen;cytoplasmic part;cytoplasmic vesicle part;cytoskeleton;cytosol;extracellular membrane-bounded organelle;extracellular organelle;extracellular region;extracellular region part;extracellular space;extracellular vesicular exosome;I band;intracellular membrane-bounded organelle;intracellular non-membrane-bo…	actin binding;aldehyde-lyase activity;binding;carbohydrate binding;carbon-carbon lyase activity;catalytic activity;cytoskeletal protein binding;fructose binding;fructose-bisphosphate aldolase activity;identical protein binding;lyase activity;monosaccharide binding;protein binding;sugar binding;tubulin binding	Carbon fixation in photosynthetic organisms;Fructose and mannose metabolism;Glycolysis / Gluconeogenesis;Pentose phosphate pathway	3D-structure;Acetylation;Alternativesplicing;Completeproteome;Cytoplasm;Directproteinsequencing;Diseasemutation;Glycogenstoragedisease;Glycolysis;Hereditaryhemolyticanemia;Lyase;Phosphoprotein;Polymorphism;Referenceproteome;Schiffbase	29.7611	29.7381	29.7598	30.0683	29.6089	29.931	29.8371	29.8111	29.5597	29.5424	29.7228	29.6203	30.2079	30.4865	30.5943	30.5876	30.2995	30.2779	+	5.88525	1.55642e-05			0.805599	0.246674	-0.128968	-0.700273	+	RSV-KIAR8_RSV	5.13343	0.000509091
P04080	P04080	Cystatin-B	CSTB	5	5	5	69.4	69.4	69.4	11.139	0	21.869	164	adult behavior;adult locomotory behavior;behavior;biological regulation;locomotory behavior;multicellular organismal process;negative regulation of biological process;negative regulation of catalytic activity;negative regulation of cellular metabolic process;negative regulation of cellular process;negative regulation of cellular protein metabolic process;negative regulation of endopeptidase activ…	cell part;cytoplasm;extracellular membrane-bounded organelle;extracellular organelle;extracellular region part;extracellular space;extracellular vesicular exosome;intracellular non-membrane-bounded organelle;intracellular organelle;intracellular organelle part;intracellular part;membrane-bounded organelle;membrane-bounded vesicle;non-membrane-bounded organelle;nuclear part;nucleolus;organelle;org…	binding;cysteine-type endopeptidase inhibitor activity;endopeptidase inhibitor activity;endopeptidase regulator activity;enzyme binding;enzyme inhibitor activity;enzyme regulator activity;peptidase inhibitor activity;peptidase regulator activity;protease binding;protein binding		3D-structure;Acetylation;Completeproteome;Cytoplasm;Directproteinsequencing;Diseasemutation;Epilepsy;Nucleus;Proteaseinhibitor;Referenceproteome;Thiolproteaseinhibitor	28.5376	26.7614	28.624	27.9082	26.9624	28.4953	26.9621	27.4272	27.3515	27.3184	27.3181	28.2943	27.0271	27.3768	27.2387	27.5576	27.323	27.5225		0.627404	0.0669947			0.546645	0.154064	-0.43621	-0.898802			0.213747	0.549087
P04083	P04083	Annexin A1	ANXA1	14	14	14	51.2	51.2	51.2	38.714	0	323.31	1061	acid secretion;alpha-beta T cell activation;alpha-beta T cell differentiation;anatomical structure development;arachidonic acid secretion;biological regulation;carboxylic acid transport;cell activation;cell differentiation;cell surface receptor linked signaling pathway;cellular component movement;cellular developmental process;cellular macromolecule metabolic process;cellular metabolic process;ce…	adherens junction;anchoring junction;basolateral plasma membrane;cell junction;cell part;cell projection;cell surface;cell-substrate adherens junction;cell-substrate junction;cilium;cornified envelope;cytoplasm;cytoplasmic part;cytoskeleton;endosome;extracellular membrane-bounded organelle;extracellular organelle;extracellular region;extracellular region part;extracellular space;extracellular ves…	ATPase activity;ATPase activity, coupled;binding;binding, bridging;calcium ion binding;calcium-dependent phospholipid binding;calcium-dependent protein binding;catalytic activity;cation binding;DNA binding;DNA-dependent ATPase activity;double-stranded DNA-dependent ATPase activity;enzyme inhibitor activity;enzyme regulator activity;helicase activity;hydrolase activity;hydrolase activity, acting o…		3D-structure;Acetylation;Annexin;Calcium;Calcium/phospholipid-binding;Cellmembrane;Cellprojection;Cilium;Completeproteome;Cytoplasm;Directproteinsequencing;Isopeptidebond;Membrane;Nucleus;PhospholipaseA2inhibitor;Phosphoprotein;Referenceproteome;Repeat	31.6715	30.7235	30.7438	30.621	30.7407	30.7954	30.6982	30.9947	30.4319	30.7324	30.4069	30.5431	30.8924	30.949	31.0467	31.1749	30.9293	31.0585	+	1.11652	0.0138695			0.687063	0.162288	-0.248144	-0.875984	+	RSV-KIAR8_RSV	2.41661	0.0151879
P04156	P04156	Major prion protein	PRNP	3	3	3	12.3	12.3	12.3	27.661	0	4.7597	14	axon guidance;behavior;biological regulation;cation homeostasis;cell cycle arrest;cell cycle process;cellular cation homeostasis;cellular chemical homeostasis;cellular component assembly;cellular component organization;cellular component organization or biogenesis;cellular copper ion homeostasis;cellular homeostasis;cellular ion homeostasis;cellular process;cellular response to chemical stimulus;…	anchored to membrane;cell part;cell surface;cytoplasm;cytoplasmic part;endoplasmic reticulum;extracellular membrane-bounded organelle;extracellular organelle;extracellular region part;extracellular vesicular exosome;extrinsic to membrane;Golgi apparatus;intracellular membrane-bounded organelle;intracellular organelle;intracellular part;intrinsic to membrane;membrane;membrane part;membrane raft;me…	binding;cation binding;copper ion binding;cytoskeletal protein binding;identical protein binding;ion binding;metal ion binding;microtubule binding;protein binding;transition metal ion binding;tubulin binding	Prion diseases	3D-structure;Alternativeinitiation;Amyloid;Amyloidosis;Cellcycle;Cellmembrane;Completeproteome;Copper;Cytoplasm;Directproteinsequencing;Diseasemutation;Disulfidebond;Glycoprotein;Golgiapparatus;GPI-anchor;Growtharrest;Lipoprotein;Membrane;Metal-binding;Nucleus;Polymorphism;Prion;Referenceproteome;Repeat;Signal;Ublconjugation;Zinc	21.3527	21.657	21.2138	21.3122	20.7643	20.8395	22.0162	21.2355	21.5245	21.3295	22.8106	20.2763	21.453	20.8849	21.2949	21.4128	22.422	21.6841		0.263505	0.242163			0.421778	0.232281	0.342175	0.725798			-4.34294e-08	1
P04179	P04179	Superoxide dismutase [Mn], mitochondrial	SOD2	7	7	7	50.5	50.5	50.5	24.722	0	120.49	567	age-dependent response to oxidative stress;age-dependent response to reactive oxygen species;amine metabolic process;anatomical structure development;apoptotic mitochondrial changes;behavior;biological regulation;biosynthetic process;carboxylic acid metabolic process;cation homeostasis;cell development;cell differentiation;cellular amine metabolic process;cellular amino acid metabolic process;cel…	cell part;cytoplasmic part;extracellular membrane-bounded organelle;extracellular organelle;extracellular region part;extracellular vesicular exosome;intracellular membrane-bounded organelle;intracellular non-membrane-bounded organelle;intracellular organelle;intracellular organelle lumen;intracellular organelle part;intracellular part;membrane;membrane-bounded organelle;membrane-bounded vesicle;…	antioxidant activity;binding;catalytic activity;cation binding;DNA binding;identical protein binding;ion binding;manganese ion binding;metal ion binding;nucleic acid binding;oxidoreductase activity;oxidoreductase activity, acting on superoxide radicals as acceptor;oxygen binding;protein binding;superoxide dismutase activity;transition metal ion binding	Huntington's disease;Peroxisome	3D-structure;Acetylation;Alternativesplicing;Completeproteome;Directproteinsequencing;Manganese;Metal-binding;Mitochondrion;Nitration;Oxidoreductase;Polymorphism;Referenceproteome;Transitpeptide	26.178	27.035	27.0966	26.8029	27.0407	26.6756	26.7367	27.1573	26.7524	27.0914	26.339	26.4589	26.5993	26.2843	27.6838	27.5033	27.1616	27.1269		0.384059	0.154232			0.0930334	0.75385	-0.048844	-0.165638			0.583625	0.195768
P04264;CON__P04264;CON__Q6IFZ6;CON__Q9R0H5;CON__Q6NXH9;CON__Q7Z794;Q7Z794	P04264;CON__P04264	Keratin, type II cytoskeletal 1	KRT1	17	16	11	30.4	28.9	20.2	66.038	0	323.31	417	activation of immune response;anatomical structure homeostasis;biological regulation;complement activation;complement activation, lectin pathway;defense response;fibrinolysis;homeostatic process;humoral immune response;immune effector process;immune response;immune system process;innate immune response;macromolecule metabolic process;metabolic process;negative regulation of biological process;neg…	blood microparticle;cell part;cytoskeletal part;cytoskeleton;extracellular matrix;extracellular membrane-bounded organelle;extracellular organelle;extracellular region part;extracellular space;extracellular vesicular exosome;intermediate filament;intracellular membrane-bounded organelle;intracellular non-membrane-bounded organelle;intracellular organelle;intracellular organelle part;intracellular…	binding;carbohydrate binding;receptor activity;structural molecule activity		Cellmembrane;Citrullination;Coiledcoil;Completeproteome;Directproteinsequencing;Diseasemutation;Ichthyosis;Intermediatefilament;Keratin;Membrane;Methylation;Palmoplantarkeratoderma;Phosphoprotein;Polymorphism;Referenceproteome	25.2138	27.556	27.9001	27.8257	27.9308	27.6931	25.9189	25.7845	26.2113	26.0626	25.7527	25.958	26.7883	26.8002	26.7841	27.0271	27.0896	27.0382	+	2.36051	0.000494721	+	RSV_Ctrl	2.03232	0.00172951	-1.40524	-2.61516	+	RSV-KIAR8_RSV	6.03376	9.52381e-05
P04406	P04406	Glyceraldehyde-3-phosphate dehydrogenase	GAPDH	11	11	11	53.7	53.7	53.7	36.053	0	323.31	1972	alcohol biosynthetic process;alcohol metabolic process;apoptosis;biological regulation;biosynthetic process;carbohydrate biosynthetic process;carbohydrate metabolic process;cell death;cellular biosynthetic process;cellular carbohydrate biosynthetic process;cellular carbohydrate metabolic process;cellular component organization;cellular component organization at cellular level;cellular component o…	cell part;cytoplasm;cytoplasmic part;cytoskeleton;cytosol;extracellular membrane-bounded organelle;extracellular organelle;extracellular region part;extracellular vesicular exosome;intracellular membrane-bounded organelle;intracellular non-membrane-bounded organelle;intracellular organelle;intracellular organelle part;intracellular part;lipid particle;macromolecular complex;membrane;membrane-boun…	binding;catalytic activity;coenzyme binding;cofactor binding;cytoskeletal protein binding;glyceraldehyde-3-phosphate dehydrogenase (NAD+) (phosphorylating) activity;identical protein binding;microtubule binding;NAD binding;NADP binding;nucleotide binding;oxidoreductase activity;oxidoreductase activity, acting on the aldehyde or oxo group of donors;oxidoreductase activity, acting on the aldehyde o…	Alzheimer's disease;Glycolysis / Gluconeogenesis	3D-structure;Acetylation;ADP-ribosylation;Alternativesplicing;Apoptosis;Completeproteome;Cytoplasm;Cytoskeleton;Directproteinsequencing;Glycolysis;Membrane;Methylation;NAD;Nucleus;Oxidoreductase;Phosphoprotein;Polymorphism;Referenceproteome;S-nitrosylation;Transferase;Translationregulation;Ublconjugation	31.2218	31.6352	31.6522	31.8299	31.57	31.6626	30.9198	31.0623	31.1203	31.1888	30.8786	30.8463	31.2994	31.0718	31.3688	31.3819	31.1289	31.5054	+	3.99175	8.96861e-06	+	RSV_Ctrl	3.81732	0.000859122	-0.592585	-2.95493	+	RSV-KIAR8_RSV	2.08701	0.0366765
P04545	P04545			7	7	7	42.8	42.8	42.8	22.154	0	66.41	176						21.2255	20.5856	20.9778	21.8312	21.583	23.2608	25.6389	26.4241	25.9478	25.7309	25.9092	25.9843	25.7934	26.1524	26.3173	25.8526	25.8253	25.7879	+	9.09338	0	+	RSV_Ctrl	6.17241	0	4.36188	8.76979			0.03822	0.910719
P04632	P04632	Calpain small subunit 1	CAPNS1	3	3	3	29.5	29.5	29.5	28.315	0	118.47	82	biological regulation;cellular component disassembly;cellular component disassembly at cellular level;cellular component organization;cellular component organization at cellular level;cellular component organization or biogenesis;cellular component organization or biogenesis at cellular level;cellular process;extracellular matrix disassembly;extracellular matrix organization;extracellular structu…	cell part;cytoplasm;cytoplasmic part;cytosol;extracellular membrane-bounded organelle;extracellular organelle;extracellular region part;extracellular vesicular exosome;intracellular part;membrane;membrane-bounded organelle;membrane-bounded vesicle;organelle;plasma membrane;vesicle	binding;calcium ion binding;calcium-dependent cysteine-type endopeptidase activity;catalytic activity;cation binding;cysteine-type endopeptidase activity;cysteine-type peptidase activity;endopeptidase activity;hydrolase activity;ion binding;metal ion binding;peptidase activity;peptidase activity, acting on L-amino acid peptides		3D-structure;Acetylation;Calcium;Cellmembrane;Completeproteome;Cytoplasm;Directproteinsequencing;Membrane;Metal-binding;Polymorphism;Referenceproteome;Repeat	23.8862	23.8908	23.4559	23.5541	23.5146	23.0843	23.5327	23.798	23.9412	23.5839	23.9267	23.684	24.683	24.6829	24.69	25.0687	24.8176	24.684	+	6.78106	0			0.632419	0.223565	0.180093	0.744502	+	RSV-KIAR8_RSV	6.11915	0.000107143
P04792	P04792	Heat shock protein beta-1	HSPB1	10	10	10	63.9	63.9	63.9	22.782	0	323.31	518	anatomical structure homeostasis;biological adhesion;biological regulation;cell adhesion;cell surface receptor linked signaling pathway;cell-cell adhesion;cellular component movement;cellular process;cellular response to chemical stimulus;cellular response to growth factor stimulus;cellular response to organic substance;cellular response to stimulus;cellular response to vascular endothelial growt…	adherens junction;anchoring junction;cell junction;cell part;cell-substrate adherens junction;cell-substrate junction;contractile fiber part;cytoplasm;cytoplasmic part;cytoskeletal part;cytoskeleton;cytosol;extracellular membrane-bounded organelle;extracellular organelle;extracellular region part;extracellular space;extracellular vesicular exosome;focal adhesion;intracellular membrane-bounded org…	binding;enzyme binding;enzyme inhibitor activity;enzyme regulator activity;identical protein binding;kinase binding;kinase inhibitor activity;kinase regulator activity;protein binding;protein kinase binding;protein kinase C binding;protein kinase C inhibitor activity;protein kinase inhibitor activity;protein kinase regulator activity;protein serine/threonine kinase inhibitor activity;small conjug…	Amoebiasis;MAPK signaling pathway;VEGF signaling pathway	3D-structure;Acetylation;Chaperone;Charcot-Marie-Toothdisease;Completeproteome;Cytoplasm;Cytoskeleton;Directproteinsequencing;Diseasemutation;Neurodegeneration;Neuropathy;Nucleus;Phosphoprotein;Referenceproteome;Stressresponse	28.1696	28.1592	28.3217	28.1427	28.0609	28.2346	26.9028	27.3023	26.7023	27.2279	26.7498	26.857	27.7211	27.3085	27.7956	27.8526	27.4875	27.9519	+	6.79155	0	+	RSV_Ctrl	6.28782	2.48447e-05	-1.22445	-5.87513	+	RSV-KIAR8_RSV	3.34999	0.0013375
P04899	P04899	Guanine nucleotide-binding protein G(i) subunit alpha-2	GNAI2	2	2	2	7.3	7.3	7.3	40.45	0	3.0392	17	activation of MAPKK activity;activation of protein kinase activity;adenosine receptor signaling pathway;biological regulation;blood coagulation;cAMP-mediated signaling;cell activation;cell communication;cell cycle;cell division;cell proliferation;cell surface receptor linked signaling pathway;cell-cell signaling;cellular macromolecule metabolic process;cellular metabolic process;cellular process;…	cell part;centrosome;cytoplasm;cytoplasmic part;cytoskeletal part;cytosol;extracellular membrane-bounded organelle;extracellular organelle;extracellular region part;extracellular vesicular exosome;extrinsic to internal side of plasma membrane;extrinsic to membrane;extrinsic to plasma membrane;heterotrimeric G-protein complex;intracellular non-membrane-bounded organelle;intracellular organelle;int…	binding;catalytic activity;cation binding;G-protein beta/gamma-subunit complex binding;G-protein-coupled receptor binding;GTP binding;GTPase activity;guanyl nucleotide binding;guanyl ribonucleotide binding;hydrolase activity;hydrolase activity, acting on acid anhydrides;hydrolase activity, acting on acid anhydrides, in phosphorus-containing anhydrides;ion binding;metal ion binding;molecular trans…	Axon guidance;Chagas disease (American trypanosomiasis);Chemokine signaling pathway;Gap junction;Gastric acid secretion;Leukocyte transendothelial migration;Long-term depression;Melanogenesis;Progesterone-mediated oocyte maturation;Tight junction;Toxoplasmosis	ADP-ribosylation;Alternativesplicing;Cellcycle;Celldivision;Cellmembrane;Completeproteome;Cytoplasm;Cytoskeleton;GTP-binding;Lipoprotein;Magnesium;Membrane;Metal-binding;Myristate;Nucleotide-binding;Palmitate;Referenceproteome;Transducer	21.942	22.0599	22.1972	21.9537	21.6832	20.6464	24.0103	23.3948	23.9681	23.3017	23.2524	22.0382	22.6222	21.9055	22.0477	21.2485	21.8084	22.2039	+	3.22532	2.91971e-05	+	RSV_Ctrl	2.77314	0.000471204	1.58051	3.35017	+	RSV-KIAR8_RSV	2.54159	0.00128707
Q99878;Q96KK5;Q9BTM1;Q93077;Q7L7L0;P20671;P0C0S8;P04908;Q16777;Q8IUE6;Q6FI13;P16104	Q99878;Q96KK5;Q9BTM1;Q93077;Q7L7L0;P20671;P0C0S8;P04908;Q16777;Q8IUE6;Q6FI13;P16104	Histone H2A type 1-J;Histone H2A type 1-H;Histone H2A.J;Histone H2A type 1-C;Histone H2A type 3;Histone H2A type 1-D;Histone H2A type 1;Histone H2A type 1-B/E;Histone H2A type 2-C;Histone H2A type 2-B;Histone H2A type 2-A;Histone H2AX	HIST1H2AJ;HIST1H2AH;H2AFJ;HIST1H2AC;HIST3H2A;HIST1H2AD;HIST1H2AG;HIST1H2AB;HIST2H2AC;HIST2H2AB;HIST2H2AA3;H2AFX	2	2	2	37.5	37.5	37.5	13.936	0	7.9841	12	biological regulation;cell cycle;cell cycle checkpoint;cellular component assembly;cellular component assembly at cellular level;cellular component disassembly;cellular component disassembly at cellular level;cellular component organization;cellular component organization at cellular level;cellular component organization or biogenesis;cellular component organization or biogenesis at cellular leve…	cell part;chromatin;chromosomal part;chromosome;condensed chromosome;condensed nuclear chromosome;extracellular membrane-bounded organelle;extracellular organelle;extracellular region part;extracellular vesicular exosome;germ cell nucleus;intracellular membrane-bounded organelle;intracellular non-membrane-bounded organelle;intracellular organelle;intracellular organelle part;intracellular part;ma…	binding;damaged DNA binding;DNA binding;enzyme binding;histone binding;nucleic acid binding;protein binding	Systemic lupus erythematosus	3D-structure;Acetylation;Alternativesplicing;Cellcycle;Chromosome;Citrullination;Completeproteome;DNA-binding;DNAdamage;DNArecombination;DNArepair;Host-virusinteraction;Isopeptidebond;Meiosis;Methylation;Nucleosomecore;Nucleus;Phosphoprotein;Polymorphism;Referenceproteome;Ublconjugation	20.4727	25.634	24.9587	21.4164	24.5378	24.5792	21.4601	21.5896	20.7812	20.9575	21.7131	21.1578	21.4782	20.992	20.9526	22.0421	21.7219	21.9577	+	1.92998	0.00159889	+	RSV_Ctrl	1.6144	0.00307048	-2.32326	-2.37893			-4.34294e-08	1
P05023;P13637;P50993;Q13733;P20648	P05023	Sodium/potassium-transporting ATPase subunit alpha-1	ATP1A1	13	13	13	16.1	16.1	16.1	112.89	0	58.542	110	adult behavior;adult locomotory behavior;associative learning;ATP hydrolysis coupled proton transport;behavior;biological regulation;calcium ion homeostasis;calcium-mediated signaling;cardiac muscle contraction;cation homeostasis;cation transport;cell motility;cell surface receptor linked signaling pathway;cellular calcium ion homeostasis;cellular cation homeostasis;cellular chemical homeostasis;…	apical plasma membrane;axon;basolateral plasma membrane;caveola;cell part;cell projection;cell projection part;cytoplasm;cytoplasmic membrane-bounded vesicle;cytoplasmic part;cytoplasmic vesicle;dendritic spine;dendritic spine head;dendritic spine neck;endoplasmic reticulum;endosome;extracellular membrane-bounded organelle;extracellular organelle;extracellular region part;extracellular space;extr…	active transmembrane transporter activity;adenyl nucleotide binding;adenyl ribonucleotide binding;ADP binding;alkali metal ion binding;ATP binding;ATPase activity;ATPase activity, coupled;ATPase activity, coupled to movement of substances;ATPase activity, coupled to transmembrane movement of ions;ATPase activity, coupled to transmembrane movement of ions, phosphorylative mechanism;ATPase activity…	Aldosterone-regulated sodium reabsorption;Bile secretion;Carbohydrate digestion and absorption;Cardiac muscle contraction;Collecting duct acid secretion;Endocrine and other factor-regulated calcium reabsorption;Gastric acid secretion;Mineral absorption;Oxidative phosphorylation;Pancreatic secretion;Protein digestion and absorption;Proximal tubule bicarbonate reclamation;Salivary secretion	Acetylation;Alternativesplicing;ATP-binding;Cellmembrane;Completeproteome;Deafness;Directproteinsequencing;Diseasemutation;Dystonia;Hydrogeniontransport;Hydrolase;Iontransport;Magnesium;Membrane;Metal-binding;Nucleotide-binding;Parkinsonism;Phosphoprotein;Polymorphism;Potassium;Potassiumtransport;Referenceproteome;Sodium;Sodium/potassiumtransport;Sodiumtransport;Transmembrane;Transmembranehelix;T…	24.2309	23.9647	23.4623	23.5795	24.3048	24.3308	26.0065	26.2761	26.0353	26.01	25.7958	25.7417	25.322	25.5976	25.3166	25.3895	25.3286	25.3241	+	8.62004	0	+	RSV_Ctrl	6.36773	0	1.99876	7.30758	+	RSV-KIAR8_RSV	4.23487	0.000990228
P05026	P05026	Sodium/potassium-transporting ATPase subunit beta-1	ATP1B1	2	2	2	8.3	8.3	8.3	35.061	0	3.6683	34	biological adhesion;biological regulation;blood coagulation;calcium ion homeostasis;calcium-mediated signaling;cardiac muscle contraction;cation homeostasis;cation transport;cell adhesion;cell migration;cell motility;cellular calcium ion homeostasis;cellular cation homeostasis;cellular chemical homeostasis;cellular component movement;cellular component organization;cellular component organization…	apical plasma membrane;basolateral plasma membrane;caveola;cell junction;cell part;cell-cell contact zone;cell-cell junction;extracellular membrane-bounded organelle;extracellular organelle;extracellular region part;extracellular vesicular exosome;intercalated disc;macromolecular complex;membrane;membrane part;membrane raft;membrane-bounded organelle;membrane-bounded vesicle;organelle;plasma memb…	active transmembrane transporter activity;antigen binding;ATPase activator activity;ATPase activity;ATPase activity, coupled;ATPase activity, coupled to movement of substances;ATPase activity, coupled to transmembrane movement of ions;ATPase activity, coupled to transmembrane movement of ions, phosphorylative mechanism;ATPase activity, coupled to transmembrane movement of substances;ATPase bindin…	Aldosterone-regulated sodium reabsorption;Bile secretion;Carbohydrate digestion and absorption;Cardiac muscle contraction;Endocrine and other factor-regulated calcium reabsorption;Gastric acid secretion;Mineral absorption;Pancreatic secretion;Protein digestion and absorption;Proximal tubule bicarbonate reclamation;Salivary secretion	Alternativesplicing;Celladhesion;Cellmembrane;Completeproteome;Disulfidebond;Glycoprotein;Iontransport;Membrane;Phosphoprotein;Potassium;Potassiumtransport;Referenceproteome;Signal-anchor;Sodium;Sodium/potassiumtransport;Sodiumtransport;Transmembrane;Transmembranehelix;Transport	19.5711	20.5491	20.509	21.6091	21.4847	21.0585	23.721	23.6778	24.2738	23.9723	23.9916	21.1876	22.5127	20.6831	22.1284	22.2469	22.8883	22.6331	+	3.27171	2.95749e-05	+	RSV_Ctrl	3.13624	0.000148649	2.67376	4.06477	+	RSV-KIAR8_RSV	1.34201	0.0124375
P05067	P05067	Amyloid beta A4 protein;N-APP;Soluble APP-alpha;Soluble APP-beta;C99;Beta-amyloid protein 42;Beta-amyloid protein 40;C83;P3(42);P3(40);C80;Gamma-secretase C-terminal fragment 59;Gamma-secretase C-terminal fragment 57;Gamma-secretase C-terminal fragment 50;C31	APP	10	10	9	17.8	17.8	16.8	86.942	0	224.43	205	adult behavior;adult locomotory behavior;alcohol metabolic process;anatomical structure development;anatomical structure morphogenesis;apoptosis;associative learning;axon cargo transport;axon choice point recognition;axon midline choice point recognition;axonogenesis;behavior;behavioral interaction between organisms;biological adhesion;biological regulation;blood coagulation;calcium ion homeostas…	apical part of cell;axon;cell junction;cell part;cell projection;cell projection part;cell surface;cell-cell junction;ciliary rootlet;cilium part;coated pit;coated vesicle;cytoplasm;cytoplasmic membrane-bounded vesicle;cytoplasmic membrane-bounded vesicle lumen;cytoplasmic part;cytoplasmic vesicle;cytoplasmic vesicle part;cytoskeletal part;cytosol;dendritic shaft;dendritic spine;endosomal part;en…	acetylcholine receptor binding;binding;carbohydrate binding;cation binding;DNA binding;endopeptidase inhibitor activity;endopeptidase regulator activity;enzyme activator activity;enzyme binding;enzyme inhibitor activity;enzyme regulator activity;glycosaminoglycan binding;heparin binding;identical protein binding;ion binding;metal ion binding;nucleic acid binding;pattern binding;peptidase activato…	Alzheimer's disease	3D-structure;Alternativesplicing;Alzheimerdisease;Amyloid;Amyloidosis;Apoptosis;Celladhesion;Coatedpit;Completeproteome;Copper;Directproteinsequencing;Diseasemutation;Disulfidebond;Endocytosis;Glycoprotein;Heparin-binding;Iron;Membrane;Metal-binding;Neurodegeneration;Notchsignalingpathway;Oxidation;Phosphoprotein;Polymorphism;Proteaseinhibitor;Proteoglycan;Referenceproteome;Serineproteaseinhibito…	27.3411	27.0405	26.979	26.8327	27.1075	26.7159	28.3724	28.1648	28.2856	27.934	27.8667	28.3437	26.3123	26.7836	26.1478	26.6316	26.3547	26.3206	+	8.49116	0	+	RSV_Ctrl	5.49115	2.03046e-05	1.15842	5.14365	+	RSV-KIAR8_RSV	6.96848	0
P05090	P05090	Apolipoprotein D	APOD	6	6	6	34.4	34.4	34.4	21.275	0	40.264	242	aging;alcohol metabolic process;anatomical structure development;anatomical structure formation involved in morphogenesis;anatomical structure morphogenesis;angiogenesis;axon regeneration;axonogenesis;biological regulation;brain development;carbohydrate metabolic process;cell part morphogenesis;cell projection morphogenesis;cell projection organization;cellular carbohydrate metabolic process;cell…	cell body;cell part;cell projection;cytoplasmic part;cytosolic part;cytosolic ribosome;dendrite;endoplasmic reticulum;extracellular membrane-bounded organelle;extracellular organelle;extracellular region;extracellular region part;extracellular space;extracellular vesicular exosome;intracellular membrane-bounded organelle;intracellular non-membrane-bounded organelle;intracellular organelle;intrace…	binding;cholesterol binding;lipid binding;lipid transporter activity;steroid binding;sterol binding;substrate-specific transporter activity;transporter activity		3D-structure;Completeproteome;Directproteinsequencing;Disulfidebond;Glycoprotein;Lipid-binding;Polymorphism;Pyrrolidonecarboxylicacid;Referenceproteome;Secreted;Signal;Transport	26.1741	26.2951	26.5874	26.142	26.0057	25.5756	25.4323	25.6683	25.5306	25.9059	25.5613	25.5575	25.1218	24.7571	25.0683	24.874	25.0632	24.7862	+	5.91833	1.5748e-05	+	RSV_Ctrl	2.18394	0.00694595	-0.520637	-2.06412	+	RSV-KIAR8_RSV	4.50036	0.000711111
P05120	P05120	Plasminogen activator inhibitor 2	SERPINB2	8	8	8	26.7	26.7	26.7	46.596	0	36.978	134	biological regulation;blood coagulation;coagulation;fibrinolysis;hemostasis;multicellular organismal process;negative regulation of apoptosis;negative regulation of biological process;negative regulation of blood coagulation;negative regulation of catalytic activity;negative regulation of cell death;negative regulation of cellular process;negative regulation of coagulation;negative regulation of …	cell part;cytoplasm;extracellular region;extracellular region part;extracellular space;intracellular part;membrane;plasma membrane	endopeptidase inhibitor activity;endopeptidase regulator activity;enzyme inhibitor activity;enzyme regulator activity;peptidase inhibitor activity;peptidase regulator activity;serine-type endopeptidase inhibitor activity	Amoebiasis	3D-structure;Completeproteome;Cytoplasm;Directproteinsequencing;Disulfidebond;Glycoprotein;Plasminogenactivation;Polymorphism;Proteaseinhibitor;Referenceproteome;Secreted;Serineproteaseinhibitor;Signal	24.8329	24.7464	24.2798	24.6903	24.2735	24.2698	25.6577	25.8189	25.5657	25.6017	25.6334	25.6605	25.5101	25.4913	25.656	26.0291	25.4063	25.8025	+	7.0618	0	+	RSV_Ctrl	5.7644	2.17391e-05	1.14086	5.30448			0.0242096	0.94794
P05121	P05121	Plasminogen activator inhibitor 1	SERPINE1	14	14	14	43	43	43	45.059	0	135.04	610	aging;anatomical structure formation involved in morphogenesis;angiogenesis;biological regulation;biosynthetic process;blood coagulation;cell activation;cell aging;cell surface receptor linked signaling pathway;cellular biosynthetic process;cellular component organization;cellular component organization at cellular level;cellular component organization or biogenesis;cellular component organizatio…	cell part;cytoplasmic membrane-bounded vesicle lumen;cytoplasmic part;cytoplasmic vesicle part;extracellular matrix;extracellular membrane-bounded organelle;extracellular organelle;extracellular region;extracellular region part;extracellular space;extracellular vesicular exosome;intracellular organelle part;intracellular part;membrane;membrane-bounded organelle;membrane-bounded vesicle;membrane-e…	binding;endopeptidase inhibitor activity;endopeptidase regulator activity;enzyme binding;enzyme inhibitor activity;enzyme regulator activity;peptidase inhibitor activity;peptidase regulator activity;protease binding;protein binding;receptor binding;serine-type endopeptidase inhibitor activity	Chagas disease (American trypanosomiasis);Complement and coagulation cascades;p53 signaling pathway	3D-structure;Alternativesplicing;Completeproteome;Directproteinsequencing;Glycoprotein;Polymorphism;Proteaseinhibitor;Referenceproteome;Secreted;Serineproteaseinhibitor;Signal	27.07	27.7979	27.5806	27.5401	27.2177	27.4314	27.4391	27.3771	27.3163	27.4207	27.359	27.6695	26.4078	26.7214	26.2723	26.5737	26.3024	26.6206	+	6.40818	1.91388e-05			0.0274329	0.930933	-0.00934537	-0.0427363	+	RSV-KIAR8_RSV	5.987	9.16031e-05
P05161	P05161	Ubiquitin-like protein ISG15	ISG15	3	3	3	28.5	28.5	28.5	17.887	0	115.13	90	biological regulation;biosynthetic process;catabolic process;cell surface receptor linked signaling pathway;cellular biosynthetic process;cellular catabolic process;cellular macromolecule biosynthetic process;cellular macromolecule catabolic process;cellular macromolecule metabolic process;cellular metabolic process;cellular nitrogen compound metabolic process;cellular process;cellular protein me…	cell part;cytoplasmic part;cytosol;extracellular region;intracellular organelle part;intracellular part;nuclear part;nucleoplasm;organelle part	protein tag	RIG-I-like receptor signaling pathway	3D-structure;Antiviraldefense;Completeproteome;Cytoplasm;Directproteinsequencing;Disulfidebond;Host-virusinteraction;Immunity;Innateimmunity;Isopeptidebond;Polymorphism;Referenceproteome;Repeat;Secreted;S-nitrosylation;Ublconjugationpathway	22.6913	24.1486	23.8702	21.4012	20.7885	23.7767	24.4259	25.2425	24.2468	23.6236	22.8962	24.3407	24.1381	24.3174	24.2871	24.465	24.9188	24.929	+	1.77772	0.00235358	+	RSV_Ctrl	1.16586	0.0148879	1.34987	1.77475			0.513357	0.202713
P05187;P10696;P09923	P05187;P10696	Alkaline phosphatase, placental type;Alkaline phosphatase, placental-like	ALPP;ALPPL2	10	10	10	28.2	28.2	28.2	57.953	0	323.31	193	cellular metabolic process;cellular process;dephosphorylation;metabolic process;phosphate-containing compound metabolic process;phosphorus metabolic process	anchored to membrane;cell part;cell surface;integral to membrane;intrinsic to membrane;membrane;membrane part;plasma membrane	alkaline phosphatase activity;binding;catalytic activity;cation binding;enzyme binding;hydrolase activity;hydrolase activity, acting on ester bonds;ion binding;magnesium ion binding;metal ion binding;phosphatase activity;phosphoric ester hydrolase activity;protease binding;protein binding;transition metal ion binding;zinc ion binding	Aminobenzoate degradation;Folate biosynthesis;Two-component system	3D-structure;Cellmembrane;Completeproteome;Directproteinsequencing;Disulfidebond;Glycoprotein;GPI-anchor;Hydrolase;Lipoprotein;Magnesium;Membrane;Metal-binding;Phosphoprotein;Polymorphism;Referenceproteome;Signal;Transmembrane;Transmembranehelix;Zinc	20.1448	23.2375	21.9948	21.3304	23.4684	21.0685	28.4905	28.7663	28.3148	28.2303	28.2531	28.2573	26.5144	26.6154	26.5717	26.3783	26.3937	25.8723	+	9.0195	0	+	RSV_Ctrl	6.59626	0	6.51132	10.2628	+	RSV-KIAR8_RSV	7.24651	0
P05198	P05198	Eukaryotic translation initiation factor 2 subunit 1	EIF2S1	8	8	8	31.7	31.7	31.7	36.112	0	171.06	144	biological regulation;biosynthetic process;cellular biosynthetic process;cellular macromolecule biosynthetic process;cellular macromolecule metabolic process;cellular metabolic process;cellular process;cellular protein metabolic process;cellular response to chemical stimulus;cellular response to organic substance;cellular response to stimulus;cellular response to stress;cellular response to topol…	cell part;cytoplasmic part;cytosol;eukaryotic 48S preinitiation complex;eukaryotic translation initiation factor 2 complex;extracellular membrane-bounded organelle;extracellular organelle;extracellular region part;extracellular vesicular exosome;intracellular membrane-bounded organelle;intracellular non-membrane-bounded organelle;intracellular organelle;intracellular part;macromolecular complex;m…	binding;nucleic acid binding;ribonucleoprotein binding;ribosome binding;RNA binding;translation factor activity, nucleic acid binding;translation initiation factor activity	Hepatitis C;Measles;Protein processing in endoplasmic reticulum;RNA transport	3D-structure;Acetylation;Completeproteome;Initiationfactor;Phosphoprotein;Proteinbiosynthesis;Referenceproteome;RNA-binding;Translationregulation	25.3207	24.0959	23.8966	23.7152	24.0365	24.5096	26.7567	27.7096	26.8948	27.4738	26.5265	27.5513	25.7184	24.6983	25.6469	26.0308	24.1476	25.9757	+	5.479	1.40845e-05	+	RSV_Ctrl	5.5224	0	2.8897	7.05024	+	RSV-KIAR8_RSV	3.1415	0.00054386
P05362	P05362	Intercellular adhesion molecule 1	ICAM1	4	4	4	11.8	11.8	11.8	57.825	0	9.0583	31	acute inflammatory response;acute inflammatory response to antigenic stimulus;adhesion to host;adhesion to other organism involved in symbiotic interaction;aging;anatomical structure development;antigen processing and presentation;biological adhesion;biological regulation;carbohydrate homeostasis;cell activation;cell activation involved in immune response;cell adhesion;cell adhesion mediated by i…	adherens junction;anchoring junction;cell junction;cell part;cell surface;cell-substrate adherens junction;cell-substrate junction;external side of plasma membrane;extracellular membrane-bounded organelle;extracellular organelle;extracellular region part;extracellular space;extracellular vesicular exosome;focal adhesion;immunological synapse;integral to membrane;integral to plasma membrane;intrin…	binding;integrin binding;molecular transducer activity;protein binding;protein complex binding;receptor activity;receptor binding;signal transducer activity;signaling receptor activity;transmembrane signaling receptor activity;viral receptor activity	African trypanosomiasis;Cell adhesion molecules (CAMs);Leukocyte transendothelial migration;Malaria;Natural killer cell mediated cytotoxicity;Rheumatoid arthritis;Staphylococcus aureus infection;Viral myocarditis	3D-structure;Celladhesion;Completeproteome;Directproteinsequencing;Disulfidebond;Glycoprotein;Hostcellreceptorforvirusentry;Host-virusinteraction;Immunoglobulindomain;Membrane;Phosphoprotein;Polymorphism;Receptor;Referenceproteome;Repeat;Signal;Transmembrane;Transmembranehelix;Ublconjugation	22.5903	21.8567	21.4946	21.7854	21.058	21.4759	24.2628	24.1527	23.7063	23.4524	23.65	23.7229	22.8213	22.7812	22.3938	23.5606	22.8893	22.7269	+	5.97496	1.62602e-05	+	RSV_Ctrl	5.19779	2.68456e-05	2.11437	6.10364	+	RSV-KIAR8_RSV	3.11263	0.000973684
P05386	P05386	60S acidic ribosomal protein P1	RPLP1	3	2	2	66.7	51.8	51.8	11.514	0	57.726	73	biosynthetic process;catabolic process;cellular biosynthetic process;cellular catabolic process;cellular component disassembly;cellular component disassembly at cellular level;cellular component organization;cellular component organization at cellular level;cellular component organization or biogenesis;cellular component organization or biogenesis at cellular level;cellular macromolecular complex…	adherens junction;anchoring junction;cell junction;cell part;cell-substrate adherens junction;cell-substrate junction;cytoplasm;cytoplasmic part;cytosol;cytosolic large ribosomal subunit;extracellular membrane-bounded organelle;extracellular organelle;extracellular region part;extracellular vesicular exosome;focal adhesion;intracellular organelle part;intracellular part;large ribosomal subunit;ma…	binding;nucleic acid binding;RNA binding;structural constituent of ribosome;structural molecule activity	Ribosome	3D-structure;Acetylation;Alternativesplicing;Completeproteome;Phosphoprotein;Referenceproteome;Ribonucleoprotein;Ribosomalprotein	21.3846	24.1457	23.9387	23.9261	23.8014	24.256	24.9863	25.2354	25.3993	26.4558	25.1293	24.9858	25.1027	21.2111	25.2469	25.3133	24.9866	25.2391	+	1.24687	0.00970109	+	RSV_Ctrl	2.30942	0.000818605	1.78989	2.99234			0.595681	0.123711
P05387	P05387	60S acidic ribosomal protein P2	RPLP2	5	5	4	81.7	81.7	67	11.665	0	123.19	291	biosynthetic process;catabolic process;cellular biosynthetic process;cellular catabolic process;cellular component disassembly;cellular component disassembly at cellular level;cellular component organization;cellular component organization at cellular level;cellular component organization or biogenesis;cellular component organization or biogenesis at cellular level;cellular macromolecular complex…	adherens junction;anchoring junction;cell junction;cell part;cell-substrate adherens junction;cell-substrate junction;cytoplasmic part;cytosol;cytosolic large ribosomal subunit;extracellular membrane-bounded organelle;extracellular organelle;extracellular region part;extracellular vesicular exosome;focal adhesion;intracellular organelle part;intracellular part;large ribosomal subunit;macromolecul…	binding;nucleic acid binding;RNA binding;structural constituent of ribosome;structural molecule activity	Ribosome	3D-structure;Acetylation;Completeproteome;Directproteinsequencing;Phosphoprotein;Referenceproteome;Ribonucleoprotein;Ribosomalprotein	27.3208	26.9429	27.2172	27.3254	26.5433	26.2565	28.6248	28.8698	28.7415	28.8041	28.5562	28.4714	28.4227	28.1128	27.9981	28.9605	28.87	28.7642	+	6.22897	1.8018e-05	+	RSV_Ctrl	5.40797	2.58065e-05	1.74359	5.96083			0.40069	0.360696
P05388;Q8NHW5	P05388;Q8NHW5	60S acidic ribosomal protein P0;60S acidic ribosomal protein P0-like	RPLP0;RPLP0P6	6	6	6	31.2	31.2	31.2	34.273	0	90.619	294	biosynthetic process;catabolic process;cellular biosynthetic process;cellular catabolic process;cellular component biogenesis;cellular component biogenesis at cellular level;cellular component disassembly;cellular component disassembly at cellular level;cellular component organization;cellular component organization at cellular level;cellular component organization or biogenesis;cellular componen…	adherens junction;anchoring junction;cell junction;cell part;cell-substrate adherens junction;cell-substrate junction;cytoplasm;cytoplasmic part;cytosol;cytosolic large ribosomal subunit;extracellular membrane-bounded organelle;extracellular organelle;extracellular region part;extracellular vesicular exosome;focal adhesion;intracellular membrane-bounded organelle;intracellular non-membrane-bounde…	binding;nucleic acid binding;RNA binding;structural constituent of ribosome;structural molecule activity	Ribosome	3D-structure;Alternativesplicing;Completeproteome;Cytoplasm;Directproteinsequencing;Host-virusinteraction;Nucleus;Phosphoprotein;Referenceproteome;Ribonucleoprotein;Ribosomalprotein	25.0837	25.5932	25.9348	25.6136	25.7005	25.7494	26.2415	26.6411	26.4468	26.4332	26.4395	26.1508	27.2183	26.9107	27.2706	26.9525	27.1282	27.3169	+	7.77389	0	+	RSV_Ctrl	3.70599	0.000537468	0.779628	3.29453	+	RSV-KIAR8_RSV	4.69025	0.000554622
P05455	P05455	Lupus La protein	SSB	12	12	12	36.3	36.3	36.3	46.836	0	52.134	257	cellular macromolecule metabolic process;cellular metabolic process;cellular nitrogen compound metabolic process;cellular process;histone mRNA metabolic process;macromolecule metabolic process;macromolecule modification;metabolic process;mRNA metabolic process;ncRNA metabolic process;ncRNA processing;nitrogen compound metabolic process;nucleic acid metabolic process;nucleobase-containing compound…	cell part;intracellular membrane-bounded organelle;intracellular organelle;intracellular part;macromolecular complex;membrane-bounded organelle;nucleus;organelle;ribonucleoprotein complex	binding;mRNA binding;nucleic acid binding;nucleotide binding;RNA binding;tRNA binding	Systemic lupus erythematosus	3D-structure;Acetylation;Completeproteome;Nucleus;Phosphoprotein;Polymorphism;Referenceproteome;RNA-binding;Systemiclupuserythematosus	26.4994	25.2929	26.019	25.8369	25.5103	25.5298	26.6553	26.1774	26.4479	26.4162	26.2475	26.4532	25.7473	24.8478	24.8078	24.3431	24.234	25.047	+	4.41851	1.02828e-05	+	RSV_Ctrl	2.05022	0.00596891	0.618194	2.12473	+	RSV-KIAR8_RSV	4.2766	0.000211921
P05556	P05556	Integrin beta-1	ITGB1	5	5	5	7.5	7.5	7.5	88.414	0	7.5189	57	actin cytoskeleton organization;actin filament-based process;actomyosin structure organization;anatomical structure homeostasis;anatomical structure morphogenesis;associative learning;axon extension;axon guidance;B cell activation;B cell differentiation;behavior;biological adhesion;biological regulation;blood coagulation;blood vessel endothelial cell migration;calcium ion homeostasis;calcium-inde…	acrosomal vesicle;adherens junction;alpha10-beta1 integrin complex;alpha11-beta1 integrin complex;alpha1-beta1 integrin complex;alpha2-beta1 integrin complex;alpha3-beta1 integrin complex;alpha7-beta1 integrin complex;alpha8-beta1 integrin complex;alpha9-beta1 integrin complex;anchoring junction;basement membrane;cell division site part;cell junction;cell part;cell projection;cell projection memb…	actin binding;binding;cation binding;cell adhesion molecule binding;cytoskeletal protein binding;enzyme binding;ion binding;metal ion binding;peptide binding;protease binding;protein binding;protein dimerization activity;protein heterodimerization activity;receptor activity;viral receptor activity	Arrhythmogenic right ventricular cardiomyopathy (ARVC);Axon guidance;Bacterial invasion of epithelial cells;Cell adhesion molecules (CAMs);Dilated cardiomyopathy;ECM-receptor interaction;Focal adhesion;Hypertrophic cardiomyopathy (HCM);Leishmaniasis;Leukocyte transendothelial migration;Pathogenic Escherichia coli infection;Pathways in cancer;Phagosome;Regulation of actin cytoskeleton;Shigellosis;…	3D-structure;Acetylation;Alternativesplicing;Calcium;Celladhesion;Celljunction;Cellmembrane;Cellprojection;Completeproteome;Directproteinsequencing;Disulfidebond;Endosome;Glycoprotein;Hostcellreceptorforvirusentry;Host-virusinteraction;Integrin;Magnesium;Membrane;Metal-binding;Phosphoprotein;Receptor;Referenceproteome;Repeat;Signal;Transmembrane;Transmembranehelix	23.2112	23.659	20.5731	23.6039	23.8191	23.65	23.7746	23.4042	23.5211	23.4961	23.2544	23.4264	23.7758	23.4517	23.8339	22.619	23.5088	24.1968		0.261279	0.244068			0.335486	0.285046	0.393398	0.640555			0.143488	0.648795
P05783;CON__P05784;CON__Q92764;CON__Q497I4;Q92764	P05783	Keratin, type I cytoskeletal 18	KRT18	13	11	11	37	33.3	33.3	48.057	0	240.16	201	anatomical structure morphogenesis;biological regulation;cell cycle;cell surface receptor linked signaling pathway;cellular component organization;cellular component organization at cellular level;cellular component organization or biogenesis;cellular component organization or biogenesis at cellular level;cellular process;cellular response to chemical stimulus;cellular response to cytokine stimul…	cell part;cell periphery;centriolar satellite;cytoplasm;cytoplasmic part;cytoskeletal part;extracellular membrane-bounded organelle;extracellular organelle;extracellular region part;extracellular space;extracellular vesicular exosome;intermediate filament;intracellular non-membrane-bounded organelle;intracellular organelle;intracellular organelle part;intracellular part;keratin filament;macromole…	binding;protein binding;scaffold protein binding;structural molecule activity		Acetylation;Cellcycle;Coiledcoil;Completeproteome;Cytoplasm;Directproteinsequencing;Diseasemutation;Glycoprotein;Host-virusinteraction;Intermediatefilament;Keratin;Nucleus;Phosphoprotein;Polymorphism;Referenceproteome	24.0438	26.1232	24.515	24.1678	24.7178	24.8316	27.6927	27.6548	27.4228	27.764	27.673	27.7744	26.6084	26.879	26.6406	26.7627	26.7166	26.7812	+	7.57339	0	+	RSV_Ctrl	5.58748	0	2.93038	7.16328	+	RSV-KIAR8_RSV	7.21354	0.000121212
P06396	P06396	Gelsolin	GSN	12	12	5	23.5	23.5	12.3	85.696	0	129.02	340	actin cytoskeleton organization;actin filament capping;actin filament organization;actin filament polymerization;actin filament severing;actin filament-based process;actin nucleation;actin polymerization or depolymerization;aging;anatomical structure development;anatomical structure morphogenesis;apoptosis;barbed-end actin filament capping;biological regulation;cell death;cell development;cell pa…	actin cap;actin cytoskeleton;adherens junction;anchoring junction;blood microparticle;cell cortex part;cell junction;cell part;cell projection;cell-substrate adherens junction;cell-substrate junction;cortical actin cytoskeleton;cortical cytoskeleton;cytoplasm;cytoplasmic part;cytoskeletal part;cytoskeleton;cytosol;extracellular membrane-bounded organelle;extracellular organelle;extracellular regi…	actin binding;binding;calcium ion binding;cation binding;cytoskeletal protein binding;ion binding;metal ion binding;myosin binding;myosin II binding;protein binding;protein domain specific binding	Fc gamma R-mediated phagocytosis;Regulation of actin cytoskeleton	3D-structure;Acetylation;Actin-binding;Actincapping;Alternativeinitiation;Alternativesplicing;Amyloid;Amyloidosis;Calcium;Ciliumbiogenesis/degradation;Completeproteome;Cornealdystrophy;Cytoplasm;Cytoskeleton;Directproteinsequencing;Diseasemutation;Disulfidebond;Metal-binding;Phosphoprotein;Polymorphism;Referenceproteome;Repeat;Secreted;Signal	26.4816	27.0034	26.7675	27.0124	26.8069	26.6776	26.718	26.8364	26.6141	26.7052	26.5652	26.6948	26.9333	26.9455	27.162	27.1595	26.8105	26.9543	+	1.98781	0.00129958			0.545351	0.357087	-0.102594	-0.537719	+	RSV-KIAR8_RSV	2.91272	0.0181294
P06454	P06454	Prothymosin alpha;Prothymosin alpha, N-terminally processed;Thymosin alpha-1	PTMA	3	3	3	21.6	21.6	21.6	12.203	0	29.4	86	biosynthetic process;cellular biosynthetic process;cellular macromolecule biosynthetic process;cellular macromolecule metabolic process;cellular metabolic process;cellular nitrogen compound metabolic process;cellular process;macromolecule biosynthetic process;macromolecule metabolic process;metabolic process;nitrogen compound metabolic process;nucleic acid metabolic process;nucleobase-containing …	cell part;cytoplasm;extracellular membrane-bounded organelle;extracellular organelle;extracellular region part;extracellular vesicular exosome;intracellular membrane-bounded organelle;intracellular organelle;intracellular organelle part;intracellular part;membrane-bounded organelle;membrane-bounded vesicle;nuclear part;nucleoplasm;nucleus;organelle;organelle part;vesicle			3D-structure;Acetylation;Alternativesplicing;Completeproteome;Directproteinsequencing;Nucleus;Phosphoprotein;Referenceproteome	24.4686	20.9703	21.3753	21.1566	21.6099	21.0137	22.2983	21.8699	22.7295	22.2494	22.7074	22.6515	21.4187	21.534	21.9306	22.8982	21.3391	20.8472		0.50298	0.101329			0.558108	0.126369	0.651946	0.978074	+	RSV-KIAR8_RSV	1.41546	0.0180963
P06493	P06493	Cyclin-dependent kinase 1	CDK1	2	2	2	7.7	7.7	7.7	34.095	0.00080321	2.6094	11	activation of immune response;activation of innate immune response;activation of MAPK activity;activation of MAPKK activity;activation of protein kinase activity;aging;anaphase-promoting complex-dependent proteasomal ubiquitin-dependent protein catabolic process;anatomical structure development;anatomical structure morphogenesis;apoptosis;axon guidance;biological regulation;biosynthetic process;c…	cell part;centrosome;cytoplasm;cytoplasmic part;cytoskeletal part;cytosol;extracellular membrane-bounded organelle;extracellular organelle;extracellular region part;extracellular vesicular exosome;intracellular membrane-bounded organelle;intracellular non-membrane-bounded organelle;intracellular organelle;intracellular organelle part;intracellular part;macromolecular complex;membrane;membrane-bou…	adenyl nucleotide binding;adenyl ribonucleotide binding;ATP binding;binding;catalytic activity;cyclin-dependent protein kinase activity;histone kinase activity;kinase activity;nucleotide binding;phosphotransferase activity, alcohol group as acceptor;protein kinase activity;protein serine/threonine kinase activity;purine nucleotide binding;purine ribonucleoside triphosphate binding;purine ribonucl…	Cell cycle;Gap junction;Oocyte meiosis;p53 signaling pathway;Progesterone-mediated oocyte maturation	3D-structure;Acetylation;Alternativesplicing;Apoptosis;ATP-binding;Cellcycle;Celldivision;Completeproteome;Cytoplasm;Cytoskeleton;Isopeptidebond;Kinase;Mitochondrion;Mitosis;Nucleotide-binding;Nucleus;Phosphoprotein;Referenceproteome;Serine/threonine-proteinkinase;Transferase;Ublconjugation	29.0062	20.6374	20.7262	20.9226	21.6985	19.9706	31.9228	31.9256	20.347	22.3326	31.94	21.5102	21.6674	21.5281	20.9026	22.1481	22.0866	21.2208	+	1.11307	0.0139929	+	RSV_Ctrl	0.879205	0.0257135	4.50279	1.58225	+	RSV-KIAR8_RSV	1.23103	0.00969325
P06576	P06576	ATP synthase subunit beta, mitochondrial	ATP5B	7	7	7	20.2	20.2	20.2	56.559	0	31.242	99	anatomical structure formation involved in morphogenesis;angiogenesis;ATP biosynthetic process;ATP hydrolysis coupled proton transport;ATP metabolic process;ATP synthesis coupled proton transport;biological regulation;biosynthetic process;cation homeostasis;cation transport;cell differentiation;cellular biosynthetic process;cellular cation homeostasis;cellular chemical homeostasis;cellular compon…	cell part;cell surface;cytoplasmic part;extracellular membrane-bounded organelle;extracellular organelle;extracellular region part;extracellular vesicular exosome;intracellular membrane-bounded organelle;intracellular non-membrane-bounded organelle;intracellular organelle;intracellular organelle lumen;intracellular organelle part;intracellular part;macromolecular complex;membrane;membrane part;me…	active transmembrane transporter activity;adenyl nucleotide binding;adenyl ribonucleotide binding;ATP binding;ATPase activity;ATPase activity, coupled;ATPase activity, coupled to movement of substances;ATPase activity, coupled to transmembrane movement of ions;ATPase activity, coupled to transmembrane movement of substances;binding;catalytic activity;cation transmembrane transporter activity;cati…	Alzheimer's disease;Huntington's disease;Oxidative phosphorylation;Parkinson's disease	Acetylation;ATP-binding;ATPsynthesis;CF(1);Completeproteome;Directproteinsequencing;Glycoprotein;Hydrogeniontransport;Hydrolase;Iontransport;Membrane;Mitochondrion;Mitochondrioninnermembrane;Nucleotide-binding;Phosphoprotein;Polymorphism;Referenceproteome;Transitpeptide;Transport	24.3941	25.1238	25.2196	25.9392	25.3739	25.0869	24.299	24.5023	24.3166	23.9232	23.5998	23.9424	23.5454	23.9853	23.8002	23.5685	23.9083	24.0704	+	4.60662	1.07239e-05	+	RSV_Ctrl	2.91547	0.00062	-1.09236	-3.1673			0.956023	0.116444
P06702	P06702	Protein S100-A9	S100A9	5	5	5	63.2	63.2	63.2	13.242	0	16.035	70	actin cytoskeleton organization;actin cytoskeleton reorganization;actin filament-based process;activation of caspase activity;autophagy;biological adhesion;biological regulation;catabolic process;cell adhesion;cell chemotaxis;cell communication;cell migration;cell motility;cell-cell adhesion;cell-cell signaling;cellular catabolic process;cellular component movement;cellular component organization…	cell part;cytoplasmic part;cytoskeleton;cytosol;extracellular membrane-bounded organelle;extracellular organelle;extracellular region;extracellular region part;extracellular space;extracellular vesicular exosome;intracellular membrane-bounded organelle;intracellular non-membrane-bounded organelle;intracellular organelle;intracellular part;membrane;membrane-bounded organelle;membrane-bounded vesic…	antioxidant activity;arachidonic acid binding;binding;calcium ion binding;carboxylic acid binding;cation binding;cytoskeletal protein binding;fatty acid binding;icosanoid binding;icosatetraenoic acid binding;ion binding;lipid binding;metal ion binding;microtubule binding;molecular transducer activity;monocarboxylic acid binding;protein binding;RAGE receptor binding;receptor binding;signal transdu…		3D-structure;Antimicrobial;Antioxidant;Apoptosis;Autophagy;Calcium;Cellmembrane;Chemotaxis;Completeproteome;Cytoplasm;Cytoskeleton;Directproteinsequencing;Immunity;Inflammatoryresponse;Innateimmunity;Membrane;Metal-binding;Methylation;Phosphoprotein;Polymorphism;Referenceproteome;Repeat;Secreted;S-nitrosylation;Zinc	24.9535	24.6899	26.0142	25.1293	25.1298	25.1815	25.5392	26.2522	28.3018	27.1263	26.6133	24.3791	26.7451	27.4967	27.3438	26.9327	27.2549	27.1984	+	2.48398	0.000360248	+	RSV_Ctrl	1.17146	0.0161157	1.18561	1.74861			0.727938	0.0865614
P06703	P06703	Protein S100-A6	S100A6	4	4	4	45.6	45.6	45.6	10.18	0	114.93	58	anatomical structure morphogenesis;axonogenesis;biological regulation;cell part morphogenesis;cell projection morphogenesis;cell projection organization;cellular component morphogenesis;cellular component organization;cellular component organization at cellular level;cellular component organization or biogenesis;cellular component organization or biogenesis at cellular level;cellular developmenta…	cell part;cell projection;cytoplasm;cytoplasmic part;cytosol;envelope;extracellular membrane-bounded organelle;extracellular organelle;extracellular region part;extracellular vesicular exosome;extrinsic to internal side of plasma membrane;extrinsic to membrane;extrinsic to plasma membrane;intracellular membrane-bounded organelle;intracellular organelle;intracellular organelle part;intracellular p…	binding;calcium ion binding;calcium-dependent protein binding;cation binding;cytoskeletal protein binding;identical protein binding;ion binding;ion transmembrane transporter activity;metal ion binding;protein binding;protein dimerization activity;protein homodimerization activity;substrate-specific transmembrane transporter activity;substrate-specific transporter activity;transition metal ion bin…		3D-structure;Acetylation;Calcium;Cellmembrane;Completeproteome;Cytoplasm;Directproteinsequencing;Membrane;Metal-binding;Nucleus;Polymorphism;Referenceproteome;Repeat	27.7187	25.6709	27.4111	26.7959	26.3556	26.5162	24.3697	23.3258	21.526	23.26	23.3519	21.5614	25.7626	26.2779	25.8633	21.2586	26.4935	25.7215	+	3.08719	4.96454e-05	+	RSV_Ctrl	4.41932	2.5e-05	-3.84561	-5.90749	+	RSV-KIAR8_RSV	1.51397	0.00576471
P06730	P06730	Eukaryotic translation initiation factor 4E	EIF4E	3	3	3	15.7	15.7	15.7	25.097	0.0036206	1.9842	6	anatomical structure development;biological regulation;biosynthetic process;catabolic process;cell cycle process;cell surface receptor linked signaling pathway;cellular biosynthetic process;cellular catabolic process;cellular macromolecule biosynthetic process;cellular macromolecule catabolic process;cellular macromolecule metabolic process;cellular metabolic process;cellular nitrogen compound me…	cell part;chromatoid body;cytoplasm;cytoplasmic mRNA processing body;cytoplasmic part;cytosol;eukaryotic translation initiation factor 4F complex;extracellular membrane-bounded organelle;extracellular organelle;extracellular region part;extracellular vesicular exosome;intracellular non-membrane-bounded organelle;intracellular organelle;intracellular part;macromolecular complex;membrane-bounded or…	binding;nucleic acid binding;RNA binding;RNA cap binding;translation factor activity, nucleic acid binding;translation initiation factor activity	Insulin signaling pathway;mTOR signaling pathway;RNA transport	3D-structure;Acetylation;Alternativesplicing;Chromosomalrearrangement;Completeproteome;Cytoplasm;Directproteinsequencing;Host-virusinteraction;Initiationfactor;Phosphoprotein;Proteinbiosynthesis;Referenceproteome;RNA-binding;Translationregulation	24.1175	24.2228	24.1957	23.5679	21.367	24.1232	22.5449	20.9885	22.0464	21.2904	20.8839	21.1189	22.5288	22.3817	20.3943	22.6077	21.8526	22.469	+	2.56457	0.000308176	+	RSV_Ctrl	2.58869	0.000472441	-2.12017	-3.35483			-4.34294e-08	1
P06733;P13929	P06733	Alpha-enolase	ENO1	19	19	17	57.1	57.1	47.9	47.168	0	323.31	4408	aging;alcohol biosynthetic process;alcohol metabolic process;anatomical structure development;anatomical structure morphogenesis;biological regulation;biosynthetic process;carbohydrate biosynthetic process;carbohydrate metabolic process;cellular biosynthetic process;cellular carbohydrate biosynthetic process;cellular carbohydrate metabolic process;cellular macromolecule biosynthetic process;cellu…	cell part;contractile fiber part;cytoplasm;cytoplasmic part;cytosol;cytosolic part;extracellular membrane-bounded organelle;extracellular organelle;extracellular region part;extracellular space;extracellular vesicular exosome;intracellular membrane-bounded organelle;intracellular organelle;intracellular part;M band;macromolecular complex;membrane;membrane-bounded organelle;membrane-bounded vesicl…	binding;carbon-oxygen lyase activity;catalytic activity;cation binding;DNA binding;enzyme binding;GTPase binding;hydro-lyase activity;ion binding;lyase activity;magnesium ion binding;metal ion binding;nucleic acid binding;nucleic acid binding transcription factor activity;phosphopyruvate hydratase activity;protein binding;protein binding transcription factor activity;sequence-specific DNA binding…	Glycolysis / Gluconeogenesis;Methane metabolism;RNA degradation	3D-structure;Acetylation;Alternativeinitiation;Alternativesplicing;Cellmembrane;Completeproteome;Cytoplasm;Directproteinsequencing;Diseasemutation;DNA-binding;Glycogenstoragedisease;Glycolysis;Lyase;Magnesium;Membrane;Metal-binding;Nucleus;Phosphoprotein;Plasminogenactivation;Polymorphism;Referenceproteome;Repressor;Transcription;Transcriptionregulation;Ublconjugation	30.7277	30.9308	31.0596	31.0827	31.7957	31.4964	29.9163	30.1735	29.6162	29.6712	29.9369	29.7561	30.4041	30.335	30.4157	30.4691	30.3037	30.3883	+	6.06316	1.67364e-05	+	RSV_Ctrl	4.63118	8.62069e-05	-1.33711	-4.76016	+	RSV-KIAR8_RSV	3.9856	0.00201183
P06737	P06737	Glycogen phosphorylase, liver form	PYGL	5	5	4	8.4	8.4	7	97.147	0	11.386	50	5-phosphoribose 1-diphosphate biosynthetic process;5-phosphoribose 1-diphosphate metabolic process;alcohol biosynthetic process;alcohol metabolic process;biological regulation;biosynthetic process;carbohydrate biosynthetic process;carbohydrate catabolic process;carbohydrate homeostasis;carbohydrate metabolic process;catabolic process;cell death;cellular biosynthetic process;cellular carbohydrate …	cell part;cytoplasm;cytoplasmic part;cytosol;extracellular membrane-bounded organelle;extracellular organelle;extracellular region part;extracellular vesicular exosome;intracellular part;membrane;membrane-bounded organelle;membrane-bounded vesicle;organelle;plasma membrane;vesicle	adenyl nucleotide binding;adenyl ribonucleotide binding;AMP binding;ATP binding;bile acid binding;binding;carbohydrate binding;carboxylic acid binding;catalytic activity;cofactor binding;drug binding;glucose binding;glycogen phosphorylase activity;identical protein binding;lipid binding;monocarboxylic acid binding;monosaccharide binding;nucleobase binding;nucleotide binding;phosphorylase activity…	Insulin signaling pathway;Starch and sucrose metabolism	3D-structure;Acetylation;Allostericenzyme;Alternativesplicing;Carbohydratemetabolism;Completeproteome;Diseasemutation;Glycogenmetabolism;Glycogenstoragedisease;Glycosyltransferase;Nucleotide-binding;Phosphoprotein;Polymorphism;Pyridoxalphosphate;Referenceproteome;Transferase	23.8332	23.8247	23.495	24.1343	23.8406	24.0806	23.3653	24.0944	23.6952	23.7519	21.7841	23.2966	23.7785	24.2973	24.5894	23.9883	23.8601	24.0999	+	1.25239	0.00951338			0.825239	0.0696593	-0.536815	-1.20945	+	RSV-KIAR8_RSV	1.26839	0.0238112
P06744	P06744	Glucose-6-phosphate isomerase	GPI	14	14	9	36.2	36.2	22	63.146	0	323.31	631	alcohol biosynthetic process;alcohol metabolic process;aldehyde biosynthetic process;aldehyde catabolic process;anatomical structure formation involved in morphogenesis;angiogenesis;behavior;biological regulation;biosynthetic process;carbohydrate biosynthetic process;carbohydrate metabolic process;catabolic process;cellular aldehyde metabolic process;cellular biosynthetic process;cellular carbohy…	cell part;cell projection;cytoplasm;cytoplasmic part;cytosol;extracellular membrane-bounded organelle;extracellular organelle;extracellular region part;extracellular space;extracellular vesicular exosome;intracellular organelle part;intracellular part;membrane;membrane-bounded organelle;membrane-bounded vesicle;neuron projection;nuclear part;nucleoplasm;organelle;organelle part;plasma membrane;ve…	binding;carbohydrate binding;catalytic activity;glucose-6-phosphate isomerase activity;intramolecular oxidoreductase activity;intramolecular oxidoreductase activity, interconverting aldoses and ketoses;intramolecular transferase activity;isomerase activity;monosaccharide binding;sugar binding	Amino sugar and nucleotide sugar metabolism;Glycolysis / Gluconeogenesis;Pentose phosphate pathway;Starch and sucrose metabolism	3D-structure;Acetylation;Alternativesplicing;Angiogenesis;Completeproteome;Cytokine;Cytoplasm;Directproteinsequencing;Diseasemutation;Gluconeogenesis;Glycolysis;Growthfactor;Hereditaryhemolyticanemia;Isomerase;Phosphoprotein;Polymorphism;Referenceproteome;Secreted;Ublconjugation	28.1458	28.1757	28.372	28.2614	28.2939	28.2003	27.2758	27.7554	27.3402	27.3473	27.1388	26.9215	27.4034	27.4553	27.6547	27.5613	27.4317	27.6297	+	6.41485	1.93237e-05	+	RSV_Ctrl	4.93907	0.000118519	-0.945008	-4.33858			1.04157	0.13355
P06748	P06748	Nucleophosmin	NPM1	7	7	7	39.8	39.8	39.8	32.575	0	308.38	329	aging;ATP-dependent chromatin remodeling;biological regulation;cell aging;cell cycle process;cellular component assembly;cellular component assembly at cellular level;cellular component organization;cellular component organization at cellular level;cellular component organization or biogenesis;cellular component organization or biogenesis at cellular level;cellular macromolecular complex assembly…	adherens junction;anchoring junction;cell junction;cell part;cell-substrate adherens junction;cell-substrate junction;centrosome;cytoplasm;cytoplasmic part;cytoskeletal part;cytosol;focal adhesion;intracellular membrane-bounded organelle;intracellular non-membrane-bounded organelle;intracellular organelle;intracellular organelle part;intracellular part;macromolecular complex;membrane;membrane-bou…	binding;enzyme binding;enzyme inhibitor activity;enzyme regulator activity;histone binding;identical protein binding;kinase binding;kinase inhibitor activity;kinase regulator activity;NF-kappaB binding;nucleic acid binding;protein binding;protein binding transcription factor activity;protein dimerization activity;protein heterodimerization activity;protein homodimerization activity;protein kinase…		3D-structure;Acetylation;ADP-ribosylation;Alternativesplicing;Chaperone;Chromosomalrearrangement;Completeproteome;Cytoplasm;Cytoskeleton;Directproteinsequencing;Disulfidebond;Host-virusinteraction;Isopeptidebond;Nucleus;Phosphoprotein;Proto-oncogene;Referenceproteome;RNA-binding;Ublconjugation	28.3995	27.5822	27.7569	27.7814	28.1346	27.9944	29.0953	28.6661	28.5895	28.8002	28.8172	28.8313	27.7052	27.6634	27.7011	27.2347	27.45	27.2539	+	6.47025	1.9802e-05	+	RSV_Ctrl	3.95083	0.000272727	0.858462	3.57448	+	RSV-KIAR8_RSV	6.3038	4.5977e-05
P06753	P06753	Tropomyosin alpha-3 chain	TPM3	5	3	2	18	11.3	8.1	32.818	0	6.6133	113	actin filament-based movement;actin filament-based process;actin-mediated cell contraction;actin-myosin filament sliding;cellular component movement;cellular process;multicellular organismal process;muscle contraction;muscle filament sliding;muscle system process;system process	actin filament bundle;actomyosin;cell part;contractile fiber part;cytoplasmic part;cytoskeletal part;cytoskeleton;cytosol;extracellular membrane-bounded organelle;extracellular organelle;extracellular region part;extracellular vesicular exosome;intracellular non-membrane-bounded organelle;intracellular organelle;intracellular organelle part;intracellular part;membrane-bounded organelle;membrane-b…		Cardiac muscle contraction;Dilated cardiomyopathy;Hypertrophic cardiomyopathy (HCM);Pathways in cancer;Thyroid cancer	Acetylation;Actin-binding;Alternativesplicing;Chromosomalrearrangement;Coiledcoil;Completeproteome;Cytoplasm;Cytoskeleton;Directproteinsequencing;Diseasemutation;Muscleprotein;Nemalinemyopathy;Phosphoprotein;Proto-oncogene;Referenceproteome	26.893	26.229	26.0314	26.3284	26.334	26.706	26.9272	27.4623	22.2166	26.7195	21.319	26.6082	26.2645	22.6186	26.5803	26.8565	26.6439	22.9299		0.297421	0.213069			0.522794	0.119522	-1.21151	-1.00248			0.0272484	0.900931
P06865	P06865	Beta-hexosaminidase subunit alpha	HEXA	4	4	4	7.2	7.2	7.2	60.702	0	3.864	19	amine metabolic process;aminoglycan catabolic process;aminoglycan metabolic process;carbohydrate catabolic process;carbohydrate metabolic process;catabolic process;cellular catabolic process;cellular lipid metabolic process;cellular metabolic process;cellular process;chondroitin sulfate catabolic process;chondroitin sulfate metabolic process;glycolipid metabolic process;glycosaminoglycan cataboli…	cell part;cytoplasmic part;extracellular membrane-bounded organelle;extracellular organelle;extracellular region part;extracellular vesicular exosome;intracellular organelle lumen;intracellular organelle part;intracellular part;lysosomal lumen;membrane;membrane-bounded organelle;membrane-bounded vesicle;membrane-enclosed lumen;organelle;organelle lumen;organelle part;vacuolar lumen;vacuolar part;…	beta-N-acetylhexosaminidase activity;binding;catalytic activity;hexosaminidase activity;hydrolase activity;hydrolase activity, acting on glycosyl bonds;hydrolase activity, hydrolyzing O-glycosyl compounds;protein binding;protein dimerization activity;protein heterodimerization activity	Amino sugar and nucleotide sugar metabolism;Glycosaminoglycan degradation;Glycosphingolipid biosynthesis - ganglio series;Glycosphingolipid biosynthesis - globo series;Lysosome;Other glycan degradation	3D-structure;Alternativesplicing;Completeproteome;Directproteinsequencing;Diseasemutation;Disulfidebond;Gangliosidosis;Glycoprotein;Glycosidase;Hydrolase;Lysosome;Neurodegeneration;Polymorphism;Referenceproteome;Signal;Zymogen	23.7417	24.1653	23.6173	23.9441	24.5729	22.4571	23.2738	21.1353	23.5725	21.764	23.2344	23.328	20.7566	21.4401	20.8361	22.5791	23.7318	23.8796	+	1.15341	0.0125885	+	RSV_Ctrl	1.16371	0.0184168	-1.0317	-1.70354			0.316258	0.314369
P07093	P07093	Glia-derived nexin	SERPINE2	7	7	7	24.1	24.1	24.1	44.002	0	77.327	96	anatomical structure development;anatomical structure morphogenesis;behavior;biological regulation;blood coagulation;cellular component organization;cellular component organization at cellular level;cellular component organization or biogenesis;cellular component organization or biogenesis at cellular level;cellular process;cerebellar granular layer morphogenesis;coagulation;detection of abiotic …	cell part;cytoplasmic membrane-bounded vesicle;cytoplasmic part;cytoplasmic vesicle;cytosol;extracellular matrix;extracellular region;extracellular region part;extracellular space;extrinsic to external side of plasma membrane;extrinsic to membrane;extrinsic to plasma membrane;intracellular membrane-bounded organelle;intracellular organelle;intracellular part;membrane part;membrane-bounded organel…	binding;carbohydrate binding;endopeptidase inhibitor activity;endopeptidase regulator activity;enzyme inhibitor activity;enzyme regulator activity;glycosaminoglycan binding;heparin binding;pattern binding;peptidase inhibitor activity;peptidase regulator activity;polysaccharide binding;protein binding;receptor binding;serine-type endopeptidase inhibitor activity		3D-structure;Alternativesplicing;Completeproteome;Developmentalprotein;Differentiation;Directproteinsequencing;Glycoprotein;Heparin-binding;Neurogenesis;Polymorphism;Proteaseinhibitor;Referenceproteome;Secreted;Serineproteaseinhibitor;Signal	23.2247	24.6309	24.6878	24.6648	24.6036	19.0001	25.9676	26.6828	25.8652	26.1487	25.9072	25.7061	24.2494	25.0101	24.3175	25.1473	24.3702	24.5767	+	1.81205	0.00216554	+	RSV_Ctrl	1.69589	0.0022554	2.57764	2.49276	+	RSV-KIAR8_RSV	4.35483	0.000254777
P07108	P07108	Acyl-CoA-binding protein	DBI	3	3	3	41.4	41.4	41.4	10.044	0	54.152	104	acylglycerol metabolic process;anatomical structure development;behavior;behavioral defense response;behavioral fear response;biological regulation;cellular lipid metabolic process;cellular metabolic process;cellular process;cognition;defense response;developmental process;epidermis development;establishment of localization;fear response;glycerol ether metabolic process;glycerolipid metabolic pro…	cell part;cytoplasmic part;endoplasmic reticulum;endoplasmic reticulum part;extracellular membrane-bounded organelle;extracellular organelle;extracellular region part;extracellular vesicular exosome;Golgi apparatus;intracellular membrane-bounded organelle;intracellular organelle;intracellular organelle part;intracellular part;membrane-bounded organelle;membrane-bounded vesicle;mitochondrion;organ…	benzodiazepine receptor binding;binding;lipid binding;protein binding;protein dimerization activity;receptor binding	PPAR signaling pathway	3D-structure;Acetylation;Alternativepromoterusage;Alternativesplicing;Completeproteome;Directproteinsequencing;Endoplasmicreticulum;Golgiapparatus;Lipid-binding;Phosphoprotein;Polymorphism;Referenceproteome;Transport	25.8075	25.9333	26.5979	26.9812	26.8201	26.9326	24.5323	25.2508	25.0074	25.3124	22.4474	23.5852	25.7192	25.3183	25.7657	25.0878	25.7153	25.1682	+	3.23491	2.94118e-05	+	RSV_Ctrl	2.76917	0.000338028	-2.1562	-3.54711	+	RSV-KIAR8_RSV	1.36226	0.0135444
P07195	P07195	L-lactate dehydrogenase B chain	LDHB	9	8	8	35.9	32.3	32.3	36.638	0	165.76	380	carbohydrate metabolic process;carboxylic acid metabolic process;cellular ketone metabolic process;cellular metabolic process;cellular nitrogen compound metabolic process;cellular process;coenzyme metabolic process;cofactor metabolic process;heterocycle metabolic process;lactate metabolic process;metabolic process;monocarboxylic acid metabolic process;NAD metabolic process;nicotinamide nucleotide…	cell part;cytoplasm;cytoplasmic part;cytosol;extracellular membrane-bounded organelle;extracellular organelle;extracellular region part;extracellular vesicular exosome;intracellular membrane-bounded organelle;intracellular organelle;intracellular part;membrane;membrane part;membrane raft;membrane-bounded organelle;membrane-bounded vesicle;mitochondrion;organelle;vesicle	binding;catalytic activity;coenzyme binding;cofactor binding;lactate dehydrogenase activity;L-lactate dehydrogenase activity;NAD binding;nucleotide binding;oxidoreductase activity;oxidoreductase activity, acting on CH-OH group of donors;oxidoreductase activity, acting on the CH-OH group of donors, NAD or NADP as acceptor	Cysteine and methionine metabolism;Glycolysis / Gluconeogenesis;Propanoate metabolism;Pyruvate metabolism	3D-structure;Acetylation;Completeproteome;Cytoplasm;Directproteinsequencing;Diseasemutation;NAD;Oxidoreductase;Phosphoprotein;Polymorphism;Referenceproteome	29.2753	29.1309	29.5633	29.6284	30.1472	29.7828	29.094	28.805	29.3042	29.4134	29.3787	29.2117	29.6375	29.1759	29.5101	29.5979	29.4366	29.5689	+	1.22749	0.0102271	+	RSV_Ctrl	1.29107	0.0400164	-0.386838	-1.40834			1.49592	0.0619239
P07203	P07203	Glutathione peroxidase 1	GPX1	3	3	3	20.7	20.7	20.7	22.088	0	6.0804	23	acylglycerol metabolic process;aging;amine metabolic process;anatomical structure development;anatomical structure formation involved in morphogenesis;anatomical structure morphogenesis;angiogenesis;angiogenesis involved in wound healing;arachidonic acid metabolic process;biological regulation;blood vessel endothelial cell migration;carboxylic acid metabolic process;catabolic process;cell develop…	cell part;cytoplasm;cytoplasmic part;cytosol;extracellular membrane-bounded organelle;extracellular organelle;extracellular region part;extracellular vesicular exosome;intracellular membrane-bounded organelle;intracellular organelle;intracellular organelle lumen;intracellular organelle part;intracellular part;membrane-bounded organelle;membrane-bounded vesicle;membrane-enclosed lumen;mitochondria…	amine binding;amino acid binding;antioxidant activity;binding;carboxylic acid binding;catalytic activity;glutathione binding;glutathione peroxidase activity;modified amino acid binding;oxidoreductase activity;oxidoreductase activity, acting on paired donors, with incorporation or reduction of molecular oxygen;oxidoreductase activity, acting on peroxide as acceptor;peptide binding;peroxidase activ…	Arachidonic acid metabolism;Glutathione metabolism	3D-structure;Acetylation;Alternativesplicing;Completeproteome;Cytoplasm;Oxidoreductase;Peroxidase;Phosphoprotein;Polymorphism;Referenceproteome;Selenocysteine	23.6078	24.1085	24.4371	23.3214	21.4035	23.7504	22.611	23.6353	23.2438	22.9602	23.3084	22.7149	22.8077	21.5621	22.9446	23.306	21.4258	23.3312		0.672756	0.0577192			0.339573	0.287942	-0.359201	-0.63595			0.683092	0.121182
P07237	P07237	Protein disulfide-isomerase	P4HB	11	11	11	24.2	24.2	24.2	57.116	0	157.59	299	4-hydroxyproline metabolic process;amine metabolic process;biological regulation;carboxylic acid metabolic process;cell redox homeostasis;cellular amine metabolic process;cellular amino acid metabolic process;cellular component organization;cellular component organization at cellular level;cellular component organization or biogenesis;cellular component organization or biogenesis at cellular leve…	adherens junction;anchoring junction;cell junction;cell part;cell-substrate adherens junction;cell-substrate junction;cytoplasmic membrane-bounded vesicle;cytoplasmic part;cytoplasmic vesicle;endoplasmic reticulum;endoplasmic reticulum lumen;endoplasmic reticulum part;endoplasmic reticulum-Golgi intermediate compartment;extracellular membrane-bounded organelle;extracellular organelle;extracellula…	catalytic activity;endopeptidase activity;hydrolase activity;intramolecular oxidoreductase activity;intramolecular oxidoreductase activity, interconverting keto- and enol-groups;intramolecular oxidoreductase activity, transposing S-S bonds;isomerase activity;oxidoreductase activity;oxidoreductase activity, acting on paired donors, with incorporation or reduction of molecular oxygen;oxidoreductase…	Protein processing in endoplasmic reticulum	3D-structure;Acetylation;Cellmembrane;Chaperone;Completeproteome;Directproteinsequencing;Disulfidebond;Endoplasmicreticulum;Isomerase;Membrane;Redox-activecenter;Referenceproteome;Repeat;Signal	26.6209	27.1315	26.4982	26.993	26.928	26.9264	26.5408	26.7079	26.4807	26.3614	26.9619	26.6241	26.3616	26.5983	26.3459	25.936	26.3366	26.0629	+	2.68589	0.000231884			1.00965	0.110754	-0.236869	-1.03114	+	RSV-KIAR8_RSV	1.60225	0.0431753
P07339	P07339	Cathepsin D;Cathepsin D light chain;Cathepsin D heavy chain	CTSD	9	9	9	30.1	30.1	30.1	44.552	0	76.553	405	antigen processing and presentation;antigen processing and presentation of exogenous antigen;antigen processing and presentation of exogenous peptide antigen;antigen processing and presentation of exogenous peptide antigen via MHC class II;antigen processing and presentation of peptide antigen;antigen processing and presentation of peptide antigen via MHC class II;antigen processing and presentat…	cell part;cytoplasmic membrane-bounded vesicle;cytoplasmic part;cytoplasmic vesicle;extracellular membrane-bounded organelle;extracellular organelle;extracellular region;extracellular region part;extracellular space;extracellular vesicular exosome;intracellular membrane-bounded organelle;intracellular organelle;intracellular organelle lumen;intracellular organelle part;intracellular part;lysosoma…	aspartic-type endopeptidase activity;aspartic-type peptidase activity;catalytic activity;endopeptidase activity;hydrolase activity;peptidase activity;peptidase activity, acting on L-amino acid peptides	ko05152;Lysosome	3D-structure;Alzheimerdisease;Aspartylprotease;Completeproteome;Directproteinsequencing;Diseasemutation;Disulfidebond;Glycoprotein;Hydrolase;Lysosome;Neurodegeneration;Neuronalceroidlipofuscinosis;Polymorphism;Protease;Referenceproteome;Secreted;Signal;Zymogen	27.2789	27.6763	27.5162	27.6275	27.7687	27.45	27.6289	28.0926	27.6459	27.8722	27.5551	27.6637	27.472	27.3502	27.5624	27.5146	27.1026	27.4623	+	1.6754	0.00307652			0.950638	0.150206	0.190173	0.909308	+	RSV-KIAR8_RSV	1.95904	0.0309966
P07355;A6NMY6	P07355;A6NMY6	Annexin A2;Putative annexin A2-like protein	ANXA2;ANXA2P2	18	18	18	57.2	57.2	57.2	38.604	0	323.31	1579	anatomical structure formation involved in morphogenesis;angiogenesis;biological regulation;body fluid secretion;cellular component assembly;cellular component assembly at cellular level;cellular component organization;cellular component organization at cellular level;cellular component organization or biogenesis;cellular component organization or biogenesis at cellular level;cellular membrane or…	basement membrane;basolateral plasma membrane;cell cortex;cell part;cell projection;cell surface;cytoplasmic membrane-bounded vesicle;cytoplasmic part;cytoplasmic vesicle;early endosome;endosomal part;endosome;endosome membrane;extracellular matrix part;extracellular membrane-bounded organelle;extracellular organelle;extracellular region part;extracellular space;extracellular vesicular exosome;ex…	binding;calcium ion binding;calcium-dependent phospholipid binding;calcium-dependent protein binding;cation binding;enzyme inhibitor activity;enzyme regulator activity;ion binding;lipase inhibitor activity;lipid binding;metal ion binding;phosphatidylinositol binding;phosphatidylinositol-4,5-bisphosphate binding;phospholipase A2 inhibitor activity;phospholipase inhibitor activity;phospholipid bind…		3D-structure;Acetylation;Alternativesplicing;Annexin;Basementmembrane;Calcium;Calcium/phospholipid-binding;Completeproteome;Directproteinsequencing;Extracellularmatrix;Phosphoprotein;Polymorphism;Referenceproteome;Repeat;Secreted;Ublconjugation	32.064	31.5092	31.5639	31.5594	31.7523	31.637	31.0722	31.3104	31.299	31.3392	31.2138	31.3665	31.0295	30.915	31.0063	31.1573	31.1421	30.6419	+	4.74702	1.11111e-05	+	RSV_Ctrl	2.84809	0.00595862	-0.414135	-2.12419	+	RSV-KIAR8_RSV	2.0202	0.0405863
P07384	P07384	Calpain-1 catalytic subunit	CAPN1	6	6	6	11.6	11.6	11.6	81.889	0	56.781	123	biological regulation;catabolic process;cellular catabolic process;cellular component disassembly;cellular component disassembly at cellular level;cellular component organization;cellular component organization at cellular level;cellular component organization or biogenesis;cellular component organization or biogenesis at cellular level;cellular macromolecule metabolic process;cellular metabolic …	adherens junction;anchoring junction;cell junction;cell part;cell-substrate adherens junction;cell-substrate junction;cytoplasm;cytoplasmic part;cytosol;extracellular membrane-bounded organelle;extracellular organelle;extracellular region part;extracellular vesicular exosome;focal adhesion;intracellular part;membrane;membrane-bounded organelle;membrane-bounded vesicle;organelle;plasma membrane;ve…	binding;calcium ion binding;calcium-dependent cysteine-type endopeptidase activity;catalytic activity;cation binding;cysteine-type endopeptidase activity;cysteine-type peptidase activity;endopeptidase activity;hydrolase activity;ion binding;metal ion binding;peptidase activity;peptidase activity, acting on L-amino acid peptides	Alzheimer's disease;Apoptosis;Protein processing in endoplasmic reticulum	3D-structure;Acetylation;Autocatalyticcleavage;Calcium;Cellmembrane;Completeproteome;Cytoplasm;Hydrolase;Membrane;Metal-binding;Polymorphism;Protease;Referenceproteome;Repeat;Thiolprotease	23.9423	24.2287	23.5936	24.4588	23.9755	24.1633	23.9024	24.2966	24.707	23.8191	24.0246	24.2418	25.6581	25.7958	25.3109	25.2038	25.3811	25.9469	+	6.30642	1.83486e-05			0.243401	0.500936	0.104914	0.375935	+	RSV-KIAR8_RSV	4.80168	9.02256e-05
P07437;Q9BVA1;Q13885;A6NNZ2;Q9BUF5;A6NKZ8;CON__ENSEMBL:ENSBTAP00000025008;Q9H4B7	P07437;Q9BVA1;Q13885	Tubulin beta chain;Tubulin beta-2B chain;Tubulin beta-2A chain	TUBB;TUBB2B;TUBB2A	12	4	3	32.9	10.8	7.4	49.67	0	39.286	209	biological regulation;cell cycle;cell cycle process;cell division;cell killing;cell migration;cell motility;cellular component assembly;cellular component assembly at cellular level;cellular component movement;cellular component organization;cellular component organization at cellular level;cellular component organization or biogenesis;cellular component organization or biogenesis at cellular lev…	cell body;cell part;cytoplasm;cytoplasmic part;cytoskeletal part;cytoskeleton;cytosol;extracellular membrane-bounded organelle;extracellular organelle;extracellular region part;extracellular vesicular exosome;intracellular membrane-bounded organelle;intracellular non-membrane-bounded organelle;intracellular organelle;intracellular organelle part;intracellular part;macromolecular complex;membrane-…	binding;catalytic activity;enzyme binding;GTP binding;GTPase activity;guanyl nucleotide binding;guanyl ribonucleotide binding;hydrolase activity;hydrolase activity, acting on acid anhydrides;hydrolase activity, acting on acid anhydrides, in phosphorus-containing anhydrides;MHC class I protein binding;MHC protein binding;nucleoside-triphosphatase activity;nucleotide binding;protein binding;purine …	Gap junction;Pathogenic Escherichia coli infection;Phagosome	3D-structure;Acetylation;Completeproteome;Cytoplasm;Cytoskeleton;Directproteinsequencing;Diseasemutation;GTP-binding;Isopeptidebond;Methylation;Microtubule;Nucleotide-binding;Phosphoprotein;Polymorphism;Referenceproteome;Ublconjugation	25.2955	25.4556	25.5662	25.5454	25.2	25.364	26.6253	26.0952	25.6183	25.9642	25.5489	25.7594	25.7227	25.63	25.2667	25.942	25.6259	25.6544	+	1.83056	0.0020955	+	RSV_Ctrl	1.93857	0.00969836	0.530752	1.95144			0.850714	0.129698
P07478	P07478	Trypsin-2	PRSS2	3	3	2	18.2	18.2	10.1	26.487	0	5.1645	13	biological regulation;cellular component disassembly;cellular component disassembly at cellular level;cellular component organization;cellular component organization at cellular level;cellular component organization or biogenesis;cellular component organization or biogenesis at cellular level;cellular process;collagen catabolic process;collagen metabolic process;defense response;digestion;extrace…	extracellular matrix;extracellular region;extracellular region part;extracellular space	binding;calcium ion binding;catalytic activity;cation binding;endopeptidase activity;hydrolase activity;ion binding;metal ion binding;peptidase activity;peptidase activity, acting on L-amino acid peptides;serine hydrolase activity;serine-type endopeptidase activity;serine-type peptidase activity	Neuroactive ligand-receptor interaction;Pancreatic secretion;Protein digestion and absorption	Calcium;Completeproteome;Digestion;Directproteinsequencing;Disulfidebond;Hydrolase;Metal-binding;Polymorphism;Protease;Referenceproteome;Secreted;Serineprotease;Signal;Sulfation;Zymogen	24.825	21.1194	21.1657	26.3852	21.1166	21.7984	21.3622	26.9611	26.7982	26.8554	26.6611	27.3904	27.5417	21.2886	21.4256	20.6977	26.1308	21.4742	+	1.10213	0.0144009	+	RSV_Ctrl	1.48249	0.00394824	3.26969	2.29929	+	RSV-KIAR8_RSV	1.07082	0.0189872
P07602	P07602	Prosaposin;Saposin-A;Saposin-B-Val;Saposin-B;Saposin-C;Saposin-D	PSAP	14	14	14	32.6	32.6	32.6	58.112	0	109.95	344	biological regulation;blood coagulation;cell activation;cell differentiation;cellular developmental process;cellular lipid metabolic process;cellular metabolic process;cellular process;cellular process involved in reproduction;cellular response to chemical stimulus;cellular response to organic substance;cellular response to stimulus;coagulation;developmental growth;developmental process;developme…	cell part;cytoplasmic part;extracellular membrane-bounded organelle;extracellular organelle;extracellular region;extracellular region part;extracellular space;extracellular vesicular exosome;Golgi apparatus;integral to membrane;intracellular membrane-bounded organelle;intracellular non-membrane-bounded organelle;intracellular organelle;intracellular organelle lumen;intracellular organelle part;in…	binding;enzyme activator activity;enzyme regulator activity;lipid binding	Lysosome	3D-structure;Alternativesplicing;Completeproteome;Directproteinsequencing;Diseasemutation;Disulfidebond;Gangliosidosis;Gaucherdisease;Glycoprotein;Leukodystrophy;Lipidmetabolism;Lysosome;Metachromaticleukodystrophy;Referenceproteome;Repeat;Secreted;Signal;Sphingolipidmetabolism	28.4259	28.9147	28.8657	28.7952	28.5603	28.5733	29.0451	29.2303	29.0315	29.1793	29.1143	29.1306	28.5328	28.5014	28.4243	28.6625	28.5021	28.5524	+	5.53124	1.43369e-05	+	RSV_Ctrl	3.28987	0.00349813	0.432687	2.32632	+	RSV-KIAR8_RSV	6.93919	0.000462312
P07686	P07686	Beta-hexosaminidase subunit beta;Beta-hexosaminidase subunit beta chain B;Beta-hexosaminidase subunit beta chain A	HEXB	5	5	5	10.3	10.3	10.3	63.111	0	10.456	109	amine metabolic process;aminoglycan catabolic process;aminoglycan metabolic process;anatomical structure development;astrocyte cell migration;axon ensheathment;behavior;biological regulation;biosynthetic process;calcium ion homeostasis;carbohydrate catabolic process;carbohydrate metabolic process;catabolic process;cation homeostasis;cell migration;cell motility;cellular biosynthetic process;cellu…	acrosomal vesicle;cell part;cytoplasmic membrane-bounded vesicle;cytoplasmic part;cytoplasmic vesicle;extracellular membrane-bounded organelle;extracellular organelle;extracellular region part;extracellular vesicular exosome;intracellular membrane-bounded organelle;intracellular organelle;intracellular organelle lumen;intracellular organelle part;intracellular part;lysosomal lumen;membrane;membra…	beta-N-acetylhexosaminidase activity;binding;catalytic activity;hexosaminidase activity;hydrolase activity;hydrolase activity, acting on glycosyl bonds;hydrolase activity, hydrolyzing O-glycosyl compounds;identical protein binding;protein binding;protein dimerization activity;protein heterodimerization activity;protein homodimerization activity	Amino sugar and nucleotide sugar metabolism;Glycosaminoglycan degradation;Glycosphingolipid biosynthesis - ganglio series;Glycosphingolipid biosynthesis - globo series;Lysosome;Other glycan degradation	3D-structure;Completeproteome;Directproteinsequencing;Diseasemutation;Disulfidebond;Gangliosidosis;Glycoprotein;Glycosidase;Hydrolase;Lysosome;Neurodegeneration;Polymorphism;Referenceproteome;Signal;Zymogen	24.4174	25.0141	25.0199	25.2902	24.9817	24.7979	25.2272	25.199	25.2041	25.2166	25.2084	24.8502	25.3505	24.5397	25.4518	24.8638	24.3344	24.6776		0.526332	0.0936565			0.939005	0.123696	0.230733	0.987343			0.757981	0.153533
P07711	P07711	Cathepsin L1;Cathepsin L1 heavy chain;Cathepsin L1 light chain	CTSL	5	4	4	21	18.9	18.9	37.564	0	42.189	53	activation of immune response;activation of innate immune response;adaptive immune response;antigen processing and presentation;antigen processing and presentation of exogenous antigen;antigen processing and presentation of exogenous peptide antigen;antigen processing and presentation of exogenous peptide antigen via MHC class II;antigen processing and presentation of peptide antigen;antigen proc…	cell part;cytoplasmic part;extracellular membrane-bounded organelle;extracellular organelle;extracellular region;extracellular region part;extracellular space;extracellular vesicular exosome;intracellular membrane-bounded organelle;intracellular organelle;intracellular organelle lumen;intracellular organelle part;intracellular part;lysosomal lumen;lysosome;lytic vacuole;membrane-bounded organelle…	binding;catalytic activity;collagen binding;cysteine-type endopeptidase activity;cysteine-type peptidase activity;endopeptidase activity;fibronectin binding;glycoprotein binding;histone binding;hydrolase activity;peptidase activity;peptidase activity, acting on L-amino acid peptides;protein binding;proteoglycan binding	Antigen processing and presentation;Lysosome;Phagosome;Rheumatoid arthritis	3D-structure;Completeproteome;Directproteinsequencing;Disulfidebond;Glycoprotein;Hydrolase;Lysosome;Protease;Referenceproteome;Signal;Thiolprotease;Zymogen	23.2156	22.8487	22.1945	21.1364	21.0812	24.4397	24.3287	25.8027	24.757	24.4349	24.5546	25.2798	23.8069	23.5176	23.6276	23.5698	21.9643	23.448	+	2.87379	0.000141892	+	RSV_Ctrl	2.67753	0.000366667	2.3736	3.50539	+	RSV-KIAR8_RSV	2.77441	0.000816901
P07737;CON__P02584	P07737	Profilin-1	PFN1	7	7	7	63.6	63.6	63.6	15.054	0	63.363	1127	actin cytoskeleton organization;actin filament-based process;anatomical structure formation involved in morphogenesis;biological regulation;blood coagulation;cell activation;cellular component organization;cellular component organization at cellular level;cellular component organization or biogenesis;cellular component organization or biogenesis at cellular level;cellular process;cellular respons…	adherens junction;anchoring junction;blood microparticle;cell cortex;cell junction;cell part;cell projection;cell-substrate adherens junction;cell-substrate junction;cytoplasm;cytoplasmic part;cytoskeleton;cytosol;extracellular membrane-bounded organelle;extracellular organelle;extracellular region part;extracellular vesicular exosome;focal adhesion;intracellular membrane-bounded organelle;intrac…	actin binding;actin monomer binding;adenyl nucleotide binding;adenyl-nucleotide exchange factor activity;ATPase regulator activity;binding;cytoskeletal protein binding;enzyme regulator activity;lipid binding;nucleoside-triphosphatase regulator activity;nucleotide binding;phosphatidylinositol binding;phosphatidylinositol-4,5-bisphosphate binding;phospholipid binding;proline-rich region binding;pro…	Regulation of actin cytoskeleton;Shigellosis	3D-structure;Acetylation;Actin-binding;Amyotrophiclateralsclerosis;Completeproteome;Cytoplasm;Cytoskeleton;Directproteinsequencing;Diseasemutation;Isopeptidebond;Neurodegeneration;Phosphoprotein;Referenceproteome;Ublconjugation	29.0642	29.2959	29.6468	29.3958	29.468	29.7458	27.9776	28.0946	28.2024	27.826	27.9397	27.743	28.5941	28.1199	28.875	28.6195	28.7805	28.6409	+	7.27717	0	+	RSV_Ctrl	6.57165	0	-1.47219	-6.64437	+	RSV-KIAR8_RSV	3.30263	0.00237681
P07814	P07814	Bifunctional glutamate/proline--tRNA ligase;Glutamate--tRNA ligase;Proline--tRNA ligase	EPRS	11	11	11	9.9	9.9	9.9	170.59	0	35.975	98	amine metabolic process;amino acid activation;biological regulation;carboxylic acid metabolic process;cellular amine metabolic process;cellular amino acid metabolic process;cellular component assembly;cellular component organization;cellular component organization or biogenesis;cellular ketone metabolic process;cellular macromolecule metabolic process;cellular metabolic process;cellular nitrogen …	aminoacyl-tRNA synthetase multienzyme complex;cell part;cytoplasm;cytoplasmic part;cytosol;intracellular part;macromolecular complex;membrane;protein complex;ribonucleoprotein complex	adenyl nucleotide binding;adenyl ribonucleotide binding;aminoacyl-tRNA ligase activity;ATP binding;binding;catalytic activity;enzyme binding;glutamate-tRNA ligase activity;GTPase binding;ligase activity;ligase activity, forming aminoacyl-tRNA and related compounds;ligase activity, forming carbon-oxygen bonds;nucleic acid binding;nucleotide binding;proline-tRNA ligase activity;protein binding;puri…	Aminoacyl-tRNA biosynthesis;Porphyrin and chlorophyll metabolism	3D-structure;Acetylation;Aminoacyl-tRNAsynthetase;ATP-binding;Completeproteome;Cytoplasm;Ligase;Multifunctionalenzyme;Nucleotide-binding;Phosphoprotein;Polymorphism;Proteinbiosynthesis;Referenceproteome;Repeat;RNA-binding;Translationregulation	23.0703	24.4613	23.3276	23.1519	22.8767	22.7203	25.0173	24.8168	25.1692	24.9327	25.2177	25.0619	24.735	24.9346	24.5681	23.6632	24.5684	24.4171	+	4.7263	1.10193e-05	+	RSV_Ctrl	4.30989	9.00901e-05	1.7679	4.89711	+	RSV-KIAR8_RSV	1.82972	0.0131938
P07858	P07858	Cathepsin B;Cathepsin B light chain;Cathepsin B heavy chain	CTSB	12	12	12	40.1	40.1	40.1	37.821	0	245.51	303	activation of immune response;activation of innate immune response;anatomical structure development;biological regulation;cell differentiation;cellular component disassembly;cellular component disassembly at cellular level;cellular component organization;cellular component organization at cellular level;cellular component organization or biogenesis;cellular component organization or biogenesis at…	cell part;cytoplasmic membrane-bounded vesicle;cytoplasmic part;cytoplasmic vesicle;extracellular membrane-bounded organelle;extracellular organelle;extracellular region;extracellular region part;extracellular space;extracellular vesicular exosome;intracellular;intracellular membrane-bounded organelle;intracellular non-membrane-bounded organelle;intracellular organelle;intracellular organelle par…	binding;catalytic activity;collagen binding;cysteine-type endopeptidase activity;cysteine-type peptidase activity;endopeptidase activity;glycoprotein binding;hydrolase activity;peptidase activity;peptidase activity, acting on L-amino acid peptides;protein binding;proteoglycan binding	Antigen processing and presentation;Lysosome	3D-structure;Acetylation;Completeproteome;Directproteinsequencing;Disulfidebond;Glycoprotein;Hydrolase;Lysosome;Polymorphism;Protease;Referenceproteome;Secreted;Signal;Thiolprotease;Zymogen	28.369	28.5744	28.5899	28.6943	28.5682	28.5564	28.3358	29.3006	28.8393	28.7099	28.5641	28.4591	27.724	27.5815	28.1608	28.0096	27.8224	27.8609	+	4.38718	1.0101e-05			0.451999	0.324478	0.142774	0.578888	+	RSV-KIAR8_RSV	3.36797	0.00096
P07900;Q14568;Q58FG0;Q58FG1	P07900	Heat shock protein HSP 90-alpha	HSP90AA1	26	17	17	46.6	31.6	31.6	84.659	0	323.31	643	apoptosis;axon guidance;biological regulation;cardiac muscle cell apoptosis;cell cycle;cell cycle process;cell death;cell migration;cell motility;cell surface receptor linked signaling pathway;cellular component assembly;cellular component assembly at cellular level;cellular component movement;cellular component organization;cellular component organization at cellular level;cellular component org…	apical plasma membrane;basolateral plasma membrane;brush border membrane;cell body;cell part;cell projection;cell projection membrane;cell projection part;cell surface;cytoplasm;cytoplasmic membrane-bounded vesicle;cytoplasmic membrane-bounded vesicle lumen;cytoplasmic part;cytoplasmic vesicle;cytoplasmic vesicle part;cytosol;endocytic vesicle lumen;extracellular matrix;extracellular membrane-bou…	adenyl deoxyribonucleotide binding;adenyl nucleotide binding;adenyl ribonucleotide binding;antigen binding;ATP binding;ATPase activity;binding;catalytic activity;CTP binding;dATP binding;deoxyribonucleotide binding;enzyme binding;enzyme regulator activity;GTP binding;GTPase binding;guanyl nucleotide binding;guanyl ribonucleotide binding;hydrolase activity;hydrolase activity, acting on acid anhydr…	Antigen processing and presentation;NOD-like receptor signaling pathway;Pathways in cancer;Plant-pathogen interaction;Progesterone-mediated oocyte maturation;Prostate cancer;Protein processing in endoplasmic reticulum	3D-structure;Acetylation;Alternativesplicing;ATP-binding;Cellmembrane;Chaperone;Coiledcoil;Completeproteome;Cytoplasm;Directproteinsequencing;Membrane;Nucleotide-binding;Phosphoprotein;Polymorphism;Referenceproteome;S-nitrosylation;Stressresponse;Ublconjugation	28.4826	28.2077	28.7196	28.2979	28.1993	28.0128	28.3318	28.5462	28.8393	28.4195	28.6702	28.4961	27.4576	27.6609	27.5881	27.396	27.8626	27.5321	+	5.84397	1.55039e-05			1.01553	0.113632	0.230528	1.02151	+	RSV-KIAR8_RSV	5.64679	0.000223776
P07942	P07942	Laminin subunit beta-1	LAMB1	16	16	16	10.8	10.8	10.8	198.04	0	148.99	218	anatomical structure morphogenesis;axon guidance;biological adhesion;biological regulation;cell adhesion;cell differentiation;cell morphogenesis;cell morphogenesis involved in differentiation;cell projection organization;cell-cell adhesion;cell-substrate adhesion;cellular component disassembly;cellular component disassembly at cellular level;cellular component morphogenesis;cellular component org…	basement membrane;cell part;cytoplasmic part;extracellular matrix;extracellular matrix part;extracellular membrane-bounded organelle;extracellular organelle;extracellular region;extracellular region part;extracellular space;extracellular vesicular exosome;intracellular part;laminin complex;laminin-1 complex;laminin-10 complex;laminin-2 complex;laminin-8 complex;macromolecular complex;membrane par…	binding;extracellular matrix structural constituent;glycolipid binding;glycosphingolipid binding;lipid binding;sphingolipid binding;structural molecule activity	Amoebiasis;ECM-receptor interaction;Focal adhesion;Pathways in cancer;Small cell lung cancer;Toxoplasmosis	Basementmembrane;Celladhesion;Coiledcoil;Completeproteome;Disulfidebond;Extracellularmatrix;Glycoprotein;LamininEGF-likedomain;Lissencephaly;Polymorphism;Referenceproteome;Repeat;Secreted;Signal	26.4955	26.0187	26.1192	25.9349	26.056	25.9132	26.9749	26.8086	26.9809	26.8853	26.8901	26.7641	24.443	24.7584	24.5883	25.4437	24.5286	24.5584	+	9.06882	0	+	RSV_Ctrl	5.14231	0.000151203	0.794374	4.09644	+	RSV-KIAR8_RSV	7.16018	0
P07954	P07954	Fumarate hydratase, mitochondrial	FH	8	8	8	24.3	24.3	24.3	54.636	0	151.99	167	acetyl-CoA catabolic process;acetyl-CoA metabolic process;anatomical structure homeostasis;biological regulation;carboxylic acid metabolic process;catabolic process;cellular catabolic process;cellular ketone metabolic process;cellular metabolic process;cellular process;coenzyme catabolic process;coenzyme metabolic process;cofactor catabolic process;cofactor metabolic process;dicarboxylic acid met…	cell part;cytoplasm;cytoplasmic part;extracellular membrane-bounded organelle;extracellular organelle;extracellular region part;extracellular vesicular exosome;intracellular membrane-bounded organelle;intracellular organelle;intracellular organelle lumen;intracellular organelle part;intracellular part;macromolecular complex;membrane-bounded organelle;membrane-bounded vesicle;membrane-enclosed lum…	carbon-oxygen lyase activity;catalytic activity;fumarate hydratase activity;hydro-lyase activity;lyase activity	Carbon fixation pathways in prokaryotes;Citrate cycle (TCA cycle);Pathways in cancer;Renal cell carcinoma	3D-structure;Acetylation;Alternativeinitiation;Completeproteome;Cytoplasm;Directproteinsequencing;Diseasemutation;Lyase;Mitochondrion;Phosphoprotein;Referenceproteome;Transitpeptide;Tricarboxylicacidcycle;Tumorsuppressor	25.5633	26.13	26.062	26.0514	26.2554	25.9299	24.5089	25.2368	25.0321	24.9672	24.7479	24.7036	25.7937	25.8265	25.1397	25.9555	25.869	25.8561	+	5.19841	1.2987e-05	+	RSV_Ctrl	4.84824	8.26446e-05	-1.13257	-4.62994	+	RSV-KIAR8_RSV	3.51126	0.000819788
P07996;P35442	P07996	Thrombospondin-1	THBS1	52	52	15	54.9	54.9	17.9	129.38	0	323.31	3251	activation of MAPK activity;anatomical structure development;anatomical structure formation involved in morphogenesis;anatomical structure morphogenesis;angiogenesis;behavior;behavioral response to pain;biological adhesion;biological regulation;blood coagulation;carbohydrate metabolic process;cartilage development;cartilage development involved in endochondral bone morphogenesis;cell activation;c…	basement membrane;cell part;cell surface;cytoplasmic membrane-bounded vesicle;cytoplasmic membrane-bounded vesicle lumen;cytoplasmic part;cytoplasmic vesicle;cytoplasmic vesicle part;endoplasmic reticulum;endoplasmic reticulum lumen;endoplasmic reticulum part;external side of plasma membrane;extracellular matrix;extracellular matrix part;extracellular membrane-bounded organelle;extracellular orga…	binding;calcium ion binding;carbohydrate binding;cation binding;collagen binding;collagen V binding;cytokine binding;extracellular matrix binding;fibrinogen binding;fibroblast growth factor binding;fibronectin binding;glycoprotein binding;glycosaminoglycan binding;growth factor binding;heparin binding;identical protein binding;integrin binding;ion binding;laminin binding;lipid binding;lipoprotein…	ECM-receptor interaction;Focal adhesion;Malaria;Phagosome;TGF-beta signaling pathway	3D-structure;Alternativesplicing;Calcium;Celladhesion;Completeproteome;Disulfidebond;EGF-likedomain;Endoplasmicreticulum;Glycoprotein;Heparin-binding;Polymorphism;Referenceproteome;Repeat;Sarcoplasmicreticulum;Signal;Unfoldedproteinresponse	32.8612	32.5705	32.5103	32.5706	32.7047	32.5836	32.0701	31.965	32.1673	32.2228	32.2385	32.0919	29.8812	29.8428	29.9378	29.9983	29.9157	29.9589	+	16.6336	0	+	RSV_Ctrl	4.69871	0.000748815	-0.50759	-3.03146	+	RSV-KIAR8_RSV	12.2295	0
P08107	P08107	Heat shock 70 kDa protein 1A/1B	HSPA1A	16	14	7	33.1	30	17	70.051	0	226.65	403					3D-structure;Acetylation;Alternativesplicing;ATP-binding;Chaperone;Completeproteome;Cytoplasm;Directproteinsequencing;Hostcellreceptorforvirusentry;Methylation;Nucleotide-binding;Phosphoprotein;Polymorphism;Receptor;Referenceproteome;Stressresponse	27.8534	27.6336	27.9078	27.8212	27.6672	27.6544	28.2536	28.144	28.123	28.2143	28.1946	27.9286	28.2178	28.2869	28.0769	28.6398	28.3089	28.3342	+	4.62762	1.08401e-05	+	RSV_Ctrl	3.72518	0.00379888	0.386773	2.31036			1.04726	0.183062
P08195	P08195	4F2 cell-surface antigen heavy chain	SLC3A2	13	13	13	29	29	29	67.993	0	273.12	582	amine transport;amino acid import;amino acid transport;aromatic amino acid transport;biological regulation;blood coagulation;branched-chain aliphatic amino acid transport;calcium ion transport;carbohydrate metabolic process;carboxylic acid transport;cation transport;cell growth;cell migration;cell motility;cellular component movement;cellular process;coagulation;divalent inorganic cation transpor…	apical plasma membrane;cell part;cell surface;cytoplasm;cytoplasmic membrane-bounded vesicle;cytoplasmic part;cytoplasmic vesicle;extracellular membrane-bounded organelle;extracellular organelle;extracellular region part;extracellular vesicular exosome;integral to membrane;intracellular membrane-bounded organelle;intracellular organelle;intracellular organelle part;intracellular part;intrinsic to…	active transmembrane transporter activity;amine transmembrane transporter activity;amino acid transmembrane transporter activity;antiporter activity;binding;calcium ion transmembrane transporter activity;calcium:cation antiporter activity;calcium:sodium antiporter activity;carboxylic acid transmembrane transporter activity;catalytic activity;cation binding;cation transmembrane transporter activit…	Protein digestion and absorption	3D-structure;Acetylation;Alternativesplicing;Amino-acidtransport;Cellmembrane;Completeproteome;Directproteinsequencing;Disulfidebond;Glycoprotein;Isopeptidebond;Membrane;Phosphoprotein;Referenceproteome;Signal-anchor;Transmembrane;Transmembranehelix;Transport;Ublconjugation	27.0074	27.0157	27.155	26.8742	27.3615	27.4751	28.8168	29.1737	29.0801	29.1614	29.2439	29.0472	28.4595	28.6373	28.8372	28.8314	28.5671	28.6538	+	10.6875	0	+	RSV_Ctrl	8.0534	0	1.93903	9.14119	+	RSV-KIAR8_RSV	3.21253	0.00575057
P08238;Q58FF7;Q58FF8	P08238	Heat shock protein HSP 90-beta	HSP90AB1	27	27	17	40.2	40.2	23.3	83.263	0	323.31	1435	anatomical structure development;axon guidance;biological regulation;cellular macromolecule metabolic process;cellular metabolic process;cellular process;cellular protein metabolic process;cellular response to chemical stimulus;cellular response to cytokine stimulus;cellular response to heat;cellular response to interleukin-4;cellular response to organic substance;cellular response to stimulus;ce…	cell part;cytoplasm;cytoplasmic membrane-bounded vesicle;cytoplasmic part;cytoplasmic vesicle;cytosol;extracellular membrane-bounded organelle;extracellular organelle;extracellular region part;extracellular vesicular exosome;intracellular membrane-bounded organelle;intracellular organelle;intracellular organelle part;intracellular part;melanosome;membrane;membrane-bounded organelle;membrane-bound…	adenyl nucleotide binding;adenyl ribonucleotide binding;antigen binding;ATP binding;binding;double-stranded RNA binding;enzyme binding;enzyme regulator activity;kinase binding;MHC class II protein complex binding;MHC protein complex binding;nitric-oxide synthase regulator activity;nucleic acid binding;nucleotide binding;protein binding;protein domain specific binding;purine nucleotide binding;pur…	Antigen processing and presentation;NOD-like receptor signaling pathway;Pathways in cancer;Plant-pathogen interaction;Progesterone-mediated oocyte maturation;Prostate cancer;Protein processing in endoplasmic reticulum	3D-structure;Acetylation;ATP-binding;Chaperone;Coiledcoil;Completeproteome;Cytoplasm;Directproteinsequencing;Glycoprotein;Nucleotide-binding;Phosphoprotein;Polymorphism;Referenceproteome;S-nitrosylation;Stressresponse;Ublconjugation	30.2805	30.0178	30.3002	30.1715	30.1625	29.9702	30.5242	30.6102	30.5745	30.5383	30.5266	30.4804	30.2174	30.2621	30.124	30.5644	30.2805	30.431	+	3.64395	2.43408e-05	+	RSV_Ctrl	4.31639	0.00232157	0.391892	2.48419			2.17429	0.0566997
P08253	P08253	72 kDa type IV collagenase;PEX	MMP2	4	4	4	8.6	8.6	8.6	73.881	0	8.5257	19	anatomical structure formation involved in morphogenesis;anatomical structure maturation;anatomical structure morphogenesis;angiogenesis;axon guidance;biological regulation;blood vessel maturation;bone trabecula formation;cell differentiation;cell surface receptor linked signaling pathway;cellular component disassembly;cellular component disassembly at cellular level;cellular component organizati…	cell part;contractile fiber part;cytoplasmic part;extracellular matrix;extracellular region;extracellular region part;extracellular space;intracellular membrane-bounded organelle;intracellular organelle;intracellular part;membrane;membrane-bounded organelle;mitochondrion;nucleus;organelle;organelle part;plasma membrane;proteinaceous extracellular matrix;sarcomere	binding;catalytic activity;cation binding;endopeptidase activity;hydrolase activity;ion binding;metal ion binding;metalloendopeptidase activity;metallopeptidase activity;peptidase activity;peptidase activity, acting on L-amino acid peptides;serine hydrolase activity;serine-type endopeptidase activity;serine-type peptidase activity;transition metal ion binding;zinc ion binding	Bladder cancer;GnRH signaling pathway;Leukocyte transendothelial migration;Pathways in cancer	3D-structure;Alternativesplicing;Angiogenesis;Autocatalyticcleavage;Calcium;Collagendegradation;Completeproteome;Cytoplasm;Directproteinsequencing;Diseasemutation;Disulfidebond;Extracellularmatrix;Glycoprotein;Hydrolase;Membrane;Metal-binding;Metalloprotease;Mitochondrion;Nucleus;Phosphoprotein;Polymorphism;Protease;Referenceproteome;Repeat;Secreted;Signal;Zinc;Zymogen	22.9728	22.8637	23.247	22.3572	23.0219	22.6755	22.8895	23.18	23.2072	22.8042	22.8836	23.2777	21.4397	22.3573	21.8257	22.2103	21.1746	22.9603	+	2.76201	0.00017734			0.601408	0.228592	0.184012	0.733693	+	RSV-KIAR8_RSV	2.42595	0.00270028
P08476	P08476	Inhibin beta A chain	INHBA	9	9	9	25.1	25.1	25.1	47.442	0	207.14	221	activin receptor signaling pathway;anatomical structure development;anatomical structure morphogenesis;biological regulation;biosynthetic process;cell communication;cell cycle arrest;cell cycle process;cell development;cell differentiation;cell surface receptor linked signaling pathway;cell-cell signaling;cellular biosynthetic process;cellular developmental process;cellular macromolecule biosynth…	activin A complex;activin complex;extracellular region;extracellular region part;inhibin A complex;inhibin complex;macromolecular complex;protein complex	activin receptor binding;binding;cytokine activity;cytokine receptor binding;growth factor activity;hormone activity;hormone binding;identical protein binding;peptide binding;peptide hormone binding;protein binding;receptor binding;receptor serine/threonine kinase binding;transforming growth factor beta receptor binding;transmembrane receptor protein serine/threonine kinase binding;type II activi…	Cytokine-cytokine receptor interaction;TGF-beta signaling pathway	3D-structure;Cleavageonpairofbasicresidues;Completeproteome;Disulfidebond;Glycoprotein;Growthfactor;Hormone;Polymorphism;Referenceproteome;Secreted;Signal	24.7091	24.0316	23.729	23.6513	23.7724	23.9202	28.526	28.4558	27.8885	28.0815	28.0695	28.232	27.2466	27.5546	27.444	27.8649	27.9759	27.6719	+	12.4555	0	+	RSV_Ctrl	9.19741	0	4.23992	14.762	+	RSV-KIAR8_RSV	2.53956	0.00515888
P08572	P08572	Collagen alpha-2(IV) chain;Canstatin	COL4A2	4	4	4	3.6	3.6	3.6	167.55	0	19.718	105	anatomical structure formation involved in morphogenesis;angiogenesis;axon guidance;biological regulation;biosynthetic process;cell differentiation;cellular biosynthetic process;cellular component disassembly;cellular component disassembly at cellular level;cellular component organization;cellular component organization at cellular level;cellular component organization or biogenesis;cellular comp…	cell part;collagen;collagen type IV;cytoplasmic part;endoplasmic reticulum lumen;endoplasmic reticulum part;extracellular matrix;extracellular matrix part;extracellular membrane-bounded organelle;extracellular organelle;extracellular region;extracellular region part;extracellular vesicular exosome;intracellular membrane-bounded organelle;intracellular organelle;intracellular organelle lumen;intra…	extracellular matrix structural constituent;structural molecule activity	Amoebiasis;ECM-receptor interaction;Focal adhesion;Pathways in cancer;Protein digestion and absorption;Small cell lung cancer	3D-structure;Angiogenesis;Basementmembrane;Collagen;Completeproteome;Directproteinsequencing;Diseasemutation;Disulfidebond;Extracellularmatrix;Glycoprotein;Hydroxylation;Polymorphism;Referenceproteome;Repeat;Secreted;Signal	24.1371	23.6891	23.9751	23.538	23.8405	23.84	25.4084	25.4365	25.5424	25.6051	25.5548	25.398	24.2711	24.1585	23.9616	24.3471	24.3541	24.3553	+	10.4044	0	+	RSV_Ctrl	8.17921	0	1.65424	8.57825	+	RSV-KIAR8_RSV	7.99463	0
P08581	P08581	Hepatocyte growth factor receptor	MET	4	4	4	4	4	4	155.54	0	14.799	33	activation of MAPK activity;adult behavior;anatomical structure development;anatomical structure morphogenesis;axon guidance;behavior;biological regulation;brain development;branching morphogenesis of a tube;carbohydrate homeostasis;cell communication;cell differentiation;cell migration;cell morphogenesis;cell morphogenesis involved in differentiation;cell motility;cell proliferation;cell surface…	basal plasma membrane;cell part;cell surface;extracellular region;integral to membrane;integral to plasma membrane;intrinsic to membrane;intrinsic to plasma membrane;membrane;membrane part;plasma membrane;plasma membrane part	adenyl nucleotide binding;adenyl ribonucleotide binding;ATP binding;binding;catalytic activity;enzyme binding;hepatocyte growth factor-activated receptor activity;kinase activity;molecular transducer activity;nucleotide binding;phosphatase binding;phosphotransferase activity, alcohol group as acceptor;protein binding;protein kinase activity;protein phosphatase binding;protein tyrosine kinase acti…	Adherens junction;Axon guidance;Bacterial invasion of epithelial cells;Cytokine-cytokine receptor interaction;Endocytosis;Epithelial cell signaling in Helicobacter pylori infection;Focal adhesion;Malaria;Melanoma;Pathways in cancer;Renal cell carcinoma	3D-structure;Alternativesplicing;ATP-binding;Chromosomalrearrangement;Completeproteome;Diseasemutation;Disulfidebond;Glycoprotein;Kinase;Membrane;Nucleotide-binding;Phosphoprotein;Polymorphism;Proto-oncogene;Receptor;Referenceproteome;Repeat;Secreted;Signal;Transferase;Transmembrane;Transmembranehelix;Tyrosine-proteinkinase;Ublconjugation	21.1739	22.082	22.3575	22.817	22.7288	22.6074	24.7623	24.8489	24.7943	24.5386	24.7754	24.2736	25.3534	25.3517	25.254	24.4832	24.3486	21.884	+	3.44138	2.29446e-05	+	RSV_Ctrl	5.36128	0	2.37106	6.49721			0.155812	0.560431
P08603	P08603	Complement factor H	CFH	3	3	3	3.3	3.3	3.3	139.09	0	6.2279	25	activation of immune response;biological regulation;complement activation;complement activation, alternative pathway;defense response;humoral immune response;immune effector process;immune response;immune system process;innate immune response;macromolecule metabolic process;metabolic process;positive regulation of biological process;positive regulation of immune response;positive regulation of im…	blood microparticle;extracellular membrane-bounded organelle;extracellular organelle;extracellular region;extracellular region part;extracellular space;extracellular vesicular exosome;membrane-bounded organelle;membrane-bounded vesicle;organelle;vesicle	binding;carbohydrate binding;glycoprotein binding;glycosaminoglycan binding;heparan sulfate proteoglycan binding;heparin binding;pattern binding;polysaccharide binding;protein binding;proteoglycan binding	Complement and coagulation cascades;Staphylococcus aureus infection	3D-structure;Age-relatedmaculardegeneration;Alternativesplicing;Complementalternatepathway;Completeproteome;Directproteinsequencing;Diseasemutation;Disulfidebond;Glycoprotein;Hemolyticuremicsyndrome;Immunity;Innateimmunity;Polymorphism;Referenceproteome;Repeat;Secreted;Signal;Sushi	19.9806	22.1561	23.592	23.022	21.5623	24.0763	21.9659	20.5314	21.1669	21.2895	22.0752	20.6231	22.402	21.5027	21.773	21.3911	21.2416	20.7888	+	0.811906	0.0366154	+	RSV_Ctrl	0.909702	0.0347483	-1.12285	-1.46429			0.30027	0.37647
P08621	P08621	U1 small nuclear ribonucleoprotein 70 kDa	SNRNP70	3	3	3	10.3	10.3	10.3	51.556	0	5.8787	7	biological regulation;cellular macromolecule metabolic process;cellular metabolic process;cellular nitrogen compound metabolic process;cellular process;gene expression;macromolecule metabolic process;metabolic process;mRNA metabolic process;mRNA processing;nitrogen compound metabolic process;nuclear mRNA splicing, via spliceosome;nucleic acid metabolic process;nucleobase-containing compound metab…	cell part;intracellular membrane-bounded organelle;intracellular organelle;intracellular organelle part;intracellular part;macromolecular complex;membrane-bounded organelle;nuclear body;nuclear part;nuclear speck;nucleoplasm;nucleoplasm part;nucleus;organelle;organelle part;ribonucleoprotein complex;small nuclear ribonucleoprotein complex;spliceosomal complex;U1 snRNP	binding;nucleic acid binding;nucleotide binding;RNA binding	Spliceosome	3D-structure;Acetylation;Alternativesplicing;Completeproteome;Directproteinsequencing;mRNAprocessing;Nucleus;Phosphoprotein;Referenceproteome;Ribonucleoprotein;RNA-binding	22.7118	20.3195	22.4048	21.4844	20.2437	20.0812	22.4399	20.844	22.4506	22.6181	22.4868	20.9058	21.7793	21.9473	21.9833	21.4374	21.5508	21.8356		0.515584	0.0971146			0.63935	0.0945157	0.749936	1.0934			0.235158	0.457844
P08670;P17661;P41219;Q16352;P07196;P07197;P12036	P08670	Vimentin	VIM	17	17	17	45.9	45.9	45.9	53.651	0	228.98	519	actin filament-based movement;actin filament-based process;actin-mediated cell contraction;actin-myosin filament sliding;anatomical structure development;anatomical structure morphogenesis;anterograde axon cargo transport;apoptosis;astrocyte development;astrocyte differentiation;axon cargo transport;axon regeneration;axon transport of mitochondrion;axonogenesis;Bergmann glial cell differentiation…	adherens junction;anchoring junction;axon;axon part;cell junction;cell leading edge;cell part;cell projection;cell projection part;cell-cell adherens junction;cell-cell junction;cell-substrate adherens junction;cell-substrate junction;C-fiber;cilium part;contractile fiber part;cytoplasm;cytoplasmic part;cytoskeletal part;cytoskeleton;cytosol;extracellular membrane-bounded organelle;extracellular …	binding;binding, bridging;cytoskeletal protein binding;double-stranded RNA binding;dynein binding;enzyme binding;glycoprotein binding;identical protein binding;kinase binding;kinesin binding;microtubule binding;nucleic acid binding;protein binding;protein binding, bridging;protein C-terminus binding;protein kinase binding;RNA binding;scaffold protein binding;structural constituent of cytoskeleton…	Amyotrophic lateral sclerosis (ALS);Arrhythmogenic right ventricular cardiomyopathy (ARVC);Dilated cardiomyopathy;Hypertrophic cardiomyopathy (HCM)	3D-structure;Acetylation;ADP-ribosylation;Alternativesplicing;Amyotrophiclateralsclerosis;Cardiomyopathy;Cataract;Cellmembrane;Charcot-Marie-Toothdisease;Coiledcoil;Completeproteome;Cytoplasm;Desmin-relatedmyopathy;Developmentalprotein;Differentiation;Directproteinsequencing;Diseasemutation;Glycoprotein;Host-virusinteraction;Intermediatefilament;Limb-girdlemusculardystrophy;Membrane;Muscleprotein…	27.9915	27.8771	28.0796	28.0551	28.0151	27.8134	28.6189	28.846	28.5114	28.4905	28.6222	28.7958	27.585	27.6056	27.5597	27.3753	27.4735	27.3823	+	9.73187	0	+	RSV_Ctrl	5.47924	0.000175549	0.675507	3.89932	+	RSV-KIAR8_RSV	7.68783	0
P08754	P08754	Guanine nucleotide-binding protein G(k) subunit alpha	GNAI3	2	2	2	7.9	7.9	7.9	40.532	0.0036179	1.9833	5	biological regulation;blood coagulation;cAMP-mediated signaling;cell activation;cell communication;cell cycle;cell division;cell surface receptor linked signaling pathway;cell-cell signaling;cellular component organization;cellular component organization at cellular level;cellular component organization or biogenesis;cellular component organization or biogenesis at cellular level;cellular membran…	cell part;centrosome;cytoplasm;cytoplasmic membrane-bounded vesicle;cytoplasmic part;cytoplasmic vesicle;cytoskeletal part;extracellular membrane-bounded organelle;extracellular organelle;extracellular region part;extracellular vesicular exosome;extrinsic to internal side of plasma membrane;extrinsic to membrane;extrinsic to plasma membrane;Golgi apparatus;heterotrimeric G-protein complex;intrace…	binding;catalytic activity;cation binding;G-protein beta/gamma-subunit complex binding;G-protein-coupled receptor binding;GTP binding;GTPase activity;guanyl nucleotide binding;guanyl ribonucleotide binding;hydrolase activity;hydrolase activity, acting on acid anhydrides;hydrolase activity, acting on acid anhydrides, in phosphorus-containing anhydrides;ion binding;metabotropic serotonin receptor b…	Axon guidance;Chagas disease (American trypanosomiasis);Chemokine signaling pathway;Gap junction;Gastric acid secretion;Leukocyte transendothelial migration;Long-term depression;Melanogenesis;Progesterone-mediated oocyte maturation;Tight junction;Toxoplasmosis	3D-structure;ADP-ribosylation;Cellcycle;Celldivision;Cellmembrane;Completeproteome;Cytoplasm;Cytoskeleton;Diseasemutation;GTP-binding;Lipoprotein;Magnesium;Membrane;Metal-binding;Myristate;Nucleotide-binding;Palmitate;Referenceproteome;Transducer	21.7042	20.939	22.3221	21.5271	19.7443	20.2079	22.403	21.9948	22.1544	22.5055	22.6309	21.0303	21.1558	20.9696	21.3327	21.0524	21.9848	21.2918	+	1.35516	0.00725155	+	RSV_Ctrl	1.32871	0.0121638	1.0457	1.86222	+	RSV-KIAR8_RSV	1.8255	0.00732479
P08758	P08758	Annexin A5	ANXA5	14	14	14	51.2	51.2	51.2	35.936	0	163.56	330	biological regulation;blood coagulation;cellular process;cellular response to stimulus;coagulation;hemostasis;multicellular organismal process;negative regulation of apoptosis;negative regulation of biological process;negative regulation of catalytic activity;negative regulation of cell death;negative regulation of cellular process;negative regulation of coagulation;negative regulation of molecul…	adherens junction;anchoring junction;blood microparticle;cell junction;cell part;cell-substrate adherens junction;cell-substrate junction;cytoplasm;endothelial microparticle;external side of plasma membrane;extracellular membrane-bounded organelle;extracellular organelle;extracellular region part;extracellular vesicular exosome;focal adhesion;intracellular;intracellular part;membrane;membrane par…	binding;calcium ion binding;calcium-dependent phospholipid binding;cation binding;enzyme inhibitor activity;enzyme regulator activity;ion binding;lipase inhibitor activity;lipid binding;metal ion binding;phospholipase inhibitor activity;phospholipid binding		3D-structure;Acetylation;Annexin;Bloodcoagulation;Calcium;Calcium/phospholipid-binding;Completeproteome;Directproteinsequencing;Hemostasis;Referenceproteome;Repeat;S-nitrosylation	29.5435	30.2253	29.5746	29.4634	29.2755	29.3223	27.2349	25.879	27.0584	27.7157	27.1645	26.6023	28.9395	28.5102	28.588	27.3892	28.4478	28.2001	+	5.95292	1.59363e-05	+	RSV_Ctrl	5.36026	0	-2.62496	-6.6728	+	RSV-KIAR8_RSV	2.72567	0.000905405
P08865	P08865	40S ribosomal protein SA	RPSA	6	6	6	31.5	31.5	31.5	32.854	0	135.13	126	biological adhesion;biosynthetic process;catabolic process;cell adhesion;cellular biosynthetic process;cellular catabolic process;cellular component assembly;cellular component assembly at cellular level;cellular component disassembly;cellular component disassembly at cellular level;cellular component organization;cellular component organization at cellular level;cellular component organization o…	90S preribosome;cell part;cytoplasm;cytoplasmic part;cytosol;cytosolic small ribosomal subunit;extracellular membrane-bounded organelle;extracellular organelle;extracellular region part;extracellular vesicular exosome;intracellular membrane-bounded organelle;intracellular organelle;intracellular organelle part;intracellular part;macromolecular complex;membrane;membrane-bounded organelle;membrane-…	binding;laminin receptor activity;receptor activity;ribonucleoprotein binding;ribosome binding;structural constituent of ribosome;structural molecule activity	Ribosome	3D-structure;Acetylation;Cellmembrane;Completeproteome;Cytoplasm;Directproteinsequencing;Membrane;Nucleus;Phosphoprotein;Polymorphism;Receptor;Referenceproteome;Repeat;Ribonucleoprotein;Ribosomalprotein	24.8619	24.9513	25.1823	25.346	25.3987	25.6807	25.8039	25.8103	26.0862	26.0778	26.1492	26.0308	25.8785	26.0917	25.7992	26.3215	25.747	26.1838	+	4.32806	9.90099e-06	+	RSV_Ctrl	3.5705	0.000601504	0.756194	3.17776			0.0332156	0.928871
P09012	P09012	U1 small nuclear ribonucleoprotein A	SNRPA	3	3	3	18.4	18.4	18.4	31.279	0	61.281	73	cellular macromolecule metabolic process;cellular metabolic process;cellular nitrogen compound metabolic process;cellular process;gene expression;macromolecule metabolic process;metabolic process;mRNA metabolic process;mRNA processing;nitrogen compound metabolic process;nuclear mRNA splicing, via spliceosome;nucleic acid metabolic process;nucleobase-containing compound metabolic process;primary m…	cell part;cytoplasm;intracellular non-membrane-bounded organelle;intracellular organelle;intracellular organelle part;intracellular part;macromolecular complex;non-membrane-bounded organelle;nuclear part;nucleolus;nucleoplasm;organelle;organelle part;ribonucleoprotein complex;small nuclear ribonucleoprotein complex;spliceosomal complex;U1 snRNP	binding;nucleic acid binding;nucleotide binding;RNA binding;snRNA binding	Spliceosome	3D-structure;Acetylation;Completeproteome;Directproteinsequencing;mRNAprocessing;mRNAsplicing;Nucleus;Phosphoprotein;Referenceproteome;Repeat;Ribonucleoprotein;RNA-binding;Spliceosome	21.042	24.2345	24.2852	24.575	24.3385	24.3091	22.4995	20.8213	22.6036	22.9003	22.5835	22.585	24.3026	24.1849	24.5246	21.7028	24.6928	23.901	+	1.33006	0.00773924	+	RSV_Ctrl	1.36533	0.00852579	-1.46518	-1.99933	+	RSV-KIAR8_RSV	1.76087	0.00466986
P09211	P09211	Glutathione S-transferase P	GSTP1	9	9	9	57.1	57.1	57.1	23.356	0	323.31	2200	amine metabolic process;anatomical structure development;biological regulation;carboxylic acid metabolic process;cell proliferation;cellular amine metabolic process;cellular amino acid metabolic process;cellular ketone metabolic process;cellular metabolic process;cellular modified amino acid metabolic process;cellular nitrogen compound metabolic process;cellular process;cellular response to bioti…	cell part;cytoplasm;cytoplasmic part;cytosol;extracellular membrane-bounded organelle;extracellular organelle;extracellular region part;extracellular space;extracellular vesicular exosome;intracellular;intracellular membrane-bounded organelle;intracellular organelle;intracellular part;macromolecular complex;membrane;membrane-bounded organelle;membrane-bounded vesicle;mitochondrion;nucleus;organel…	binding;catalytic activity;dinitrosyl-iron complex binding;enzyme binding;enzyme regulator activity;glutathione transferase activity;JUN kinase binding;kinase binding;kinase regulator activity;nitric oxide binding;protein binding;protein kinase binding;S-nitrosoglutathione binding;transferase activity;transferase activity, transferring alkyl or aryl (other than methyl) groups	Drug metabolism - cytochrome P450;Glutathione metabolism;Metabolism of xenobiotics by cytochrome P450	3D-structure;Acetylation;Completeproteome;Cytoplasm;Directproteinsequencing;Mitochondrion;Nucleus;Phosphoprotein;Polymorphism;Referenceproteome;Transferase	30.9583	30.7154	30.8198	30.715	30.6155	30.6866	29.8219	29.962	30.0025	30.046	29.9891	29.7943	29.8618	29.8671	29.818	30.055	30.051	30.0105	+	8.91393	0	+	RSV_Ctrl	6.73248	1.86047e-05	-0.815799	-4.95103			0.0466218	0.928839
P09238	P09238	Stromelysin-2	MMP10	13	13	13	25.6	25.6	25.6	54.151	0	205.16	316	biological regulation;cellular component disassembly;cellular component disassembly at cellular level;cellular component organization;cellular component organization at cellular level;cellular component organization or biogenesis;cellular component organization or biogenesis at cellular level;cellular process;collagen catabolic process;collagen metabolic process;extracellular matrix disassembly;e…	extracellular matrix;extracellular region;extracellular region part;extracellular space;proteinaceous extracellular matrix	binding;calcium ion binding;catalytic activity;cation binding;endopeptidase activity;hydrolase activity;ion binding;metal ion binding;metalloendopeptidase activity;metallopeptidase activity;peptidase activity;peptidase activity, acting on L-amino acid peptides;transition metal ion binding;zinc ion binding		3D-structure;Calcium;Collagendegradation;Completeproteome;Disulfidebond;Extracellularmatrix;Hydrolase;Metal-binding;Metalloprotease;Polymorphism;Protease;Referenceproteome;Repeat;Secreted;Signal;Zinc;Zymogen	26.252	26.3612	26.1703	26.2733	26.1728	25.9952	29.3284	29.7302	29.45	29.4908	29.906	29.6257	28.2005	28.0551	27.8856	27.6746	28.223	27.9487	+	13.7611	0	+	RSV_Ctrl	10.9484	0	3.38439	16.9758	+	RSV-KIAR8_RSV	6.93719	0
P09382	P09382	Galectin-1	LGALS1	8	8	8	76.3	76.3	76.3	14.716	0	306.77	505	apoptosis;B cell activation;B cell activation involved in immune response;B cell differentiation;biological regulation;carbohydrate homeostasis;cell activation;cell activation involved in immune response;cell death;cell differentiation;cellular chemical homeostasis;cellular developmental process;cellular glucose homeostasis;cellular homeostasis;cellular process;cellular response to carbohydrate s…	cell part;cell surface;cytoplasm;extracellular matrix;extracellular membrane-bounded organelle;extracellular organelle;extracellular region part;extracellular space;extracellular vesicular exosome;intracellular;intracellular membrane-bounded organelle;intracellular organelle;intracellular part;membrane-bounded organelle;membrane-bounded vesicle;nucleus;organelle;proteinaceous extracellular matrix…	binding;carbohydrate binding;disaccharide binding;galactoside binding;lactose binding;molecular transducer activity;monosaccharide binding;signal transducer activity;sugar binding		3D-structure;Acetylation;Apoptosis;Completeproteome;Directproteinsequencing;Extracellularmatrix;Lectin;Referenceproteome;Secreted	27.7861	27.2752	27.765	27.9663	28.1724	27.7993	28.1588	28.5925	28.5085	28.3649	28.2471	28.3289	29.0192	28.733	28.6981	28.789	28.7674	28.6509	+	5.52511	1.42857e-05	+	RSV_Ctrl	2.69956	0.00287356	0.572755	2.40457	+	RSV-KIAR8_RSV	3.17917	0.00652212
P09429;B2RPK0	P09429;B2RPK0	High mobility group protein B1;Putative high mobility group protein B1-like 1	HMGB1;HMGB1P1	4	4	4	20.5	20.5	20.5	24.893	0	220.26	320	apoptosis;base-excision repair, DNA ligation;biological regulation;catabolic process;cell activation;cell chemotaxis;cell death;cell migration;cell motility;cell projection organization;cellular catabolic process;cellular component disassembly;cellular component disassembly at cellular level;cellular component disassembly involved in apoptosis;cellular component movement;cellular component organi…	cell part;cell surface;chromosome;condensed chromosome;extracellular region;extracellular region part;extracellular space;intracellular membrane-bounded organelle;intracellular non-membrane-bounded organelle;intracellular organelle;intracellular organelle part;intracellular part;membrane-bounded organelle;non-membrane-bounded organelle;nuclear part;nucleoplasm;nucleus;organelle;organelle part	binding;chemoattractant activity;chromatin binding;cytokine activity;damaged DNA binding;DNA bending activity;DNA binding;double-stranded DNA binding;nucleic acid binding;nucleic acid binding transcription factor activity;protein binding;RAGE receptor binding;receptor binding;repressing transcription factor binding;sequence-specific DNA binding transcription factor activity;single-stranded DNA bi…	Base excision repair	3D-structure;Acetylation;Chromosome;Completeproteome;Directproteinsequencing;DNA-binding;Isopeptidebond;Nucleus;Phosphoprotein;Polymorphism;Referenceproteome;Repeat;Ublconjugation	28.8473	28.0679	28.0461	27.9501	27.7813	28.4395	27.5698	28.23	27.6968	27.6575	27.7	27.6522	28.2136	27.9962	28.1929	28.418	28.2366	28.1929	+	1.74598	0.00253815	+	RSV_Ctrl	1.39085	0.0292993	-0.437673	-1.52891	+	RSV-KIAR8_RSV	2.65593	0.00742004
P09486	P09486	SPARC	SPARC	10	10	10	44.9	44.9	44.9	34.632	0	213.68	447	anatomical structure development;biological regulation;blood coagulation;bone development;cell activation;cellular component organization;cellular component organization at cellular level;cellular component organization or biogenesis;cellular component organization or biogenesis at cellular level;cellular membrane organization;cellular process;cellular response to chemical stimulus;cellular respo…	basement membrane;cell part;cell surface;cytoplasm;cytoplasmic membrane-bounded vesicle;cytoplasmic membrane-bounded vesicle lumen;cytoplasmic part;cytoplasmic vesicle;cytoplasmic vesicle membrane;cytoplasmic vesicle part;endocytic vesicle lumen;extracellular matrix part;extracellular region;extracellular region part;extracellular space;intracellular membrane-bounded organelle;intracellular organ…	binding;calcium ion binding;cation binding;collagen binding;extracellular matrix binding;ion binding;metal ion binding;protein binding		3D-structure;Basementmembrane;Calcium;Completeproteome;Copper;Directproteinsequencing;Disulfidebond;Extracellularmatrix;Glycoprotein;Metal-binding;Polymorphism;Referenceproteome;Secreted;Signal	28.5886	28.865	29.1346	28.8903	29.1379	28.7581	28.34	28.4614	28.2411	28.493	28.0615	28.3077	26.7733	26.9743	27.2586	27.0813	27.099	27.1324	+	10.1813	0	+	RSV_Ctrl	3.47649	0.00122078	-0.578278	-2.7731	+	RSV-KIAR8_RSV	7.04804	5.71429e-05
P09497	P09497	Clathrin light chain B	CLTB	6	6	6	23.1	23.1	23.1	25.19	0	8.1071	72	cellular component organization;cellular component organization or biogenesis;cellular membrane organization;cellular process;clathrin-mediated endocytosis;endocytosis;establishment of localization;establishment of localization in cell;establishment of protein localization;intracellular protein transport;intracellular transport;membrane invagination;membrane organization;protein transport;recepto…	cell part;cell projection membrane;cell projection part;cilium membrane;cilium part;clathrin coat;clathrin coat of coated pit;clathrin coat of trans-Golgi network vesicle;clathrin vesicle coat;cytoplasm;cytoplasmic part;cytoplasmic vesicle part;Golgi apparatus part;intracellular membrane-bounded organelle;intracellular organelle;intracellular organelle part;intracellular part;macromolecular compl…	binding;clathrin binding;clathrin heavy chain binding;peptide binding;protein binding;structural molecule activity	Bacterial invasion of epithelial cells;Endocrine and other factor-regulated calcium reabsorption;Endocytosis;Huntington's disease;Lysosome	Acetylation;Alternativesplicing;Calcium;Coatedpit;Completeproteome;Cytoplasmicvesicle;Disulfidebond;Membrane;Phosphoprotein;Referenceproteome	25.9712	25.111	24.342	25.6424	25.1061	24.508	24.6134	25.8826	25.4345	25.3141	25.2407	25.9598	24.6496	24.7379	25.0259	24.5942	24.277	22.3146	+	1.37203	0.00691771			0.411956	0.251667	0.294103	0.691413	+	RSV-KIAR8_RSV	1.53092	0.00899588
P09525	P09525	Annexin A4	ANXA4	3	3	3	11.6	11.6	11.6	35.882	0	3.2748	6	biological regulation;cell differentiation;cellular developmental process;cellular process;cellular response to stimulus;developmental process;epithelial cell differentiation;negative regulation of apoptosis;negative regulation of biological process;negative regulation of catalytic activity;negative regulation of cell death;negative regulation of cellular process;negative regulation of cytokine s…	cell part;cell surface;cytoplasm;cytoplasmic part;extracellular membrane-bounded organelle;extracellular organelle;extracellular region part;extracellular vesicular exosome;intracellular membrane-bounded organelle;intracellular organelle;intracellular organelle part;intracellular part;membrane;membrane-bounded organelle;membrane-bounded vesicle;nuclear membrane;nuclear part;nucleus;organelle;orga…	binding;calcium ion binding;calcium-dependent phospholipid binding;calcium-dependent protein binding;cation binding;enzyme inhibitor activity;enzyme regulator activity;identical protein binding;ion binding;lipase inhibitor activity;lipid binding;metal ion binding;NF-kappaB binding;phospholipase inhibitor activity;phospholipid binding;protein binding;transcription factor binding		3D-structure;Acetylation;Alternativesplicing;Annexin;Calcium;Calcium/phospholipid-binding;Completeproteome;Directproteinsequencing;Phosphoprotein;Polymorphism;Referenceproteome;Repeat	22.6835	20.2399	22.9711	22.1941	22.0061	22.5869	22.4851	20.7447	20.5713	22.8743	21.0094	22.0913	22.8755	22.228	23.5745	23.5353	21.9418	20.7256		0.429751	0.130407			0.385222	0.231409	-0.48426	-0.727627			0.734271	0.0824023
P09651;Q32P51	P09651;Q32P51	Heterogeneous nuclear ribonucleoprotein A1;Heterogeneous nuclear ribonucleoprotein A1, N-terminally processed;Heterogeneous nuclear ribonucleoprotein A1-like 2	HNRNPA1;HNRNPA1L2	11	11	10	33.3	33.3	33.3	38.746	0	206.13	745	alternative nuclear mRNA splicing, via spliceosome;cellular macromolecule metabolic process;cellular metabolic process;cellular nitrogen compound metabolic process;cellular process;establishment of localization;establishment of localization in cell;establishment of RNA localization;gene expression;intracellular transport;macromolecule metabolic process;metabolic process;mRNA metabolic process;mRN…	catalytic step 2 spliceosome;cell part;cytoplasm;cytoskeleton;extracellular membrane-bounded organelle;extracellular organelle;extracellular region part;extracellular vesicular exosome;intermediate filament cytoskeleton;intracellular non-membrane-bounded organelle;intracellular organelle;intracellular organelle part;intracellular part;macromolecular complex;membrane;membrane-bounded organelle;mem…	binding;DNA binding;nucleic acid binding;nucleotide binding;RNA binding;single-stranded DNA binding;single-stranded RNA binding;structure-specific DNA binding	Spliceosome	3D-structure;Acetylation;Alternativesplicing;Amyotrophiclateralsclerosis;Completeproteome;Cytoplasm;Directproteinsequencing;Diseasemutation;Host-virusinteraction;Isopeptidebond;Methylation;mRNAprocessing;mRNAsplicing;mRNAtransport;Neurodegeneration;Nucleus;Phosphoprotein;Polymorphism;Referenceproteome;Repeat;Ribonucleoprotein;RNA-binding;Spliceosome;Transport;Ublconjugation	27.515	28.7639	28.913	28.4239	28.7427	28.9571	27.669	26.2991	26.6833	26.8849	27.1396	27.4926	28.656	28.2999	28.6926	28.6427	28.5583	28.1836	+	4.51854	1.0582e-05	+	RSV_Ctrl	3.27659	0.000169697	-1.52454	-3.77121	+	RSV-KIAR8_RSV	4.17888	0.000333333
P09758	P09758	Tumor-associated calcium signal transducer 2	TACSTD2	2	2	2	9.9	9.9	9.9	35.709	0	4.9045	34	anatomical structure morphogenesis;biological regulation;cell proliferation;cell surface receptor linked signaling pathway;cellular process;cellular response to stimulus;developmental process;epithelial tube morphogenesis;morphogenesis of an epithelium;multicellular organismal process;negative regulation of actin filament bundle assembly;negative regulation of biological process;negative regulati…	basal plasma membrane;cell part;cytoplasmic part;cytosol;extracellular membrane-bounded organelle;extracellular organelle;extracellular region part;extracellular space;extracellular vesicular exosome;integral to membrane;integral to plasma membrane;intracellular membrane-bounded organelle;intracellular organelle;intracellular part;intrinsic to membrane;intrinsic to plasma membrane;lateral plasma …	receptor activity		3D-structure;Amyloid;Amyloidosis;Completeproteome;Cornealdystrophy;Disulfidebond;Glycoprotein;Membrane;Polymorphism;Referenceproteome;Sensorytransduction;Signal;Transmembrane;Transmembranehelix;Tumorantigen;Vision	22.6353	22.2177	22.0482	22.2076	22.4642	22.665	23.2478	23.7816	23.4046	23.1134	23.4158	22.225	21.9377	22.0823	21.7353	22.05	21.2476	21.8018	+	4.25307	9.73236e-06	+	RSV_Ctrl	2.21261	0.00255534	0.825046	2.4374	+	RSV-KIAR8_RSV	3.63208	0.000533333
P09871	P09871	Complement C1s subcomponent;Complement C1s subcomponent heavy chain;Complement C1s subcomponent light chain	C1S	3	3	3	6	6	6	76.684	0	6.9871	21	activation of immune response;biological regulation;complement activation;complement activation, classical pathway;defense response;humoral immune response;immune effector process;immune response;immune system process;innate immune response;macromolecule metabolic process;metabolic process;positive regulation of biological process;positive regulation of immune response;positive regulation of immu…	blood microparticle;extracellular membrane-bounded organelle;extracellular organelle;extracellular region;extracellular region part;extracellular vesicular exosome;membrane-bounded organelle;membrane-bounded vesicle;organelle;vesicle	binding;calcium ion binding;catalytic activity;cation binding;endopeptidase activity;hydrolase activity;identical protein binding;ion binding;metal ion binding;peptidase activity;peptidase activity, acting on L-amino acid peptides;protein binding;serine hydrolase activity;serine-type endopeptidase activity;serine-type peptidase activity	Complement and coagulation cascades;Staphylococcus aureus infection;Systemic lupus erythematosus	3D-structure;Calcium;Complementpathway;Completeproteome;Directproteinsequencing;Disulfidebond;EGF-likedomain;Glycoprotein;Hydrolase;Hydroxylation;Immunity;Innateimmunity;Metal-binding;Polymorphism;Protease;Referenceproteome;Repeat;Serineprotease;Signal;Sushi	20.955	21.0881	21.2086	20.9608	22.008	20.671	24.0015	23.8258	23.7952	23.7649	23.8695	23.4743	20.2458	22.1621	21.8605	21.8982	21.4582	21.9908	+	6.56249	0	+	RSV_Ctrl	6.92671	0	2.63994	8.80128	+	RSV-KIAR8_RSV	4.62538	0.000115385
P09874	P09874	Poly [ADP-ribose] polymerase 1	PARP1	4	4	4	5.1	5.1	5.1	113.08	0	8.9246	43	anatomical structure homeostasis;base-excision repair;biological regulation;biosynthetic process;cell differentiation;cell surface receptor linked signaling pathway;cellular biosynthetic process;cellular component organization;cellular component organization at cellular level;cellular component organization or biogenesis;cellular component organization or biogenesis at cellular level;cellular dev…	cell part;envelope;intracellular membrane-bounded organelle;intracellular non-membrane-bounded organelle;intracellular organelle;intracellular organelle part;intracellular part;macromolecular complex;membrane;membrane-bounded organelle;non-membrane-bounded organelle;nuclear envelope;nuclear part;nucleolus;nucleoplasm;nucleoplasm part;nucleus;organelle;organelle envelope;organelle part;protein com…	binding;catalytic activity;cation binding;coenzyme binding;cofactor binding;DNA binding;enzyme binding;identical protein binding;ion binding;kinase binding;metal ion binding;NAD binding;NAD+ ADP-ribosyltransferase activity;nucleic acid binding;nucleotide binding;protein binding;protein kinase binding;protein N-terminus binding;transcription factor binding;transferase activity;transferase activity…	Base excision repair	3D-structure;Acetylation;ADP-ribosylation;Completeproteome;Directproteinsequencing;DNA-binding;DNAdamage;DNArepair;Glycosyltransferase;Metal-binding;NAD;Nucleus;Phosphoprotein;Polymorphism;Referenceproteome;Repeat;Transcription;Transcriptionregulation;Transferase;Zinc;Zinc-finger	21.6396	23.5493	21.2463	21.3703	24.2868	20.9677	25.1675	25.0499	24.9672	25.1283	25.0465	25.0475	25.344	25.2011	25.392	25.3078	25.4078	25.1889	+	5.08655	1.25e-05	+	RSV_Ctrl	3.33569	0.000118081	2.89113	4.3378	+	RSV-KIAR8_RSV	3.2645	0.0303493
P09960	P09960	Leukotriene A-4 hydrolase	LTA4H	8	8	8	18.2	18.2	18.2	69.284	0	89.897	177	alkene biosynthetic process;arachidonic acid metabolic process;biosynthetic process;carboxylic acid biosynthetic process;carboxylic acid metabolic process;catabolic process;cellular alkene metabolic process;cellular biosynthetic process;cellular catabolic process;cellular ketone metabolic process;cellular lipid metabolic process;cellular metabolic process;cellular process;defense response;fatty a…	cell part;cytoplasm;cytoplasmic part;cytosol;extracellular membrane-bounded organelle;extracellular organelle;extracellular region part;extracellular vesicular exosome;intracellular organelle part;intracellular part;membrane-bounded organelle;membrane-bounded vesicle;nuclear part;nucleoplasm;organelle;organelle part;vesicle	aminopeptidase activity;binding;catalytic activity;cation binding;epoxide hydrolase activity;ether hydrolase activity;exopeptidase activity;hydrolase activity;hydrolase activity, acting on ether bonds;ion binding;leukotriene-A4 hydrolase activity;metal ion binding;metallopeptidase activity;peptidase activity;peptidase activity, acting on L-amino acid peptides;transition metal ion binding;zinc ion…	Arachidonic acid metabolism	3D-structure;Acetylation;Alternativesplicing;Completeproteome;Cytoplasm;Directproteinsequencing;Hydrolase;Leukotrienebiosynthesis;Metal-binding;Metalloprotease;Phosphoprotein;Polymorphism;Protease;Referenceproteome;Zinc	25.5083	25.661	25.7255	26.0075	25.4824	25.9574	25.0429	25.2328	24.8917	24.8374	24.836	24.9261	25.3052	25.2359	25.0262	25.4861	25.214	25.2669	+	5.08295	1.24224e-05	+	RSV_Ctrl	4.40289	0.000222222	-0.762521	-3.63555	+	RSV-KIAR8_RSV	2.15371	0.033624
P09972	P09972	Fructose-bisphosphate aldolase C	ALDOC	6	5	5	28.8	21.4	21.4	39.455	0	323.31	442	aging;alcohol biosynthetic process;alcohol metabolic process;anatomical structure morphogenesis;apoptosis;biosynthetic process;carbohydrate biosynthetic process;carbohydrate metabolic process;cell death;cell differentiation;cellular biosynthetic process;cellular carbohydrate biosynthetic process;cellular carbohydrate metabolic process;cellular component assembly;cellular component organization;ce…	axon;cell part;cell projection;cytoplasmic part;cytoskeleton;cytosol;extracellular membrane-bounded organelle;extracellular organelle;extracellular region part;extracellular vesicular exosome;intracellular membrane-bounded organelle;intracellular non-membrane-bounded organelle;intracellular organelle;intracellular part;membrane-bounded organelle;membrane-bounded vesicle;mitochondrion;neuron proje…	aldehyde-lyase activity;binding;carbon-carbon lyase activity;catalytic activity;cytoskeletal protein binding;fructose-bisphosphate aldolase activity;lyase activity;protein binding	Carbon fixation in photosynthetic organisms;Fructose and mannose metabolism;Glycolysis / Gluconeogenesis;Pentose phosphate pathway	3D-structure;Acetylation;Completeproteome;Glycolysis;Lyase;Phosphoprotein;Referenceproteome;Schiffbase	26.9972	26.4874	26.4175	26.473	26.3245	26.3479	26.8026	26.9501	26.7348	26.6088	26.419	26.8206	27.2252	27.1485	27.1366	27.6468	27.1272	27.2668	+	4.21404	9.52381e-06			0.917305	0.136928	0.214708	0.947159	+	RSV-KIAR8_RSV	3.16066	0.00366497
P62987;P62979;P0CG47;P0CG48	P62987;P62979;P0CG47;P0CG48	Ubiquitin-60S ribosomal protein L40;Ubiquitin;60S ribosomal protein L40;Ubiquitin-40S ribosomal protein S27a;Ubiquitin;40S ribosomal protein S27a;Polyubiquitin-B;Ubiquitin;Polyubiquitin-C;Ubiquitin	UBA52;RPS27A;UBB;UBC	5	5	5	36.7	36.7	36.7	14.728	0	323.31	549	activation of immune response;activation of innate immune response;activation of MAPK activity;adipose tissue development;alcohol metabolic process;anaphase-promoting complex-dependent proteasomal ubiquitin-dependent protein catabolic process;anatomical structure development;anatomical structure morphogenesis;antigen processing and presentation;antigen processing and presentation of exogenous ant…	cell body;cell part;cell projection;cytoplasm;cytoplasmic part;cytoplasmic vesicle membrane;cytoplasmic vesicle part;cytosol;cytosolic large ribosomal subunit;cytosolic small ribosomal subunit;endocytic vesicle membrane;endosomal part;endosome membrane;extracellular membrane-bounded organelle;extracellular organelle;extracellular region part;extracellular vesicular exosome;intracellular membrane-…	binding;cation binding;enzyme binding;ion binding;metal ion binding;protease binding;protein binding;structural constituent of ribosome;structural molecule activity	Parkinson's disease;PPAR signaling pathway;Ribosome	3D-structure;Acetylation;Completeproteome;Cytoplasm;Directproteinsequencing;Isopeptidebond;Metal-binding;Methylation;Nucleus;Phosphoprotein;Referenceproteome;Repeat;Ribonucleoprotein;Ribosomalprotein;Ublconjugation;Zinc;Zinc-finger	30.9287	30.6921	30.2694	30.2769	30.4047	30.9093	29.0673	28.5867	28.6662	28.5511	28.7765	28.6765	29.1274	29.1885	28.6237	29.0111	28.8045	28.9584	+	8.90441	0	+	RSV_Ctrl	6.78778	0	-1.85943	-7.56901			1.14786	0.11798
P0DJI8	P0DJI8	Serum amyloid A-1 protein;Amyloid protein A;Serum amyloid protein A(2-104);Serum amyloid protein A(3-104);Serum amyloid protein A(2-103);Serum amyloid protein A(2-102);Serum amyloid protein A(4-101)	SAA1	2	2	2	28.7	28.7	28.7	13.532	0	66.347	78	activation of MAPK activity;acute inflammatory response;acute-phase response;biological regulation;calcium ion homeostasis;cation homeostasis;cell activation;cell chemotaxis;cell migration;cell motility;cellular calcium ion homeostasis;cellular cation homeostasis;cellular chemical homeostasis;cellular component movement;cellular component organization;cellular component organization or biogenesis…	cell part;cytoplasmic membrane-bounded vesicle lumen;cytoplasmic microtubule;cytoplasmic part;cytoplasmic vesicle part;cytoskeletal part;endocytic vesicle lumen;extracellular membrane-bounded organelle;extracellular organelle;extracellular region;extracellular region part;extracellular space;extracellular vesicular exosome;high-density lipoprotein particle;intracellular organelle part;intracellul…	binding;carbohydrate binding;chemoattractant activity;glycosaminoglycan binding;G-protein-coupled receptor binding;heparin binding;pattern binding;polysaccharide binding;protein binding;receptor binding		3D-structure;Acutephase;Amyloid;Amyloidosis;Completeproteome;Directproteinsequencing;HDL;Heparin-binding;Methylation;Polymorphism;Referenceproteome;Secreted;Signal	25.5633	25.9242	23.6262	22.3643	23.2404	23.2225	21.3869	23.3106	23.031	22.835	22.773	22.9373	23.2258	23.2531	23.1416	23.3523	20.7874	22.3706	+	1.05521	0.0164791	+	RSV_Ctrl	1.1238	0.0177074	-1.27787	-1.7184			0.0166988	0.940767
P10155	P10155	60 kDa SS-A/Ro ribonucleoprotein	TROVE2	2	2	2	3.7	3.7	3.7	60.67	0	3.0832	16	anatomical structure development;anatomical structure morphogenesis;biological regulation;biosynthetic process;cell part morphogenesis;cell projection morphogenesis;cell projection organization;cell surface receptor linked signaling pathway;cellular biosynthetic process;cellular component morphogenesis;cellular component organization;cellular component organization at cellular level;cellular comp…	cell part;cytoplasm;intracellular organelle part;intracellular part;macromolecular complex;nuclear part;nucleoplasm;organelle part;ribonucleoprotein complex	binding;cation binding;ion binding;metal ion binding;nucleic acid binding;RNA binding;snRNA binding;U2 snRNA binding	Systemic lupus erythematosus	Acetylation;Alternativesplicing;Ciliumbiogenesis/degradation;Completeproteome;Cytoplasm;Directproteinsequencing;Metal-binding;Phosphoprotein;Referenceproteome;Repeat;Ribonucleoprotein;RNA-binding	21.55	23.6226	23.5151	23.2087	23.812	23.5408	22.7282	20.7487	23.0331	21.8526	21.6769	21.7207	20.7293	21.3929	22.3511	22.0051	20.7787	24.0307	+	1.23049	0.0101695	+	RSV_Ctrl	1.5861	0.00539405	-1.24814	-2.16022			0.0462009	0.841781
P10253	P10253	Lysosomal alpha-glucosidase;76 kDa lysosomal alpha-glucosidase;70 kDa lysosomal alpha-glucosidase	GAA	2	2	2	3.6	3.6	3.6	105.32	0.0078023	1.3208	8	alcohol metabolic process;anatomical structure development;anatomical structure homeostasis;anatomical structure morphogenesis;behavior;biological regulation;carbohydrate catabolic process;carbohydrate metabolic process;cardiac muscle contraction;catabolic process;cellular carbohydrate catabolic process;cellular carbohydrate metabolic process;cellular component organization;cellular component org…	cell part;cytoplasmic part;extracellular membrane-bounded organelle;extracellular organelle;extracellular region part;extracellular vesicular exosome;intracellular membrane-bounded organelle;intracellular organelle;intracellular organelle lumen;intracellular organelle part;intracellular part;lysosomal lumen;lysosomal membrane;lysosome;lytic vacuole;membrane;membrane-bounded organelle;membrane-bou…	alpha-glucosidase activity;binding;carbohydrate binding;catalytic activity;glucosidase activity;hydrolase activity;hydrolase activity, acting on glycosyl bonds;hydrolase activity, hydrolyzing O-glycosyl compounds;maltose alpha-glucosidase activity	Galactose metabolism;Lysosome;Starch and sucrose metabolism	Completeproteome;Directproteinsequencing;Diseasemutation;Disulfidebond;Glycogenstoragedisease;Glycoprotein;Glycosidase;Hydrolase;Lysosome;Membrane;Phosphoprotein;Polymorphism;Referenceproteome;Signal	21.9409	20.163	21.6399	21.7135	21.5528	21.6187	23.5723	23.6858	21.8633	24.1307	23.8024	23.9319	20.2859	22.6352	22.3306	22.4508	21.3468	21.6021	+	3.06525	4.93827e-05	+	RSV_Ctrl	3.16564	0.000177778	2.05957	3.91812	+	RSV-KIAR8_RSV	2.23093	0.00195821
P10316;P01892	P10316;P01892	HLA class I histocompatibility antigen, A-69 alpha chain;HLA class I histocompatibility antigen, A-2 alpha chain	HLA-A	7	3	0	24.9	11.5	0	40.976	0	137.06	206	antibacterial humoral response;antigen processing and presentation;antigen processing and presentation of endogenous antigen;antigen processing and presentation of endogenous peptide antigen;antigen processing and presentation of endogenous peptide antigen via MHC class I;antigen processing and presentation of endogenous peptide antigen via MHC class I via ER pathway;antigen processing and presen…	cell part;cell surface;coated vesicle membrane;cytoplasmic part;cytoplasmic vesicle membrane;cytoplasmic vesicle part;early endosome membrane;endocytic vesicle membrane;endoplasmic reticulum;endoplasmic reticulum exit site;endoplasmic reticulum part;endosomal part;endosome membrane;ER to Golgi transport vesicle membrane;extracellular membrane-bounded organelle;extracellular organelle;extracellula…	antigen binding;beta-2-microglobulin binding;binding;peptide antigen binding;peptide binding;protein binding;protein complex binding;receptor binding;T cell receptor binding;TAP binding	Allograft rejection;Antigen processing and presentation;Autoimmune thyroid disease;Cell adhesion molecules (CAMs);Endocytosis;Graft-versus-host disease;Natural killer cell mediated cytotoxicity;Phagosome;Type I diabetes mellitus;Viral myocarditis	3D-structure;Completeproteome;Directproteinsequencing;Disulfidebond;Glycoprotein;Host-virusinteraction;Immunity;Membrane;MHCI;Phosphoprotein;Polymorphism;Referenceproteome;Signal;Transmembrane;Transmembranehelix;Ublconjugation	22.9923	23.2676	23.7481	22.8627	22.8743	23.4553	27.0995	25.9269	26.1552	26.5621	26.2191	26.0558	24.6654	25.3814	24.8091	25.1186	25.2592	24.8427	+	9.06981	0	+	RSV_Ctrl	7.0966	0	3.1364	9.56251	+	RSV-KIAR8_RSV	4.04915	0.000338624
P10321;Q29960;P01893;Q09160;P13747	P10321;Q29960	HLA class I histocompatibility antigen, Cw-7 alpha chain;HLA class I histocompatibility antigen, Cw-16 alpha chain	HLA-C	8	8	1	29.2	29.2	4.4	40.648	0	323.31	637	adaptive immune response;antibacterial humoral response;antigen processing and presentation;antigen processing and presentation of endogenous antigen;antigen processing and presentation of endogenous peptide antigen;antigen processing and presentation of endogenous peptide antigen via MHC class Ib;antigen processing and presentation of exogenous antigen;antigen processing and presentation of exog…	cell part;cell surface;coated vesicle membrane;cytoplasmic part;cytoplasmic vesicle membrane;cytoplasmic vesicle part;early endosome membrane;endocytic vesicle membrane;endoplasmic reticulum;endoplasmic reticulum part;endosomal part;endosome membrane;ER to Golgi transport vesicle membrane;extracellular membrane-bounded organelle;extracellular organelle;extracellular region;extracellular region pa…	antigen binding;beta-2-microglobulin binding;binding;MHC class I protein binding;MHC protein binding;natural killer cell lectin-like receptor binding;peptide antigen binding;peptide binding;protein binding;receptor binding	Allograft rejection;Antigen processing and presentation;Autoimmune thyroid disease;Cell adhesion molecules (CAMs);Endocytosis;Graft-versus-host disease;Natural killer cell mediated cytotoxicity;Phagosome;Type I diabetes mellitus;Viral myocarditis	3D-structure;Alternativesplicing;Cellmembrane;Completeproteome;Disulfidebond;Glycoprotein;Host-virusinteraction;Immunity;Membrane;MHCI;Phosphoprotein;Polymorphism;Referenceproteome;Secreted;Signal;Transmembrane;Transmembranehelix;Ublconjugation	26.8463	26.9472	26.7031	27.0154	26.8169	26.8717	28.1334	28.718	28.2661	28.3482	28.0514	28.3819	26.8293	26.5851	26.9725	26.867	26.3415	26.626	+	9.19812	0	+	RSV_Ctrl	7.10924	0	1.44973	7.06972	+	RSV-KIAR8_RSV	6.54642	0
P10586;P23468	P10586	Receptor-type tyrosine-protein phosphatase F	PTPRF	16	16	16	12.4	12.4	12.4	212.88	0	173.64	213	biological adhesion;biological regulation;cell adhesion;cell differentiation;cell migration;cell motility;cell surface receptor linked signaling pathway;cell-cell adhesion;cellular component assembly;cellular component assembly at cellular level;cellular component movement;cellular component organization;cellular component organization at cellular level;cellular component organization or biogenes…	cell part;extracellular membrane-bounded organelle;extracellular organelle;extracellular region part;extracellular vesicular exosome;integral to membrane;integral to plasma membrane;intrinsic to membrane;intrinsic to plasma membrane;membrane part;membrane-bounded organelle;membrane-bounded vesicle;organelle;plasma membrane part;vesicle	binding;carbohydrate binding;catalytic activity;cell adhesion molecule binding;glycosaminoglycan binding;heparin binding;hydrolase activity;hydrolase activity, acting on ester bonds;molecular transducer activity;pattern binding;phosphatase activity;phosphoprotein phosphatase activity;phosphoric ester hydrolase activity;polysaccharide binding;protein binding;protein tyrosine phosphatase activity;r…	Adherens junction;Cell adhesion molecules (CAMs);Insulin signaling pathway	3D-structure;Alternativesplicing;Celladhesion;Completeproteome;Disulfidebond;Glycoprotein;Heparin-binding;Hydrolase;Immunoglobulindomain;Membrane;Phosphoprotein;Polymorphism;Proteinphosphatase;Receptor;Referenceproteome;Repeat;Signal;Transmembrane;Transmembranehelix	25.6129	25.6779	25.8799	25.7141	25.6545	25.9665	26.1359	26.1606	26.1715	26.3868	26.0308	26.2744	26.0551	25.7888	26.0534	25.9806	25.8434	26.2138	+	3.58024	2.39044e-05	+	RSV_Ctrl	3.77241	0.00223715	0.442351	2.51282			1.52329	0.103966
P10599	P10599	Thioredoxin	TXN	6	6	6	54.3	54.3	54.3	11.737	0	79.553	679	activation of protein kinase activity;activation of protein kinase B activity;biological regulation;biosynthetic process;cell communication;cell proliferation;cell redox homeostasis;cell-cell signaling;cellular biosynthetic process;cellular component movement;cellular homeostasis;cellular macromolecule metabolic process;cellular metabolic process;cellular nitrogen compound metabolic process;cellu…	cell part;cytoplasm;cytoplasmic part;cytosol;extracellular membrane-bounded organelle;extracellular organelle;extracellular region part;extracellular vesicular exosome;intracellular membrane-bounded organelle;intracellular organelle;intracellular organelle part;intracellular part;membrane-bounded organelle;membrane-bounded vesicle;mitochondrion;nuclear part;nucleoplasm;nucleus;organelle;organelle…	catalytic activity;disulfide oxidoreductase activity;oxidoreductase activity;oxidoreductase activity, acting on a sulfur group of donors;oxidoreductase activity, acting on a sulfur group of donors, disulfide as acceptor;peptide disulfide oxidoreductase activity;protein disulfide oxidoreductase activity		3D-structure;Acetylation;Activator;Alternativesplicing;Completeproteome;Cytoplasm;Directproteinsequencing;Disulfidebond;Electrontransport;Nucleus;Redox-activecenter;Referenceproteome;Secreted;S-nitrosylation;Transcription;Transcriptionregulation;Transport;Ublconjugation	30.7352	31.2778	30.6593	30.5999	31.0054	30.8686	29.6956	29.0628	29.5022	29.5957	29.7702	29.3239	29.4707	29.6721	29.8816	29.7196	28.0527	26.6593	+	2.76924	0.000177632	+	RSV_Ctrl	5.46904	2.31214e-05	-1.36599	-5.49729			0.51824	0.171474
P10619	P10619	Lysosomal protective protein;Lysosomal protective protein 32 kDa chain;Lysosomal protective protein 20 kDa chain	CTSA	3	3	3	8.3	8.3	8.3	54.465	0	16.218	90	biological regulation;biosynthetic process;carbohydrate biosynthetic process;carbohydrate metabolic process;cellular carbohydrate metabolic process;cellular lipid metabolic process;cellular macromolecule metabolic process;cellular metabolic process;cellular process;cellular protein metabolic process;dolichol-linked oligosaccharide biosynthetic process;establishment of localization;establishment o…	cell part;cytoplasmic part;endoplasmic reticulum;extracellular membrane-bounded organelle;extracellular organelle;extracellular region part;extracellular vesicular exosome;intracellular membrane-bounded organelle;intracellular organelle;intracellular organelle lumen;intracellular organelle part;intracellular part;lysosomal lumen;lysosome;lytic vacuole;membrane;membrane-bounded organelle;membrane-…	carboxypeptidase activity;catalytic activity;enzyme activator activity;enzyme regulator activity;exopeptidase activity;hydrolase activity;peptidase activity;peptidase activity, acting on L-amino acid peptides;serine hydrolase activity;serine-type carboxypeptidase activity;serine-type exopeptidase activity;serine-type peptidase activity	Lysosome;Renin-angiotensin system	3D-structure;Alternativesplicing;Carboxypeptidase;Completeproteome;Directproteinsequencing;Diseasemutation;Disulfidebond;Glycoprotein;Hydrolase;Lysosome;Protease;Referenceproteome;Signal;Zymogen	23.2118	23.4026	23.4526	23.4039	22.9839	23.8616	24.1757	24.6471	20.4941	25.0336	24.3416	24.4736	25.081	24.6558	24.3943	25.9254	25.4607	24.7842	+	1.42636	0.00589155			0.292866	0.311296	0.474866	0.597914	+	RSV-KIAR8_RSV	0.884724	0.0470906
[truncated: 772 more rows]
[truncated: 2 more columns]
