# Supplementary material for: The IRE1α–XBP1s Arm of the Unfolded Protein Response Activates N-Glycosylation to Remodel the Subepithelial Basement Membrane in Paramyxovirus Infection
Source: Int J Mol Sci. 2022 Aug 12;23(16):9000. doi: 10.3390/ijms23169000 (PMC9408905; doi:10.3390/ijms23169000)
Supplement: Supplementary file 1 [file ijms-23-09000-s001.zip › Supplemental tables/Supplemental table S8-secretome panther pathways regulated by KIRA8.xlsx]

## Sheet: Sheet1
Supplemental Table S8. Reactome pathways of significant secreted proteins regulated by KIRA8 in RSV infection
Reactome pathways	Fold Enrichment	raw P value	FDR
Recycling of eIF2:GDP	44.76	0.00134	0.049
Endosomal/Vacuolar pathway	44.76	7.23e-05	0.00376
Crosslinking of collagen fibrils	29.84	0.000206	0.0099
Formation of the ternary complex, and subsequently, the 43S complex	28.08	1.24e-09	4.42e-07
Translation initiation complex formation	24.69	3.11e-09	7.75e-07
Ribosomal scanning and start codon recognition	24.69	3.11e-09	8.62e-07
Basigin interactions	21.48	0.000494	0.0209
L13a-mediated translational silencing of Ceruloplasmin expression	20.97	1.96e-13	4.88e-10
GTP hydrolysis and joining of the 60S ribosomal subunit	20.78	2.18e-13	2.71e-10
Antigen Presentation: Folding, assembly and peptide loading of class I MHC	20.66	0.000549	0.0228
Formation of a pool of free 40S subunits	19.5	3.13e-11	1.3e-08
Activation of Matrix Metalloproteinases	16.28	0.00104	0.0388
Response of EIF2AK4 (GCN2) to amino acid deficiency	15.95	1.06e-08	2.21e-06
XBP1(S) activates chaperone genes	15.24	0.000185	0.00902
Viral mRNA Translation	14.08	1.08e-06	0.000117
Peptide chain elongation	14.08	1.08e-06	0.000122
Collagen degradation	13.99	4.1e-05	0.00222
Selenocysteine synthesis	13.48	1.42e-06	0.000141
Eukaryotic Translation Termination	13.48	1.42e-06	0.000147
Nonsense Mediated Decay (NMD) independent of the Exon Junction Complex (EJC)	13.19	1.62e-06	0.000155
Non-integrin membrane-ECM interactions	12.14	0.000418	0.018
SRP-dependent cotranslational protein targeting to membrane	11.19	4.55e-06	0.000344
Nonsense Mediated Decay (NMD) enhanced by the Exon Junction Complex (EJC)	10.9	5.37e-06	0.000372
MHC class II antigen presentation	8.53	9.55e-05	0.00486
Regulation of expression of SLITs and ROBOs	8.48	6.62e-06	0.000423
Post-translational protein phosphorylation	8.37	0.000405	0.0177
Major pathway of rRNA processing in the nucleolus and cytosol	7.87	1.11e-05	0.000693
Regulation of Insulin-like Growth Factor (IGF) transport and uptake by Insulin-like Growth Factor Binding Proteins (IGFBPs)	7.22	0.000771	0.0305
Platelet activation, signaling and aggregation	4.82	0.000735	0.0301
Neutrophil degranulation	3.75	0.000389	0.0173
Membrane Trafficking	3.15	0.000845	0.0324
