# Supplementary material for: The IRE1α–XBP1s Arm of the Unfolded Protein Response Activates N-Glycosylation to Remodel the Subepithelial Basement Membrane in Paramyxovirus Infection
Source: Int J Mol Sci. 2022 Aug 12;23(16):9000. doi: 10.3390/ijms23169000 (PMC9408905; doi:10.3390/ijms23169000)
Supplement: Supplementary file 1 [file ijms-23-09000-s001.zip › Supplemental tables/Supplemental table S9-BALF protein table.xlsx]

## Sheet: SeV-BALF-v2-matrix17
Supplemental Table S9. BALF Proteome of mice treated with SeV in the presence or absence of KIRA8, including protein identification, LFQ quantification, Statisitical analysis, and bioinformatics analysis.
Identification														Log2 LFQ Intensity
Protein IDs	Majority protein IDs	Protein names	Gene names	Peptides	Razor + unique peptides	Unique peptides	Sequence coverage [%]	Unique + razor sequence coverage [%]	Unique sequence coverage [%]	Mol. weight [kDa]	Q-value	Score	MS/MS Count	Ctrl1-1	Ctrl1-2	Ctrl2-1	Ctrl2-2	Ctrl3-1	Ctrl3-2	Ctrl4-1	Ctrl4-2	Ctrl5-1	Ctrl5-2	Ctrl6-1	Ctrl6-2	S1-1	S1-2	S2-1	S2-2	S3-1	S3-2	S4-1	S4-2	S5-1	S5-2	S6-1	S6-2	SK1-1	SK1-2	SK2-1	SK2-2	SK3-1	SK3-2	SK4-1	SK4-2	SK5-1	SK5-2	SK6-1	SK6-2
A2ASS6;A2ASS6-2;A2ASS6-3	A2ASS6;A2ASS6-2	Titin	Ttn	6	6	6	0.2	0.2	0.2	3906.4	0.0013123	4.376	16	21.5259	22.1809	22.1385	21.6646	22.7624	21.4891	21.0711	22.5998	21.7327	20.5537	21.5064	25.5665	24.2716	24.837	22.1579	24.6367	20.6029	24.7206	21.0679	21.9543	20.8623	22.5245	22.3774	21.6203	21.412	21.4265	23.4466	21.5655	20.4854	21.0612	21.4328	20.8202	21.9188	22.0978	21.5801	24.1634
A6H6A9-3	A6H6A9-3			5	5	4	17.6	17.6	14.9	42.753	0	13.255	12	22.9241	22.2574	22.3501	22.5075	22.9543	23.6745	21.2082	22.6081	25.1428	25.4261	22.9729	22.7272	20.7428	21.2472	21.6441	21.1076	21.0713	22.6505	21.901	21.4885	21.3147	22.4022	21.7468	21.8988	22.1622	23.6541	23.3852	23.179	21.4997	23.8275	22.6063	21.9052	23.4111	23.452	21.4021	22.0984
A6X935;A6X935-2;CON__Q3T052	A6X935;A6X935-2	Inter alpha-trypsin inhibitor, heavy chain 4	Itih4	18	18	18	27.8	27.8	27.8	104.66	0	323.31	1082	25.8146	25.9235	26.2381	26.3258	25.9439	25.863	25.7757	26.2046	26.5911	26.7538	26.4121	26.669	27.872	27.748	27.727	27.62	27.3848	27.4413	27.7896	27.2354	27.4163	27.285	28.4728	28.6088	30.0026	29.9528	29.3919	29.2776	29.6582	29.6022	29.4535	29.884	30.5724	30.5824	29.687	29.6274
B2RUR8	B2RUR8	OTU domain-containing protein 7B	Otud7b	4	4	4	6.4	6.4	6.4	91.982	0	14.762	52	23.9809	21.9993	23.3568	21.4967	24.6119	24.5145	24.0884	24.1864	24.8237	25.8951	24.1929	24.2432	21.8267	21.6249	20.1468	20.6602	22.2079	21.2549	21.5955	21.1429	21.7011	22.5433	21.4711	21.7221	24.3514	24.5282	24.3815	24.7302	22.081	24.1178	24.8657	24.188	24.8326	25.1482	21.7942	24.4031
CON__P00761	CON__P00761			6	6	6	31.2	31.2	31.2	24.409	0	323.31	1997	31.2373	31.2156	32.1552	31.9525	31.6546	31.3197	32.7867	32.5551	30.6286	30.8072	31.545	31.7927	32.1535	32.4393	31.8216	32.1737	32.6797	32.3677	33.1773	32.1059	32.5706	32.6228	32.3566	32.1662	31.4282	31.4343	31.5675	31.5834	31.886	31.6094	32.099	32.6698	31.5205	31.9633	32.2333	32.0798
CON__P01966	CON__P01966			2	1	1	15.5	10.6	10.6	15.184	0	5.9306	11	22.2559	20.156	21.6286	21.8369	21.6253	21.3797	22.3564	22.0489	22.4839	21.1623	21.7028	21.2613	22.1133	32.2758	21.7358	21.5756	21.2614	21.3106	23.1163	22.1136	21.2788	21.7949	33.3163	35.2563	22.8324	22.7552	20.7488	21.7222	21.6917	21.2	22.3046	21.6277	21.5161	21.5126	21.5936	21.396
CON__P02533;CON__Q9Z2K1;CON__P08779;CON__Q3ZAW8;Q9Z2K1;Q61781;CON__Q04695;CON__Q9QWL7;CON__A2A4G1;Q9QWL7;Q61414	CON__P02533;CON__Q9Z2K1;CON__P08779;CON__Q3ZAW8;Q9Z2K1;Q61781;CON__Q04695;CON__Q9QWL7;CON__A2A4G1;Q9QWL7;Q61414	Keratin, type I cytoskeletal 16;Keratin, type I cytoskeletal 14;Keratin, type I cytoskeletal 17;Keratin, type I cytoskeletal 15	Krt16;Krt14;Krt17;Krt15	4	3	2	8.9	7	5.1	51.621	0	15.612	52	22.1682	24.692	24.1448	21.193	20.998	22.465	24.3163	21.7337	21.7177	22.1541	20.9569	21.7935	26.1587	26.0182	25.2622	25.625	25.1933	25.2606	24.6971	21.2896	25.4164	25.4408	20.7259	22.4311	20.5598	20.6984	21.1951	22.4323	21.2596	21.7466	21.0788	19.9505	21.5465	23.4599	20.5816	22.2517
CON__P48668;CON__P04259;CON__P02538;CON__Q8VED5;Q8VED5;CON__Q5XKE5	CON__P48668;CON__P04259;CON__P02538			7	2	2	12.4	5.1	5.1	60.024	0.0022396	3.0095	15	21.4054	21.129	21.9069	22.7029	22.1772	21.1442	21.271	20.5223	21.5735	23.2323	21.4272	21.5806	24.7631	23.9683	23.8833	23.9041	23.4203	22.0163	21.8612	21.5468	20.4819	21.877	22.6814	22.1419	20.5408	23.196	21.6641	22.0333	22.0139	21.609	20.9646	22.2429	22.3299	21.6065	21.4192	22.9086
CON__P02769	CON__P02769			8	7	6	15.3	15.3	13	69.293	0	78.475	1639	30.3402	29.398	27.7248	29.4195	29.2623	29.8487	30.0118	29.9977	29.5776	29.7731	29.4466	29.5005	30.0431	30.1716	30.5706	30.6021	30.2811	30.3395	29.4843	29.6435	31.4251	30.5785	29.902	30.8004	21.4156	29.5136	22.569	29.6162	28.9764	29.1581	29.2632	29.4616	29.0059	21.2769	20.6715	29.0313
CON__P04264;CON__Q6IFZ6;Q6IFZ6;P04104	CON__P04264			24	24	16	36	36	25.8	66.017	0	323.31	1336	29.7687	29.572	29.5866	29.5993	29.25	29.2543	29.8034	29.8022	28.6754	28.7924	29.8394	29.9706	30.9436	30.7434	30.4785	30.799	30.2426	30.1475	29.8787	30.0987	31.2314	31.1311	30.7116	30.6457	28.2341	28.3288	27.6928	27.9409	28.8868	28.7578	28.065	28.0056	27.4371	27.3031	28.5602	28.7691
CON__P07477	CON__P07477			1	1	1	8.1	8.1	8.1	26.558	0.0012136	3.5626	51	27.6506	27.6209	28.1552	28.1096	28.0321	28.0891	28.4784	28.5583	27.9122	28.0129	28.4058	28.5635	23.2057	28.8078	28.3105	28.6906	28.5842	21.9269	28.7714	28.4731	28.8248	28.656	28.4642	21.6181	21.9094	25.961	22.667	28.1402	21.6799	20.9633	28.4463	23.0269	21.8679	27.9388	28.5375	20.2736
CON__P13645;CON__P02535-1;P02535-3;P02535-2;P02535;CON__Q7Z3Z0;CON__Q7Z3Y8;CON__Q148H6;CON__Q7Z3Y7;P08730-2;CON__Q7Z3Y9;CON__Q2M2I5;Q8VCW2;Q9Z320	CON__P13645			20	20	18	42.5	42.5	39.1	59.51	0	323.31	955	28.7783	28.3027	28.5744	28.4755	28.0436	27.8696	28.3347	28.4407	27.5067	27.4673	28.818	28.6521	30.3345	30.3552	29.8155	29.825	29.5589	29.4325	29.544	29.5852	29.9334	29.8454	29.4991	29.3999	27.4323	27.2413	26.4441	26.5545	28.2562	28.0722	27.1922	27.2009	26.4454	26.2271	27.9934	28.1569
CON__P13647	CON__P13647			7	4	1	10.3	6.6	1.5	62.378	0	62.287	44	22.3957	21.635	21.9955	20.8049	21.6491	22.6507	23.1271	22.6627	23.5626	23.7754	23.953	21.0674	24.7441	25.0751	24.8234	24.6023	24.5048	24.2781	24.1217	24.3635	25.8666	24.9715	22.0197	24.6584	23.0394	23.0548	21.7717	20.952	21.6101	23.2826	19.9778	22.6922	22.2502	21.8308	20.8061	23.5982
CON__P35527	CON__P35527			12	12	12	27.8	27.8	27.8	62.129	0	176.8	441	27.3682	27.4845	27.3942	27.3313	27.3395	27.344	27.9748	28.0987	26.1866	26.7384	27.7939	28.0482	28.0932	28.0069	28.1592	28.4089	27.8088	27.607	27.3382	27.7485	29.2298	28.8696	28.2435	28.3136	26.3732	26.2348	25.8021	25.2073	26.2448	26.102	26.1824	26.0322	25.9247	25.2909	26.3934	26.7832
CON__P35908;CON__Q9R0H5;CON__Q6NXH9;CON__O95678;CON__Q7Z794;CON__P19013;Q6IFZ9;Q9R0H5;Q6NXH9	CON__P35908			14	13	9	29.3	27.4	20.6	65.865	0	46.899	277	27.1414	27.0882	26.4415	26.7438	26.7521	26.8471	27.1139	27.1874	25.8274	25.8351	27.03	27.3042	27.5231	27.896	27.9637	27.7781	27.8445	27.9751	27.2939	27.4321	28.1187	28.1834	27.5112	27.2548	25.4331	25.1618	24.9713	24.4288	25.964	26.112	25.6132	25.6471	24.7099	25.2757	26.9493	26.8301
CON__Q86YZ3	CON__Q86YZ3			10	10	10	15.3	15.3	15.3	282.39	0	76.709	114	26.3971	26.3116	25.1494	24.9725	24.2705	25.8256	26.1937	25.1202	22.7214	23.5764	25.7832	25.0419	24.4694	23.7632	23.9363	24.2494	24.7709	24.6855	23.6623	23.3919	26.113	25.6414	24.4819	24.8018	23.1154	22.6876	21.5113	22.6564	22.4495	22.6735	22.2808	22.2145	22.3367	22.2948	21.9102	22.9322
D3YVF0	D3YVF0	A-kinase anchor protein 5	Akap5	10	10	10	28.5	28.5	28.5	79.396	0	60.214	103	24.9196	24.6395	25.1544	24.988	26.4622	26.8911	26.5247	26.4823	27.5724	27.3147	26.8146	26.1137	21.6084	20.8142	21.5583	21.5854	24.1862	24.0247	19.6289	21.8462	22.5378	21.5549	22.3432	21.4086	25.0552	27.3695	24.648	24.6512	25.2554	25.9487	25.7023	25.7332	27.0565	26.4126	26.7038	25.2326
E9PV24-2;E9PV24	E9PV24-2;E9PV24		Fga	21	21	21	46.5	46.5	46.5	61.325	0	323.31	952	27.3771	27.3129	28.189	28.2418	28.5439	28.5339	28.6016	28.4732	28.9157	28.8869	28.4571	28.5504	27.7381	27.5399	27.7983	27.83	27.5267	27.4337	27.837	27.8468	28.0285	27.728	28.1153	28.2055	28.854	28.9543	28.5335	28.6541	29.0426	28.8127	28.924	29.0616	29.7678	29.0798	28.7766	29.0886
O08529	O08529	Calpain-2 catalytic subunit	Capn2	16	16	16	27.6	27.6	27.6	79.871	0	323.31	649	28.1786	28.124	27.6757	27.862	28.8568	28.6721	28.1618	28.1186	28.973	28.9438	28.0809	28.185	27.0543	26.9542	26.676	26.5107	27.0793	27.3518	26.2122	26.4533	26.405	26.657	26.1025	26.2409	28.4615	28.1615	28.707	28.6937	28.3973	28.2921	28.0441	28.256	28.6146	28.347	28.25	28.1504
O08553;P97427;Q62188	O08553	Dihydropyrimidinase-related protein 2	Dpysl2	19	19	19	50.9	50.9	50.9	62.277	0	323.31	1690	29.4721	29.2669	29.0864	28.9494	30.3951	30.4519	29.6385	29.6187	30.3168	30.2264	29.467	29.5776	28.4755	28.5429	27.8824	27.7819	29.178	29.305	28.0169	27.8452	27.922	27.898	27.4795	27.7029	30.1017	30.3669	30.274	30.3591	29.9525	29.9183	29.932	29.9396	30.5192	30.5709	29.9878	30.0641
O08677;O08677-3	O08677;O08677-3	Kininogen-1;Kininogen-1 heavy chain;Bradykinin;Kininogen-1 light chain	Kng1	23	2	2	34.6	4.5	4.5	73.101	0.0012005	3.4542	59	23.3327	22.3453	24.2233	22.5818	22.0033	24.0542	23.4242	23.8079	23.8493	21.919	21.6726	23.6583	22.1005	22.3942	21.4243	20.9621	23.2575	22.0253	21.7225	23.6781	24.0349	20.7833	22.2171	22.4944	24.4147	22.4327	24.0952	24.2061	21.6213	22.8866	24.2813	21.2187	24.8992	26.08	24.9985	24.1201
O08677-2	O08677-2	Kininogen-1;Kininogen-1 heavy chain;Bradykinin;Kininogen-1 light chain	Kng1	23	23	2	50.2	50.2	4.2	47.898	0	323.31	1613	30.5995	30.1843	30.7892	30.7681	29.8243	29.9676	30.5755	30.501	28.9836	29.4227	30.7159	31.035	31.3633	31.436	31.6643	31.5586	31.1999	31.3905	31.368	31.5731	31.4446	31.1879	31.3301	31.3089	31.0621	30.9929	31.121	31.2068	31.2132	31.1975	31.4603	31.3592	31.0115	31.096	31.305	31.4269
O08709	O08709	Peroxiredoxin-6	Prdx6	22	22	22	78.1	78.1	78.1	24.87	0	323.31	4114	33.4352	33.4981	32.7768	32.979	33.8768	33.9376	33.1309	33.1803	34.0265	33.8745	33.2034	33.2026	32.3002	32.5608	31.8229	31.7887	32.797	32.7433	32.2362	31.6677	31.8847	31.7119	31.74	31.5715	33.6873	33.6866	33.4918	33.5588	33.5276	33.3323	33.3991	33.4455	34.1052	34.3707	33.594	33.5071
O08710	O08710	Thyroglobulin	Tg	5	5	5	2.9	2.9	2.9	304.47	0	9.9614	18	22.0227	22.0091	22.1052	21.4679	21.5704	21.9258	19.6182	21.6044	23.2825	21.7629	21.8919	22.529	24.3449	22.0403	22.4789	22.5892	21.563	22.6104	25.4375	25.1743	24.0561	22.3756	23.2357	26.2908	22.6359	22.0112	22.0268	20.4812	21.1689	20.8493	20.8813	21.1493	21.876	22.569	19.9886	22.5612
O08788-2;O08788	O08788-2;O08788	Dynactin subunit 1	Dctn1	3	3	3	3.1	3.1	3.1	138.2	0	33.337	40	23.6299	20.9225	23.8536	23.722	25.0876	25.1063	23.9716	24.1334	24.9994	24.6453	23.3606	23.4259	22.3671	22.4393	22.4868	21.9335	23.8469	23.5841	23.0264	23.5045	23.4394	21.7165	23.9368	21.6732	23.6823	23.6461	20.9181	23.433	23.4273	23.1302	23.1399	23.1353	23.2362	22.9581	22.0997	23.2517
O08795;O08795-2	O08795;O08795-2	Glucosidase 2 subunit beta	Prkcsh	2	2	2	4.2	4.2	4.2	58.792	0	10.853	69	21.1492	22.4621	22.1679	23.9331	22.3064	23.0456	21.6288	21.4843	22.3595	20.2848	22.4693	20.7752	21.6478	22.7977	21.6699	22.137	24.2722	21.972	21.2434	22.6313	24.8367	22.9658	22.1974	24.6427	22.3411	21.9565	21.4283	21.3761	20.4171	22.7786	21.5016	20.698	21.5903	22.0795	22.5686	20.2482
O08808	O08808	Protein diaphanous homolog 1	Diaph1	3	3	3	2.4	2.4	2.4	139.34	0	50.79	74	23.7834	23.2185	23.2446	22.8228	24.6769	24.2639	23.6426	23.2985	23.9789	24.0437	21.984	22.6097	22.0545	22.0249	21.3114	22.775	22.4505	22.9444	22.6735	22.0385	22.2622	21.7019	22.377	22.8438	23.1026	22.3901	22.7643	23.2832	22.9235	23.4165	22.9899	22.7887	23.0061	22.7678	22.2759	22.7058
O08997	O08997	Copper transport protein ATOX1	Atox1	2	2	2	47.1	47.1	47.1	7.3384	0	230.32	27	26.4551	26.4182	26.3848	26.4715	26.3961	26.0573	25.9838	26.4981	27.594	27.6748	27.0645	25.8161	26.9757	27.5607	26.1466	26.1769	27.0008	28.0625	21.7195	24.9423	26.1677	25.108	26.0026	22.7811	26.5278	22.0106	26.5059	28.6416	26.902	22.3319	25.7584	20.645	27.0008	27.0081	21.2187	26.327
O09043	O09043	Napsin-A	Napsa	3	3	3	13.1	13.1	13.1	45.544	0	12.258	63	24.4967	24.4834	25.1133	25.2545	22.0229	22.053	23.7985	23.8863	23.1078	22.9219	24.2272	24.7165	23.6712	23.9747	24.8816	25.2931	24.5538	24.709	24.1749	24.0166	24.3745	24.4533	24.3172	23.7635	23.5266	23.2929	23.0296	23.4437	23.7166	21.6953	24.6163	24.1168	22.7366	22.4485	24.4433	24.1598
O09049	O09049	Regenerating islet-derived protein 3-gamma;Regenerating islet-derived protein 3-gamma 16.5 kDa form;Regenerating islet-derived protein 3-gamma 15 kDa form	Reg3g	3	3	3	33.3	33.3	33.3	19.307	0	26.817	139	25.5879	25.2124	25.1144	25.1345	23.746	23.4897	24.6809	25.4829	23.7925	23.5587	24.5909	24.5317	25.267	23.8119	25.2302	24.8191	25.1632	24.8709	25.2624	25.2262	25.7675	24.8346	21.6932	23.9506	24.3501	24.7271	25.4307	24.9654	24.5694	25.0557	25.0679	21.8923	23.2305	23.208	25.8719	25.8696
O09131;Q8K2Q2	O09131	Glutathione S-transferase omega-1	Gsto1	12	12	12	49.6	49.6	49.6	27.497	0	323.31	634	31.1118	30.8921	30.4826	30.7088	29.4736	29.2874	29.7155	29.8173	29.8288	29.6918	30.0958	30.0013	30.2189	30.3557	30.4844	30.4379	30.76	31.0343	30.1845	30.307	30.2171	30.439	30.1648	30.1473	29.9837	29.55	29.8973	29.9252	29.6933	29.6143	30.3165	29.9136	30.014	29.7286	29.9829	29.6645
O09159	O09159	Lysosomal alpha-mannosidase	Man2b1	5	5	5	6.5	6.5	6.5	114.65	0	14.353	88	24.2098	24.6069	24.9852	25.0652	22.2458	20.9537	24.2099	24.5874	21.346	24.2105	24.5956	24.5642	25.0719	24.7647	25.6516	25.7321	24.5829	25.2728	25.1441	24.9748	25.2176	25.4435	24.7973	22.2861	21.3319	21.2719	23.228	22.1612	23.7268	20.784	24.5957	24.8529	20.6583	23.403	24.1589	24.3719
O09164	O09164	Extracellular superoxide dismutase [Cu-Zn]	Sod3	3	3	3	17.1	17.1	17.1	27.392	0	18.484	294	26.1758	26.3274	26.747	26.738	26.4957	26.3902	26.5779	26.5752	26.9545	26.2861	26.8582	26.7624	27.1839	27.0437	27.165	27.1191	27.2518	27.0984	27.3388	27.3733	27.726	27.7511	27.6714	27.4426	27.282	27.0685	27.3116	26.8281	27.432	27.032	27.2537	26.9536	26.5677	26.7747	27.1908	27.2662
O35215	O35215	D-dopachrome decarboxylase	Ddt	4	4	4	53.4	53.4	53.4	13.077	0	28.313	83	27.3151	26.5095	26.1978	21.4444	21.8373	22.0168	21.7467	21.0204	27.2925	26.7655	21.4306	21.441	20.7087	21.0939	22.6885	22.9431	21.2692	21.1926	21.7825	22.07	22.9397	21.6331	23.5408	22.1394	23.0388	22.7365	22.3426	26.1807	21.2465	20.9578	20.4303	20.5935	25.8413	22.4438	22.4209	21.3393
O35295	O35295	Transcriptional activator protein Pur-beta	Purb	2	2	2	12	12	12	33.901	0	13.645	27	21.936	21.816	20.9164	21.0272	23.906	23.4178	23.0607	23.245	23.4696	23.5233	22.8873	23.3274	23.1271	21.9997	22.8638	22.9872	23.3133	23.1279	21.2015	20.3165	22.9427	23.1039	21.3605	22.17	23.2575	23.1098	23.3815	23.4011	23.1772	23.1604	23.5383	23.4917	24.1676	24.2559	22.9408	23.2256
O35350	O35350	Calpain-1 catalytic subunit	Capn1	4	4	4	8.4	8.4	8.4	82.105	0	52.21	33	23.8254	23.5558	23.6807	23.7922	25.7013	25.6633	24.088	24.2328	25.4729	24.9889	24.1377	24.0649	23.0417	22.9023	23.1899	23.1323	23.7314	23.3651	23.016	23.0637	21.4944	23.9197	21.2996	20.6049	20.5096	22.4737	21.8618	23.5392	21.2277	23.0289	23.5877	23.741	22.8308	22.7825	23.2788	20.9682
O35639	O35639	Annexin A3	Anxa3	22	22	22	62.2	62.2	62.2	36.384	0	323.31	1359	30.8697	30.7525	30.0508	30.1232	31.7298	31.7228	30.8003	30.6261	31.354	31.3555	30.4113	30.3105	29.6259	29.6271	28.9617	28.8272	29.8085	30.1359	29.1114	29.1303	28.9986	29.0758	28.5307	28.527	30.2203	30.3454	30.8425	30.727	30.116	30.181	29.9599	29.8286	29.4146	29.6216	29.8924	30.0137
O35643	O35643	AP-1 complex subunit beta-1	Ap1b1	3	3	1	4.2	4.2	1.3	103.93	0	7.709	23	23.1713	23.9133	21.3431	23.0649	24.3928	24.2385	23.7339	23.4806	24.2896	23.5321	22.1055	23.1599	20.9981	22.6177	22.344	22.3626	21.4102	23.3847	22.901	22.7974	21.3826	22.9168	21.8349	20.3891	23.5937	21.6895	21.0977	22.6062	21.2302	22.8871	20.9218	22.5244	21.2725	21.2184	21.8677	20.5344
O35685	O35685	Nuclear migration protein nudC	Nudc	4	4	4	14.2	14.2	14.2	38.358	0	12.777	230	25.6068	25.0592	25.2841	25.3095	25.83	25.8583	25.4342	25.3472	26.6475	26.3203	25.4659	25.6979	25.2271	24.9522	24.902	25.2372	25.4398	25.4592	25.3509	25.4589	25.0273	25.0939	24.3736	24.2017	24.5526	24.6861	25.3021	25.1796	24.9058	24.737	24.5033	24.9194	24.3447	24.3399	24.646	24.8798
P70333;O35737	P70333;O35737	Heterogeneous nuclear ribonucleoprotein H2;Heterogeneous nuclear ribonucleoprotein H2, N-terminally processed;Heterogeneous nuclear ribonucleoprotein H;Heterogeneous nuclear ribonucleoprotein H, N-terminally processed	Hnrnph2;Hnrnph1	2	2	2	7.3	7.3	7.3	49.279	0	6.679	22	21.9851	23.871	21.8262	21.53	21.1647	23.2996	23.265	20.7673	22.7766	22.5944	20.0937	23.6223	23.5166	23.3719	21.4115	22.3127	21.6415	23.5395	21.7227	21.8942	23.3856	22.046	23.8122	22.8614	22.7698	23.0425	21.3146	23.2179	22.2788	21.4499	22.0609	23.2176	21.5367	21.4379	22.0115	21.134
O35744	O35744	Chitinase-like protein 3	Chil3	23	23	16	66.1	66.1	48.2	44.458	0	323.31	1890	31.9598	31.7793	32.0469	31.8851	30.8115	30.7515	31.6073	31.863	30.5309	30.4351	31.7425	31.9533	32.0796	32.0217	31.8005	31.8832	31.8795	31.954	32.0075	32.0808	32.1163	32.0404	31.9407	32.0745	31.7915	31.815	31.5341	31.8362	32.0119	31.8702	31.9186	32.1501	31.1167	31.3909	32.3558	32.1059
O35887	O35887	Calumenin	Calu	5	5	5	11.4	11.4	11.4	37.063	0	44.588	184	23.7859	25.4156	25.1475	25.2546	25.4927	24.8375	24.95	25.2324	23.9203	23.8306	24.9564	25.1626	25.38	24.7973	24.9497	25.0615	24.8698	24.5189	25.5952	25.4527	25.1217	25.1436	25.391	26.1154	24.9059	25.6223	25.4326	24.7571	24.4162	24.3005	25.0136	24.5789	24.4974	23.4675	25.1965	24.0314
O35945	O35945	Aldehyde dehydrogenase, cytosolic 1	Aldh1a7	15	6	6	31.9	15	15	54.587	0	12.774	94	27.3484	26.3412	25.7483	25.9047	25.1057	24.7814	25.8365	26.1061	24.4908	24.6028	25.2677	26.0768	25.3277	25.3418	25.0482	26.0787	24.7177	25.8508	24.7065	25.1386	25.2574	24.677	25.1034	24.9738	24.257	24.1535	24.4601	22.4732	23.9386	21.5999	25.0456	20.3913	22.0733	22.2398	23.6272	24.0435
O54724	O54724	Polymerase I and transcript release factor	Ptrf	2	2	2	8.4	8.4	8.4	43.953	0	8.8723	21	21.5829	21.8164	22.2245	21.4667	23.9341	23.9193	23.9158	24.0186	24.2432	24.9448	21.7821	21.7666	21.6596	21.3966	21.1209	22.8259	21.2098	21.3541	20.7821	21.1002	21.5688	22.7875	21.958	22.3643	23.6518	20.6927	21.6626	22.6868	23.6553	22.1608	22.8448	20.0644	23.7828	23.637	21.454	21.4263
O54931-5;O54931-4;O54931-3;O54931-2;O54931	O54931-5;O54931-4;O54931-3;O54931-2;O54931	A-kinase anchor protein 2	Akap2	2	2	2	5.2	5.2	5.2	84.076	0	17.602	12	23.2814	23.0664	23.0724	23.4934	20.8943	23.5376	23.3955	23.208	24.7388	24.7202	23.1864	23.3439	23.0379	21.4807	21.8942	22.8697	21.2639	20.6148	21.4662	20.5274	22.0193	21.8645	22.0656	23.1961	22.2634	21.2933	21.3397	22.8641	21.9202	21.2209	22.8452	19.7825	20.737	21.8145	22.0016	22.5193
O54946-2;O54946;Q9QYI5-2;Q9QYI5	O54946-2;O54946;Q9QYI5-2;Q9QYI5	DnaJ homolog subfamily B member 6;DnaJ homolog subfamily B member 2	Dnajb6;Dnajb2	2	2	1	10.3	10.3	4.1	26.977	0.0011848	3.359	18	22.1308	22.0021	21.802	21.2214	24.3108	24.9238	21.1274	22.5782	25.0895	25.3161	22.8964	23.6006	21.3867	22.0258	21.7678	21.3875	21.0981	22.4903	22.2141	21.1547	20.7977	21.2209	23.1468	22.3801	21.3522	20.3416	20.776	21.0805	21.5454	21.5679	20.6443	22.5082	21.7186	21.3724	21.4339	21.6161
O54988-2;O54988	O54988-2;O54988	STE20-like serine/threonine-protein kinase	Slk	5	5	5	5.9	5.9	5.9	137.71	0	14.535	35	23.2804	23.796	23.7946	23.6219	24.785	25.319	23.9146	25.1789	25.3546	25.0365	23.7793	23.9964	22.9566	23.0824	22.6032	21.6556	23.0234	23.0755	22.9756	20.6935	23.4758	23.0922	22.101	22.9942	23.9973	23.5789	22.2689	21.6404	21.3981	21.7104	23.1385	21.3672	25.451	25.6834	19.4034	20.8505
O55023	O55023	Inositol monophosphatase 1	Impa1	5	5	5	18.8	18.8	18.8	30.436	0	12.367	116	26.6425	26.4901	25.5261	25.9092	26.5248	26.3889	25.4004	25.0029	26.94	26.9602	22.6445	20.9301	21.1792	21.93	20.3964	21.9274	25.1332	25.2956	24.3402	21.2373	24.7022	22.594	23.0203	22.611	26.6494	26.3352	26.5186	24.4185	25.6221	25.8824	26.0229	25.8597	26.5779	21.9841	25.8028	21.6806
O70251	O70251	Elongation factor 1-beta	Eef1b	2	2	2	14.7	14.7	14.7	24.693	0	49.228	70	24.6237	24.5156	24.1959	24.6549	25.4846	25.7706	25.6688	25.4016	25.7603	23.2089	24.8812	25.075	24.2575	23.6846	22.1575	20.1189	24.6337	24.4815	22.9778	24.7236	21.4955	22.7573	22.0234	22.9029	24.4076	24.5287	24.487	24.536	24.691	24.2899	24.6529	24.6886	24.0674	24.096	24.4247	24.1343
O70325-2;O70325;Q91XR9	O70325-2;O70325;Q91XR9	Phospholipid hydroperoxide glutathione peroxidase, mitochondrial;Phospholipid hydroperoxide glutathione peroxidase, nuclear	Gpx4	2	2	2	18.2	18.2	18.2	19.522	0	7.6637	95	21.7091	22.3383	22.9276	20.0968	21.4094	22.2733	22.1447	22.3808	22.3644	21.2082	22.3249	21.7948	23.2708	22.4532	21.588	21.8004	22.4599	23.116	21.0583	22.4216	20.5313	24.0992	24.8685	21.3631	21.43	22.0032	23.0007	20.6045	20.5883	21.8253	22.7806	22.9366	21.1685	20.4736	22.8006	22.0534
O70362	O70362	Phosphatidylinositol-glycan-specific phospholipase D	Gpld1	3	3	3	5.4	5.4	5.4	93.254	0	6.4004	18	20.9472	20.2666	20.89	22.0584	22.6404	21.1263	21.1871	22.1296	23.809	23.6147	20.8851	22.2555	23.3923	22.1791	22.8376	23.0355	22.6083	22.1531	21.2259	21.0289	23.5235	22.5363	25.0449	24.2466	23.5	23.7547	20.648	23.8137	23.6535	23.2409	22.6373	23.8204	25.671	25.1776	23.8287	23.405
O70370	O70370	Cathepsin S	Ctss	7	7	7	30.6	30.6	30.6	38.474	0	98.343	321	24.8138	24.3009	24.827	25.0479	23.1049	23.0748	23.4535	24.1089	21.6219	22.6633	23.9634	24.4758	27.5797	27.0497	28.215	28.2178	26.9964	26.9526	27.0025	27.0964	27.9227	27.5312	27.1427	26.9488	24.5511	24.927	24.3228	24.9815	26.2173	25.1125	26.856	27.3228	23.3721	23.6346	25.1304	26.4277
O70456	O70456	14-3-3 protein sigma	Sfn	10	8	8	39.1	31.9	31.9	27.706	0	42.09	271	25.9679	26.388	25.4617	26.1227	26.3201	26.4795	26.0049	26.0409	26.8841	26.7643	25.7419	26.0256	26.3527	26.5798	26.1307	26.4167	26.4086	26.3133	26.2422	26.7571	26.6751	26.2374	27.1282	27.4664	27.1122	26.4511	26.8773	26.5355	26.158	26.2414	26.212	25.737	27.0273	26.1197	26.036	26.0608
O70570	O70570	Polymeric immunoglobulin receptor;Secretory component	Pigr	10	10	10	17.3	17.3	17.3	84.998	0	74.546	248	25.1537	24.5666	25.5733	25.4274	23.831	23.425	25.1411	24.1232	22.8342	20.3826	24.7045	24.3768	27.3202	27.5736	27.6082	27.2752	27.0907	27.1374	27.0737	27.2873	27.5364	27.7045	26.518	26.1985	26.0941	26.1379	25.3266	25.8941	26.4345	26.3329	27.2485	27.3773	24.6783	24.9861	26.6678	26.2894
O88342	O88342	WD repeat-containing protein 1	Wdr1	9	9	9	25.9	25.9	25.9	66.406	0	197.69	148	25.5723	25.2928	25.0999	24.8185	25.8199	25.8413	24.9063	25.0103	25.6723	25.5393	24.9226	25.1269	24.8198	23.8274	24.6854	24.8657	24.9945	24.9255	25.1489	24.3639	24.672	24.3138	24.0438	24.2812	25.5486	25.7727	25.48	25.7658	25.9678	25.4686	25.2503	24.9363	26.1523	25.9722	25.3928	25.5317
O88456	O88456	Calpain small subunit 1	Capns1	3	3	3	21.6	21.6	21.6	28.463	0	202.82	490	27.4092	27.0944	26.8285	26.8154	27.896	27.9843	26.8563	27.0529	28.4516	28.7218	27.1292	27.3022	25.9363	25.5236	25.2296	25.372	25.4837	26.0802	24.4651	25.1964	25.2593	25.2164	25.1091	24.9006	26.6873	26.9312	26.7735	27.0543	26.6812	26.2749	26.7626	26.3642	27.0369	27.1398	27.0002	26.4406
O88487	O88487	Cytoplasmic dynein 1 intermediate chain 2	Dync1i2	2	2	2	7	7	7	68.393	0	94.99	29	22.2012	21.5202	21.8012	22.7913	25.2662	25.2944	20.5882	23.5352	23.3655	23.0536	22.007	23.2338	22.5225	23.2613	21.7445	22.8483	21.5486	22.1281	21.7982	22.5976	21.9224	22.4318	22.509	21.0455	23.5267	23.7185	23.0281	22.3627	23.1469	22.0471	21.9841	21.9709	23.3492	22.0922	22.7539	23.0042
O88544	O88544	COP9 signalosome complex subunit 4	Cops4	2	2	2	6.9	6.9	6.9	46.284	0	7.2654	10	22.4979	22.9026	22.2514	22.1489	21.4175	21.5889	22.7826	22.0675	22.0392	24.898	20.9081	23.9744	21.5311	20.4034	20.9952	22.0664	21.0269	22.0195	21.7123	21.9854	22.3034	23.1591	21.0056	22.5311	21.9632	22.8798	23.3379	20.1978	22.9603	21.3673	21.1531	21.0308	23.7499	22.1493	20.3207	22.869
O88569-3;O88569-2;O88569	O88569-3;O88569-2;O88569	Heterogeneous nuclear ribonucleoproteins A2/B1	Hnrnpa2b1	6	6	6	29.9	29.9	29.9	32.46	0	32.888	58	27.1215	26.5556	25.2274	25.8656	24.2549	23.8753	24.4324	24.5805	21.034	24.5074	24.4194	25.1365	25.5036	25.2513	22.3797	25.4122	26.4154	26.2634	24.5469	25.003	25.5426	25.3751	21.9971	25.2329	23.9906	23.6285	23.1277	23.689	23.9181	21.9297	24.3635	23.833	24.3665	23.8856	24.0866	24.2193
O88844	O88844	Isocitrate dehydrogenase [NADP] cytoplasmic	Idh1	7	7	7	20.5	20.5	20.5	46.674	0	116.3	375	28.3404	28.04	27.6191	28.042	27.2621	28.2324	27.394	27.3353	26.8505	27.815	26.8572	27.0856	26.5893	27.4157	26.6729	27.0831	26.9381	27.5582	27.4321	27.4059	27.3668	27.1914	28.0855	25.1025	26.2485	26.2539	26.6321	26.8812	26.7398	26.5787	26.7462	27.1138	26.9675	27.3539	26.1764	26.7096
O88851	O88851	Putative hydrolase RBBP9	Rbbp9	3	3	3	22.6	22.6	22.6	20.911	0	7.0525	36	24.1353	24.2927	21.5233	21.6274	24.4884	23.7024	22.0681	22.6347	23.8117	24.6464	22.1214	21.3797	19.251	21.6544	22.2607	22.5176	23.8737	24.4237	21.8224	22.1024	22.0791	22.5656	22.6922	22.7528	24.8651	25.4238	26.0668	25.6483	24.6308	24.8702	24.5391	24.2402	23.9588	24.0774	24.6139	24.252
O89020;O89020-3;O89020-2	O89020;O89020-3;O89020-2	Afamin	Afm	10	10	10	21.4	21.4	21.4	69.378	0	130	397	27.0728	27.3328	27.6881	27.7157	26.3452	26.823	26.9631	27.0986	26.6773	26.158	27.3885	27.529	27.7617	27.7032	27.9647	27.8957	27.921	27.669	27.8108	27.9385	27.6186	27.9403	27.5716	27.6485	26.6603	26.485	25.6862	26.5178	26.3528	26.3694	26.9054	27.1692	25.6649	25.9159	26.8676	26.4878
O89053	O89053	Coronin-1A	Coro1a	5	5	5	9.8	9.8	9.8	50.989	0	83.508	70	24.3793	24.1765	24.892	25.9242	23.6364	22.8163	24.1819	24.2824	20.3434	23.26	24.6024	24.5301	21.7307	25.0516	25.5732	24.8769	25.3734	26.0763	21.9803	25.1748	21.0755	24.7379	24.3054	26.019	21.3149	22.5161	23.7828	23.8139	20.7436	23.4975	19.6199	22.4783	23.7899	19.9686	24.2984	24.2689
P00329	P00329	Alcohol dehydrogenase 1	Adh1	2	2	2	6.4	6.4	6.4	39.771	0	7.448	39	23.73	22.0272	22.7442	21.2584	22.7035	21.6665	21.504	21.0692	21.4549	22.4081	22.2015	21.6114	22.743	21.5138	22.2402	21.6834	20.9087	20.1689	22.1573	22.5006	22.8486	22.3334	21.6797	22.6318	22.4921	20.9846	26.2403	26.2911	21.589	21.3816	20.9029	21.6696	20.0053	20.9697	20.5637	21.3469
P00493	P00493	Hypoxanthine-guanine phosphoribosyltransferase	Hprt1	2	2	2	11.5	11.5	11.5	24.57	0	6.801	16	24.4024	24.4074	24.4166	24.4238	24.2139	21.3667	24.5966	24.4585	24.3728	24.4227	24.4112	22.4906	21.9548	22.6909	21.7427	19.1509	24.382	21.3838	24.1855	21.6345	21.8432	21.0624	24.156	24.6876	20.7547	24.1016	21.796	22.6947	19.5729	20.3455	21.6214	22.364	24.1265	22.2211	23.009	20.9953
P00687	P00687	Alpha-amylase 1	Amy1	5	5	5	18.6	18.6	18.6	57.643	0	96.98	91	22.9707	23.0515	24.5801	24.8191	22.7447	23.3099	22.2773	23.4279	22.515	22.7354	23.687	24.4611	25.6376	25.4829	25.7751	25.9401	24.888	25.3502	25.5829	25.5302	25.8105	26.0456	25.7234	27.1693	23.7847	21.8291	23.8096	23.6298	23.4738	23.6208	24.1182	23.7794	23.5194	22.6644	25.5348	25.6845
P00920	P00920	Carbonic anhydrase 2	Ca2	8	8	8	40	40	40	29.032	0	93.833	173	26.3969	27.0033	26.8994	26.7972	27.5067	27.6057	27.3866	27.3556	25.8912	26.0415	26.1064	26.2842	24.3237	24.2915	24.0425	23.8734	24.2064	24.274	24.9825	25.8755	24.3625	22.5346	24.0219	24.7532	24.3296	23.8239	24.0129	20.9093	25.2052	23.3633	23.7028	23.8283	21.0923	21.972	24.218	24.0222
P01027;P01027-2;CON__Q2UVX4	P01027	Complement C3;Complement C3 beta chain;C3-beta-c;Complement C3 alpha chain;C3a anaphylatoxin;Acylation stimulating protein;Complement C3b alpha chain;Complement C3c alpha chain fragment 1;Complement C3dg fragment;Complement C3g fragment;Complement C3d fragment;Complement C3f fragment;Complement C3c alpha chain fragment 2	C3	62	62	62	40.5	40.5	40.5	186.48	0	323.31	3287	30.9747	30.8346	31.271	31.1647	30.3297	30.1843	31.2298	31.2229	29.8909	29.934	30.9685	31.0324	31.1427	31.2579	31.4457	31.3198	31.116	31.0804	31.5623	31.683	31.3367	31.1682	30.9919	31.119	31.67	31.4427	31.1277	31.1482	31.7962	31.7906	31.8059	31.9205	31.0898	30.9777	31.5748	31.709
P01029	P01029	Complement C4-B;Complement C4 beta chain;Complement C4 alpha chain;C4a anaphylatoxin;Complement C4 gamma chain	C4b	11	11	11	9.4	9.4	9.4	192.91	0	323.31	373	26.0928	25.1927	26.2734	26.1386	25.9094	25.5535	25.9221	26.131	25.779	25.6663	26.1854	26.105	26.4437	26.7469	26.7272	27.4596	26.9867	27.1497	27.0049	26.9025	26.8817	26.8175	27.0514	27.5486	27.1811	27.339	27.1888	26.8492	27.4117	27.4033	27.184	27.6302	27.6406	27.0679	27.1883	27.2414
P01837	P01837	Ig kappa chain C region		2	2	2	23.6	23.6	23.6	11.778	0	6.0721	72	22.0981	27.8798	25.5362	26.8345	21.547	23.2209	24.2125	24.9698	23.4984	20.8111	24.4473	23.3762	24.2966	23.0898	26.5004	24.7935	21.3304	25.026	26.4951	22.2188	23.6952	22.9253	24.2072	24.7417	24.2289	23.5545	24.2202	25.4092	24.6618	24.406	20.845	23.0985	24.827	24.289	22.1564	22.6262
P01867-2;P01867	P01867-2;P01867	Ig gamma-2B chain C region	Igh-3	3	3	3	18.2	18.2	18.2	36.587	0	21.459	75	22.7239	23.9027	24.8629	24.2599	24.571	23.5806	24.3723	25.0789	21.7616	21.9251	25.0178	25.1117	24.0158	24.3118	24.4607	25.0616	23.5908	21.0548	25.3233	25.323	24.3065	24.5372	22.2421	20.6016	21.2009	21.0145	22.2422	22.4633	24.2618	24.4767	24.2895	24.7408	22.4509	22.2054	23.7161	23.8239
P01868;P01869	P01868;P01869	Ig gamma-1 chain C region secreted form;Ig gamma-1 chain C region, membrane-bound form	Ighg1	2	2	2	9	9	9	35.704	0	6.8412	28	24.8531	24.7541	25.257	25.1978	22.4155	21.4683	25.7351	25.7476	22.1232	22.9913	24.965	25.166	21.2389	22.0269	24.9701	25.0472	21.234	24.6304	25.4865	25.3804	23.4213	23.0891	23.2053	23.1254	22.2234	21.1766	22.9206	21.1904	21.3967	21.8801	24.6894	22.6508	20.745	21.3923	24.2174	24.4497
P01872;P01872-2	P01872;P01872-2	Ig mu chain C region	Ighm	4	4	4	11.9	11.9	11.9	49.971	0	12.37	132	23.6024	24.0286	25.0778	25.0923	24.0487	23.9675	25.3956	25.163	24.8176	25.1146	24.8008	24.6187	25.0988	25.3462	25.4189	25.446	24.5983	24.9981	25.519	24.9436	25.4603	25.3062	25.7544	25.7997	24.0661	24.379	20.4388	21.738	24.1248	24.0192	25.0602	24.8788	23.8275	23.8895	24.457	24.0537
P01887	P01887	Beta-2-microglobulin	B2m	3	3	3	22.7	22.7	22.7	13.779	0.0013106	4.3754	36	26.3516	25.935	25.9659	26.1593	25.5772	25.3489	26.0854	26.0899	25.908	25.7825	25.7983	25.7674	26.6009	26.681	27.4355	27.856	26.4595	26.5869	26.3225	26.7895	26.1613	26.4561	26.7486	27.0902	26.2122	26.3825	25.7092	25.0747	26.0739	26.236	21.1779	26.4048	26.1792	26.1642	26.2755	26.0421
P01898	P01898	H-2 class I histocompatibility antigen, Q10 alpha chain	H2-Q10	4	4	3	16	16	11.7	37.251	0	37.99	196	24.227	23.8925	24.2489	24.7624	23.6101	25.1149	23.7399	23.6021	24.9441	25.1011	24.1374	23.8727	23.6404	25.0627	24.3198	25.0296	23.7358	23.7819	23.6031	24.3047	24.2565	24.1534	26.3076	26.5759	23.8002	23.394	23.5151	23.6169	23.9626	23.4002	23.8925	24.2701	24.2802	23.3361	23.5064	24.0961
P01942;P06467	P01942	Hemoglobin subunit alpha	Hba	9	9	8	72.5	72.5	67.6	15.085	0	178.83	693	30.1164	30.2842	30.1408	30.7925	29.1232	28.7536	31.3083	31.6111	29.5253	29.2186	28.81	28.4069	31.6522	31.7488	30.8059	30.7105	30.4239	30.5537	31.7421	32.2963	31.8503	31.8045	34.2041	34.1213	30.7617	30.4736	29.8961	29.6632	30.9646	31.4698	31.1125	31.1158	30.3639	30.3407	29.8722	30.2235
P02088;CON__Q3SX09;CON__P02070;P02104	P02088	Hemoglobin subunit beta-1	Hbb-b1	14	14	8	70.7	70.7	58.5	15.84	0	323.31	1898	29.9829	30.161	31.1607	31.312	29.7456	29.5976	31.4554	31.5008	30.2707	30.259	30.1377	30.0581	32.5501	32.8556	32.2175	32.084	31.3827	31.2963	32.5831	32.5205	31.9546	32.2469	34.4612	34.5154	31.6358	31.1944	30.85	30.618	31.8382	32.0266	32.0326	31.9061	30.6492	30.4502	31.1023	30.989
P04938;P11589;P11588;P02762;B5X0G2;P11591	P04938;P11589;P11588;P02762;B5X0G2	Major urinary proteins 11 and 8;Major urinary protein 2;Major urinary protein 1;Major urinary protein 6;Major urinary protein 17	Mup8;Mup2;Mup1;Mup6;Mup17	5	5	5	43	43	43	17.559	0	28.384	172	23.6581	24.2421	26.687	27.0386	26.2654	26.2653	26.9337	26.9199	23.7727	23.6869	27.074	26.9734	26.2433	25.6412	26.8457	26.8821	25.7879	25.6483	26.5059	26.1761	26.2258	24.7766	23.9464	21.8534	23.6	23.7275	23.092	23.3856	24.2713	23.8363	21.7189	22.963	22.2639	22.8982	23.6661	23.7587
P03953-2;P03953	P03953-2;P03953	Complement factor D	Cfd	6	6	6	34.9	34.9	34.9	27.985	0	112.25	411	27.7961	27.7001	27.7466	27.9096	26.9691	27.0873	27.4034	27.4643	25.8236	26.1238	27.4643	27.601	28.5547	28.3368	28.306	28.2036	28.2332	28.4453	28.5262	28.2417	28.6266	28.3141	28.3699	28.2109	26.8482	26.8688	26.8143	26.4475	26.9226	27.0406	27.9008	27.9486	26.2883	25.7946	27.2897	27.1668
P04071	P04071	Kallikrein 1-related peptidase b16	Klk1b16	2	2	2	10.7	10.7	10.7	28.722	0	12.658	15	21.1561	21.9059	22.7721	21.1213	20.9132	22.1254	21.6491	20.8999	21.5747	22.3	22.5656	22.0771	23.8394	23.7603	23.8491	23.5072	22.0858	22.5496	22.1015	22.9989	23.1318	22.1562	25.3316	26.3529	22.2023	22.2265	22.0613	23.2329	21.8113	21.4691	21.9213	20.7036	21.0572	24.0044	21.8439	22.7293
P04117	P04117	Fatty acid-binding protein, adipocyte	Fabp4	4	4	4	26.5	26.5	26.5	14.65	0	8.4787	67	21.9415	22.8431	23.0947	22.9289	23.5298	22.538	23.1657	21.9507	22.0912	21.8945	21.8264	21.8448	22.4555	23.3055	22.2699	22.5301	21.8362	21.189	23.7871	23.1369	21.6024	23.0373	27.1318	26.1425	23.625	21.0034	20.4678	23.1164	23.2917	21.6338	23.3537	23.1778	23.1971	22.0354	21.209	21.0868
P04186;CON__Q3KUS7	P04186	Complement factor B;Complement factor B Ba fragment;Complement factor B Bb fragment	Cfb	21	21	21	31.3	31.3	31.3	85.004	0	323.31	1655	28.27	28.2205	28.9762	29.1273	28.1611	27.5541	28.3849	28.2682	27.3173	27.2342	28.7742	28.9236	29.708	29.9178	30.0786	30.0477	29.591	29.5071	29.8256	29.747	30.0492	30.1077	29.5303	30.1831	29.0792	29.4127	29.0651	29.0556	29.3986	29.3713	29.8641	29.9089	28.6707	28.5031	29.4266	29.3282
P04247	P04247	Myoglobin	Mb	2	2	2	20.8	20.8	20.8	17.069	0.0012563	3.9997	5	22.6649	22.2949	23.3151	23.1977	22.7199	22.6308	22.844	23.873	22.4377	21.7268	22.6898	22.3226	22.5298	22.9722	22.0592	21.8153	22.0037	21.9959	22.3578	22.7015	21.1582	22.2948	23.3813	23.0832	22.6769	21.288	21.1676	23.5242	20.8808	22.7035	21.2523	22.1419	22.3621	20.3278	21.8595	21.3796
P04919-2;P04919	P04919-2;P04919	Band 3 anion transport protein	Slc4a1	2	2	2	3.3	3.3	3.3	94.233	0	6.6677	18	21.6776	22.1087	23.2566	21.3675	22.8018	22.5454	21.6428	20.6021	21.1983	21.5906	22.1348	22.7746	22.287	23.3719	22.2958	21.1536	20.6368	20.9365	23.2624	20.9913	21.6466	22.4013	26.097	26.1371	21.2422	21.7192	22.1211	21.9963	21.0859	21.8309	22.4914	20.8292	20.8365	20.8937	22.1645	20.816
P05064	P05064	Fructose-bisphosphate aldolase A	Aldoa	17	17	16	51.4	51.4	44	39.355	0	323.31	660	28.3664	28.3053	28.1486	27.6181	28.5816	28.8611	28.089	28.0345	29.0179	28.783	28.2143	28.4125	27.944	28.0755	27.7629	27.6756	27.9761	28.1521	28.3756	28.1152	28.0485	28.4234	28.3315	28.3388	28.767	28.8649	28.7885	29.3567	28.4669	28.6472	29.0437	28.4396	29.4746	29.4272	28.3351	28.5081
P05366	P05366	Serum amyloid A-1 protein	Saa1	2	2	2	13.1	13.1	13.1	13.77	0	323.31	158	22.6135	22.8209	21.6862	21.9507	22.1502	22.0109	21.5842	20.9317	21.1053	22.6893	22.3835	22.8308	21.2188	22.0813	21.4826	20.8071	20.4369	21.2008	21.7385	20.9953	22.3423	21.883	22.2199	21.1899	26.6819	27.3502	27.1797	26.7412	25.2651	26.5061	26.0846	25.6947	29.9549	29.2362	27.1836	28.0399
P05367	P05367	Serum amyloid A-2 protein;Amyloid protein A	Saa2	2	2	2	13.1	13.1	13.1	13.622	0	47.213	116	23.8555	21.2405	22.0336	21.31	22.153	22.4566	20.7524	18.7987	23.3289	22.9395	21.6608	20.9899	21.6871	23.111	22.6457	23.2286	22.1086	22.032	23.3658	22.2675	21.9173	22.305	22.6545	20.9031	26.1987	26.4188	24.919	26.0322	26.4536	25.6932	25.507	25.2612	28.0643	27.1818	27.3655	25.2484
P05977-2;P05977;P09542	P05977-2;P05977;P09542	Myosin light chain 1/3, skeletal muscle isoform;Myosin light chain 3	Myl1;Myl3	3	3	3	18	18	18	16.6	0.0013263	4.4642	40	25.7269	24.9631	20.7421	22.1042	21.9199	22.9944	25.7567	21.1166	25.8181	25.7011	25.57	25.5082	20.5998	25.2945	25.3682	25.3767	22.1784	21.0543	21.9163	23.0935	22.2076	25.6163	22.7271	22.1645	22.504	21.759	21.6875	25.2704	21.8847	25.3526	25.7735	21.2452	25.2508	20.0107	22.4898	21.7901
P06151	P06151	L-lactate dehydrogenase A chain	Ldha	10	10	9	39.2	39.2	35.5	36.498	0	53.074	351	29.0825	28.968	28.6056	28.5253	28.737	28.4906	28.1661	28.062	29.0272	28.7841	28.3265	28.4832	28.3871	28.6083	28.4944	28.8634	28.887	28.7386	28.3811	28.9459	28.0203	28.333	28.7609	28.5941	28.8423	28.967	28.9173	28.7339	28.3656	28.3868	28.5848	28.1846	29.0381	29.055	29.359	28.4586
P06683	P06683	Complement component C9	C9	5	5	5	11.1	11.1	11.1	62.002	0	34.831	214	25.1902	24.6869	25.6997	25.5843	25.1644	25.2354	25.4944	25.7059	25.0222	25.1115	26.0288	26.0787	25.5642	25.3186	26.0959	26.1385	25.3588	25.3781	25.6232	25.6088	25.7077	25.7425	25.7051	25.6806	25.3503	25.5963	20.0885	25.3852	25.3554	25.258	24.8959	24.7218	24.6662	24.8953	25.9117	25.9314
P06684;CON__Q1A7A4	P06684	Complement C5;Complement C5 beta chain;Complement C5 alpha chain;C5a anaphylatoxin;Complement C5 alpha chain	C5	51	51	51	38.1	38.1	38.1	188.88	0	323.31	2794	31.191	31.065	31.7164	31.8413	30.3685	30.4684	31.9137	31.8101	29.7418	29.7407	31.3871	31.5723	31.3932	31.4987	31.7981	31.7788	30.9944	31.1026	31.5623	31.4111	31.6408	31.5851	30.7503	30.7767	30.0736	29.9739	29.9734	29.9635	30.6426	30.5925	30.7571	30.8154	29.3183	29.1151	30.3019	30.4219
P06728	P06728	Apolipoprotein A-IV	Apoa4	25	25	25	64.1	64.1	64.1	45.029	0	323.31	1263	29.6711	29.7587	29.9	29.9415	29.218	29.4407	29.7456	29.713	30.0206	29.8387	29.6846	29.7504	30.3357	30.5473	30.5191	30.5238	29.9805	29.8819	30.3288	30.3309	30.2392	30.14	31.4008	31.4265	29.8328	29.7787	29.3875	29.5275	29.8307	29.5764	30.1331	30.0627	30.5711	30.5661	29.7882	29.6586
P06745;CON__Q3ZBD7	P06745	Glucose-6-phosphate isomerase	Gpi	13	13	13	34.2	34.2	34.2	62.766	0	243.02	393	27.2283	27.2807	26.7309	26.9137	27.6366	27.7367	27.1359	27.0222	27.2051	27.1901	26.6695	26.9373	26.4267	26.2047	26.4478	26.4072	26.231	26.6352	26.5453	26.5722	26.3919	26.3095	25.3949	25.5952	26.2766	26.2644	26.7277	26.5457	26.5159	26.44	26.5089	25.9234	25.8239	25.5312	26.0011	25.4927
P06801	P06801	NADP-dependent malic enzyme	Me1	5	5	5	12.9	12.9	12.9	63.953	0	24.373	22	25.4603	25.4569	22.737	23.9131	23.4568	23.5249	23.4979	23.208	22.9532	23.5365	23.7898	23.5204	23.298	22.6351	21.2018	23.4477	23.2508	23.4794	21.4608	20.7809	23.3931	23.8214	22.3037	21.2629	23.6156	23.8213	22.8788	23.1274	22.2942	20.734	23.4869	22.0451	23.1363	21.8198	23.4307	23.6816
P06909	P06909	Complement factor H	Cfh	21	21	21	22.6	22.6	22.6	139.14	0	76.236	492	26.6228	27.04	27.406	27.4544	27.071	26.7696	26.7297	26.9495	26.509	26.4708	27.0966	27.4567	27.7474	27.8981	28.0997	28.137	28.0239	27.6926	27.824	28.2367	28.0936	28.1936	27.4079	27.0779	28.3407	28.8562	28.0976	28.1327	28.5148	28.3926	28.494	28.7882	28.0735	28.0572	28.5333	28.3016
P07309	P07309	Transthyretin	Ttr	10	10	10	74.1	74.1	74.1	15.776	0	279.16	745	31.4783	31.577	32.0955	32.1506	30.9262	30.6893	32.266	32.3305	30.7779	30.7353	31.168	31.5134	31.0449	31.1077	31.1262	30.9874	30.6567	30.9024	30.8159	30.838	30.9003	30.6804	31.6827	31.0515	29.5268	29.5619	29.7118	29.4931	29.9825	29.8332	29.9662	29.8524	29.6956	29.8599	29.8973	30.1363
P07356	P07356	Annexin A2	Anxa2	13	13	13	34.8	34.8	34.8	38.676	0	323.31	823	28.2493	28.4095	28.9343	28.9318	28.3894	28.2156	28.634	28.6099	29.0008	29.1258	28.4659	28.4978	28.5037	28.4028	28.5011	28.5037	28.3033	28.6681	28.6641	28.7138	28.2412	28.6254	27.872	28.1538	27.2668	27.2978	27.5492	27.3801	27.584	27.5997	27.7064	27.7993	26.8087	26.9396	27.4474	27.4874
P07361	P07361	Alpha-1-acid glycoprotein 2	Orm2	5	2	2	22.7	9.2	9.2	23.843	0.0042463	2.6416	15	21.9408	21.4786	22.1925	21.4638	21.5239	22.5411	22.3778	21.7798	21.7605	20.2503	21.3704	21.9744	21.5243	21.8647	22.0923	21.4979	21.955	21.5888	22.679	21.7273	22.26	21.2843	23.6826	23.182	25.4749	25.1417	23.9325	23.6897	23.0156	22.5057	24.5732	21.4463	26.3352	25.97	24.4135	20.8418
P36369;P07628;P36368	P36369;P07628;P36368	Kallikrein 1-related peptidase b26;Kallikrein 1-related peptidase b8;Epidermal growth factor-binding protein type B	Klk1b26;Klk1b8;Egfbp2	2	2	2	7.7	7.7	7.7	28.463	0	4.9432	10	22.2572	22.6967	21.0676	22.0844	22.6533	21.7043	21.5459	21.769	20.9025	23.5456	22.8552	21.8029	24.6094	20.3439	21.1383	22.3235	24.313	24.2642	22.2162	21.6669	22.3249	22.2671	26.2208	26.6607	21.609	20.5026	20.5864	21.1916	21.7043	22.8196	22.5312	23.3174	21.166	20.8022	21.491	21.8143
P07724	P07724	Serum albumin	Alb	80	80	76	91.9	91.9	91.9	68.692	0	323.31	30439	36.6243	36.6457	37.0125	37.0373	35.9123	35.8724	36.5132	36.4213	35.4252	35.3546	36.9064	36.9509	37.5992	37.5651	37.7119	37.7574	37.5269	37.3668	37.7793	37.8652	37.8284	37.7772	37.2912	37.277	36.4104	36.5152	36.134	36.1955	36.6766	36.7034	36.7829	36.8535	35.831	35.7028	36.8825	36.793
P07743	P07743	BPI fold-containing family A member 2	Bpifa2	2	2	2	12.8	12.8	12.8	24.753	0	119.71	37	22.0531	21.86	21.1567	20.9139	21.7372	21.3687	21.5634	21.8796	22.9041	20.912	21.8712	21.7067	22.1206	21.2111	22.5903	21.7241	21.3412	21.5432	22.2761	21.5476	21.6858	22.2386	27.1496	28.9843	21.7081	21.4102	21.0655	21.5383	20.9798	20.5153	20.9134	20.8694	21.0207	20.9447	21.4268	21.85
P07759	P07759	Serine protease inhibitor A3K	Serpina3k	16	16	9	38	38	23.7	46.879	0	323.31	11331	31.9502	32.044	33.2759	33.0425	32.2821	32.1386	32.9845	32.8901	32.3159	32.2215	33.0173	33.1413	33.5211	33.6955	33.7785	33.7315	33.3239	33.3072	33.8381	33.7062	34.0518	34.1031	33.861	33.7646	33.1496	33.3758	33.2147	33.1286	33.5849	33.8144	33.5366	33.6756	32.7007	32.6309	33.6508	33.5382
P07901	P07901	Heat shock protein HSP 90-alpha	Hsp90aa1	24	13	13	36.2	22	22	84.787	0	323.31	533	28.8131	28.4527	28.0512	28.222	28.8155	28.882	28.3285	28.5146	29.1194	29.4015	28.556	28.6896	28.3623	28.3052	28.5306	28.3285	28.9584	28.5103	28.0739	28.1533	28.0372	27.9655	28.2628	28.0949	28.2115	28.6218	28.5778	28.5963	28.5511	28.3493	28.4406	28.1628	29.2571	28.7752	28.3504	28.1495
P08074	P08074	Carbonyl reductase [NADPH] 2	Cbr2	7	7	7	49.2	49.2	49.2	25.958	0	323.31	755	29.3676	29.48	28.7853	28.7452	27.8564	27.9851	28.7953	28.3959	27.4532	27.1762	28.5585	28.962	28.9178	28.9923	29.2921	29.1515	29.0415	29.1144	29.0275	28.8127	28.5549	28.7693	28.7003	28.9133	27.3942	27.4293	27.8223	28.0515	27.5825	28.0473	27.9427	28.4797	27.1419	27.3644	27.5948	27.716
P08113	P08113	Endoplasmin	Hsp90b1	6	5	5	8.4	6.9	6.9	92.475	0	9.4017	87	24.9622	24.6908	24.6464	24.4981	21.2244	24.026	24.4422	24.5914	23.453	21.0576	25.0466	22.7884	25.4391	25.5286	24.7673	25.2221	25.2232	25.0036	25.84	25.9878	25.3404	25.4056	26.2422	25.8896	22.1464	20.6646	22.02	21.7379	23.8709	21.7352	24.2978	24.7135	21.4586	24.1081	23.9841	21.5511
P08226	P08226	Apolipoprotein E	Apoe	7	7	7	26.7	26.7	26.7	35.866	0	144.43	194	23.2033	21.8706	25.8423	25.6137	24.3828	24.0732	25.2083	25.1964	24.5841	24.8243	25.1958	25.6488	26.0153	26.1027	26.6134	26.5051	25.9056	25.6106	26.0706	25.649	26.0911	26.0904	27.5608	27.7307	25.9129	26.2849	25.3261	25.2931	26.7494	26.1136	26.5562	26.7281	26.5898	26.7638	25.7559	25.7702
P08228	P08228	Superoxide dismutase [Cu-Zn]	Sod1	10	10	10	56.5	56.5	56.5	15.942	0	72.742	582	30.2415	30.3268	28.9237	29.1116	28.7762	28.8361	28.5204	28.5088	28.54	28.7081	28.6362	28.7165	29.35	29.8291	29.3788	29.9964	29.6908	29.5006	29.1084	28.5301	28.7553	28.3337	27.7694	28.1391	28.4693	28.4382	28.304	28.8686	28.174	28.1146	27.6272	27.4286	28.7507	28.46	28.1443	27.9947
P08249	P08249	Malate dehydrogenase, mitochondrial	Mdh2	5	5	5	18.9	18.9	18.9	35.611	0	7.2942	30	25.5508	25.0441	24.3786	25.5687	23.5134	23.6008	23.8587	23.9305	23.8139	21.5059	21.8194	24.5408	22.7307	24.4371	23.5099	24.9312	24.9001	21.6615	21.6063	22.1639	24.5932	23.2245	21.6233	25.2576	21.3493	22.2952	23.736	22.0511	23.9613	20.6154	24.267	24.1558	24.1008	21.9802	21.1622	21.0937
P08905	P08905	Lysozyme C-2	Lyz2	8	8	4	49.3	49.3	31.8	16.689	0	323.31	1064	29.5592	29.2421	29.3119	29.8373	27.333	27.0427	28.8975	29.3754	27.4838	26.7021	28.6421	29.0922	30.4185	30.4975	31.0628	31.2681	30.3919	30.5412	30.4639	29.8505	30.1833	30.4591	30.6595	30.8822	29.049	28.3495	28.1543	28.2134	28.701	28.712	29.3954	29.2482	28.8846	28.8475	29.0609	28.9684
P09103	P09103	Protein disulfide-isomerase	P4hb	6	6	6	15.1	15.1	15.1	57.058	0	141.93	128	26.6938	26.7008	26.5397	26.1844	25.9161	25.9195	26.35	25.9025	26.0468	25.8969	25.4649	25.7345	25.4151	26.4737	25.3597	25.8796	25.7972	26.3006	25.9354	25.8823	26.2158	26.1099	26.0921	26.0943	23.7163	24.4483	25.2016	24.253	25.0305	24.6885	25.2554	24.9827	25.4536	24.9307	22.0877	25.1677
P09411;P09041	P09411	Phosphoglycerate kinase 1	Pgk1	13	13	13	40	40	40	44.55	0	323.31	390	27.9149	27.7212	26.9386	26.7767	27.9409	28.291	27.2916	27.5057	27.8006	27.9365	27.2766	27.3164	26.6699	26.843	26.0505	25.162	26.8285	27.1034	26.4575	26.4286	25.6655	25.843	26.378	26.2189	27.7754	27.9009	28.195	28.2222	27.8994	27.5005	27.5704	28.1574	28.4084	28.2277	27.4885	28.1235
P09528	P09528	Ferritin heavy chain;Ferritin heavy chain, N-terminally processed	Fth1	6	6	6	42.9	42.9	42.9	21.066	0	26.106	198	27.1942	27.5858	27.2153	26.995	26.4642	26.7511	26.7554	26.8565	26.3957	26.2216	25.9408	26.6193	25.5124	25.9266	25.0798	26.2906	26.3623	25.8517	25.2142	25.135	25.6243	25.0012	25.2169	25.1331	24.6891	24.7471	25.397	25.1599	25.8192	25.5734	24.9957	24.9373	24.7172	24.8985	24.8896	25.0527
P09671	P09671	Superoxide dismutase [Mn], mitochondrial	Sod2	3	3	3	19.4	19.4	19.4	24.603	0	7.2778	30	24.7948	24.8281	24.4425	23.8545	23.838	23.7207	23.8907	24.2298	23.8292	22.2288	23.7231	23.9467	21.4618	22.2854	22.6073	22.5693	22.1425	22.9636	21.7218	22.3989	23.9925	22.7525	21.9977	22.006	22.5767	22.2872	22.6331	21.1775	19.9409	22.1754	21.1254	20.4483	21.1848	21.2136	20.4872	21.4999
P09803	P09803	Cadherin-1;E-Cad/CTF1;E-Cad/CTF2;E-Cad/CTF3	Cdh1	7	7	7	14.5	14.5	14.5	98.255	0	24.261	152	26.4138	26.957	27.9312	26.9626	25.6618	21.6584	26.5501	26.4483	20.849	22.2911	26.9726	25.8109	27.3206	27.5036	27.3935	27.2471	26.5759	26.3721	27.4675	27.959	27.069	27.1629	27.3252	27.8043	25.1776	25.863	24.7088	26.3437	25.0698	26.4069	26.3022	27.2244	20.9917	24.9899	25.7595	25.3279
P09813	P09813	Apolipoprotein A-II;Proapolipoprotein A-II	Apoa2	1	1	1	9.8	9.8	9.8	11.309	0	4.9446	95	24.262	24.7567	26.6023	23.0711	24.736	25.4399	22.2547	25.2762	25.0058	24.9628	24.487	22.0254	24.8802	21.5602	26.1026	20.661	21.9271	24.9423	22.0667	24.9863	21.1917	20.623	29.1041	25.8595	22.3073	21.1734	24.7218	25.9746	25.3676	21.3999	25.5982	25.4034	26.0028	22.6249	26.6962	25.1847
P62984;P62983;P0CG49;P0CG50	P62984;P62983;P0CG49;P0CG50	Ubiquitin-60S ribosomal protein L40;Ubiquitin;60S ribosomal protein L40;Ubiquitin-40S ribosomal protein S27a;Ubiquitin;40S ribosomal protein S27a;Polyubiquitin-B;Ubiquitin;Polyubiquitin-C;Ubiquitin;Ubiquitin-related 1;Ubiquitin-related 2	Uba52;Rps27a;Ubb;Ubc	4	4	4	36.7	36.7	36.7	14.728	0	68.438	205	28.3593	28.277	26.2525	26.3338	27.8919	26.5217	27.6681	28.0486	25.8765	27.4582	26.5531	27.1891	25.6729	26.2414	24.4273	24.6808	25.6724	25.9399	25.82	25.9232	25.0239	25.5621	24.9577	24.7859	24.8931	24.6528	26.3181	26.2623	26.6085	26.3949	26.1771	25.3052	23.5231	24.5945	24.406	25.1366
P10107	P10107	Annexin A1	Anxa1	20	20	20	57.8	57.8	57.8	38.734	0	323.31	1282	30.3532	30.3175	29.9266	29.8238	30.5059	30.4458	30.0592	30.1226	31.168	31.1964	30.3145	30.2054	29.191	29.4065	28.978	29.137	29.25	29.0232	29.054	29.0358	28.9684	28.819	29.3318	29.2791	29.7411	30.0025	30.2525	30.251	29.9244	29.8026	29.8072	29.5456	30.0616	30.3241	29.7738	29.6361
P10126;P62631	P10126	Elongation factor 1-alpha 1	Eef1a1	12	12	12	33.8	33.8	33.8	50.113	0	323.31	717	29.8654	29.522	28.7545	28.5164	29.3265	29.2609	28.7922	28.8834	29.0739	29.0424	28.8831	28.8689	28.3476	27.7577	28.3594	27.8049	28.449	28.4204	27.9134	27.8771	28.0783	27.872	27.4539	27.7482	28.6059	28.6689	29.1049	29.1274	28.4483	28.594	28.601	28.8379	28.5945	28.6461	28.6791	28.5297
P10518	P10518	Delta-aminolevulinic acid dehydratase	Alad	3	3	3	13.9	13.9	13.9	36.023	0	223.82	75	24.3223	24.0287	24.4671	24.4977	25.1619	25.1756	24.9429	24.5416	25.5454	24.9999	24.9273	24.8381	24.1277	23.947	23.823	23.4762	23.9819	24.2639	23.873	24.1989	23.982	24.1081	22.543	20.7098	24.1323	24.2526	24.4716	24.3462	24.0302	24.5426	24.0523	23.8171	20.3628	23.44	24.1702	21.8109
P10605	P10605	Cathepsin B;Cathepsin B light chain;Cathepsin B heavy chain	Ctsb	8	8	8	30.7	30.7	30.7	37.279	0	323.31	644	27.2541	27.5391	27.7854	27.4803	26.0214	26.156	26.6451	27.0638	26.0365	25.8157	27.6666	27.2652	28.2383	28.3184	28.7991	28.9304	28.2163	28.4345	28.0645	28.3496	28.6491	28.8952	27.8173	28.069	27.2106	27.0536	27.2228	27.0905	27.2948	27.3132	28.4706	28.4974	26.4993	26.6683	27.7944	27.843
P10630;P10630-2;P60843	P10630;P10630-2;P60843	Eukaryotic initiation factor 4A-II;Eukaryotic initiation factor 4A-I	Eif4a2;Eif4a1	4	4	4	12.8	12.8	12.8	46.402	0	39.691	183	24.2854	24.9985	24.3168	24.7579	25.0759	25.0278	24.2199	24.394	25.0859	25.1298	24.2693	24.583	24.2547	24.4201	24.0678	23.9184	24.9801	24.856	24.1942	23.7144	24.0622	24.1553	23.8026	23.756	24.9399	25.3774	25.4993	25.6459	25.4196	22.4493	25.1181	24.888	25.6456	25.6634	25.3147	25.0563
P10639	P10639	Thioredoxin	Txn	3	3	3	22.9	22.9	22.9	11.675	0	40.677	268	30.1016	29.9053	28.9539	28.7017	27.6167	21.5186	29.3899	28.9804	29.312	28.4743	29.6358	29.6374	28.8271	27.9773	29.0371	28.542	29.4147	28.5952	29.1875	28.7948	28.8192	28.8835	22.3694	28.0245	22.7179	30.1255	29.7264	30.019	28.6776	29.276	28.8587	25.4596	28.4894	22.075	29.3697	19.9691
P10649	P10649	Glutathione S-transferase Mu 1	Gstm1	11	9	9	41.7	29.8	29.8	25.97	0	296.86	1449	28.6361	31.607	31.1486	30.6659	29.5154	30.0106	29.0249	30.1024	29.4008	29.4364	29.8592	29.7851	29.3239	27.9272	29.3644	29.4529	29.8169	30.2279	30.6905	29.2575	29.0466	29.1947	29.3975	29.5011	29.731	30.0076	30.9587	30.8882	29.7335	30.1832	29.9435	28.9133	30.2093	29.8933	29.2682	30.1506
P10810	P10810	Monocyte differentiation antigen CD14	Cd14	3	3	3	14.2	14.2	14.2	39.203	0	81.328	89	22.6231	23.07	22.6355	24.3185	22.2455	22.3973	23.1766	23.0894	23.2559	21.7184	23.3519	23.7285	25.4647	25.7789	26.212	25.8224	25.7574	25.8404	25.1325	25.6066	25.8678	25.7681	25.2538	24.7848	22.1848	22.6942	21.1128	23.2758	21.3368	20.5992	25.0585	25.4241	22.012	22.3634	20.1532	22.5679
Q8CGP2;Q8CGP1;Q6ZWY9;Q64525;Q64478;Q64475;P10854;P10853;Q8CGP2-2;Q9D2U9;Q8CGP0;Q64524;P70696	Q8CGP2;Q8CGP1;Q6ZWY9;Q64525;Q64478;Q64475;P10854;P10853;Q8CGP2-2	Histone H2B type 1-P;Histone H2B type 1-K;Histone H2B type 1-C/E/G;Histone H2B type 2-B;Histone H2B type 1-H;Histone H2B type 1-B;Histone H2B type 1-M;Histone H2B type 1-F/J/L	Hist1h2bp;Hist1h2bk;Hist1h2bc;Hist2h2bb;Hist1h2bh;Hist1h2bb;Hist1h2bm;Hist1h2bf	3	3	3	16.7	16.7	16.7	13.992	0.0013495	4.7139	25	25.5416	26.6012	24.3376	23.8698	21.1128	22.6428	22.9668	22.182	21.2491	21.0702	23.2792	23.3254	25.6978	22.1659	26.5039	23.6744	24.2234	23.8107	25.4396	21.9898	23.2581	22.1738	25.0041	24.2923	22.6318	22.8758	21.9293	21.9117	21.2528	21.3022	22.2325	23.2362	22.3211	20.7686	23.3811	23.043
P10923	P10923	Osteopontin	Spp1	8	8	8	39.1	39.1	39.1	32.459	0	271.26	560	27.8165	27.487	28.1578	28.0095	27.0779	26.9566	27.7809	27.5746	26.5007	26.4428	27.6262	27.7945	28.0223	28.0166	28.1673	28.2889	27.7138	27.8395	28.5008	28.4544	28.3218	28.3646	28.4894	28.1509	26.6972	26.4985	26.2513	26.4899	27.0819	26.8778	27.345	27.5962	25.915	26.0938	26.6324	26.2583
P11152	P11152	Lipoprotein lipase	Lpl	2	2	2	6.1	6.1	6.1	53.109	0	13.14	65	21.0609	24.3625	21.7523	21.8115	21.8625	21.7899	21.7491	20.7958	21.921	21.6501	21.185	21.1942	21.8621	20.4716	23.8898	21.3264	22.6969	21.4854	22.3722	22.2911	23.9622	21.7019	23.4695	21.9245	21.469	21.4726	21.1532	22.2768	21.7363	21.6323	20.9109	20.5707	21.6926	20.3628	23.1855	21.9326
P11276	P11276	Fibronectin;Anastellin	Fn1	15	15	15	9.7	9.7	9.7	272.53	0	60.061	270	26.2874	25.7715	26.6604	26.7874	26.1761	25.9979	26.6781	26.7723	26.4515	26.4638	26.6155	26.6722	26.165	26.2402	26.7655	26.6741	25.9038	26.1499	25.9258	26.2725	26.164	26.3129	26.2375	26.3874	25.6661	25.6845	25.7625	25.8148	26.1724	26.2891	26.3062	26.2349	25.1656	25.2964	25.9953	26.1976
P11352	P11352	Glutathione peroxidase 1	Gpx1	3	3	3	20.9	20.9	20.9	22.329	0	26.986	273	26.8682	26.6932	26.5002	26.5712	26.9277	27.0479	26.5603	26.6082	26.512	26.6319	26.5672	26.732	26.4464	26.9085	26.3483	26.0644	26.5743	26.9622	26.7579	26.3193	26.6294	26.5711	26.7534	26.7009	26.762	26.8494	26.6941	26.6501	26.6309	26.5212	26.7612	26.9798	26.849	26.8457	26.6764	26.5693
P11499	P11499	Heat shock protein HSP 90-beta	Hsp90ab1	26	26	14	42	42	26	83.28	0	323.31	1838	30.3743	30.0927	30.2034	30.2977	30.9401	30.9835	30.6395	30.5148	31.1329	31.0388	30.3944	30.4566	30.4042	30.5136	30.4562	30.2719	30.6369	30.8786	30.3695	30.4784	30.3342	30.3272	30.4515	30.3607	29.979	30.038	30.2208	30.3701	30.0528	30.0691	30.0823	30.2249	30.4736	30.2332	29.892	30.109
P11672	P11672	Neutrophil gelatinase-associated lipocalin	Lcn2	9	9	9	32	32	32	22.875	0	47.37	396	27.1899	26.8473	26.5807	26.7182	25.3993	24.6112	26.9854	26.9095	24.9386	24.7205	25.7377	24.5524	27.2832	27.1837	27.5419	27.1796	26.4114	26.7743	28.3012	27.9912	26.9492	26.7417	25.5862	26.3506	25.2722	26.1423	25.2528	24.963	26.2316	26.6487	26.531	26.5207	24.6886	25.0761	25.7965	25.8906
P11679;CON__P05787;CON__H-INV:HIT000292931;CON__Q9H552;CON__Q9DCV7;CON__Q3KNV1;CON__P08729;Q9DCV7	P11679;CON__P05787	Keratin, type II cytoskeletal 8	Krt8	7	4	4	13.1	9.2	9.2	54.565	0	6.4699	39	24.8708	25.6795	24.4857	23.9632	23.8479	23.1778	23.3081	24.3671	23.3169	21.2005	23.621	23.1799	22.1079	21.4211	23.8923	24.7482	24.7231	24.8948	22.1354	22.7607	23.1566	21.5492	24.9729	21.8986	21.9689	20.7556	24.0913	23.6056	22.1183	21.8142	21.3365	21.3732	21.4039	21.5825	23.0057	21.5144
P11680	P11680	Properdin	Cfp	4	4	4	14	14	14	50.327	0	14.326	52	24.8611	24.7996	24.946	24.6574	21.3806	24.3209	22.9625	24.6635	22.5333	22.4442	25.0834	24.5756	25.9176	25.0206	26.3649	25.24	24.8383	25.1002	25.9394	25.2905	24.9124	24.6659	25.3822	25.2429	22.6444	23.9332	23.9159	22.8226	23.9245	23.8911	23.7245	24.5927	22.6807	21.621	23.5026	23.8325
P11859	P11859	Angiotensinogen;Angiotensin-1;Angiotensin-2;Angiotensin-3;Angiotensin-4;Angiotensin 1-9;Angiotensin 1-7;Angiotensin 1-5;Angiotensin 1-4	Agt	6	6	6	17.8	17.8	17.8	51.99	0	56.405	471	24.6205	25.0711	26.2339	26.181	25.6435	25.6281	26.5604	26.6863	25.6003	25.4603	26.4223	26.1154	27.1429	27.3482	27.2051	27.0541	26.5831	26.6095	27.5144	27.4419	27.4248	27.2686	28.0662	27.7531	26.4688	26.642	26.2166	26.5948	26.6479	26.6913	26.8942	27.1455	26.6092	26.8914	26.7275	26.6941
P11983-2;P11983	P11983-2;P11983	T-complex protein 1 subunit alpha	Tcp1	4	4	4	9.7	9.7	9.7	55.458	0	7.491	20	20.9661	22.2985	22.5034	22.2708	21.5203	23.6049	21.6625	20.927	23.8803	24.0223	21.5275	22.1209	22.1964	22.1607	21.6574	22.1046	22.5008	22.347	21.6157	22.487	22.5776	23.0143	21.6892	22.1934	21.8939	22.563	21.888	22.1944	21.9214	21.8898	20.9458	22.2112	20.7021	21.4722	22.4799	21.4837
P12023-3;P12023;P12023-2	P12023-3;P12023;P12023-2	Amyloid beta A4 protein;N-APP;Soluble APP-alpha;Soluble APP-beta;C99;Beta-amyloid protein 42;Beta-amyloid protein 40;C83;P3(42);P3(40);C80;Gamma-secretase C-terminal fragment 59;Gamma-secretase C-terminal fragment 57;Gamma-secretase C-terminal fragment 50;C31	App	2	2	2	3.4	3.4	3.4	82.967	0	80.362	82	23.5111	22.4466	23.3604	23.5264	23.1603	23.5011	23.7395	20.3476	22.0608	23.9323	23.7442	23.5397	24.3228	24.0958	24.2155	24.3716	24.279	24.4409	24.5731	25.0453	24.381	22.1673	23.3516	23.7165	23.3543	23.5333	23.5931	23.6168	23.7747	23.8036	23.5995	24.4198	22.6048	23.0455	21.3742	22.1793
P12246	P12246	Serum amyloid P-component	Apcs	3	3	3	18.8	18.8	18.8	26.247	0	323.31	148	22.2481	23.0405	21.6853	22.6955	22.0889	21.2391	22.003	23.4455	21.6038	22.5664	21.1599	22.2153	21.1009	22.3425	21.6709	21.2455	21.4708	21.0635	22.1053	23.2015	21.8885	21.5975	22.9076	22.4998	26.9695	27.1647	27.2274	26.7831	26.8679	27.0711	26.6381	26.8803	27.5141	27.7813	27.2769	27.3543
P12710	P12710	Fatty acid-binding protein, liver	Fabp1	3	3	3	26.8	26.8	26.8	14.245	0	6.9797	32	25.43	25.5381	24.6876	24.6636	22.11	19.6156	23.7075	23.7717	23.2266	21.1929	23.0418	24.3322	21.9418	23.1514	23.6942	21.8132	22.8444	23.1141	21.851	23.0566	23.5408	21.412	22.5809	22.9382	22.5678	22.6907	22.344	20.8422	22.8577	20.7524	22.265	21.3754	20.8575	20.8254	22.7308	21.8151
P13020;CON__Q3SX14	P13020	Gelsolin	Gsn	32	32	2	43.8	43.8	2.3	85.941	0	323.31	7209	32.2349	32.1491	32.1726	31.9176	32.4505	32.4485	32.1836	32.2083	32.3023	32.2344	32.1299	32.011	32.3471	32.4306	32.1038	32.1965	32.2762	32.2656	32.3262	32.3672	32.3653	32.3266	32.4372	32.562	32.4335	32.3439	32.4387	32.5385	32.4229	32.3109	32.2527	32.4518	32.0418	32.0888	32.2823	32.2764
P13597-2;P13597	P13597-2;P13597	Intercellular adhesion molecule 1	Icam1	6	6	6	14.7	14.7	14.7	58.752	0	323.31	295	25.9539	26.5293	27.1594	27.1026	25.6927	25.4414	26.814	25.7969	26.1692	25.9255	26.6619	26.9742	27.8749	28.3793	28.1669	28.0344	28.1073	27.9066	28.2693	28.3087	27.8125	26.2949	27.2761	27.4092	26.0686	25.5828	26.0862	24.9705	26.2026	24.9225	25.9949	26.6886	24.9246	25.2731	27.362	26.8224
P14069	P14069	Protein S100-A6	S100a6	4	4	4	59.6	59.6	59.6	10.051	0	57.159	131	23.2225	30.4038	27.9704	27.6103	27.6834	27.2241	22.2755	26.526	28.0311	22.9592	27.5855	21.4206	27.2869	21.5362	22.354	22.498	28.5181	22.2118	26.9813	27.0117	27.2503	25.5723	25.2858	27.1105	26.6632	26.8164	26.5613	29.2191	26.2457	26.4274	26.2587	28.325	26.5966	27.6522	20.4953	26.3311
P14152	P14152	Malate dehydrogenase, cytoplasmic	Mdh1	10	10	10	35.9	35.9	35.9	36.511	0	144.49	579	27.3718	27.2199	26.9509	26.9006	27.3388	27.4043	26.5853	26.7394	27.0186	26.887	27.0263	27.0832	27.0532	27.4363	27.2221	27.3088	27.6969	27.4611	27.1391	27.0617	26.7071	26.5909	26.7357	26.8097	26.9858	27.5231	27.5664	27.5483	27.2659	27.5755	26.8796	27.29	27.09	27.3237	27.1376	26.8218
P14211	P14211	Calreticulin	Calr	5	5	5	20.7	20.7	20.7	47.994	0	106.26	216	26.6697	26.9016	27.1137	26.9753	25.8023	25.7006	26.1768	26.1098	25.7044	25.4681	25.958	26.5807	26.8899	27.0887	26.6081	27.1724	26.8114	26.7407	26.6796	26.798	26.6799	27.4323	26.8625	28.1362	25.4219	25.2183	25.5353	25.8942	25.6048	25.99	25.8349	25.8436	24.8545	25.7113	25.2375	25.9469
P14483;P06342;P01921	P14483;P06342;P01921	H-2 class II histocompatibility antigen, A beta chain;H-2 class II histocompatibility antigen, A-Q beta chain;H-2 class II histocompatibility antigen, A-D beta chain	H2-Ab1	2	2	2	13.2	13.2	13.2	30.128	0	10.271	59	24.7122	21.1274	22.4498	24.0478	22.4952	22.0445	21.5086	23.5588	22.5405	22.3468	21.6337	21.425	24.2263	22.403	24.2821	21.229	20.774	20.327	23.9668	22.863	21.4815	22.6419	22.0012	23.3533	20.9877	18.5642	21.6657	21.3212	21.0358	22.1698	22.6644	21.3072	22.6967	22.1782	21.0564	21.2148
P14602;P14602-3;P14602-2	P14602;P14602-3;P14602-2	Heat shock protein beta-1	Hspb1	8	8	8	52.6	52.6	52.6	23.014	0	59.692	242	25.9661	26.143	25.4498	25.4151	26.7193	27.0639	25.9831	25.9361	26.5541	26.4721	26.0885	26.0696	26.1617	26.2368	25.1456	24.8345	26.8065	26.3626	27.2219	25.983	25.506	25.5844	24.9531	25.0291	25.9365	25.9949	26.2916	26.5879	25.4603	26.0131	25.4382	25.5333	25.3059	26.068	25.9234	25.5923
P14824	P14824	Annexin A6	Anxa6	15	15	14	28.7	28.7	27.6	75.884	0	247.28	378	28.1838	27.9366	27.0403	26.9945	28.2101	28.4642	27.7389	27.4391	28.9186	28.7566	27.6018	27.7705	26.2947	26.0505	25.9471	25.8276	25.7985	25.7142	25.7161	25.9282	26.0213	25.0054	25.9394	24.3819	27.0145	27.0991	28.2159	27.8485	26.8293	27.3429	26.6303	26.7011	26.3546	26.4782	26.9539	26.598
P14869	P14869	60S acidic ribosomal protein P0	Rplp0	3	3	3	20.2	20.2	20.2	34.216	0	34.099	82	24.7889	25.1553	24.2905	24.3293	24.8577	25.0085	24.3836	24.2447	24.3832	24.3021	24.2684	24.1244	24.2838	23.7397	24.0239	23.6074	24.3566	24.8919	25.4224	24.9915	24.1867	24.1177	24.5608	24.0727	22.7482	21.6864	23.0847	23.0344	23.6777	23.3352	23.5953	23.6757	23.3526	23.1847	23.1624	22.9895
P15327	P15327	Bisphosphoglycerate mutase	Bpgm	4	4	4	19.7	19.7	19.7	29.978	0.001368	4.8511	15	22.0429	20.9874	21.3672	21.5653	22.5541	21.6996	21.8587	20.6688	23.8362	22.2863	20.8583	22.1987	22.9754	21.6	22.2438	22.1902	22.5289	21.354	22.9845	22.5832	20.7874	21.708	26.3594	26.8023	21.0149	22.4967	22.1718	20.1601	21.8026	21.4347	20.6392	21.8811	22.0479	22.3823	21.3958	22.2534
P15508	P15508	Spectrin beta chain, erythrocytic	Sptb	6	6	6	4.3	4.3	4.3	245.25	0	20.254	19	22.5593	21.0757	21.7629	22.9179	20.5827	21.505	22.6069	21.7822	20.7081	20.8972	21.5211	22.1832	20.6112	23.7471	21.8603	22.3878	20.6621	21.608	22.4888	20.8823	21.8927	21.4366	26.606	27.1191	21.4753	21.3544	21.3625	22.0817	22.1858	21.1738	21.8332	20.4723	20.7848	21.642	20.8353	22.0173
P15532	P15532	Nucleoside diphosphate kinase A	Nme1	6	2	2	37.5	13.2	13.2	17.208	0.0043011	2.7259	26	24.5225	20.6398	22.7416	22.3737	23.0085	22.5675	21.664	22.4201	20.1365	22.8543	21.9218	21.0865	20.8822	21.2379	20.9136	22.0596	22.1586	21.7889	21.6817	21.6753	22.0714	22.5647	22.7806	21.0854	21.2246	22.0453	21.5911	23.2179	20.3573	22.0882	20.7614	22.7683	22.2262	20.7468	21.8962	20.9586
P15626;Q80W21;P19639;O35660	P15626	Glutathione S-transferase Mu 2	Gstm2	13	13	11	55.5	55.5	43.6	25.716	0	222.09	1177	29.7089	29.6628	28.6278	28.6181	29.2964	29.6543	28.6449	28.6356	29.4038	29.4599	28.7268	28.9507	27.5765	27.503	27.4367	27.5931	26.9723	27.4036	27.3914	27.3562	27.066	27.0916	27.1699	27.6104	28.6813	29.0776	29.4683	30.1036	28.4419	28.491	28.7392	28.0637	28.897	28.2946	28.3969	28.1964
P16015	P16015	Carbonic anhydrase 3	Ca3	4	4	4	26.9	26.9	26.9	29.366	0	16.323	36	24.5728	24.1804	22.6579	21.2353	21.3879	21.7874	24.2247	23.5465	21.9421	21.8833	22.3929	21.6533	23.4294	24.7124	21.4389	24.7419	22.4674	23.0435	21.5943	24.7316	21.1463	23.0172	25.9162	26.0233	21.7022	20.3447	20.7044	21.4716	20.5922	21.8696	21.8189	21.8372	22.5564	20.2111	21.4574	20.8146
P16125;P00342	P16125	L-lactate dehydrogenase B chain	Ldhb	8	7	7	31.4	27.8	27.8	36.572	0	23.054	183	28.5523	27.9674	27.0106	26.732	25.9626	26.1778	26.8707	26.4885	26.8973	26.8065	26.8305	26.6319	25.667	26.2039	26.1132	25.5551	26.6648	26.2785	25.9111	25.8819	25.8561	25.9984	26.4692	26.1211	26.6238	26.3377	25.9488	26.2635	26.4082	26.1219	26.2151	26.0819	26.6893	27.0798	26.4794	26.8946
P16406	P16406	Glutamyl aminopeptidase	Enpep	13	13	13	16.9	16.9	16.9	107.96	0	117.96	219	25.7863	26.0887	26.6663	26.4028	24.6373	25.2692	26.4801	26.6517	24.289	23.3915	26.4519	26.1415	26.398	26.4594	26.7213	26.8012	26.4656	26.4587	26.6555	26.7998	26.8169	27.4305	26.9241	27.2955	24.1091	24.1593	24.2929	24.2996	24.8449	25.5285	25.347	25.1179	23.466	23.6424	24.7377	24.4626
P16675	P16675	Lysosomal protective protein;Lysosomal protective protein 32 kDa chain;Lysosomal protective protein 20 kDa chain	Ctsa	2	2	2	6.5	6.5	6.5	53.844	0	5.5569	15	20.876	23.3192	23.7104	21.7002	22.1637	20.9039	22.9796	20.6081	21.5548	23.0226	22.391	23.8575	20.3754	21.8538	22.954	24.4499	23.9327	22.3825	22.6483	20.8314	22.3503	21.995	22.7522	21.1333	21.7532	21.5038	21.2394	21.9408	23.3224	20.2982	20.8852	24.2933	22.4672	22.9037	19.9693	21.9259
P16858;Q64467	P16858	Glyceraldehyde-3-phosphate dehydrogenase	Gapdh	12	12	12	51.1	51.1	51.1	35.81	0	148.76	653	29.9424	29.3663	29.2259	29.2583	28.7198	28.4204	28.9439	28.9862	28.9756	28.8993	29.1359	29.2553	29.2576	29.7536	29.5792	29.4691	29.6934	29.914	29.0806	28.7037	28.8608	28.9049	29.2828	29.1549	29.2865	29.1563	29.2145	29.5718	29.4747	29.1367	29.1006	29.3409	29.6495	29.4636	29.2648	29.0572
P17156	P17156	Heat shock-related 70 kDa protein 2	Hspa2	9	3	3	16.6	6	6	69.641	0	7.8756	9	22.2707	22.0667	22.4468	21.7483	22.3542	22.24	21.3766	21.5434	21.5724	21.9608	22.3827	21.0018	21.5527	21.0429	21.7669	23.5224	23.4967	23.3367	21.1061	23.4238	21.0073	23.1992	23.1357	22.0825	21.3781	21.3577	21.8158	20.358	21.3352	21.3799	22.3575	20.5284	22.7517	22.4778	22.0974	22.2228
P17182;P17183;P21550	P17182	Alpha-enolase	Eno1	17	17	17	43.5	43.5	43.5	47.14	0	301.39	1423	28.4405	28.2613	27.6736	27.4082	28.1725	27.9754	27.7856	27.8077	27.899	27.8548	27.7535	27.824	27.8112	27.9251	27.3512	27.2561	28.1618	27.8757	27.3438	27.6525	27.3557	27.3316	27.8481	27.5442	28.2866	28.4245	28.5624	28.4134	28.2621	28.2041	27.9123	28.1673	28.3582	28.2775	28.0959	27.9718
P17563;Q63836	P17563;Q63836	Selenium-binding protein 1;Selenium-binding protein 2	Selenbp1;Selenbp2	32	32	32	84.1	84.1	84.1	52.513	0	323.31	4477	31.9425	32.0563	31.2649	31.3441	31.4261	31.3412	31.293	31.3318	31.3251	31.4322	31.2478	31.2837	31.0467	31.3622	30.8164	30.7442	31.5855	31.5266	30.9931	30.9048	30.8176	30.7269	30.8327	30.9537	32.0414	31.8675	32.0776	32.0296	32.0951	31.894	31.7481	32.0983	32.3294	32.4157	31.9745	32.0431
P17742	P17742	Peptidyl-prolyl cis-trans isomerase A;Peptidyl-prolyl cis-trans isomerase A, N-terminally processed	Ppia	10	10	10	65.9	65.9	65.9	17.971	0	323.31	579	29.4669	29.36	28.3201	29.1582	29.3714	29.7679	29.0244	29.186	29.0145	29.0044	29.014	28.8798	28.5901	28.8287	28.367	28.1864	28.8709	29.7073	28.7819	28.2833	28.3475	28.5644	29.6025	29.3851	29.8795	29.6022	30.2605	29.9161	30.3231	29.8663	28.997	29.5309	30.0822	30.1427	29.4983	29.8912
P17751	P17751	Triosephosphate isomerase	Tpi1	8	8	8	35.8	35.8	35.8	32.191	0	71.848	582	28.6594	28.8449	27.6	27.9366	28.5363	27.8634	28.1184	28.1203	28.3813	28.0503	27.5988	27.5784	27.3562	27.3986	26.8494	26.7648	27.3434	27.5904	27.2889	27.0501	26.911	27.2025	27.1316	27.862	28.0792	28.1113	28.773	28.1106	27.8842	28.7214	27.9398	27.8947	28.2147	28.0354	28.0544	27.9744
P17879;Q61696	P17879;Q61696	Heat shock 70 kDa protein 1B;Heat shock 70 kDa protein 1A	Hspa1b;Hspa1a	5	2	2	14.2	6.7	6.7	70.175	0	5.2012	21	21.7596	21.7018	22.1596	22.1612	22.3645	22.88	21.2617	21.5051	20.816	22.4373	21.7583	22.163	21.9147	22.8899	23.0666	21.9581	21.4452	25.1968	23.266	23.3005	23.2815	22.2762	21.653	21.5768	22.0758	21.3182	23.1519	23.2295	22.4235	21.2189	22.0015	21.7877	22.5376	20.8469	21.7367	21.6735
P17897	P17897	Lysozyme C-1	Lyz1	7	3	3	53.4	35.1	35.1	16.794	0	69.547	381	26.8616	26.9737	27.5309	27.1851	25.9842	26.2994	27.0887	26.6226	24.6607	24.686	26.8735	26.9302	27.5863	27.4772	28.4731	28.5675	27.8765	27.7986	27.7081	27.4934	27.9725	28.218	26.1244	21.7539	25.911	26.1952	25.8935	26.0761	26.1517	26.3997	27.0605	27.4806	25.5362	21.5878	26.4023	26.5023
P18242	P18242	Cathepsin D	Ctsd	4	4	4	17.8	17.8	17.8	44.953	0	28.039	360	26.0211	26.4652	26.5199	26.6139	25.0904	25.0934	25.8173	25.976	24.2182	23.9532	25.6425	25.8766	26.7711	27.3444	27.2523	27.5154	26.9512	27.0955	27.4028	27.4522	27.3251	27.0496	26.3623	26.4413	25.4619	25.5278	25.3276	25.1222	25.8085	25.7809	26.709	26.8003	24.8745	24.6072	25.7706	25.653
P18760	P18760	Cofilin-1	Cfl1	7	7	6	42.2	42.2	35.5	18.559	0	323.31	1132	29.8932	29.3889	29.2275	29.1832	29.7495	29.6817	29.0496	29.0305	29.5815	29.7075	29.1038	29.2674	28.5064	28.6683	28.2909	28.3978	28.6258	28.7192	28.1619	28.1844	28.3585	28.7042	27.9031	27.7239	28.834	28.7594	29.1963	29.3222	28.2738	28.4442	28.4761	28.4526	27.6508	28.2986	28.4115	28.5076
P19096	P19096	Fatty acid synthase;[Acyl-carrier-protein] S-acetyltransferase;[Acyl-carrier-protein] S-malonyltransferase;3-oxoacyl-[acyl-carrier-protein] synthase;3-oxoacyl-[acyl-carrier-protein] reductase;3-hydroxyacyl-[acyl-carrier-protein] dehydratase;Enoyl-[acyl-carrier-protein] reductase;Oleoyl-[acyl-carrier-protein] hydrolase	Fasn	9	9	9	4.8	4.8	4.8	272.43	0	26.432	85	25.8764	24.1922	24.6349	24.6031	25.3592	25.2444	24.5529	24.5195	24.5148	24.4772	24.6772	24.4481	22.1376	24.627	24.2155	24.3071	23.9265	24.2827	25.5137	24.9085	25.037	24.622	26.2981	25.869	24.1784	20.9156	24.853	24.9133	24.6389	24.4487	23.9298	24.3711	23.7906	21.3842	24.1884	23.4493
P19157;P46425	P19157;P46425	Glutathione S-transferase P 1;Glutathione S-transferase P 2	Gstp1;Gstp2	7	7	7	44.3	44.3	44.3	23.609	0	323.31	383	27.5862	27.4865	26.9336	26.6506	27.2601	26.9456	26.9688	27.2127	26.9252	27.1705	26.9164	26.8409	26.7645	27.5444	26.7187	26.5257	27.1779	27.3605	27.3406	26.724	26.3223	26.4651	26.4697	26.315	27.3304	27.9169	28.1251	27.9159	27.7178	28.033	27.1734	27.754	27.5133	27.8667	27.4322	27.4365
P19221	P19221	Prothrombin;Activation peptide fragment 1;Activation peptide fragment 2;Thrombin light chain;Thrombin heavy chain	F2	17	17	13	27.3	27.3	20.6	70.268	0	323.31	889	28.268	28.2291	28.7518	28.9208	28.1848	27.864	28.0152	27.973	27.5455	27.6028	28.7808	28.82	28.9035	28.8884	29.2262	29.3262	29.0385	29.25	29.2196	29.1679	29.4001	29.3197	28.5023	28.8661	28.4925	28.6488	28.4211	28.2107	28.5583	28.5846	28.8054	28.7108	28.4111	28.292	29.0333	28.697
P19973-2;P19973	P19973-2;P19973	Lymphocyte-specific protein 1	Lsp1	6	6	6	29	29	29	36.548	0	43.734	117	25.7204	25.3791	25.9733	26.0859	24.1257	24.2291	25.1515	25.3526	23.5644	23.6553	24.5371	24.4308	26.0365	25.618	26.1757	25.9918	26.1286	25.8282	26.5039	26.0696	26.6374	26.1557	25.9246	26.478	23.9008	24.0461	23.6983	23.9024	23.9814	23.6333	24.6576	24.5385	24.843	24.571	24.3655	24.3725
P20029	P20029	78 kDa glucose-regulated protein	Hspa5	9	7	7	19.7	15.6	15.6	72.421	0	35.915	277	26.2634	25.7619	26.0617	25.9647	25.318	25.4869	26.1709	26.0198	26.0524	25.6642	25.8585	26.1561	26.6736	26.3744	26.8066	26.8029	26.8479	26.6475	26.8812	26.8163	26.8234	26.7777	27.1572	26.8181	25.406	25.1747	25.5755	25.6769	25.7342	25.5144	26.0413	26.0799	25.365	25.3635	25.5597	25.5878
P20065-2;P20065;CON__P21752	P20065-2;P20065	Thymosin beta-4;Hematopoietic system regulatory peptide	Tmsb4x	8	8	7	81.8	81.8	81.8	5.0526	0	208.39	807	28.2708	27.98	27.0743	27.5513	27.6212	26.9765	27.1156	27.9346	29.0652	29.0921	27.137	27.3949	28.1034	27.5725	27.2916	27.7408	28.6669	27.8326	27.906	27.8041	28.5079	27.1707	29.1136	28.6669	31.6692	31.6518	31.559	30.7779	31.5865	31.5108	30.8202	31.6216	33.0045	32.961	31.493	31.5698
P20152;P31001;P15331-3;P15331;P15331-2;P46660;P08551;P08553;P19246	P20152	Vimentin	Vim	19	19	18	42.3	42.3	40.3	53.687	0	200.92	571	28.5498	28.1779	28.7411	28.8192	27.203	27.1885	27.7573	27.7815	26.5632	26.42	27.3338	27.5921	29.0653	29.2598	29.6363	29.4563	29.12	29.1268	29.4244	29.4902	29.4154	29.4248	29.2612	29.2088	26.816	27.3235	27.2302	27.0387	27.2087	27.2372	27.6909	27.5774	26.2106	25.8881	27.4027	27.1767
P20918;CON__P06868	P20918	Plasminogen;Plasmin heavy chain A;Activation peptide;Angiostatin;Plasmin heavy chain A, short form;Plasmin light chain B	Plg	31	31	31	53.2	53.2	53.2	90.807	0	323.31	2244	29.558	29.7343	30.5376	30.6176	29.5521	29.5062	29.8942	29.9655	28.6205	28.4938	30.5052	30.4642	30.7754	30.5583	31.039	31.1273	30.7141	30.6431	30.7047	30.9288	30.9889	31.0398	30.1887	29.9133	30.0259	30.0879	29.7205	29.8812	30.2574	30.1535	30.3722	30.5458	29.3706	29.3889	30.2822	30.405
P21107	P21107	Tropomyosin alpha-3 chain	Tpm3	17	4	4	47.7	16.1	16.1	32.994	0	17.784	117	23.2795	21.7546	22.2788	22.942	25.6487	25.6858	24.8288	23.2453	26.2448	26.1698	20.8638	21.0191	20.7577	23.4057	24.9343	24.1132	21.2792	23.1222	23.5066	23.9647	20.3056	20.9434	22.1189	21.2416	23.9441	25.1842	24.7021	25.5218	24.6632	25.9635	24.2471	22.6354	27.0457	24.4674	25.1626	22.9483
P21107-2;CON__Q3SX28;P58774-2;P58774	P21107-2	Tropomyosin alpha-3 chain	Tpm3	24	24	11	62.1	62.1	26.2	29.02	0	323.31	780	28.2468	28.3846	28.4235	28.2631	29.3632	29.15	28.8107	29.218	30.4722	30.7475	28.876	28.8937	28.4678	28.4145	27.6124	28.0202	28.8199	28.7048	28.3252	28.1791	28.5808	28.1623	28.2947	27.9852	29.9484	29.8613	29.5032	29.2846	29.3175	29.4111	29.4135	29.211	30.4137	30.5687	29.0847	29.4698
P21180;P21180-2	P21180;P21180-2	Complement C2;Complement C2b fragment;Complement C2a fragment	C2	3	3	3	5.3	5.3	5.3	84.741	0	62.566	12	23.5081	22.3363	20.6891	23.0489	22.5138	21.3359	21.8603	21.5411	22.138	21.8357	22.8975	22.7641	20.7234	21.0938	23.3074	22.1707	21.0753	22.5433	22.5373	21.2831	21.5363	22.0358	21.564	21.0253	22.0186	23.6532	21.8831	20.6209	21.731	22.6687	21.9794	21.5278	20.6317	21.7779	21.1169	22.3578
P21460	P21460	Cystatin-C	Cst3	3	3	3	20	20	20	15.531	0	66.106	92	25.1319	21.4487	22.5516	26.4769	25.4295	25.343	25.9493	25.8842	25.3633	23.0102	21.7168	25.4009	21.7072	23.2419	26.2271	25.5563	25.0125	22.1515	25.2706	25.2799	25.3428	21.487	25.6073	21.6887	20.3391	23.3694	21.7043	22.0236	21.324	21.1034	20.7774	25.1514	20.9711	22.4347	21.8281	21.8959
P21614	P21614	Vitamin D-binding protein	Gc	20	20	20	54.8	54.8	54.8	53.6	0	323.31	1445	28.8124	28.9302	29.6474	29.547	28.5881	28.5451	29.3343	29.1705	27.9396	28.1327	30.0316	29.9757	30.6211	30.6364	31.2318	31.2029	30.9812	31.1641	30.9202	30.786	30.992	31.0418	30.0932	29.9141	28.8265	28.6247	28.7456	28.6275	29.0311	28.8994	29.4124	28.6678	28.1708	27.9933	29.2517	29.2804
P21841	P21841	Pulmonary surfactant-associated protein C	Sftpc	2	2	2	17.1	17.1	17.1	21.054	0	11.534	99	24.4274	24.9056	24.2067	25.1894	20.583	23.3419	24.9757	24.9407	23.0913	23.3462	24.1942	24.2782	24.5751	24.5012	24.1065	24.6208	24.4964	23.4514	24.4872	24.9694	25.1341	25.0449	24.4584	24.9217	23.968	21.4996	23.0854	23.989	24.0149	23.9601	24.8041	24.2529	23.4858	20.8946	23.8411	23.1653
P21981	P21981	Protein-glutamine gamma-glutamyltransferase 2	Tgm2	21	21	21	43.6	43.6	43.6	77.06	0	323.31	1506	29.7146	30.0477	29.6242	29.5841	30.9563	31.3293	30.2171	30.6954	30.9987	30.9016	30.2948	30.1069	29.2804	29.5718	28.4995	28.8448	29.9955	29.9213	29.1162	29.1602	28.8817	28.8646	28.956	28.697	30.2133	30.6572	30.414	30.4658	30.3617	30.4833	30.2517	30.1841	30.5747	30.8016	30.1427	30.2114
P22599	P22599	Alpha-1-antitrypsin 1-2	Serpina1b	16	3	3	42.1	8.2	8.2	45.974	0	269.26	214	26.8815	26.9424	27.5895	26.8502	26.6886	26.443	27.3657	27.0516	26.4121	26.2276	28.001	26.9117	28.1032	28.1474	27.3405	27.8029	28.0218	27.7992	27.6754	27.9454	28.6923	28.9974	26.9391	26.7904	25.9488	27.1275	27.1541	26.6561	27.5871	27.4415	27.6653	26.8156	25.6055	26.2885	27.517	27.2945
Q8CGP6;Q8R1M2;Q8CGP7;Q8CGP5;Q8BFU2;P22752;P27661;Q3THW5;P0C0S6	Q8CGP6;Q8R1M2;Q8CGP7;Q8CGP5;Q8BFU2;P22752;P27661;Q3THW5;P0C0S6	Histone H2A type 1-H;Histone H2A.J;Histone H2A type 1-K;Histone H2A type 1-F;Histone H2A type 3;Histone H2A type 1;Histone H2AX;Histone H2A.V;Histone H2A.Z	Hist1h2ah;H2afj;Hist1h2ak;Hist1h2af;Hist3h2a;Hist1h2ab;H2afx;H2afv;H2afz	2	2	1	28.1	28.1	22.7	13.95	0	115.21	18	21.6107	21.789	21.4056	23.0296	22.5881	22.815	22.594	21.8168	21.5703	21.5615	21.1805	22.7863	20.8842	21.5338	23.9448	20.9521	23.9269	23.8466	20.615	26.6799	24.5707	22.2326	27.0419	21.4582	23.2416	21.4132	23.321	21.9997	21.8093	20.3103	21.9507	22.2945	21.8707	21.9785	20.5713	22.3849
P23492	P23492	Purine nucleoside phosphorylase	Pnp	5	5	5	31.8	31.8	31.8	32.277	0	77.36	319	25.8899	25.7326	25.2202	25.1238	25.7666	25.7678	25.6991	25.5409	26.1158	26.1318	25.4665	25.2667	26.0592	26.5443	26.1198	25.9644	26.493	25.7827	25.9484	25.9339	26.1986	25.7684	26.2593	26.4085	26.2529	26.0548	26.043	26.3273	26.0642	25.8757	25.9338	25.9487	26.5645	26.1984	26.219	27.1211
P23506;P23506-2	P23506;P23506-2	Protein-L-isoaspartate(D-aspartate) O-methyltransferase	Pcmt1	4	4	4	34.4	34.4	34.4	24.634	0	15.742	57	25.2205	25.3268	24.1845	24.2132	25.5619	25.9285	24.3257	24.5012	25.8341	26.0852	24.8213	24.1471	20.7733	22.4769	22.5134	22.095	23.6954	23.5513	22.5155	20.2522	21.6299	21.8749	22.5213	21.2158	24.0117	22.6606	24.4321	25.5296	23.6918	21.4579	23.5212	23.8094	23.598	23.5037	23.4939	23.8314
P23953	P23953	Carboxylesterase 1C	Ces1c	22	22	20	50.7	50.7	46.6	61.055	0	318.97	2132	30.6264	30.849	31.2205	31.1176	30.6552	30.7693	31.6637	31.792	30.3648	30.2967	30.8658	30.9981	31.0167	31.0734	31.2838	31.5463	31.4907	31.1739	31.5141	31.4074	31.226	31.3344	30.0812	30.2208	30.0642	30.1442	29.8665	29.9987	30.5806	30.3759	30.2077	30.4075	28.9324	28.7356	30.3152	30.3063
P24270	P24270	Catalase	Cat	3	3	3	7.4	7.4	7.4	59.795	0	9.3559	8	25.2995	23.8988	23.0935	23.2055	22.6499	22.6428	22.76	21.9678	22.8212	22.7348	22.8963	22.013	22.8819	21.8948	21.9199	23.3476	22.8252	22.9354	22.5922	23.3072	21.4969	21.8447	22.98	21.4711	22.837	22.8251	22.5984	22.2587	22.7514	22.6018	22.6461	22.8185	20.4765	23.3577	22.656	22.3643
P24452	P24452	Macrophage-capping protein	Capg	5	5	5	21.9	21.9	21.9	39.24	0	30.139	68	24.5739	24.4363	20.8425	24.4158	22.4871	21.4151	21.5549	21.8416	22.1676	23.1762	23.4749	22.7438	22.1593	21.6709	24.5777	24.2679	24.592	24.2471	21.2082	21.6695	22.2913	21.5814	22.078	21.6892	23.6708	21.9414	20.7508	23.3725	20.5378	23.3945	23.9213	23.8223	24.1377	24.0842	23.6494	23.2131
P24472	P24472	Glutathione S-transferase A4	Gsta4	3	3	3	11.3	11.3	11.3	25.564	0	8.9436	45	28.5416	28.1823	26.3301	26.5326	26.1411	25.7738	26.2794	26.1564	27.228	26.5722	26.5347	26.8192	25.3606	26.0092	26.149	25.7511	26.6098	27.6745	26.6995	27.5823	26.6295	26.9576	22.6566	22.7105	20.5973	24.9998	25.822	21.662	25.5722	26.0657	21.0989	25.288	25.217	20.8633	22.863	20.5025
P24527	P24527	Leukotriene A-4 hydrolase	Lta4h	7	7	7	16	16	16	69.05	0	35.254	271	25.0881	25.9462	26.0103	25.5581	25.824	25.9094	25.3814	25.1539	25.4133	25.1542	24.4217	24.3444	23.5278	21.5388	23.9581	24.3725	24.0187	24.3292	24.9228	24.6824	23.9701	24.1578	23.0435	23.4482	24.5362	24.6303	25.254	25.4739	24.7462	25.3077	24.0957	20.5123	21.0668	21.9677	25.1458	25.193
P24549	P24549	Retinal dehydrogenase 1	Aldh1a1	26	26	17	54.9	54.9	37.9	54.467	0	323.31	3310	31.9371	31.8568	31.2938	31.208	30.8071	30.7238	31.0067	30.9321	30.7183	30.8379	31.1728	31.2046	30.8831	31.163	30.7092	30.8504	30.9368	30.979	30.8842	30.6742	30.5555	30.5595	30.5446	30.1272	30.0406	30.1023	30.7538	30.7216	30.4493	30.3264	30.4009	30.4443	29.8895	29.8821	30.4291	30.3587
P26039;Q71LX4	P26039	Talin-1	Tln1	25	25	25	15	15	15	269.82	0	277.01	398	26.5642	26.9332	25.6307	25.9883	27.7477	27.7146	26.831	26.7856	27.7535	27.8078	26.8741	26.7033	25.5591	25.2821	24.9612	24.7237	25.4433	25.8238	24.7586	24.7755	25.3415	25.7273	26.649	27.0436	27.3341	27.1808	27.4048	27.1939	27.1119	26.806	26.9538	26.4782	28.134	28.0828	27.0103	26.6231
P26040	P26040	Ezrin	Ezr	15	10	10	22.4	14.3	14.3	69.406	0	100.71	598	27.1891	27.6484	27.0052	27.3766	26.6464	26.5542	26.9061	27.0238	26.8693	26.8152	27.2148	27.0514	27.1707	27.4537	27.3499	27.1389	27.3775	27.1392	27.6739	27.1488	27.5673	27.8454	27.5186	27.3649	26.6968	26.6563	26.8674	26.4658	26.7826	26.6877	26.7752	26.296	26.9282	26.9175	26.0265	26.056
P26041	P26041	Moesin	Msn	26	26	20	34.7	34.7	25.1	67.766	0	323.31	1061	28.9575	29.041	28.8955	28.8157	28.581	28.2938	28.401	28.471	28.9784	29.2222	28.2743	28.2132	28.1559	28.1335	28.3438	28.1344	28.2275	28.1669	27.936	27.8043	28.3669	28.0234	28.7241	28.8851	29.4934	29.3496	28.8014	28.7696	29.1049	29.1358	29.0696	28.7934	30.675	30.6689	29.1465	29.3031
P26043	P26043	Radixin	Rdx	13	7	7	22.3	12.9	12.9	68.542	0	46.558	81	24.093	23.7861	24.8459	25.164	22.9302	24.3637	24.1106	24.5529	25.1012	24.5958	24.8772	24.5347	25.2815	24.831	25.3326	25.4634	24.6749	24.2026	24.7647	24.6012	24.8308	24.6772	25.6715	25.6989	24.6007	24.0181	25.0709	24.4764	24.825	24.292	24.6508	24.2302	24.9044	24.8016	24.0175	23.2667
P26262	P26262	Plasma kallikrein;Plasma kallikrein heavy chain;Plasma kallikrein light chain	Klkb1	2	2	2	3.4	3.4	3.4	71.382	0	6.5063	66	21.9704	21.0845	24.3913	23.7452	21.2971	21.5094	20.9905	23.0247	21.164	22.7227	21.5694	23.419	22.9774	20.4504	24.7782	24.4194	23.3331	24.2479	23.0369	23.426	24.17	23.7329	25.1966	24.085	22.8387	23.173	21.3989	20.1605	23.4862	23.3403	22.8772	21.0038	22.8599	21.8778	23.167	23.0236
P26350	P26350	Prothymosin alpha;Prothymosin alpha, N-terminally processed;Thymosin alpha	Ptma	6	6	6	23.4	23.4	23.4	12.254	0	118.99	347	25.0519	25.702	25.9409	25.4261	25.1553	25.1488	25.584	25.3754	24.7665	24.4211	25.3556	24.8764	25.46	25.2876	25.2875	25.444	25.861	24.8427	26.0146	26.3672	26.0674	26.0743	25.6608	24.8225	25.8144	25.6247	26.9779	26.7406	26.1861	26.2848	25.79	25.7434	24.9653	24.9338	25.5215	25.0264
P26645	P26645	Myristoylated alanine-rich C-kinase substrate	Marcks	3	3	3	12	12	12	29.661	0	10.465	55	24.2164	24.9968	22.4432	23.7182	23.7705	24.3587	23.852	24.2602	23.8127	23.4394	23.2982	23.3135	23.4056	23.1342	22.931	23.4072	22.7681	23.1679	23.6221	23.2905	21.8115	23.6644	24.2791	22.0617	23.635	23.0152	24.407	24.4002	23.5432	24.123	23.4629	23.6119	23.2219	23.8074	23.0191	23.3155
P26883	P26883	Peptidyl-prolyl cis-trans isomerase FKBP1A	Fkbp1a	2	2	2	25	25	25	11.922	0	42.698	318	28.0819	27.9194	27.074	27.1243	28.4985	28.3821	27.9403	27.6634	28.45	28.4195	27.5337	27.7535	26.7272	26.9604	26.4069	26.211	27.2656	26.6395	26.4884	25.164	26.1918	26.2889	21.7942	21.3684	21.9421	28.1617	28.505	28.6415	27.8464	27.9394	27.5833	26.6488	27.4005	26.4937	26.5756	27.5275
P27546-2;P27546;P27546-3;P27546-4	P27546-2;P27546;P27546-3	Microtubule-associated protein 4	Map4	18	18	18	23.3	23.3	23.3	117.34	0	76.459	284	25.458	25.2774	25.1025	25.4787	27.541	27.5444	26.0375	26.2181	27.7375	27.5051	26.4778	26.3877	24.7653	23.6326	20.9373	23.9388	25.2672	25.4563	23.8927	24.7357	24.8241	24.8217	23.8307	22.7575	26.6611	26.397	26.3698	26.5191	26.4475	26.1014	25.9972	25.948	27.1449	27.0747	26.0229	26.1262
P27612	P27612	Phospholipase A-2-activating protein	Plaa	3	3	3	6.5	6.5	6.5	87.22	0	7.0727	16	22.9119	22.8125	21.0748	21.4513	22.8465	23.8464	22.2442	22.3321	24.129	24.0166	22.49	22.5094	21.736	23.0218	21.894	22.9087	21.388	21.6223	22.6298	21.3643	21.189	22.3571	21.2986	24.0302	21.5457	21.1165	22.0322	22.9631	20.9455	19.7278	22.1386	21.4487	21.2343	20.8311	21.7851	19.6287
P27773	P27773	Protein disulfide-isomerase A3	Pdia3	8	8	8	22.6	22.6	22.6	56.678	0	69.802	189	27.1602	26.5144	26.6779	26.5543	25.4065	25.3786	25.7804	26.044	25.2435	25.4523	25.875	25.7801	26.2123	26.5362	26.2144	26.2714	26.2979	26.4337	26.6438	26.9049	25.846	26.7186	26.7394	26.1914	25.429	24.9395	25.4928	24.7173	25.1564	25.2491	25.5639	25.5558	25.3031	24.977	25.2282	25.0661
P28474	P28474	Alcohol dehydrogenase class-3	Adh5	4	4	4	16.8	16.8	16.8	39.547	0	45.324	114	26.1739	25.7208	25.3239	25.3518	26.1923	25.6475	25.6183	25.6241	26.1612	26.1167	25.6424	25.2275	24.5528	24.286	24.0742	24.0146	25.6375	24.9895	24.6495	24.2233	23.9105	24.7822	24.2043	24.0187	25.573	25.761	26.2602	26.1597	25.4894	25.4671	25.4744	25.1416	26.0734	25.5611	25.36	25.4107
P28658	P28658	Ataxin-10	Atxn10	3	3	3	8.6	8.6	8.6	53.706	0	6.1008	31	23.9713	23.8609	23.604	22.1652	24.2954	24.3014	24.0715	22.6147	25.4948	24.946	23.5309	21.4521	22.0281	22.0539	22.2249	21.5674	23.6467	23.6015	21.8868	23.143	23.7119	21.705	22.8383	22.8212	21.1027	21.3075	22.9344	22.116	21.7142	23.8056	23.662	23.7259	22.6431	24.0966	22.4701	22.0231
P28660-2;P28660	P28660-2;P28660	Nck-associated protein 1	Nckap1	3	3	3	3.7	3.7	3.7	118.52	0	8.8066	10	21.9389	21.6586	21.5196	20.1789	24.0304	23.2874	21.2273	20.0021	21.6244	22.8588	22.7757	20.0527	21.7065	22.0545	23.1287	22.0025	21.7693	22.6095	22.0265	21.4008	21.8171	21.1716	22.0789	23.7552	22.2397	21.6309	22.7183	21.096	21.3958	21.9229	21.3184	21.1313	22.3146	21.8905	21.7491	21.7739
P28665	P28665	Murinoglobulin-1	Mug1	29	29	19	24.4	24.4	16.8	165.3	0	323.31	1181	27.2123	27.6292	28.7797	28.6126	28.2913	28.5499	28.5629	28.7154	29.0473	29.0491	28.6583	28.403	28.6594	28.8186	28.9732	28.8656	28.3766	28.4592	29.0072	28.9707	28.8873	28.8639	29.0634	29.0325	28.6186	28.7745	28.6942	28.4716	28.7234	28.657	28.513	28.3689	29.0145	28.9561	28.5566	28.4015
P29341	P29341	Polyadenylate-binding protein 1	Pabpc1	4	4	4	8.2	8.2	8.2	70.67	0.0013021	4.327	21	25.382	22.7873	25.7274	25.7018	25.3633	26.5271	25.2647	24.7503	26.5674	26.6334	24.6381	24.5821	24.1458	23.8981	24.2699	22.2554	23.9667	22.3191	24.2556	23.4879	23.4599	24.3459	21.8309	23.3835	20.1923	23.9994	23.1266	24.6263	24.2626	21.7184	24.0325	21.4562	22.1628	20.7557	23.7709	21.5672
P29391;P49945	P29391;P49945	Ferritin light chain 1;Ferritin light chain 2	Ftl1;Ftl2	8	8	8	49.7	49.7	49.7	20.802	0	82.676	440	27.8135	27.7533	28.1125	28.2083	26.91	27.0224	28.0545	28.2571	26.6553	26.6062	27.6014	27.6928	27.3179	27.222	27.3576	27.4693	27.5395	27.4437	27.8281	27.6715	27.3385	27.7487	28.1316	27.3595	26.449	26.514	26.5254	26.3581	26.7636	25.9296	26.8306	26.9784	26.4256	26.3445	26.829	26.574
P29595	P29595	NEDD8	Nedd8	2	2	2	33.3	33.3	33.3	8.9723	0	6.0691	31	26.0581	22.9464	21.3057	20.4538	21.79	20.9661	22.5187	20.1438	21.0346	22.8246	22.0264	21.6696	21.5208	22.069	22.2676	20.8293	21.7181	22.2584	20.9348	21.1567	21.6398	21.3395	22.1793	22.051	25.8515	21.6237	22.6917	21.8413	20.6955	20.7809	21.5495	21.681	26.4339	26.071	21.905	21.6336
P29699;CON__P12763	P29699	Alpha-2-HS-glycoprotein	Ahsg	12	12	12	49.6	49.6	49.6	37.325	0	323.31	1744	30.4644	30.3351	30.9386	30.8372	30.0454	30.2561	30.676	30.3615	29.3174	29.2702	30.535	30.6146	31.1352	31.445	31.1923	31.1091	30.8293	31.0452	31.32	31.0648	31.1881	31.1446	31.6181	31.6818	31.5142	31.7342	30.8772	31.0404	31.6892	31.1313	31.6049	30.7863	31.8463	31.5605	31.4002	31.5589
P29788	P29788	Vitronectin	Vtn	4	4	4	16.3	16.3	16.3	54.848	0	53.708	163	24.6069	24.763	21.8584	21.4046	21.5971	25.0833	21.285	25.0097	22.7099	21.7658	25.8285	25.6233	26.1544	25.9666	26.2927	26.4273	26.0074	25.9587	25.4097	25.5781	26.2518	22.5224	25.5153	21.7801	25.6346	25.6668	25.568	25.2655	25.7591	25.7678	26.1637	26.1717	26.3713	26.0553	26.1477	26.0059
P30115;P10648;P13745	P30115	Glutathione S-transferase A3	Gsta3	5	5	5	35.3	35.3	35.3	25.36	0	159.69	106	26.8569	26.5906	25.237	26.4576	25.4288	24.8229	25.6524	25.7164	26.0315	25.8274	26.1739	26.6346	26.0877	25.7409	26.0143	26.0872	26.405	26.989	25.3437	25.4197	25.7064	25.6923	25.3798	24.0628	25.8463	25.7032	25.2382	25.6082	25.6199	25.7215	25.8368	26.5013	26.2755	26.3086	25.8897	26.1735
P30412	P30412	Peptidyl-prolyl cis-trans isomerase C	Ppic	2	2	2	15.1	15.1	15.1	22.794	0	9.1021	184	24.1218	24.6424	25.1849	25.2322	23.9557	24.2305	25.2196	25.4001	23.3229	21.4245	24.9073	24.8996	21.5872	24.4798	23.7713	25.131	24.3666	24.4172	25.0169	24.564	24.9197	24.7141	22.8483	23.3275	23.2611	23.2845	21.7919	23.6203	23.7658	21.9212	24.0696	24.5134	21.2424	21.9046	23.8815	23.5687
P30416	P30416	Peptidyl-prolyl cis-trans isomerase FKBP4;Peptidyl-prolyl cis-trans isomerase FKBP4, N-terminally processed	Fkbp4	4	4	4	9.8	9.8	9.8	51.572	0	9.9465	90	25.5916	26.2053	25.5032	25.7727	26.6581	26.6752	25.6266	25.2955	26.23	26.2124	25.9752	25.6982	24.7662	24.8736	24.5178	24.8053	24.874	25.9825	25.4204	25.3049	25.1028	24.8889	24.4756	20.7237	24.8531	24.5219	24.6799	24.8448	24.4874	23.406	24.4517	24.3667	26.2212	23.6112	24.9329	24.3416
P31532	P31532	Serum amyloid A-4 protein	Saa4	2	2	2	24.6	24.6	24.6	15.088	0	15.784	8	22.2873	21.4231	21.5718	21.1516	23.0008	20.9234	20.9349	21.7289	22.7428	20.8508	22.0785	21.9649	23.2514	22.3468	22.2113	21.0062	22.5331	20.515	21.229	21.1939	22.1765	21.6243	22.4221	22.0227	21.9772	23.1664	20.899	21.9547	21.5107	21.1965	22.8023	22.4031	23.5346	23.9408	21.2062	20.6506
P31786	P31786	Acyl-CoA-binding protein	Dbi	4	4	4	52.9	52.9	52.9	10	0	19.912	110	28.1448	27.9972	25.9518	22.3985	27.1156	27.4883	27.2094	27.6006	27.4344	27.4678	26.7688	26.7776	25.8135	26.8383	25.6956	25.6174	25.6022	25.986	26.3002	25.5923	21.4771	25.6032	26.6074	26.5841	26.2952	26.9036	28.1492	27.4982	26.375	26.1662	25.5913	26.5398	26.8394	27.5304	26.2699	27.5195
P32261;CON__P41361	P32261	Antithrombin-III	Serpinc1	14	14	14	37.2	37.2	37.2	52.003	0	323.31	1052	28.1644	28.0658	28.7436	28.3605	28.3312	27.382	28.7681	28.49	28.46	27.679	28.3651	28.5276	29.9538	30.0243	29.8305	30.0104	29.2941	29.6859	30.2703	30.2992	29.9537	30.1352	30.0828	29.8601	29.1318	29.156	28.9895	29.346	29.2398	28.8446	29.1471	29.1671	29.1149	29.3609	29.3588	29.5959
P32921-2;P32921	P32921-2;P32921	Tryptophan--tRNA ligase, cytoplasmic;T1-TrpRS;T2-TrpRS	Wars	8	8	8	23.2	23.2	23.2	53.64	0	17.721	132	24.2824	24.1287	23.6818	23.1258	25.4388	25.4146	24.1068	24.1444	24.8108	24.5825	24.0945	23.8907	24.6467	24.0491	24.1987	24.436	24.8986	24.6229	23.7479	22.7633	24.2714	24.3163	22.7785	24.1839	24.2529	24.9678	25.1432	25.2443	24.2635	25.0439	24.5219	24.7145	25.4811	25.5248	25.0217	25.1016
P33267	P33267	Cytochrome P450 2F2	Cyp2f2	5	5	5	14.3	14.3	14.3	55.948	0	49.607	133	27.4032	27.1698	26.3576	26.0961	25.4646	25.5728	25.9249	26.6092	25.1267	24.9081	26.3694	26.2833	25.6617	25.1508	24.9114	25.9475	25.6982	25.4906	25.6736	26.2122	24.715	25.2197	23.42	25.0586	24.2666	23.6435	24.0772	25.2887	24.293	22.6526	24.8684	25.3835	23.3503	23.5188	23.3141	24.5379
P33622	P33622	Apolipoprotein C-III	Apoc3	3	3	3	42.4	42.4	42.4	10.982	0	127.42	79	22.1769	22.6528	23.7414	23.1612	23.1484	22.8113	23.8022	24.4298	23.6201	23.5743	23.2913	22.9763	24.6975	23.2364	24.0863	23.6245	23.2558	22.4122	23.6274	24.1757	23.8654	23.4548	27.0044	26.9861	24.9067	23.0355	23.5215	24.3875	21.4063	23.6392	22.3864	21.8736	24.0002	24.2753	23.1891	23.7071
P35235-2;P35235	P35235-2;P35235	Tyrosine-protein phosphatase non-receptor type 11	Ptpn11	3	3	3	6.2	6.2	6.2	68.034	0	17.413	35	23.0594	22.6066	22.5207	22.0971	23.6059	23.454	21.313	23.1041	24.5531	24.5379	23.1368	21.0582	21.7346	22.0365	21.7753	22.3737	23.2183	23.0405	22.607	20.7929	21.5733	22.1882	21.7388	22.1773	23.9081	23.2291	23.5347	23.2819	18.6919	23.6708	21.1572	21.9855	24.3278	23.9327	23.1943	21.2372
P35242	P35242	Pulmonary surfactant-associated protein A	Sftpa1	10	10	10	32.7	32.7	32.7	26.157	0	323.31	4646	32.5027	32.5644	33.0716	33.0643	31.9401	31.9061	32.7121	32.6375	31.2376	31.0671	32.3601	32.2384	32.3569	32.9714	32.5669	32.5803	32.4549	32.1374	32.4667	32.3196	32.5096	32.5653	32.0579	31.9394	31.7648	31.5804	31.9292	31.8559	32.1498	32.2734	32.4402	32.4642	31.3269	31.0258	32.4879	32.5243
P35278;P61021	P35278;P61021	Ras-related protein Rab-5C;Ras-related protein Rab-5B	Rab5c;Rab5b	2	2	1	10.6	10.6	5.6	23.412	0	39.232	44	21.7209	21.8617	23.784	22.8907	22.2238	21.106	22.604	20.6973	23.6573	22.078	22.7132	22.3525	23.5835	21.4267	23.1577	22.4898	22.3758	24.133	21.3839	24.2554	23.4405	21.6523	21.2911	22.2589	22	21.8196	21.7656	22.3035	19.4887	20.5112	24.1161	23.7739	22.6749	21.7981	21.8084	21.3698
P35700	P35700	Peroxiredoxin-1	Prdx1	14	14	13	61.3	61.3	61.3	22.176	0	99.343	382	30.027	30.0096	29.349	29.069	29.9187	29.5193	29.4244	29.4718	29.6919	29.7518	28.8682	29.2588	28.876	28.8395	28.4024	28.245	28.3828	29.1096	28.7072	28.1212	28.1825	28.2035	27.874	27.8387	28.7138	29.1404	28.6799	28.5362	28.6515	28.7338	28.6072	28.7925	28.6541	28.2243	28.5054	28.4006
P36993-2;P36993-4;P36993;P36993-3;P36993-5	P36993-2;P36993-4;P36993;P36993-3;P36993-5	Protein phosphatase 1B	Ppm1b	2	2	2	8	8	8	42.98	0	7.2835	16	23.536	21.2121	23.1387	21.9824	22.164	21.7533	23.2967	23.547	25.4712	25.3903	22.0728	23.7408	20.96	21.3918	22.3646	21.2963	21.3607	23.1571	22.372	22.2427	23.1695	22.7518	23.2796	22.3058	22.8586	20.293	20.9436	21.3678	23.3102	20.7272	22.1539	21.1139	20.9462	21.0758	20.617	22.9432
P37804	P37804	Transgelin	Tagln	4	4	4	16.4	16.4	16.4	22.576	0	8.6248	86	25.8316	25.547	24.0797	23.904	24.3721	24.9547	24.7285	24.6948	21.0218	24.1908	21.6482	24.0606	23.6446	21.4814	21.9124	20.5175	23.6985	24.4765	20.8374	21.4379	23.0689	22.2677	23.8848	20.5382	24.6716	24.5786	26.369	25.9845	24.7329	24.7862	24.5222	21.6018	25.1594	21.6019	24.5319	21.0804
P40124	P40124	Adenylyl cyclase-associated protein 1	Cap1	16	16	16	49.8	49.8	49.8	51.564	0	323.31	679	29.3542	28.6983	28.5424	29.0411	29.7993	29.7648	28.9173	28.9417	29.3843	29.4344	28.8295	28.8266	27.9883	28.3795	28.1364	28.0094	28.4822	28.5059	27.7554	27.9606	28.075	27.8894	28.2802	27.7895	28.8109	28.5521	28.7425	28.6165	28.3492	28.6092	28.6319	28.5619	29.1754	29.4934	28.7726	28.6332
P40142	P40142	Transketolase	Tkt	9	9	9	20.5	20.5	20.5	67.63	0	91.628	445	27.7279	27.4502	27.4451	27.3452	26.8097	26.8077	26.9022	27.1419	26.5365	26.5503	27.0938	27.1306	27.7301	27.5509	27.3873	27.3988	27.6777	27.8156	27.6997	27.8027	27.5523	27.918	27.9237	27.729	26.7098	26.8576	27.0645	26.7843	26.8502	26.8219	27.5895	27.5935	26.957	27.2149	27.0671	26.9192
P40936	P40936	Indolethylamine N-methyltransferase	Inmt	10	10	10	51.5	51.5	51.5	29.459	0	305.66	1417	30.8253	30.6651	29.0035	28.878	29.8393	29.9806	29.8111	29.5154	29.6309	29.8123	29.329	29.5058	28.8539	28.7586	28.1296	27.8332	27.6332	27.3601	28.0203	27.6382	27.4206	27.8806	27.7075	27.5119	31.1013	31.402	32.6454	32.8537	31.2155	31.2491	31.0907	31.0755	31.2749	31.3386	30.9535	31.3231
P42225	P42225	Signal transducer and activator of transcription 1	Stat1	7	7	7	11.5	11.5	11.5	87.196	0	24.5	261	23.324	23.394	22.363	23.8514	23.4512	24.2139	23.9566	23.6073	22.7359	24.324	21.558	23.6359	25.9813	26.0779	26.169	26.6366	26.5876	26.6438	26.157	26.1151	26.2578	26.076	25.7367	25.1247	25.8906	26.1834	26.2359	26.3203	25.9505	25.5946	26.1157	26.032	25.6628	25.6965	25.6909	25.8823
P42227-2;P42227-3;P42227	P42227-2;P42227-3;P42227	Signal transducer and activator of transcription 3	Stat3	3	3	3	4.8	4.8	4.8	83.125	0.0013624	4.8209	8	23.5116	22.9712	22.1647	21.2844	23.203	23.6889	22.8406	21.9108	24.3149	24.2289	21.326	22.5892	22.1618	20.9152	22.0861	20.7294	22.3348	21.6244	20.9158	22.1892	22.6196	21.9236	22.9427	22.7758	22.1839	23.357	23.6339	20.9873	22.8026	23.204	23.5421	20.5633	21.7011	21.3933	23.3515	22.5055
P42703-2;P42703	P42703-2;P42703	Leukemia inhibitory factor receptor	Lifr	7	7	7	11.7	11.7	11.7	81.286	0	66.943	218	25.2734	25.5357	26.3141	25.9402	24.5283	25.1349	26.3349	25.9129	25.7259	25.2781	25.8104	26.8442	25.7074	25.657	26.1537	25.9289	25.7018	25.8399	25.7576	25.9963	26.3788	26.1898	25.756	26.032	24.6078	24.6708	24.4246	24.6455	25.4157	25.2434	25.1025	24.5856	23.7324	23.7288	24.7423	24.8009
P42932	P42932	T-complex protein 1 subunit theta	Cct8	2	2	2	4.7	4.7	4.7	59.555	0.001182	3.3511	34	20.4541	22.3326	19.4956	21.958	23.0269	21.037	21.8404	23.6827	24.2848	24.2016	21.8703	21.341	21.5884	21.3424	21.5393	23.7075	21.9681	24.2946	22.1274	22.6094	20.3406	21.5513	22.22	22.1804	23.7934	24.1226	20.8073	23.9083	21.7823	21.9957	23.7389	23.6938	21.7334	23.823	21.3402	21.5062
P43025	P43025	Tetranectin	Clec3b	3	3	3	19.8	19.8	19.8	22.257	0	10.613	97	24.8069	24.6125	24.5011	24.4597	24.3687	24.6581	23.9983	24.2281	24.9096	25.0468	24.2981	24.1868	23.8211	24.0158	24.1583	23.849	24.0395	23.7491	23.6769	23.9983	24.1162	24.1449	21.4433	22.8402	24.2818	24.0756	24.722	24.5328	23.9645	23.5258	24.3921	24.6313	24.1356	24.0276	24.1125	24.3778
P45376	P45376	Aldose reductase	Akr1b1	8	8	8	32.3	32.3	32.3	35.732	0	100.05	502	28.3999	28.1278	27.2874	27.2315	27.1405	27.3261	26.996	26.6972	27.211	27.2867	27.0827	26.9718	26.8458	27.0303	27.2616	27.2603	27.5489	26.8853	26.4324	26.4844	26.7612	26.6062	26.2478	26.5176	27.212	27.099	27.4782	27.2989	26.6777	26.8027	26.789	26.3027	26.6482	27.1015	26.6396	26.8236
P45591	P45591	Cofilin-2	Cfl2	3	2	2	23.5	16.9	16.9	18.709	0	47.191	51	22.7343	23.6568	23.2807	20.3379	23.5425	23.4337	23.0043	22.9243	20.9806	24.0386	21.042	22.0212	22.429	20.8412	22.079	21.5085	23.1364	22.6271	20.9305	22.2939	22.0658	22.6925	21.917	21.9243	20.7174	24.2314	23.9925	24.0892	23.5782	23.6657	20.2279	22.9157	21.9899	23.9538	23.4848	23.1177
P46412;P21765	P46412	Glutathione peroxidase 3	Gpx3	4	4	4	24.3	24.3	24.3	25.424	0	28.324	319	26.3558	26.2205	25.9064	26.2317	25.6123	25.5924	25.9459	25.8903	26.1924	26.2343	26.7362	26.6391	26.6324	27.1501	26.9533	27.1984	26.5521	26.7176	26.3951	26.3886	26.965	26.5459	26.8473	27.0263	27.0911	27.2324	26.9887	26.9744	27.2134	27.5367	27.1219	26.8774	27.8567	28.1515	27.3496	27.1428
P46460	P46460	Vesicle-fusing ATPase	Nsf	2	2	2	3.2	3.2	3.2	82.613	0.001171	3.2973	6	21.6763	22.2777	21.5306	22.4981	23.98	23.8546	20.6808	23.4091	20.3325	23.4859	21.482	21.56	21.0557	21.1875	21.1053	21.3039	21.7484	23.7871	22.3022	21.4191	22.0961	22.8791	22.3228	21.6495	20.5941	22.1889	21.2162	20.2811	20.9668	22.6003	21.4723	23.3988	21.4184	21.6471	21.2414	20.5444
P46471	P46471	26S protease regulatory subunit 7	Psmc2	2	2	2	7.2	7.2	7.2	48.647	0	12.604	28	23.135	23.0452	20.6492	23.2388	24.8988	25.0984	22.2304	23.7576	24.2931	24.5682	23.3788	21.7962	22.6412	20.6555	22.5591	22.1466	21.2887	23.0337	21.5711	23.3711	22.203	22.4995	22.6298	22.6489	21.795	21.5774	23.0464	20.7694	21.389	22.6141	22.7175	22.2521	21.4919	22.0362	20.0129	21.8195
P62492;P46638	P62492;P46638	Ras-related protein Rab-11A;Ras-related protein Rab-11B	Rab11a;Rab11b	1	1	1	4.2	4.2	4.2	24.393	0	27.882	94	25.6091	23.579	20.8709	23.2751	24.4367	22.0892	20.6206	22.3433	22.4005	24.7543	24.1241	22.1226	23.123	20.2258	21.9133	21.5068	22.8374	21.809	22.0206	22.4164	22.5714	22.3326	22.518	20.7712	24.6645	25.0052	24.5201	24.4625	24.1566	24.1695	24.3742	24.2834	24.5456	24.6079	24.627	24.3674
P46664	P46664	Adenylosuccinate synthetase isozyme 2	Adss	5	5	5	15.8	15.8	15.8	50.02	0	39.024	24	21.2118	22.1263	22.5186	20.6197	22.0138	21.3926	22.2099	22.6464	21.8658	22.6526	21.0193	22.1042	21.428	22.5263	22.655	21.6775	21.6506	22.1847	23.8402	24.1174	22.0354	21.9678	23.1594	21.017	25.388	25.2329	22.6145	24.7971	25.1999	24.775	24.9418	23.2431	26.0527	25.5905	24.8339	25.1177
P47226-2;P47226	P47226-2;P47226	Testin	Tes	4	4	4	14.7	14.7	14.7	41.772	0	7.3647	41	24.267	24.2887	23.9413	24.0696	25.0795	25.3181	24.5707	24.3459	24.9795	24.2717	24.2156	23.7935	21.9866	20.2049	21.5608	21.8694	22.3665	23.9463	22.0995	21.6218	23.7114	22.6793	21.4615	22.4169	24.3222	24.139	24.4032	24.1757	20.7639	23.1213	24.1716	23.6455	24.117	24.2332	23.789	23.8787
P47738;Q9JHW9;Q62148;Q9CZS1	P47738	Aldehyde dehydrogenase, mitochondrial	Aldh2	9	8	8	27.6	25.8	25.8	56.537	0	45.561	253	26.5881	26.4042	25.438	25.7806	25.1501	25.0301	25.855	25.8885	25.1492	24.9496	25.6955	25.5912	25.4249	25.52	25.35	25.5736	25.9592	25.9108	25.9359	25.9023	25.5521	25.427	25.2863	25.4211	24.1458	23.677	25.0812	25.3719	24.5063	24.5132	24.5093	24.7707	24.2165	24.9228	24.4449	24.5859
P47739;P47740	P47739	Aldehyde dehydrogenase, dimeric NADP-preferring	Aldh3a1	7	7	7	16.8	16.8	16.8	50.48	0	26.886	233	27.9713	27.4524	26.7486	26.931	26.4893	26.1711	26.565	26.6429	25.8381	25.833	26.9197	26.9464	26.8405	26.9171	26.9683	26.7767	27.3113	27.3173	27.1458	27.0805	26.7538	26.868	26.3892	26.4129	25.4191	24.8398	25.7413	25.8514	26.0078	25.9081	26.5822	26.3461	25.3415	25.2055	25.933	25.8201
P47753	P47753	F-actin-capping protein subunit alpha-1	Capza1	2	2	2	12.2	12.2	12.2	32.939	0	6.2954	63	22.5378	22.9621	20.2449	24.0209	23.9682	21.5148	24.1588	23.7121	23.8936	23.8718	24.0196	22.0848	22.1657	23.9093	24.1929	22.2826	22.1655	21.6218	21.4705	21.1745	20.9325	23.6993	23.0716	23.4503	21.1395	21.6458	22.0651	22.0145	19.7232	21.582	20.0651	21.1222	20.7859	21.5967	22.5216	22.8311
P47754	P47754	F-actin-capping protein subunit alpha-2	Capza2	2	2	2	14.3	14.3	14.3	32.967	0	10.169	42	21.9962	23.5741	21.9911	23.391	23.828	23.9189	23.4127	22.4639	22.0698	22.335	22.2251	22.5596	21.9747	22.1798	22.6457	22.8043	22.1884	21.6259	21.6914	21.2349	21.669	21.6831	21.3114	22.3022	21.7992	20.6371	24.0967	21.1372	24.0419	21.5728	22.143	21.5611	24.2397	24.2153	24.1606	24.1821
P47757-2;P47757;P47757-4	P47757-2;P47757;P47757-4	F-actin-capping protein subunit beta	Capzb	4	4	4	16.5	16.5	16.5	30.628	0	19.551	55	22.1957	22.7558	21.7175	21.4539	20.5801	21.7089	20.9613	20.3237	22.7641	21.081	22.6535	21.6184	21.4464	24.2294	24.3527	24.2674	24.4194	24.9519	23.8735	23.2027	24.0593	22.1047	23.8857	22.483	22.6252	20.7535	21.3373	21.1927	21.9563	21.0056	20.0148	21.4107	21.0725	21.0649	21.1716	21.8109
P47911	P47911	60S ribosomal protein L6	Rpl6	3	3	3	7.1	7.1	7.1	33.509	0.0013193	4.4224	36	20.2828	25.0176	20.8904	23.9862	24.3739	24.0136	24.3133	24.1786	24.9486	25.0563	24.1721	23.8895	21.5533	23.7642	24.1612	24.0523	21.7909	21.1618	22.9286	24.7123	23.0117	21.0477	21.6603	21.8443	22.9462	22.2653	23.4041	23.3339	20.4729	22.2017	23.5308	23.2488	22.0635	22.7086	24.522	20.9454
P47941	P47941	Crk-like protein	Crkl	2	2	2	13.5	13.5	13.5	33.83	0	8.2176	37	22.4892	21.2683	21.6459	20.7883	23.006	23.2605	21.5499	21.2228	22.9003	21.4711	22.2754	22.6464	20.9032	21.0841	21.451	21.4185	21.4948	21.6401	22.5313	22.1284	22.1001	23.3206	22.4587	21.7921	21.4888	21.3248	22.7048	23.0666	22.2006	21.1436	21.3751	21.7278	23.1917	21.3317	20.817	20.9523
P48036	P48036	Annexin A5	Anxa5	26	26	26	78.1	78.1	78.1	35.752	0	323.31	3391	32.605	32.3524	31.9958	31.8443	32.7942	32.7131	32.4378	32.3527	33.2713	33.074	32.553	32.6606	31.813	31.6255	30.9425	30.8227	31.5911	31.4942	31.1837	30.8587	30.8757	30.8325	30.2404	30.0793	32.1975	32.4565	32.9984	32.951	32.515	32.2903	31.981	31.9683	31.0454	31.1023	31.8734	31.9573
P48428	P48428	Tubulin-specific chaperone A	Tbca	6	6	6	43.5	43.5	43.5	12.758	0	49.765	53	25.4576	25.7054	23.8914	25.0457	25.9853	25.7668	23.7263	24.0282	24.9845	23.2812	24.7763	21.7028	22.0978	21.8324	22.0275	23.2551	23.5433	23.2219	22.7023	22.4121	23.5911	21.6704	23.446	21.7765	24.1328	24.1148	23.0797	22.2888	21.3735	23.8747	24.1969	23.9979	26.7203	25.7168	23.2447	22.3623
P48678-2;P48678;P48678-3	P48678-2;P48678;P48678-3	Prelamin-A/C;Lamin-A/C	Lmna	5	5	5	10.6	10.6	10.6	65.445	0	16.025	86	25.1528	25.1174	24.8316	24.9654	20.9554	23.3996	24.274	24.195	22.3239	21.6778	23.4386	23.7907	24.9154	24.8609	24.5448	24.9171	24.8952	24.9721	24.3251	25.1018	24.9619	25.8655	24.4453	24.7142	23.5155	23.1697	20.9903	21.5771	21.4108	23.0531	23.6616	22.663	21.8448	20.9268	21.2695	22.0253
P48722;P48722-2	P48722;P48722-2	Heat shock 70 kDa protein 4L	Hspa4l	6	6	6	10.6	10.6	10.6	94.381	0	26.35	83	24.8298	24.5859	24.6036	24.5158	25.4184	25.1648	24.7654	24.9285	25.1544	24.9657	24.691	24.1839	23.7668	23.322	23.7359	24.1462	23.928	24.5165	24.1745	21.5937	24.1074	23.7893	21.4779	22.1142	23.5064	23.4944	23.8696	24.3493	23.5028	23.7399	23.3828	23.3235	23.7884	24.3853	23.0459	23.4312
P48758	P48758	Carbonyl reductase [NADPH] 1	Cbr1	5	5	5	32.1	32.1	32.1	30.641	0	119.56	299	24.9213	25.5062	24.5196	24.2584	25.4546	25.3383	24.847	25.0236	24.4008	24.7945	24.9987	25.041	25.0383	25.2214	24.6976	24.4699	24.9562	25.0369	25.4277	24.8681	24.6236	24.6741	24.431	24.4048	24.6455	24.9583	26.058	25.1427	25.0291	25.0225	24.8741	25.6738	24.3615	24.35	24.6052	24.9552
P48774	P48774	Glutathione S-transferase Mu 5	Gstm5	3	2	2	14.3	10.3	10.3	26.635	0	10.358	12	22.4465	21.9387	19.4143	22.3806	21.5994	23.2392	21.3545	21.5245	22.0832	21.6686	21.9106	22.4686	22.2028	21.0708	22.2813	22.5651	21.0824	23.6006	21.6237	22.1763	23.2004	22.8903	22.703	22.3073	20.2539	20.7905	23.9019	23.6877	20.3441	22.0856	21.0203	20.0106	20.6802	21.8823	20.9306	21.1094
P49312;P49312-2	P49312;P49312-2	Heterogeneous nuclear ribonucleoprotein A1;Heterogeneous nuclear ribonucleoprotein A1, N-terminally processed	Hnrnpa1	2	2	2	9.1	9.1	9.1	34.196	0	5.2898	8	22.3353	22.4147	21.8431	20.6724	22.2582	22.7904	20.3966	22.1828	23.0129	21.7765	20.9781	20.793	22.8837	22.6248	21.7771	22.3321	23.0003	22.1089	22.6449	21.2647	21.2386	22.8511	23.0813	22.378	20.7494	20.9069	20.9981	21.7478	22.3237	22.5378	20.8558	21.2666	22.678	21.5503	21.3415	20.5851
P49935	P49935	Pro-cathepsin H;Cathepsin H mini chain;Cathepsin H;Cathepsin H heavy chain;Cathepsin H light chain	Ctsh	5	5	5	22.8	22.8	22.8	37.17	0	131.39	343	25.9207	26.4237	26.5147	26.3207	25.2677	25.3431	26.0971	25.8685	24.8075	24.9537	26.0047	26.1383	26.9197	26.8957	27.233	27.212	27.2492	27.0317	26.9328	26.8376	27.283	26.3444	27.141	27.2534	25.8236	26.1921	25.7585	25.6843	25.9205	26.4241	25.797	26.3839	25.3423	26.2663	26.8827	26.4265
P50247	P50247	Adenosylhomocysteinase	Ahcy	2	2	2	6	6	6	47.688	0.0012937	4.261	17	21.2109	23.3347	21.3397	22.4606	21.9371	21.1709	22.3459	20.3347	23.621	23.8698	22.6365	22.0702	21.4613	22.8427	23.1108	22.0136	21.4538	23.5278	21.377	21.7612	22.6227	21.1983	22.6985	22.6906	24.3699	24.1547	24.2611	21.7916	23.072	23.9461	23.9854	20.8491	25.5122	25.8257	23.6654	23.8153
P50396	P50396	Rab GDP dissociation inhibitor alpha	Gdi1	12	10	10	36.5	30.2	30.2	50.521	0	235.48	431	27.3696	27.1101	26.4225	26.5582	27.7046	27.9875	27.094	27.0934	28.1412	28.1019	26.9357	27.0227	25.9966	26.0976	25.569	25.5283	26.3256	26.6547	25.8652	25.6225	25.6909	25.6675	24.642	25.4007	27.1639	27.3155	27.3719	27.4787	26.76	26.9855	26.8605	26.7372	27.7331	27.6512	26.9179	27.0049
P50404	P50404	Pulmonary surfactant-associated protein D	Sftpd	8	8	8	30.7	30.7	30.7	37.688	0	295.27	592	31.0583	30.8842	31.2648	31.037	29.675	29.5365	30.8249	30.4444	29.0639	29.0851	30.7623	30.5928	31.3993	31.1823	31.3486	31.6773	31.2632	30.8786	31.5046	31.605	31.6052	31.3637	30.2563	30.2901	30.0054	30.2209	29.8508	29.6259	30.1483	30.2685	30.738	30.7641	29.3331	29.0142	30.086	30.3873
P50405	P50405	Pulmonary surfactant-associated protein B	Sftpb	16	16	16	49.3	49.3	49.3	41.728	0	180.11	1094	31.6214	31.1934	32.1094	32.0161	30.2415	30.2807	31.3971	31.5088	29.2786	29.4562	31.4869	31.5522	31.5763	31.6998	32.4693	32.5252	31.2806	31.5369	31.7626	31.5677	32.1104	32.0976	30.6532	30.5874	30.1706	29.9755	30.1298	29.7708	30.7525	30.4133	30.9378	31.5719	29.0459	28.8294	31.1566	30.9158
P50543	P50543	Protein S100-A11	S100a11	5	5	5	51	51	51	11.083	0	8.5079	31	21.2118	21.6329	21.065	21.6227	23.1475	23.0529	22.3217	21.4658	20.7959	21.9613	22.0222	22.535	21.9346	22.1443	22.0769	21.2425	21.9123	21.8759	22.5484	22.2719	22.5827	21.7063	22.2367	22.51	22.4751	25.6632	23.6798	25.343	22.2884	21.8493	21.6535	22.2846	26.9074	26.8875	24.4251	24.6213
P50580;P50580-2	P50580;P50580-2	Proliferation-associated protein 2G4	Pa2g4	5	5	5	11.7	11.7	11.7	43.698	0	8.7036	36	21.8077	24.7966	24.6907	24.5026	25.0594	25.2639	21.589	24.131	25.0383	24.4599	24.764	24.2044	24.1245	23.5594	24.5554	21.7451	24.6315	24.2751	24.2085	24.1454	24.3601	22.1332	21.1785	22.0171	24.005	24.0944	23.963	23.4675	23.575	23.7683	20.4516	20.9144	23.3869	23.4718	21.5967	21.2908
P51125-3;P51125-2;P51125-6;P51125;P51125-7;P51125-5;P51125-4	P51125-3;P51125-2;P51125-6;P51125;P51125-7	Calpastatin	Cast	15	15	15	27.6	27.6	27.6	79.694	0	89.63	448	26.5555	26.3797	26.7665	26.5104	27.5734	27.911	26.7265	26.6839	27.8348	27.7305	26.855	26.6659	25.2014	24.878	24.8441	25.0058	25.5475	25.4018	25.587	25.9271	25.3137	24.853	25.7675	25.8716	26.9201	26.7295	26.7951	27.043	26.509	26.5465	26.3484	26.5027	27.1823	27.0497	26.4612	26.3654
P51150	P51150	Ras-related protein Rab-7a	Rab7a	2	2	2	13	13	13	23.489	0	5.3044	86	21.4998	23.074	20.7743	21.0148	21.7788	23.3221	21.9088	23.2294	22.1308	22.2097	23.2246	23.0831	23.7432	23.4392	22.5123	22.1874	21.6682	20.5936	23.5816	21.6338	22.8359	23.5499	23.316	21.8081	23.0752	23.3533	23.7449	21.9374	23.6649	23.6081	23.5017	23.6826	23.6369	23.789	23.6751	21.2623
P51174	P51174	Long-chain specific acyl-CoA dehydrogenase, mitochondrial	Acadl	3	3	3	8.4	8.4	8.4	47.907	0	5.1821	18	22.3171	25.4066	23.5117	23.5819	23.2101	23.7785	21.1643	23.3578	23.2051	20.6099	23.2772	23.8814	22.1256	21.1845	23.6995	23.4696	23.1854	23.5688	21.8108	21.969	22.4947	23.3239	22.6021	22.279	21.6615	21.2165	22.6542	22.888	21.8412	22.5496	20.1396	21.3108	22.3898	21.8815	21.6389	23.1718
P51855	P51855	Glutathione synthetase	Gss	3	3	3	9.7	9.7	9.7	52.246	0	24.588	101	24.5762	24.0116	23.4916	21.9831	24.809	24.3955	23.5353	23.2483	24.6008	24.6251	23.5151	24.0156	21.6619	23.1653	22.3871	22.6289	24.1894	24.001	22.0724	21.4091	21.5252	20.2723	21.9059	20.9445	23.8594	24.3614	24.5573	24.3149	24.0269	23.9959	20.75	21.1973	24.5133	24.549	24.1234	23.7926
P51859	P51859	Hepatoma-derived growth factor	Hdgf	4	4	4	19.4	19.4	19.4	26.268	0	17.791	49	24.5564	24.5332	24.8163	24.6211	26.2531	26.9717	25.9913	24.916	26.192	25.8923	24.9523	24.939	24.2199	24.0231	23.7688	23.9692	24.414	23.9835	23.8846	24.2106	24.3759	24.5574	24.0535	22.1692	24.461	24.0355	25.0672	25.0456	24.946	20.5959	25.0918	25.6966	25.66	25.2456	25.2838	24.7178
P51885;CON__Q05443	P51885	Lumican	Lum	6	6	6	21.9	21.9	21.9	38.265	0	18.71	83	26.4308	26.3173	25.7111	25.0392	25.1092	24.1689	24.875	25.0086	24.9493	25.3317	25.4439	25.1374	25.095	25.4386	22.3394	26.5743	25.5125	26.231	24.6409	25.102	25.7814	24.3152	26.0122	26.9269	26.3107	25.9267	26.0975	26.5567	25.6667	25.375	25.2867	25.7821	25.4971	25.1007	25.9881	25.8726
P51910	P51910	Apolipoprotein D	Apod	2	2	2	13.2	13.2	13.2	21.53	0.005176	2.4482	7	23.1606	22.2059	20.6917	20.4074	20.9647	21.4677	22.3486	21.1463	23.0668	21.0358	22.9668	22.135	21.3203	21.6928	22.1835	20.3945	21.7773	21.1142	22.6216	22.0715	21.8612	22.6292	22.3549	22.4321	23.785	21.2838	21.723	23.871	20.6366	24.0725	21.3358	24.4947	21.1227	22.5473	22.7373	21.07
P52196	P52196	Thiosulfate sulfurtransferase	Tst	3	3	3	14.5	14.5	14.5	33.466	0	9.5115	142	26.2265	25.6199	25.4891	25.4977	24.3425	24.4934	25.1766	25.3982	24.0228	24.0143	25.6565	25.2051	25.0586	25.4842	24.9833	25.0152	25.0663	25.2067	25.5527	25.0597	24.4784	24.8517	24.5485	24.456	23.3562	21.6322	20.954	24.6926	23.6155	23.2122	23.3773	23.9121	24.0609	23.5066	23.49	23.8174
P52430	P52430	Serum paraoxonase/arylesterase 1	Pon1	2	2	2	8.5	8.5	8.5	39.565	0	19.251	89	24.1733	24.7353	23.2044	21.707	22.49	22.901	23.9591	23.9089	21.6473	23.7893	24.2405	24.0111	25.0447	22.6751	23.9888	24.0304	23.9815	24.446	23.2771	22.2667	24.1592	23.8517	26.6362	26.5182	23.759	24.3389	24.3929	23.7974	24.1316	24.7215	23.9776	25.1698	25.2801	25.4493	24.0801	24.7962
P52480;P52480-2;P53657	P52480;P52480-2	Pyruvate kinase PKM	Pkm	25	25	25	49.2	49.2	49.2	57.844	0	323.31	2318	29.8633	29.9379	29.559	29.4692	30.6318	30.5946	29.9383	30.0164	30.2401	30.2535	29.7611	29.8165	29.382	29.4038	29.0999	28.9007	29.6644	29.6468	29.0864	29.0704	28.9614	28.9432	28.8474	28.6066	29.8585	29.9034	30.0449	30.0565	29.7726	29.6275	29.3966	29.5854	29.8044	29.7226	29.725	29.5118
P54071	P54071	Isocitrate dehydrogenase [NADP], mitochondrial	Idh2	1	1	1	2.9	2.9	2.9	50.906	0.001269	4.0941	71	26.0611	25.7478	24.9884	24.8486	22.6627	23.018	23.9622	23.427	21.3904	23.4985	23.6986	22.3971	22.5508	23.5543	22.1894	23.2789	23.2337	23.677	24.2509	22.1074	24.2631	24.0217	24.5843	23.6931	21.7864	22.2801	23.1871	20.4225	22.5554	22.3864	22.166	23.3713	21.8537	20.3135	19.9282	21.827
P54728	P54728	UV excision repair protein RAD23 homolog B	Rad23b	2	2	2	5.5	5.5	5.5	43.512	0	5.001	30	22.2284	21.3562	21.5516	21.5394	21.8136	22.3256	20.9717	21.9632	22.5762	22.77	20.914	22.3057	22.0642	21.8233	22.2696	21.6771	19.8852	21.0527	20.3215	21.3947	22.5107	22.1325	23.5973	23.3936	24.7286	22.8834	24.9853	25.0473	24.3637	22.2018	24.4418	21.5532	24.2077	24.5371	24.3598	22.0113
P54729	P54729	NEDD8 ultimate buster 1	Nub1	3	3	3	6.5	6.5	6.5	70.306	0.0012019	3.5046	19	25.8165	23.8871	25.824	23.8616	22.0521	24.4916	25.816	21.74	23.2656	23.7921	22.3676	21.017	22.1839	21.5708	21.688	21.4332	20.7198	20.362	22.3985	21.5981	22.1482	22.1235	22.1345	20.8899	23.7129	20.7399	23.9425	24.5756	22.2594	23.2922	20.596	21.0253	24.3622	22.7971	21.9384	21.3883
P55065	P55065	Phospholipid transfer protein	Pltp	2	2	2	4.7	4.7	4.7	54.452	0	113.78	144	26.3604	21.6718	26.1223	22.1681	21.2911	25.4418	21.3985	20.887	25.6926	25.7959	25.8764	25.7366	20.0622	25.5537	23.5138	22.8778	25.5308	22.9739	25.6656	25.845	26.1175	22.6702	26.1618	22.4702	22.2056	26.3526	25.8635	25.6374	26.1046	25.8735	25.9551	25.9952	25.3974	25.5219	26.4177	26.4523
P55264-2;P55264	P55264-2;P55264	Adenosine kinase	Adk	2	2	2	8.1	8.1	8.1	38.451	0	5.0636	13	24.9018	24.4217	21.7215	22.6034	22.3183	22.8488	22.0573	22.4023	23.0112	22.5942	22.6882	20.9781	21.1365	22.1175	21.1492	20.958	22.4942	20.9983	21.6131	20.7156	23.6804	23.3697	21.6097	22.4834	21.1807	21.0241	22.2012	21.391	21.7665	22.2272	21.5	21.3343	20.1556	22.5227	22.1272	21.1105
P56376	P56376	Acylphosphatase-1	Acyp1	2	2	2	27.3	27.3	27.3	11.241	0	8.1845	94	22.2678	22.0286	21.3803	21.4731	21.8583	22.4624	21.638	21.64	22.9868	21.6817	22.0517	21.8221	21.6955	20.0787	22.1772	22.9209	21.8639	22.0614	22.3513	21.3537	21.4458	22.1632	22.9452	23.0582	25.7309	22.0395	25.7924	25.5489	21.0009	24.8094	25.3765	22.6597	26.6835	26.6491	25.5708	25.2104
P56395	P56395	Cytochrome b5	Cyb5a	3	3	3	34.3	34.3	34.3	15.241	0	17.667	62	26.1181	26.146	24.8562	25.0427	24.4694	24.2231	24.8284	25.0453	24.412	24.3551	24.7393	21.6696	21.2802	24.8446	22.2091	20.8529	24.6208	24.7133	24.7936	24.7472	21.507	21.1074	23.1683	21.8257	21.2929	23.3916	21.4677	21.4022	23.9815	21.6095	22.0592	21.6716	22.6558	22.8982	22.9792	22.3954
P56399	P56399	Ubiquitin carboxyl-terminal hydrolase 5	Usp5	8	8	8	14.9	14.9	14.9	95.832	0	49.317	79	24.2524	24.1402	23.6144	23.5989	25.5957	25.8061	23.9871	24.1357	25.3083	25.7175	24.5297	23.6691	23.3828	23.5691	22.5967	22.3482	23.8437	24.2503	22.181	23.7041	22.9274	22.5982	24.3573	22.0962	25.3745	25.1683	25.4996	25.5135	24.4625	24.1493	24.2568	24.7095	25.9997	26.1927	25.4988	24.4831
P56480	P56480	ATP synthase subunit beta, mitochondrial	Atp5b	7	7	7	21.4	21.4	21.4	56.3	0	25.336	61	26.7216	26.4759	25.9263	25.6432	23.639	24.1901	24.7609	24.705	24.418	24.1032	24.9556	24.6352	25.3266	25.1625	25.2256	25.547	25.5009	26.208	24.442	24.3095	24.843	25.2594	24.7013	24.6819	23.7097	22.1895	23.9629	24.6835	24.0539	24.422	20.8863	21.0261	22.5007	23.9718	23.9639	23.2546
P57776;P57776-3	P57776;P57776-3	Elongation factor 1-delta	Eef1d	2	2	1	12.8	12.8	8.5	31.293	0	33.313	40	24.5445	24.272	23.6313	24.6104	24.4984	24.1434	21.817	21.9597	25.1185	25.1225	21.1536	21.4414	23.8975	20.5296	22.0923	21.5658	24.8109	25.0745	20.072	22.6544	22.2215	22.2784	24.2447	23.8848	24.3689	20.3314	24.2665	23.8624	24.2626	23.897	24.4085	24.2103	25.4419	25.4323	24.0692	22.8621
P57780	P57780	Alpha-actinin-4	Actn4	16	9	8	22.7	14.4	13.3	104.98	0	31.745	258	26.3471	25.982	26.6879	26.446	25.9249	26.2645	26.2369	26.2983	26.4772	26.6565	26.1732	26.2696	26.3143	26.0387	26.4557	26.5739	26.6366	26.4556	26.7353	26.6651	26.3812	26.4309	26.7205	25.8738	25.8694	25.8729	25.9369	25.8919	25.6583	25.6805	25.8135	25.4652	26.1999	26.2479	25.9597	25.6141
P58252;O08810	P58252	Elongation factor 2	Eef2	10	10	10	15.7	15.7	15.7	95.313	0	84.362	262	27.2899	26.7274	26.3524	26.5038	27.1894	27.1347	26.3824	26.4231	26.5869	25.8031	26.094	26.33	26.2351	26.0006	26.0194	26.1582	26.7112	26.4272	26.2977	25.9866	25.7373	25.8133	25.9567	26.6125	26.3977	26.3215	26.5375	26.6736	26.3102	26.3522	26.4249	25.9012	26.6607	26.83	26.1152	25.6498
P58389	P58389	Serine/threonine-protein phosphatase 2A activator	Ppp2r4	4	4	4	18.3	18.3	18.3	36.71	0	9.7296	65	24.4294	25.1075	20.825	24.0919	24.6604	24.7122	24.6427	20.4932	25.0807	25.5832	21.651	24.4414	25.0869	23.4725	21.8855	23.2458	23.6029	21.6951	21.0325	23.6436	23.1759	22.5268	23.1135	21.1504	24.1298	24.0889	21.7788	21.1032	24.1411	22.4982	21.9651	23.7262	23.9744	22.367	23.709	23.6209
P58771-2;P58771	P58771-2;P58771	Tropomyosin alpha-1 chain	Tpm1	11	3	3	25.7	8.8	8.8	32.708	0.0023041	3.1701	14	21.053	21.5482	21.7057	21.137	21.2267	22.0936	21.0258	21.7642	23.1429	25.6894	24.3924	21.3299	21.1471	20.8227	22.4201	22.108	21.4976	23.2936	21.945	21.4569	22.8057	21.1417	22.8301	22.1952	25.4649	20.7975	22.5516	24.9992	21.1284	20.6898	20.6367	21.4852	22.534	25.27	22.0651	24.8206
P60335	P60335	Poly(rC)-binding protein 1	Pcbp1	8	8	6	37.9	37.9	29.2	37.497	0	215.5	195	25.3843	25.3782	24.9735	25.0207	25.2797	24.9277	24.6609	25.1315	25.3975	25.6965	25.0124	25.3662	25.2412	24.7102	24.8827	25.318	25.3058	25.2595	24.5548	24.2646	24.3519	24.8628	24.2905	24.9248	25.9295	26.2911	25.4704	25.874	25.3625	25.6736	25.3268	25.5983	26.7652	26.6309	26.0256	25.6829
P63260;P60710	P63260;P60710	Actin, cytoplasmic 2;Actin, cytoplasmic 2, N-terminally processed;Actin, cytoplasmic 1;Actin, cytoplasmic 1, N-terminally processed	Actg1;Actb	20	20	9	61.1	61.1	31.2	41.792	0	323.31	5079	32.6159	33.1496	32.8127	32.7594	32.8305	32.7307	32.7405	32.6452	32.6153	32.5453	32.5766	32.5609	32.968	33.0889	33.0916	32.9128	33.035	33.0118	32.969	32.7837	33.0486	32.8249	32.9735	33.032	33.0138	32.9893	32.8621	33.0758	32.8014	32.8501	32.8571	32.9061	32.9887	32.9823	32.9003	33.0324
P60766;P60766-1;Q9ER71-2;Q8R527;Q9ER71	P60766;P60766-1	Cell division control protein 42 homolog	Cdc42	5	4	4	24.6	18.8	18.8	21.258	0	7.4989	35	27.4984	26.5044	25.8314	25.0743	21.6137	24.3975	24.4531	22.8399	22.8537	22.3928	22.8705	24.0489	23.4609	22.5066	22.9194	23.9006	22.1721	22.3167	25.5635	20.8222	21.8866	22.2182	23.2101	23.6149	25.5156	23.8928	22.8828	24.271	23.8843	23.8877	23.9277	23.4418	27.3328	24.2679	22.2736	22.7642
P60840-3;P60840-2;P60840	P60840-3;P60840-2;P60840	Alpha-endosulfine	Ensa	2	2	2	27.8	27.8	27.8	8.1831	0	13.106	12	21.9106	21.6482	21.217	21.8255	22.0639	22.8322	22.5774	21.8524	23.4056	23.0848	22.4277	23.1305	22.3241	22.0701	22.6547	23.5511	21.6026	22.111	21.9268	22.4831	21.8719	23.0706	23.1249	22.6566	21.3728	23.2918	21.224	22.8268	21.8144	21.814	21.0215	20.9695	21.7331	22.8183	21.8923	23.1296
P61027	P61027	Ras-related protein Rab-10	Rab10	1	1	1	6	6	6	22.541	0.0022051	2.9112	84	24.2557	21.4683	23.8997	23.5807	23.7086	25.4413	23.8711	23.8015	21.7082	22.5344	21.1137	21.0081	22.405	21.7295	21.3043	21.8968	21.8586	21.3843	21.5591	22.3445	21.0272	21.3829	22.3287	23.8938	21.8107	21.6088	22.0984	20.7818	21.3659	23.5581	21.9499	20.3929	21.2311	22.296	23.3758	22.9714
P61087	P61087	Ubiquitin-conjugating enzyme E2 K	Ube2k	3	3	3	19	19	19	22.406	0	8.9912	86	25.4466	24.8792	21.3257	24.334	25.6724	25.8761	25.3297	25.1307	26.3512	25.9913	21.0566	25.3811	21.6687	21.157	23.9569	24.0517	24.3305	24.2716	23.7772	24.1095	23.9479	23.7272	22.15	21.9176	21.8465	24.4309	25.6168	21.4043	24.6465	24.8444	24.4122	24.0889	21.0802	23.7874	25.0491	24.3355
P61089	P61089	Ubiquitin-conjugating enzyme E2 N	Ube2n	4	4	4	42.8	42.8	42.8	17.138	0	35.274	256	26.3232	26.405	26.0359	26.0826	27.0009	27.0421	26.4079	26.1119	26.5407	26.7394	26.1049	26.0476	25.4721	25.2245	25.2429	25.2585	26.0437	25.8662	25.2203	25.3402	25.3252	25.4206	25.8543	24.8549	26.8502	26.4912	27.1205	26.8693	26.4391	26.5329	26.0844	26.427	26.3223	26.2031	26.6255	26.2608
P61148	P61148	Fibroblast growth factor 1	Fgf1	3	3	3	15.5	15.5	15.5	17.417	0	15.274	146	27.1231	27.4415	25.8804	25.6668	26.9647	26.8309	26.1332	26.0526	27.5318	27.4137	26.346	25.6883	25.0121	25.2628	21.8337	24.0623	25.7871	25.715	24.0105	24.6487	24.6668	22.2472	24.0451	23.9938	26.0235	26.1644	26.8345	26.2465	25.5941	25.7532	25.973	26.3814	26.94	26.2565	25.9052	25.4638
P61161	P61161	Actin-related protein 2	Actr2	5	5	5	16	16	16	44.76	0	9.6316	137	25.0325	23.0839	26.2241	24.7125	21.5717	25.1322	24.877	20.3264	25.6637	24.9552	24.9367	21.9485	25.1056	20.7797	26.1417	25.1077	26.3932	26.4098	25.4334	25.0748	25.1112	25.4416	21.0523	22.6977	25.485	24.7571	24.7653	25.6139	24.9072	21.0291	25.5935	22.1056	22.1468	24.1374	25.3814	24.8897
P84078;P61205;Q8BSL7	P84078;P61205;Q8BSL7	ADP-ribosylation factor 1;ADP-ribosylation factor 3;ADP-ribosylation factor 2	Arf1;Arf3;Arf2	6	6	3	38.1	38.1	21.5	20.697	0	116.91	459	27.495	27.3573	26.8854	27.043	27.5979	27.9159	27.0733	26.3621	28.3276	28.3492	26.8301	27.0572	25.8702	25.1084	24.4376	25.2836	25.1292	24.9274	24.2923	23.798	24.4066	24.0732	24.0542	23.8275	26.929	28.6498	27.3403	27.4849	26.9125	26.844	26.4062	26.2633	27.2612	27.5625	26.8519	26.8986
P61939	P61939	Thyroxine-binding globulin	Serpina7	2	2	2	5	5	5	47.052	0.0022676	3.0987	13	20.9863	22.6438	22.9149	22.458	22.2945	22.5896	21.8478	21.6856	21.6258	21.2543	22.3207	20.5522	23.6619	22.6606	21.6627	20.8148	22.4705	20.8784	22.1254	23.1797	21.8769	21.0082	23.0474	22.341	22.6035	23.1733	22.3306	21.6304	22.6849	21.751	22.6924	21.6806	22.2632	22.673	22.4413	20.3511
P61961	P61961	Ubiquitin-fold modifier 1	Ufm1	2	2	2	50.6	50.6	50.6	9.1175	0	16.482	105	23.8245	23.8405	23.0601	22.9115	24.2207	24.2179	23.5247	24.114	23.6925	23.5717	23.6055	23.6286	22.7209	23.0537	22.1947	20.253	23.3151	23.3939	22.5849	22.8369	22.6589	22.9213	23.2518	21.171	23.6332	23.4865	24.0727	23.7696	23.6416	23.3667	23.3692	23.0154	21.4369	20.5767	23.3822	23.6023
P61979-3;P61979;P61979-2	P61979-3;P61979;P61979-2	Heterogeneous nuclear ribonucleoprotein K	Hnrnpk	8	8	8	23.9	23.9	23.9	48.51	0	48.045	233	26.7278	26.4108	26.1737	26.2726	26.2409	26.3647	26.1549	26.0635	26.5719	26.7217	26.5773	26.549	26.4817	26.1803	25.9842	26.4462	26.5152	26.3147	26.1972	26.6212	26.7078	26.3555	26.0845	26.0808	26.0365	25.9758	26.4695	26.6411	26.5307	26.2614	26.3219	26.3316	26.362	26.3803	26.1512	26.1971
P61982	P61982	14-3-3 protein gamma;14-3-3 protein gamma, N-terminally processed	Ywhag	10	7	6	44.1	30.4	26.3	28.302	0	323.31	270	27.8097	28.3413	27.545	27.9476	28.2564	27.9876	27.7231	27.7253	28.7656	28.8523	27.7513	27.6405	27.4919	26.9749	27.1863	27.0263	27.3926	27.4359	27.1261	26.8028	27.3376	26.8318	27.1378	26.9397	28.0182	27.8343	28.0328	28.1421	27.3444	27.5005	27.1915	27.2224	27.5309	27.6749	27.3966	27.381
P62204;P20801	P62204	Calmodulin	Calm1	10	10	6	59.1	59.1	49	16.837	0	194.61	409	28.9335	29.1651	28.295	28.8777	29.2069	28.9739	28.5522	28.7947	30.1158	29.5094	28.4859	28.8498	28.5998	28.0929	28.243	27.5207	28.6733	28.5027	28.0315	28.4529	28.299	27.6312	26.481	27.1484	28.6071	28.5939	28.6447	28.7253	28.4078	28.4489	28.4937	28.5662	28.1148	28.5014	28.2999	28.0102
P62259	P62259	14-3-3 protein epsilon	Ywhae	22	22	20	72.9	72.9	69.8	29.174	0	323.31	1626	30.1938	29.9539	29.7149	29.7764	30.5793	30.4802	29.8801	29.8383	31.2463	31.3902	30.2967	30.35	29.6223	29.3174	28.9147	29.2064	29.6008	29.5787	28.9275	29.1283	29.2184	29.2752	28.5465	28.8448	30.2216	30.1921	30.521	30.359	29.9773	30.0312	29.6534	29.7327	29.7338	29.8108	29.874	30.0402
P62774	P62774	Myotrophin	Mtpn	3	3	3	30.5	30.5	30.5	12.861	0	195.08	200	27.2945	26.9991	25.7303	22.0038	27.1639	27.1433	26.7832	26.4975	28.412	28.0391	26.6454	23.0038	25.8785	25.4689	21.3578	21.9218	26.3378	26.1126	21.0708	25.76	21.6895	22.0001	25.6719	25.4306	27.0419	27.6233	27.976	27.9284	27.0922	26.956	26.5479	27.0576	27.6158	26.903	26.7878	26.8252
P62806	P62806	Histone H4	Hist1h4a	4	4	4	42.7	42.7	42.7	11.367	0	12.484	192	27.3766	27.2909	27.0701	27.1664	25.5047	24.945	26.4563	26.2253	24.6235	25.2112	26.6221	26.2481	28.1756	27.5249	28.8286	28.3217	28.246	27.9916	27.7395	27.6424	27.3905	27.8889	26.8197	27.1213	25.2906	25.4819	25.4534	25.9376	25.5705	25.1947	25.9275	26.038	24.0261	24.2429	26.1499	25.9593
P62827;Q61820	P62827;Q61820	GTP-binding nuclear protein Ran;GTP-binding nuclear protein Ran, testis-specific isoform	Ran;Rasl2-9	4	4	4	19.9	19.9	19.9	24.423	0	67.546	176	26.1648	26.175	25.5375	24.764	25.5149	25.1948	25.2794	25.3183	25.6526	25.81	22.5033	25.4411	25.3726	24.5198	24.9627	25.1173	24.566	21.6693	25.4849	25.3184	21.8447	24.5759	22.5602	23.005	21.5823	25.0288	24.5763	25.2802	25.6502	25.112	21.6469	21.1988	20.519	25.6502	23.4804	24.2026
P62858	P62858	40S ribosomal protein S28	Rps28	2	2	2	30.4	30.4	30.4	7.8409	0.002265	3.0954	47	21.5279	22.2657	21.9023	21.1594	23.4219	23.0587	22.3849	20.812	25.0226	20.5312	21.1933	22.002	21.3927	23.4397	22.1865	20.5865	22.6935	23.3167	21.2751	21.7561	22.2417	21.2568	22.7043	23.3294	21.8634	21.537	20.3098	21.8288	19.507	21.184	22.1579	21.0402	23.1887	23.45	21.6843	21.3927
P62869	P62869	Transcription elongation factor B polypeptide 2	Tceb2	4	4	4	55.9	55.9	55.9	13.17	0.0013158	4.3929	19	22.2981	20.8471	22.2994	20.0086	24.1383	24.1701	21.7394	20.377	24.1623	24.2279	21.051	21.7845	21.2032	21.8182	22.1303	21.338	22.796	21.8677	22.6072	21.576	22.8844	20.575	20.9159	21.8595	22.0103	22.32	22.7504	23.8961	22.7856	21.807	21.1927	20.5663	23.7185	21.5348	20.9521	23.6045
P62897	P62897	Cytochrome c, somatic	Cycs	3	3	3	16.2	16.2	16.2	11.605	0.001297	4.2817	15	24.0639	23.9317	23.8328	23.8481	23.1101	23.2792	24.1281	25.1254	23.2157	23.0709	22.0605	23.441	20.1967	23.2671	21.2493	21.9589	22.63	21.676	21.5437	23.2128	22.09	21.4734	22.373	20.3063	21.9912	21.2923	21.276	21.2995	21.7433	21.5087	22.8753	22.9182	22.2396	21.5596	20.8358	21.1356
P62908	P62908	40S ribosomal protein S3	Rps3	2	2	2	11.9	11.9	11.9	26.674	0	6.1261	72	24.5799	24.6226	24.6723	24.7159	24.7996	24.8481	24.5647	21.0184	24.8633	24.8883	24.7907	24.7078	19.8662	22.966	21.7716	21.478	22.731	22.634	22.245	23.6483	22.1493	20.7134	22.1325	22.0922	24.4211	22.3842	22.0654	20.8376	21.6539	20.7015	24.5469	24.5443	21.3147	21.5417	21.0897	21.8362
P62960	P62960	Nuclease-sensitive element-binding protein 1	Ybx1	5	5	5	23.9	23.9	23.9	35.73	0	173.57	76	23.6902	24.3494	24.442	24.3539	25.4343	25.0971	24.3194	25.172	25.4259	24.8863	24.2736	24.0968	24.8868	24.945	24.6701	24.6179	24.3759	24.0445	25.7539	24.8703	24.4397	24.1307	24.1264	24.2788	23.542	23.3397	24.0859	24.3679	23.4804	23.702	24.3477	23.5837	24.2654	24.6962	23.4556	23.263
P62962;CON__P02584	P62962	Profilin-1	Pfn1	8	8	8	61.4	61.4	61.4	14.957	0	211.98	1270	29.2283	29.0404	28.5747	28.3586	28.3952	28.2404	28.6725	28.3531	28.1376	28.137	28.6048	28.2292	28.4496	28.588	28.1703	28.6592	28.9147	28.7478	28.1192	28.5478	28.1442	28.5906	27.7873	28.0263	28.7598	28.7447	28.7814	29.1183	28.8676	28.6268	28.331	29.4529	29.2614	29.3257	29.1504	28.8889
P63001;P60764;Q05144	P63001;P60764;Q05144	Ras-related C3 botulinum toxin substrate 1;Ras-related C3 botulinum toxin substrate 3;Ras-related C3 botulinum toxin substrate 2	Rac1;Rac3;Rac2	5	5	4	31.2	31.2	25.5	21.45	0	119.2	80	25.7749	26.1085	21.6015	21.7106	25.9447	25.9142	25.5083	26.1336	26.1827	25.9331	22.3933	25.5691	22.8859	21.3324	21.8343	25.1804	24.6065	25.7188	21.2117	22.0547	21.8458	21.8968	22.4858	21.689	23.9906	24.9654	25.6196	25.1421	24.413	24.6122	24.3902	25.0594	24.8475	24.8551	24.7044	24.4855
P63005;P63005-2	P63005;P63005-2	Platelet-activating factor acetylhydrolase IB subunit alpha	Pafah1b1	5	5	5	18.3	18.3	18.3	46.67	0	15.857	106	25.5573	25.5912	24.9215	24.7202	26.5178	26.3148	25.7181	25.8855	26.5706	26.5685	25.484	25.7908	25.2642	24.2282	23.7595	21.2915	24.0419	24.7625	23.7977	24.1004	21.3031	22.2611	23.804	21.9628	24.0664	23.9956	25.5092	25.3655	24.7077	25.0292	24.0874	24.0554	24.7571	24.181	24.4142	24.2418
P63017;P16627	P63017	Heat shock cognate 71 kDa protein	Hspa8	22	22	15	47.1	47.1	33	70.87	0	323.31	2093	30.6492	30.4335	30.1544	30.3082	30.6276	30.6074	30.1367	30.1828	31.1806	31.0663	30.4278	30.401	30.1554	30.2142	30.1646	30.2428	30.5584	30.7577	30.376	30.1058	30.2435	30.1904	30.257	30.2833	30.378	30.485	30.6349	30.6929	30.2843	30.362	30.3757	30.4141	30.9865	31.0666	30.2942	30.3563
P63038;P63038-2	P63038;P63038-2	60 kDa heat shock protein, mitochondrial	Hspd1	2	2	2	4.4	4.4	4.4	60.955	0	52.688	167	24.3437	24.8281	23.8945	23.1102	23.2714	23.511	23.6213	24.4758	23.1729	23.4772	23.9961	24.4378	24.4463	25.298	24.5717	24.8086	24.665	24.3123	25.4374	25.2133	25.0742	25.305	23.864	24.6382	22.8199	21.9181	23.5033	22.3724	21.7704	21.4435	23.0939	21.6366	21.1961	22.4844	22.364	21.4466
P63101	P63101	14-3-3 protein zeta/delta	Ywhaz	18	16	15	68.6	68.6	64.9	27.771	0	323.31	1510	30.9275	30.7667	30.5168	30.6387	31.268	31.2926	30.99	30.6726	31.8657	31.932	30.8634	30.7087	30.0701	29.9603	29.7513	29.8156	30.3338	30.2241	29.9439	29.9651	30.0711	30.1154	30.4933	30.27	30.8787	31.2256	31.0235	31.09	30.6667	30.8366	30.7093	30.6265	31.0855	31.0482	30.8137	30.8874
P63158	P63158	High mobility group protein B1	Hmgb1	4	4	4	20.9	20.9	20.9	24.893	0	20.227	73	23.9499	24.886	24.7853	24.776	25.2069	25.1377	24.7071	22.5131	26.3357	25.7439	24.9744	25.4471	25.0186	24.9022	24.9358	24.8937	25.4054	24.8224	24.9654	22.1363	22.7186	22.0812	22.4753	20.56	25.3364	25.179	25.2812	25.2182	25.0585	25.037	25.1369	25.1015	26.0236	26.012	24.6776	25.0099
P63168	P63168	Dynein light chain 1, cytoplasmic	Dynll1	2	2	1	37.1	37.1	24.7	10.366	0	17.299	64	25.9768	25.3902	24.5074	24.7015	25.5908	25.893	25.0553	25.1009	25.4819	25.3327	25.2466	25.0227	25.3033	21.8785	20.4566	26.3225	26.2952	24.7311	26.1291	25.2789	21.3573	25.8942	22.2349	23.3387	22.3138	21.2149	25.1969	20.8884	24.9898	22.7313	22.3699	22.1073	23.5315	24.7749	22.6941	23.6015
P63242;Q8BGY2	P63242	Eukaryotic translation initiation factor 5A-1	Eif5a	3	3	3	18.8	18.8	18.8	16.832	0	6.9075	26	26.6432	25.8742	21.9994	25.903	26.9056	26.4326	25.8591	26.234	26.9608	26.6834	26.0294	25.4931	25.4779	25.4912	21.1677	25.1852	25.9263	25.8527	25.8382	25.2852	25.206	25.3988	21.7677	21.2826	25.9034	21.3024	26.5548	26.4919	21.1491	25.3274	25.5618	25.5994	21.178	22.3367	25.5982	24.936
P63254	P63254	Cysteine-rich protein 1	Crip1	1	1	1	36.4	36.4	36.4	8.5497	0.002291	3.1527	16	25.3994	25.0252	23.7038	20.4785	22.5797	22.5897	20.1735	19.4873	21.7189	22.0776	21.6308	22.2923	21.4897	21.4802	21.1065	21.4133	22.623	22.3278	22.7898	23.6751	22.5517	22.2855	22.9785	21.4272	20.7508	20.6146	21.2455	21.664	21.008	21.4903	22.3192	20.5298	21.56	20.6983	21.7013	22.2095
P63328-2;P63328	P63328-2;P63328	Serine/threonine-protein phosphatase 2B catalytic subunit alpha isoform	Ppp3ca	3	3	3	8.2	8.2	8.2	57.614	0	7.5242	37	20.8213	22.4319	20.9873	20.7594	22.0596	22.6714	21.5024	21.2117	25.3633	25.1851	22.8642	24.3406	21.8204	22.0364	21.3495	21.0973	20.0177	21.7631	22.6069	21.3096	22.1469	21.7415	23.3929	22.9064	24.5343	23.9503	24.6254	24.5717	23.9959	22.2355	20.7353	23.612	24.4265	24.932	22.0194	21.6702
P63330	P63330	Serine/threonine-protein phosphatase 2A catalytic subunit alpha isoform	Ppp2ca	3	3	1	15.9	15.9	4.2	35.608	0	24.439	144	22.9047	23.2385	22.739	22.9669	24.4738	24.4925	24.2726	23.9008	24.0523	24.3966	23.2039	23.3481	23.1727	23.6459	22.5501	22.8765	23.0752	23.3258	22.0379	22.6461	23.2676	22.879	22.8518	21.4775	24.2709	24.2609	24.3842	24.2799	23.9659	24.034	23.443	24.114	24.2661	23.7502	21.533	22.5171
P68134;P68033;P63268;P62737	P68134;P68033;P63268;P62737	Actin, alpha skeletal muscle;Actin, alpha cardiac muscle 1;Actin, gamma-enteric smooth muscle;Actin, aortic smooth muscle	Acta1;Actc1;Actg2;Acta2	12	2	2	28.9	7.2	7.2	42.051	0	106.5	225	21.1815	22.5864	20.3345	21.4102	22.104	21.3309	20.0128	22.0399	20.7207	21.1769	20.0084	21.0879	21.8502	27.4544	21.3176	20.6952	22.5264	21.9514	29.1113	21.8119	20.8467	28.9835	22.5643	28.9596	29.2382	30.4998	28.9428	29.39	28.9956	29.229	29.0401	30.1671	30.2907	30.2762	29.4038	21.4475
P68037	P68037	Ubiquitin-conjugating enzyme E2 L3	Ube2l3	4	4	4	23.4	23.4	23.4	17.861	0	12.228	78	26.5154	26.5146	25.761	25.6562	26.6471	26.9373	25.9572	25.9115	27.0296	26.8012	25.7611	25.9381	24.9831	21.0997	21.7342	21.0267	25.5192	25.6098	23.9102	21.3383	22.8145	24.5568	25.0143	25.0131	26.5258	26.0712	26.5945	26.8359	25.9042	25.4267	25.1905	25.1133	25.2417	25.1266	25.5008	25.7099
P68254-2;P68254	P68254-2;P68254	14-3-3 protein theta	Ywhaq	10	7	7	40.7	29.6	29.6	27.7	0	149.88	539	28.8474	28.8183	28.0124	28.3523	28.8988	29.0677	28.0773	28.2251	29.1659	28.9426	28.3905	28.2711	27.0985	26.9945	26.9508	27.1554	27.7032	27.3145	27.1184	27.1632	27.0384	27.0262	27.1513	27.1771	28.8257	28.7303	28.9962	28.9394	28.3658	28.1909	28.4457	28.0827	29.1998	29.1403	28.3213	28.215
P68369;P68373;P05214	P68369;P68373;P05214	Tubulin alpha-1A chain;Tubulin alpha-1C chain;Tubulin alpha-3 chain	Tuba1a;Tuba1c;Tuba3a	15	15	0	52.5	52.5	0	50.135	0	323.31	1058	28.8834	28.8098	27.8917	27.8849	28.5098	28.6315	28.345	28.208	29.0363	29.0837	28.1429	28.366	28.1162	28.4686	27.8385	28.0542	28.5771	28.443	28.3126	27.7638	27.7651	27.5959	27.318	27.7108	28.5061	28.786	28.5623	28.6617	28.6186	28.6659	28.4483	29.0866	28.93	29.157	28.588	28.4735
P68372;Q9D6F9;Q922F4	P68372;Q9D6F9	Tubulin beta-4B chain;Tubulin beta-4A chain	Tubb4b;Tubb4a	16	16	5	55.1	55.1	16.2	49.83	0	323.31	1963	29.7805	29.6494	28.9894	28.8197	29.3574	29.4537	29.1942	29.2265	29.8964	29.8877	29.3865	29.2695	29.0414	29.0669	28.7944	28.7677	29.5694	29.4839	29.0283	28.8117	28.7316	28.7028	28.3474	28.6451	29.444	29.611	29.8481	29.5423	29.6241	29.4883	29.4251	29.905	30.1102	29.9521	29.6062	29.4462
P68510	P68510	14-3-3 protein eta	Ywhah	9	6	6	30.5	22.4	22.4	28.211	0	323.31	432	28.3061	27.7228	27.6726	27.7071	29.1628	29.0709	27.958	28.2438	29.3498	29.4096	28.2316	28.119	27.0451	27.0421	27.2479	27.1765	27.1612	27.3165	26.8832	27.1687	27.1268	26.9312	28.3396	27.1779	27.6944	27.5347	28.1771	28.2584	27.5883	27.5107	27.2957	27.612	27.9069	27.8157	27.1558	27.4176
P70274	P70274	Selenoprotein P	Sepp1	4	4	4	14.2	14.2	14.2	42.705	0	82.233	151	23.7906	24.6318	24.4461	24.3758	24.0989	24.1369	24.1566	23.5014	24.8658	24.7484	24.563	24.2173	23.9344	23.3236	24.7749	25.1331	24.512	23.9032	24.2743	24.307	25.3627	24.8166	23.8974	23.9997	24.8252	25.1078	24.4862	25.1892	25.1464	25.1634	25.0243	24.7434	24.6226	24.0301	25.1193	24.8873
P70296	P70296	Phosphatidylethanolamine-binding protein 1;Hippocampal cholinergic neurostimulating peptide	Pebp1	9	9	9	64.7	64.7	64.7	20.83	0	259.49	1053	28.8574	28.8394	28.0624	28.12	29.1075	29.1161	28.5802	28.5352	29.3568	29.1487	28.4314	28.3755	28.1662	28.2204	27.7393	27.5676	28.1916	28.2532	27.7419	27.3482	27.3692	27.3789	27.6056	27.5441	28.7443	28.9566	29.2195	29.5507	28.7034	28.8405	28.5353	28.7212	28.5231	28.5177	28.4605	28.7249
P70349	P70349	Histidine triad nucleotide-binding protein 1	Hint1	2	2	2	30.2	30.2	30.2	13.777	0	5.5152	23	23.9117	23.7146	21.3323	20.9587	23.553	23.7616	21.8294	23.4081	21.4804	22.1341	21.8308	22.0044	21.2881	21.2848	21.5403	23.2846	21.598	21.568	22.5634	21.9835	21.9867	22.2447	22.2812	22.0688	21.2623	22.1338	21.0187	20.9287	21.4509	23.5616	21.2659	21.7926	21.9281	22.2869	20.2098	21.4491
P70398	P70398	Probable ubiquitin carboxyl-terminal hydrolase FAF-X	Usp9x	5	5	5	2.6	2.6	2.6	290.71	0	5.1618	6	22.2723	21.8386	20.8511	24.4008	25.1343	25.5791	24.0788	22.1986	24.3954	24.1969	23.9905	24.0059	20.5585	19.598	22.8524	21.6852	22.3554	21.6445	22.8929	22.112	22.6934	21.3734	21.7602	21.8666	23.8681	20.9721	21.2394	21.7903	22.3579	21.6646	23.9513	21.2202	22.0003	20.5748	22.3841	22.1648
P70429-2;P70429	P70429-2;P70429	Ena/VASP-like protein	Evl	2	2	2	9.7	9.7	9.7	42.122	0	11.593	27	21.188	20.2751	22.4916	22.0982	21.866	22.0433	21.5804	22.0788	23.8939	20.8854	21.9669	20.995	22.133	21.1314	21.3782	22.4136	21.2726	23.4223	22.3935	22.6162	24.4909	23.9761	22.1604	21.2806	22.1516	21.326	20.7536	21.5333	22.2593	21.8704	22.756	22.5981	22.8781	20.8234	21.7778	21.9971
P70441	P70441	Na(+)/H(+) exchange regulatory cofactor NHE-RF1	Slc9a3r1	7	7	7	27.6	27.6	27.6	38.6	0	30.123	229	26.0034	25.9277	25.832	25.8344	25.7454	25.8701	25.5053	25.6465	26.3199	26.3346	25.9448	25.541	25.8256	25.4722	25.7355	25.7489	26.0004	25.7874	26.1158	25.5967	25.8719	26.3289	25.6746	26.0289	25.5	25.4162	25.5482	25.5909	25.2447	25.6625	25.1899	25.4948	25.7591	25.5248	25.1939	25.6456
P70663	P70663	SPARC-like protein 1	Sparcl1	10	10	10	21.7	21.7	21.7	72.286	0	218.95	375	24.8045	25.1235	24.7086	24.8949	25.5408	25.2596	24.9706	25.5454	25.5063	25.4246	25.2997	25.1653	26.0077	25.0204	25.3365	24.0963	24.8056	25.2447	25.8547	25.0417	25.372	25.0466	25.1982	25.8958	25.6959	26.0301	27.0599	25.8108	25.6224	25.8142	25.172	25.1178	26.1967	25.6084	25.0837	25.4337
Q60817;P70670	Q60817;P70670	Nascent polypeptide-associated complex subunit alpha;Nascent polypeptide-associated complex subunit alpha, muscle-specific form	Naca	3	3	3	19.5	19.5	19.5	23.384	0	45.429	60	23.8987	24.0545	21.2174	24.0031	24.6142	24.7125	24.12	23.5687	20.6746	21.7693	23.994	22.5917	22.5741	22.1885	23.0799	21.1282	23.7389	23.2632	21.5504	22.6403	22.037	21.5642	22.8112	23.2067	21.7265	22.2375	24.6506	21.3203	23.6818	21.1621	21.1555	22.1123	21.4122	21.2106	20.2106	21.4218
P80315	P80315	T-complex protein 1 subunit delta	Cct4	3	3	3	7.6	7.6	7.6	58.066	0	5.6983	17	24.0935	21.8988	23.9612	22.6649	24.0659	24.0281	22.0957	22.699	25.3466	24.8373	23.8694	23.9011	23.3328	23.8247	22.2162	24.0731	23.8424	23.7642	21.862	22.6455	21.8795	21.6428	22.5949	20.5489	20.2323	20.4952	23.3522	22.5194	23.454	21.301	22.0684	23.093	21.7958	21.5668	20.4347	21.8912
P80318	P80318	T-complex protein 1 subunit gamma	Cct3	4	4	4	9.4	9.4	9.4	60.629	0	6.4656	31	23.4397	24.0047	23.8086	24.1089	24.4171	22.7202	24.0224	22.0807	21.5677	23.0232	21.8111	22.3191	22.989	21.3182	21.0826	21.2378	21.4563	23.9066	24.0816	20.9349	22.474	21.7535	23.2946	21.5855	22.3287	23.8274	21.5968	21.5957	21.515	20.9068	23.5371	20.0951	22.2061	23.9512	21.9475	23.9794
P82198	P82198	Transforming growth factor-beta-induced protein ig-h3	Tgfbi	6	6	6	13.3	13.3	13.3	74.596	0	18.01	125	23.3464	23.2558	24.4337	24.7697	23.3266	23.2091	24.5216	24.4345	22.8128	21.5826	24.3815	24.9318	25.6132	25.8715	26.5211	26.5289	26.2163	25.927	26.4273	26.0149	25.9992	25.9555	25.1493	25.0152	22.9666	22.9811	23.2471	23.3529	23.1405	23.517	24.1397	24.9431	22.4935	22.9201	23.6359	23.6682
P82343-2;P82343	P82343-2;P82343	N-acylglucosamine 2-epimerase	Renbp	3	3	3	11.8	11.8	11.8	47.984	0	9.3067	27	23.8821	24.1493	23.8448	24.0493	25.3093	25.3824	21.3549	24.2247	25.5708	25.1516	23.8757	23.8445	21.6304	20.8554	21.351	22.1813	20.7067	21.4769	21.2227	21.314	21.9942	22.1181	22.8519	22.1364	21.8041	20.8982	23.973	23.8084	23.4916	21.5965	20.7736	20.9984	21.6784	22.1259	22.4397	20.6621
P83741-4;P83741-5;P83741;P83741-2;P83741-3;P83741-6;Q80UE6	P83741-4;P83741-5;P83741;P83741-2;P83741-3;P83741-6	Serine/threonine-protein kinase WNK1	Wnk1	6	6	6	4.4	4.4	4.4	225.4	0	17.609	30	23.3332	23.7934	22.274	23.2666	25.5825	25.5567	23.4333	23.4477	25.1906	25.1905	23.4939	23.7842	21.6022	21.1858	22.5225	21.6021	22.4939	20.871	21.3666	22.2069	23.4271	20.4073	23.4636	21.8857	23.2799	23.2894	22.6726	23.3063	23.3529	23.1603	22.2867	23.2101	23.6617	23.4509	23.2128	23.4175
P83940	P83940	Transcription elongation factor B polypeptide 1	Tceb1	3	3	3	39.3	39.3	39.3	12.473	0	45.056	45	24.3776	23.173	22.9994	23.2795	23.5524	23.7954	22.9127	23.2375	22.0584	24.2243	24.1301	23.2942	22.4384	23.5891	21.8904	22.3074	24.1848	24.4019	20.8294	21.6736	22.2349	22.325	23.1042	20.5501	24.0222	23.6299	23.8709	23.7948	24.245	24.0937	23.8586	23.6293	24.9658	24.6701	23.7594	23.4798
P84084	P84084	ADP-ribosylation factor 5	Arf5	6	3	3	35	18.3	18.3	20.529	0	5.1333	10	22.258	21.2554	21.5756	21.3454	21.722	23.4477	21.0358	22.2481	23.4364	24.4738	21.7798	22.179	23.0064	21.5031	21.6908	21.615	22.3003	20.3662	22.9473	22.5313	22.0081	21.8613	23.2024	22.1505	22.9598	22.6553	22.1164	21.8425	22.5076	22.8391	21.74	21.9895	23.1921	23.243	20.8606	21.1578
P97290	P97290	Plasma protease C1 inhibitor	Serping1	4	4	4	10.1	10.1	10.1	55.584	0	9.7583	39	21.5988	22.5723	21.6014	22.4085	21.7996	22.1277	21.9279	21.8036	24.2825	25.1658	23.4866	21.7303	22.0098	21.5575	22.755	24.9906	24.7645	24.9061	24.9596	21.3168	21.6213	22.5201	25.3872	22.9919	25.6394	25.2712	25.0153	25.356	25.0422	25.4256	25.3221	25.1763	25.7192	26.0153	25.0998	25.3354
P97298	P97298	Pigment epithelium-derived factor	Serpinf1	3	3	3	10.8	10.8	10.8	46.233	0	58.458	90	24.8519	25.0953	25.4191	25.2254	24.6155	24.2554	25.6044	25.5242	25.0953	25.0636	25.314	25.2868	25.4311	25.3681	25.4999	26.3097	25.1683	25.6396	25.2979	25.2049	25.7312	25.8536	25.6251	26.0039	24.1777	24.3949	24.581	24.4987	25.1235	24.6649	24.8486	24.7711	24.3816	22.8192	24.3876	24.19
P97315	P97315	Cysteine and glycine-rich protein 1	Csrp1	7	7	7	54.4	54.4	54.4	20.583	0	171.79	675	27.6094	29.656	28.6001	28.0958	28.5671	28.2051	25.8691	27.7157	28.4843	28.3969	26.9612	26.5497	26.5926	24.9214	26.5052	25.6567	26.9386	26.895	26.8931	25.578	25.6696	26.5371	26.5612	25.8885	28.1743	28.5065	29.0245	29.2573	27.958	28.1822	27.6321	27.5405	28.5116	28.2723	27.8007	28.0353
P97333	P97333	Neuropilin-1	Nrp1	7	7	7	12.5	12.5	12.5	103	0	74.247	229	25.788	25.2188	26.6608	26.5935	25.236	25.1902	26.4129	26.4765	25.3383	24.9639	26.023	26.1482	26.4078	26.3908	26.7932	26.7684	26.0408	26.1126	26.6118	26.615	27.0343	26.7738	26.2841	27.159	24.7108	24.8466	25.142	24.7675	25.1733	25.1873	25.5753	25.3057	23.7308	20.6999	25.088	24.8075
P97361	P97361	BPI fold-containing family A member 1	Bpifa1	3	3	3	22.7	22.7	22.7	28.625	0	35.55	207	27.7049	27.2826	27.3378	27.46	26.3172	26.5204	28.0196	28.097	26.485	26.5454	27.7708	27.959	26.2436	26.6626	26.5683	26.6931	26.8374	26.7093	27.0558	21.2714	25.9067	25.8251	26.1891	26.0584	21.2069	25.0255	26.3739	26.1726	26.8726	26.9199	26.6648	26.8265	24.8673	24.6725	27.5334	27.5144
P97371	P97371	Proteasome activator complex subunit 1	Psme1	8	8	8	37.8	37.8	37.8	28.673	0	128.29	200	26.8077	26.7853	27.0156	26.674	27.7963	27.9777	26.9246	26.8232	26.886	27.1373	26.964	26.7599	26.0471	26.4366	26.2032	25.5025	26.6407	25.9461	26.3925	26.0953	26.1699	26.0405	25.9036	24.9583	26.0257	26.2815	25.9465	26.7995	26.1384	25.9767	26.2843	26.1507	25.2405	25.7137	25.7632	25.1522
P97384	P97384	Annexin A11	Anxa11	4	4	4	9.5	9.5	9.5	54.079	0	20.737	37	25.6832	22.8583	21.3122	25.7642	21.9677	25.4492	21.4166	21.2878	26.2165	25.9362	26.456	25.6323	20.4561	20.5364	25.3189	25.494	21.1304	21.5125	22.0614	21.4848	22.7669	26.7624	21.6509	23.3361	20.9672	20.8374	22.2068	25.7912	25.9276	23.161	21.4802	21.1251	25.3632	25.8669	25.4925	25.9983
P97425;P97426	P97425;P97426	Eosinophil cationic protein 2;Eosinophil cationic protein 1	Ear2;Ear1	2	2	2	19.9	19.9	19.9	17.62	0	14.57	169	21.922	21.8978	20.6653	20.3508	22.4424	22.3962	21.178	21.784	23.0605	21.8042	21.5517	20.4398	22.6087	21.6991	21.8161	26.5299	25.8788	22.0407	20.5543	22.2387	22.2298	22.0826	22.3392	21.8098	22.4265	21.2415	25.6313	22.3077	21.13	21.0692	21.5115	22.2013	22.6562	20.5958	25.9897	21.9734
P97429	P97429	Annexin A4	Anxa4	12	11	11	39.2	37	37	35.915	0	323.31	705	28.772	28.8016	28.5731	28.4889	29.6233	29.5497	28.8793	28.9468	30.1245	30.3442	29.1442	29.0858	27.0826	27.2246	26.8657	26.6048	26.6004	26.8629	26.6777	26.6512	26.5985	26.6155	26.4393	26.1462	28.4191	28.4018	28.6944	29.0387	28.1794	28.4693	28.0418	28.3468	28.4494	28.6564	28.3307	28.0522
P97447;P97447-2	P97447;P97447-2	Four and a half LIM domains protein 1	Fhl1	6	6	6	33.6	33.6	33.6	31.888	0	47.376	164	28.3457	27.023	26.4666	26.6728	27.5083	27.5848	22.3266	26.3792	27.8891	28.1407	22.1092	26.6185	21.6639	20.8467	22.7202	22.7382	22.1802	20.5081	21.8519	22.6673	21.353	23.2979	21.6372	22.1489	27.3325	27.5892	28.34	28.6058	27.2085	27.278	22.001	26.8419	27.5116	27.6793	27.0298	26.9566
P97449	P97449	Aminopeptidase N	Anpep	9	9	9	11.1	11.1	11.1	109.65	0	67.287	102	25.816	25.8631	26.6417	26.4536	25.3312	25.182	26.2399	25.535	23.8283	23.7838	25.5466	25.2739	25.1615	24.865	25.2927	25.4294	24.8987	24.3455	24.9448	24.5499	25.5974	25.9789	25.0855	24.2583	23.5582	24.2045	23.7706	22.8158	24.3385	24.5991	24.0794	23.6084	22.8056	22.8904	24.9312	24.351
P97501	P97501	Dimethylaniline monooxygenase [N-oxide-forming] 3	Fmo3	3	3	3	9.4	9.4	9.4	60.515	0.001355	4.7687	16	24.207	23.7602	23.673	23.8388	22.4659	21.3712	22.6228	21.2442	21.9888	21.4126	21.9714	23.1649	21.8236	21.3285	21.4518	24.2052	20.1785	22.3386	22.9302	23.6045	22.4149	22.4111	22.3584	22.518	21.5165	20.5032	21.7037	23.3787	22.8132	22.2341	21.3899	22.2147	22.0428	21.7409	22.2197	21.1364
P97821	P97821	Dipeptidyl peptidase 1;Dipeptidyl peptidase 1 exclusion domain chain;Dipeptidyl peptidase 1 heavy chain;Dipeptidyl peptidase 1 light chain	Ctsc	8	8	8	22.9	22.9	22.9	52.376	0	77.419	464	27.2479	26.9202	27.4017	27.4023	26.0833	26.0863	26.5402	26.7881	23.458	22.2094	27.081	27.0204	28.3567	28.1393	28.9078	28.7373	28.0755	28.2354	28.2034	28.3558	28.3896	28.7032	28.5404	28.5088	26.6046	26.5169	26.4505	26.4834	26.964	27.0695	27.4704	27.8385	25.4438	25.7282	26.8832	26.8371
P99024	P99024	Tubulin beta-5 chain	Tubb5	14	4	3	51.1	15.5	12.2	49.67	0	49.842	329	25.4485	25.5605	24.4421	24.8414	26.0083	25.3682	25.3097	25.3322	26.5191	26.2195	25.2668	25.6667	24.0732	24.9628	24.2469	24.5619	24.9399	25.1241	23.357	22.3209	24.4156	24.4189	24.2603	24.4401	26.0576	24.7264	26.0088	26.2282	25.6911	25.4968	25.9135	26.9707	26.3379	26.7329	25.9385	26.0094
P99026	P99026	Proteasome subunit beta type-4	Psmb4	3	3	3	21.6	21.6	21.6	29.116	0	9.4002	37	23.2041	23.1559	23.5341	23.5975	22.534	23.0204	22.8618	23.0037	23.3684	23.0074	22.2269	21.4549	24.4123	21.3572	24.3553	21.16	24.129	24.4972	23.6564	24.1885	23.582	21.3607	21.1463	23.4576	23.0192	21.4393	21.7977	21.1121	21.8662	21.3421	23.1863	23.4165	22.8283	22.9312	23.3209	23.2351
P99027	P99027	60S acidic ribosomal protein P2	Rplp2	3	3	3	55.7	55.7	55.7	11.651	0	18.215	54	26.8709	27.0955	26.6558	26.817	26.8101	26.8395	26.8112	26.8845	27.5404	28.0605	26.5766	26.64	26.6875	27.3644	26.5624	26.7099	26.4518	26.8375	27.8541	26.766	27.2677	27.2649	27.0971	21.7532	26.0423	26.9111	26.6308	26.5652	26.6827	25.7931	26.9199	26.8558	21.8387	26.1217	26.3637	26.6081
P99029-2;P99029	P99029-2;P99029	Peroxiredoxin-5, mitochondrial	Prdx5	4	4	4	29.6	29.6	29.6	17.015	0	18.764	291	26.9759	26.7469	26.1364	26.1233	26.4523	26.212	26.0386	26.4	27.0681	22.6077	26.5094	26.7093	26.5634	26.9866	26.5556	26.6824	26.7979	26.64	27.0956	26.8879	26.6592	26.8504	26.5899	26.4177	26.6636	26.846	27.0685	27.3387	26.209	26.5211	26.7308	27.0561	26.7917	27.106	26.3029	26.6112
Q00623	Q00623	Apolipoprotein A-I;Proapolipoprotein A-I;Truncated apolipoprotein A-I	Apoa1	20	20	18	54.9	54.9	50.8	30.615	0	323.31	1094	29.7403	29.7509	30.0434	29.9259	28.941	29.3221	29.6867	29.3822	30.6744	30.443	29.0609	29.356	29.7625	29.9631	29.7597	29.7888	29.2754	29.3279	29.1759	29.6803	29.7022	29.6454	31.9152	31.9318	30.8939	30.8193	30.0189	30.1517	30.7026	30.6318	30.0648	30.2224	32.1981	32.1236	30.7133	30.8578
Q00896;P07758	Q00896;P07758	Alpha-1-antitrypsin 1-3;Alpha-1-antitrypsin 1-1	Serpina1c;Serpina1a	19	7	5	54.6	29.6	21.8	45.823	0	323.31	1006	28.6624	29.102	30.3531	30.0932	28.7792	28.4229	29.3864	29.5239	28.1999	28.0303	29.0886	29.342	29.9552	29.8031	30.2259	30.4726	29.9844	30.2457	30.124	30.1758	30.9548	30.5501	30.2462	30.3504	29.1982	28.656	29.2201	28.7958	29.6456	29.7362	29.2024	29.17	27.6881	28.0397	29.7663	29.9695
Q00897	Q00897	Alpha-1-antitrypsin 1-4	Serpina1d	21	21	7	47.9	47.9	17.7	45.998	0	323.31	7176	31.5551	31.493	32.492	32.7072	31.4608	31.5452	32.4355	32.7055	31.5403	31.5071	32.3166	32.5155	33.0671	33.0998	33.1523	33.191	32.9245	32.6996	33.4698	33.295	33.6234	33.6597	33.1653	33.3918	31.8497	32.3037	31.8066	31.7103	32.2434	32.2621	32.0767	31.6686	31.4084	31.3738	32.4993	32.2011
Q00898	Q00898	Alpha-1-antitrypsin 1-5	Serpina1e	17	7	7	42.1	21.1	21.1	45.891	0	323.31	974	29.6645	30.0109	30.704	30.7622	29.6785	29.4213	30.4853	30.5727	29.2448	29.2855	30.4446	30.3267	30.4256	30.3533	30.8022	30.8201	30.0229	30.1119	30.8527	30.8023	31.3289	31.7229	30.0159	29.7456	29.6345	29.479	29.3784	29.215	29.9535	29.8801	29.4443	29.6976	28.2177	28.5407	29.9679	29.6859
Q00915	Q00915	Retinol-binding protein 1	Rbp1	3	3	3	26.7	26.7	26.7	15.846	0	72.892	168	25.0056	25.1504	23.3898	22.154	21.1016	21.6684	24.688	23.4297	24.6137	23.8437	23.3456	24.0315	23.2481	21.0092	21.4763	21.2339	20.7382	22.3501	21.0847	21.9651	23.0838	22.333	22.9825	22.4752	24.8563	24.3314	26.8221	26.3693	25.248	24.286	24.8824	25.1297	24.2644	24.4085	24.9601	24.6332
Q01279	Q01279	Epidermal growth factor receptor	Egfr	7	7	7	7.1	7.1	7.1	134.85	0	70.099	92	25.2309	25.068	25.6095	25.8749	23.7142	24.8469	25.2281	25.5614	24.6871	25.0175	25.7432	25.8898	26.1529	26.7203	26.196	27.5875	26.9046	25.763	25.9648	26.088	26.521	25.8925	25.1033	24.7745	24.6337	25.0775	24.9417	24.5724	25.3087	25.5289	25.5364	25.2127	25.4304	25.1345	25.5097	26.5475
Q01339	Q01339	Beta-2-glycoprotein 1	Apoh	6	6	6	19.1	19.1	19.1	38.618	0	20.314	148	25.5003	25.4745	26.4316	26.5119	24.731	24.7787	24.9694	25.2148	23.4437	24.3676	25.6531	25.537	26.6301	26.4755	26.4677	26.3684	26.7992	26.7049	26.7723	26.961	27.0574	26.9544	25.4279	22.2547	25.6213	25.4029	25.5781	25.6476	25.6543	26.3046	25.8254	26.1497	24.505	24.8102	25.8646	26.0998
Q01730	Q01730	Ras suppressor protein 1	Rsu1	6	6	6	18.8	18.8	18.8	31.55	0	12.423	92	23.5211	23.6276	23.028	23.0027	24.8454	24.535	23.4136	22.8951	23.9825	24.5877	23.2301	23.337	21.8612	22.3094	22.1852	22.792	22.4934	22.5082	21.9139	21.6247	22.34	20.5322	21.32	21.9305	24.5263	24.0687	24.3097	24.7605	24.0206	23.8923	23.0879	23.6889	25.3974	25.2574	23.9568	23.5007
Q01768	Q01768	Nucleoside diphosphate kinase B	Nme2	9	9	5	61.8	61.8	37.5	17.363	0	171.88	462	30.32	30.3066	29.24	29.6875	30.3701	30.4412	29.7465	29.5509	30.7737	30.6361	29.2238	29.5259	28.122	27.8178	28.0438	27.9398	28.8762	29.3968	28.4396	27.9625	28.4248	28.8918	27.4097	27.7199	29.5022	29.2274	29.3484	29.4439	28.8227	28.8569	29.3148	28.9547	29.5572	29.8713	28.4063	29.0297
Q01853	Q01853	Transitional endoplasmic reticulum ATPase	Vcp	16	16	16	30.9	30.9	30.9	89.321	0	227.85	537	26.4077	26.5393	26.5109	26.5183	27.1675	27.2769	26.9954	26.8926	27.5234	27.3953	27.0735	27.2041	26.7041	27.1165	26.9339	27.1579	27.3915	27.1347	27.0353	26.7252	26.7577	26.7642	27.324	27.0072	26.5911	26.7883	26.4926	26.7234	26.6494	26.6351	26.5638	26.8184	26.3674	26.562	26.6235	26.7027
Q02053	Q02053	Ubiquitin-like modifier-activating enzyme 1	Uba1	11	11	11	16.4	16.4	16.4	117.81	0	267.05	428	26.2221	26.3923	25.7205	26.0328	26.6543	26.5818	26.2541	26.117	27.0252	27.0508	26.4167	26.3761	26.1655	26.4092	25.3479	25.6292	26.5242	26.6295	25.8388	25.6479	25.2947	25.581	25.5681	26.0917	26.717	26.7672	26.9479	27.1243	26.5666	26.6502	26.5741	26.5952	27.2577	27.5077	26.5895	26.4905
Q03265	Q03265	ATP synthase subunit alpha, mitochondrial	Atp5a1	3	3	3	7.4	7.4	7.4	59.752	0	7.6018	57	25.1586	25.1861	22.3879	24.9148	22.9056	22.4036	25.4038	25.0407	22.1474	22.2265	24.4823	24.399	25.5452	25.773	25.6749	25.8164	25.6836	25.5037	25.5312	26.2729	25.0539	26.2571	25.5503	25.5375	24.4838	22.405	25.4055	25.1273	24.163	22.5815	24.7423	24.8466	20.7463	22.0475	25.3749	25.4016
Q03734;Q6P4P1	Q03734	Serine protease inhibitor A3M	Serpina3m	13	6	4	34.2	19.9	14.4	47.064	0	209.65	137	22.8348	25.3244	22.5618	28.0862	26.4253	25.1283	26.8187	25.8633	26.9151	27.0467	27.9713	28.4817	27.7258	27.9459	26.961	24.4979	26.7648	26.8614	25.0209	28.0714	26.8069	29.4619	28.5157	27.3862	28.1576	27.6217	28.0217	28.6278	28.5249	28.4168	28.3754	26.5407	28.7378	28.0488	27.1797	29.175
Q04447	Q04447	Creatine kinase B-type	Ckb	3	3	3	12.9	12.9	12.9	42.713	0	16.072	53	24.2022	25.3384	23.9925	21.726	23.6337	21.9672	23.709	24.0038	22.3952	21.1707	21.0273	23.6328	21.895	23.524	22.5826	23.96	24.3191	24.334	23.3047	23.2657	22.2479	23.0386	22.3844	23.1802	21.9755	22.0807	23.0192	24.3996	23.6881	21.2721	23.7849	21.5785	22.6727	19.2788	22.361	21.2717
Q05816	Q05816	Fatty acid-binding protein, epidermal	Fabp5	3	3	3	24.4	24.4	24.4	15.137	0	11.85	30	22.138	22.7876	23.2852	24.5223	24.722	21.7863	22.3488	24.9376	23.999	22.1407	22.8702	21.2958	24.2806	24.0787	21.8539	21.5743	23.9667	23.3899	21.3147	22.0134	22.8586	21.924	22.101	22.0277	22.2089	23.5821	22.105	22.975	24.6118	24.7658	21.2552	21.8442	22.4559	21.0468	23.1448	21.5722
Q06138	Q06138	Calcium-binding protein 39	Cab39	2	2	2	8.2	8.2	8.2	39.842	0.0012987	4.2832	35	21.6877	20.8922	20.8733	21.1672	22.8123	21.273	22.4696	21.5068	25.4303	22.6404	22.4923	21.4792	21.1258	21.2393	20.7715	22.1369	23.1355	21.6836	22.6673	21.26	23.291	22.0599	22.8073	21.2651	21.6095	23.9564	20.6358	24.2776	19.2433	22.0041	20.4464	22.7934	20.8015	20.5236	20.6087	20.3567
Q06318	Q06318	Uteroglobin	Scgb1a1	7	7	7	45.8	45.8	45.8	10.519	0	191.2	1585	34.5787	34.6607	35.3454	35.2616	33.6961	33.6746	34.9865	35.1093	33.0705	33.0656	34.7651	34.5296	34.0505	34.1607	34.418	34.1154	34.3184	34.6937	34.156	34.0531	33.9066	34.211	33.1618	33.3104	33.8808	34.1153	33.5204	33.3627	34.1476	33.7858	34.193	34.9024	33.051	32.9368	34.8813	34.6152
Q06770	Q06770	Corticosteroid-binding globulin	Serpina6	4	4	4	10.8	10.8	10.8	44.769	0	14.557	132	26.0782	26.1935	26.6197	25.9106	25.067	25.0593	25.6508	25.6214	25.1427	25.2035	25.5244	25.9966	25.7359	25.4223	26.3721	25.8419	26.0359	26.4793	24.8395	25.3674	25.8005	21.9884	25.1029	23.1895	24.3099	24.3639	24.5094	22.7908	24.3373	22.2595	20.9414	24.4081	21.6415	23.3499	24.6918	24.539
Q06890	Q06890	Clusterin;Clusterin beta chain;Clusterin alpha chain	Clu	15	15	15	35.3	35.3	35.3	51.655	0	282.75	667	28.8535	28.837	28.9401	29.3407	27.5792	27.8232	28.2038	28.0285	28.1811	27.7793	28.9206	28.3214	28.8873	28.8948	29.5468	29.1104	28.7082	29.5032	28.7842	28.6789	29.2842	29.2467	30.4686	30.0669	28.8633	29.0559	28.3959	28.784	28.926	28.6441	28.477	28.541	29.0101	29.0591	28.9221	28.791
Q07076	Q07076	Annexin A7	Anxa7	4	4	4	12.1	12.1	12.1	49.925	0	213.71	217	25.3752	25.4984	24.9661	24.8863	25.9129	25.9719	25.9392	25.1461	26.3221	26.1813	25.234	24.5912	23.8187	23.6473	21.5185	22.2459	24.0559	23.6136	23.7852	23.5335	22.3255	22.7454	23.8349	24.2913	25.1033	25.7595	25.8964	26.0171	24.962	25.525	24.6915	25.1266	25.1695	25.4484	24.0618	24.5467
Q07456	Q07456	Protein AMBP;Alpha-1-microglobulin;Inter-alpha-trypsin inhibitor light chain;Trypstatin	Ambp	5	5	5	14.6	14.6	14.6	39.029	0	153.01	199	23.5256	23.307	25.1519	24.8814	23.2907	23.3527	24.5608	24.224	22.8349	22.2894	24.8468	25.0798	25.4986	25.4195	26.0646	26.0853	25.6626	25.5352	25.8504	25.6136	25.8509	25.877	24.6494	24.4855	25.6139	24.9009	25.4598	25.0508	25.6202	26.0363	26.246	26.6234	25.3908	25.469	25.8291	25.8973
Q07797	Q07797	Galectin-3-binding protein	Lgals3bp	7	7	7	18.9	18.9	18.9	64.49	0	274.22	349	23.8415	23.518	23.9971	24.1736	23.7893	23.2153	22.7596	22.5453	22.9946	22.3652	23.4064	21.7879	27.9291	28.3004	28.888	28.9336	28.0901	28.1084	28.8039	28.9604	28.2902	28.4415	27.7628	27.3606	26.207	25.3457	25.8529	25.3324	25.8198	26.7552	27.2291	27.5187	25.3915	24.4329	26.9422	25.37
Q08093	Q08093	Calponin-2	Cnn2	2	2	2	13.4	13.4	13.4	33.155	0.006012	2.1647	12	21.5455	22.141	21.3454	23.0461	22.0525	21.4025	22.2445	22.5208	22.5186	22.8534	22.1777	22.6338	21.3365	22.0932	21.9991	22.082	23.0609	20.6653	21.506	20.2899	22.1776	21.9394	21.4993	21.7771	23.4504	23.233	22.1374	23.0226	23.0086	23.0363	22.8647	22.6598	23.486	23.8885	22.9481	19.988
Q08857	Q08857	Platelet glycoprotein 4	Cd36	3	3	3	10.8	10.8	10.8	52.697	0	7.2263	63	30.97	31.1203	31.4593	31.2755	31.033	21.3425	21.9103	22.006	21.5173	22.6655	31.062	31.0101	31.2781	31.9208	31.17	31.2187	30.56	30.8971	31.3009	31.0258	31.7609	31.2511	30.9348	31.0349	30.3187	30.2425	21.0611	30.7695	31.1404	21.878	30.6141	31.0959	20.6303	20.3684	21.2314	22.1311
Q08879-2;Q08879;CON__ENSEMBL:ENSBTAP00000016046	Q08879-2;Q08879	Fibulin-1	Fbln1	6	6	6	10.9	10.9	10.9	75.283	0	50.441	35	23.5454	23.4434	23.5564	23.3347	23.743	23.6215	19.6458	21.4378	24.2515	24.1753	21.194	21.3877	20.7979	23.2706	23.3695	24.1527	23.0453	23.6934	23.2863	22.8429	23.689	24.3796	20.4718	21.662	23.9747	23.3376	23.9981	22.0526	24.0324	23.9351	23.8634	23.5808	24.6503	23.8932	23.9704	23.5228
Q11011	Q11011	Puromycin-sensitive aminopeptidase	Npepps	4	4	4	6.4	6.4	6.4	103.32	0	43.483	49	24.5631	24.2246	21.4777	24.0615	25.2985	25.1161	23.9358	24.0227	25.1659	25.6147	24.3976	23.6341	21.8333	23.4619	22.5439	22.2102	22.2753	21.3918	21.2977	21.265	21.9001	21.8167	21.7944	23.2417	24.5613	24.1576	24.5791	24.7253	24.0969	22.0264	24.1051	24.3176	24.7519	24.509	24.1622	21.6447
Q3B7Z2;Q3B7Z2-2	Q3B7Z2;Q3B7Z2-2	Oxysterol-binding protein 1	Osbp	3	3	3	7.2	7.2	7.2	88.796	0	9.8693	14	23.2663	23.1481	23.0051	20.3908	24.9774	25.0041	23.4702	23.2548	24.7307	24.8391	23.4589	22.2116	20.6973	21.7896	23.4953	21.2626	21.4348	21.1082	21.9656	21.081	22.2822	21.4945	22.4056	22.7932	21.1122	21.1729	23.3512	23.2568	22.5333	23.0008	21.8517	23.4045	23.0823	23.0914	22.2192	22.7358
Q3THE2;Q9CQ19	Q3THE2;Q9CQ19	Myosin regulatory light chain 12B;Myosin regulatory light polypeptide 9	Myl12b;Myl9	6	6	6	44.8	44.8	44.8	19.779	0	237.79	223	25.9902	26.103	26.2148	26.0874	27.369	27.4206	26.7585	26.6679	27.9202	27.9452	27.0181	27.0009	26.0732	25.7161	25.4999	25.3974	26.3633	26.2319	25.6003	25.5541	25.4625	25.1924	25.2056	24.3293	26.9996	26.7016	26.5508	26.9296	26.7607	26.3638	26.2625	26.5196	26.6661	26.4264	26.5931	26.4865
Q3U5Q7	Q3U5Q7	UMP-CMP kinase 2, mitochondrial	Cmpk2	3	3	3	10.1	10.1	10.1	50.036	0.0022422	3.0179	10	21.6051	22.2196	22.1733	22.1593	23.5968	22.3217	21.9561	21.5694	22.2709	21.7864	20.9414	23.0767	21.3103	21.7806	23.4223	22.7177	24.4649	21.32	21.8022	20.6716	20.7069	21.8175	22.1206	23.1135	21.3823	24.2567	22.17	24.6403	22.7285	21.8714	21.175	20.5057	23.7786	20.8533	20.7982	21.3948
Q3UH68;Q3UH68-2;Q3UH68-3	Q3UH68;Q3UH68-2;Q3UH68-3	LIM and calponin homology domains-containing protein 1	Limch1	17	17	17	23.4	23.4	23.4	118.19	0	39.044	248	24.9287	24.8337	25.2738	25.0006	26.6543	27.0917	25.3778	25.8707	27.4733	27.7426	25.8857	25.6675	22.554	21.5177	24.4182	22.0363	23.5321	23.3909	24.2125	24.6989	25.4277	24.6884	22.2837	21.9168	26.6216	26.3821	26.1937	26.2353	25.8833	26.0798	25.5662	25.5936	26.4322	26.4205	25.6254	25.7454
Q3UHX2	Q3UHX2	28 kDa heat- and acid-stable phosphoprotein	Pdap1	2	2	2	16	16	16	20.605	0	8.1321	15	22.9459	21.6517	23.0295	23.0522	23.6676	23.6409	21.9311	21.9959	22.2392	24.0974	22.173	22.1986	20.4322	21.4758	22.1234	23.2586	22.4122	21.7212	21.3722	21.7711	22.0898	20.9914	22.3275	22.3195	20.8071	21.5621	22.2978	22.589	22.65	22.5228	20.9035	23.0879	21.4492	21.1459	22.5417	22.6301
Q3UM45	Q3UM45	Protein phosphatase 1 regulatory subunit 7	Ppp1r7	5	5	5	19.7	19.7	19.7	41.291	0	65.787	22	24.171	23.8335	21.4639	22.347	25.299	24.9751	21.8191	23.1352	25.4316	25.5037	22.2551	24.2866	21.0714	21.3695	21.0321	21.0835	21.1847	21.5333	23.7246	24.0714	22.2435	21.6507	22.2397	22.38	22.5055	24.2691	24.5679	24.7152	23.1454	21.8312	21.329	21.3372	24.6322	23.8227	21.528	20.8905
Q3UPL0-2;Q3UPL0	Q3UPL0-2;Q3UPL0	Protein transport protein Sec31A	Sec31a	3	3	3	3.7	3.7	3.7	129.56	0	21.782	37	23.6224	23.7346	23.3259	23.4768	23.4104	25.0344	23.4267	22.821	24.8309	25.0573	22.5903	22.4826	22.2559	22.1871	21.3125	22.1403	22.0297	21.7628	21.5513	20.3646	21.3833	23.0052	22.009	23.9759	21.751	22.6251	22.0875	23.0639	22.1593	22.7647	23.1199	21.5453	23.7808	21.8028	22.0449	21.6149
Q3UZ39;Q3UZ39-3;Q3UZ39-2	Q3UZ39;Q3UZ39-3	Leucine-rich repeat flightless-interacting protein 1	Lrrfip1	10	10	9	18.9	18.9	17.3	79.248	0	71.44	166	25.5182	25.2689	25.671	25.1207	26.1724	26.101	25.4295	25.2491	26.3946	26.5715	25.1796	25.5454	24.7648	24.8533	24.4583	25.3362	24.4402	24.6177	25.0561	25.0837	25.2686	25.0065	25.3766	26.3542	24.6364	24.7181	24.8364	25.0486	24.8323	24.2928	24.2795	24.386	25.1031	24.6588	24.0836	24.1169
Q3UZZ6	Q3UZZ6	Sulfotransferase 1 family member D1	Sult1d1	3	3	3	12.2	12.2	12.2	35.083	0	5.5255	12	25.9826	25.2421	21.7911	21.3565	21.7012	21.0626	21.3355	21.5333	22.0756	22.3399	21.0541	21.0624	22.1337	25.6963	25.5865	20.9732	25.7891	26.5597	24.4767	25.1422	21.9981	22.6895	22.1976	20.8485	21.1553	21.7675	21.9016	21.6883	21.2227	22.2043	21.9077	22.3885	21.6016	22.4204	21.901	21.3519
Q3V0K9	Q3V0K9	Plastin-1	Pls1	6	5	5	14	11.7	11.7	70.407	0	23.499	57	23.5518	23.8665	23.5065	23.3329	24.8397	25.2377	21.3649	23.9653	25.468	25.6557	21.191	21.8642	21.9806	22.1579	22.651	21.8506	21.8358	22.9246	23.3293	21.9102	22.3573	20.6999	22.8693	22.1935	19.9376	22.082	23.7413	22.3995	24.2738	23.9653	23.6655	23.8472	25.0825	25.2078	23.5947	21.4832
Q4VAA2-2;Q4VAA2	Q4VAA2-2;Q4VAA2	Protein CDV3	Cdv3	7	7	7	50.8	50.8	50.8	24.338	0	64.278	35	23.4142	23.544	21.2234	23.4727	24.809	25.596	23.9947	24.3142	26.0726	26.2433	24.5751	24.284	23.9964	23.815	20.7394	23.1033	23.9955	20.4776	22.8783	24.2183	23.3041	22.2335	24.014	22.569	23.6554	23.8771	23.489	24.1718	23.3393	24.4873	23.5361	23.2368	24.7951	24.4814	24.4134	23.1848
Q501J7;Q501J7-3;Q501J7-2	Q501J7;Q501J7-3;Q501J7-2	Phosphatase and actin regulator 4	Phactr4	3	3	3	7.2	7.2	7.2	76.631	0	11.052	19	22.897	22.53	22.4605	21.5993	23.6022	22.5821	20.3587	21.2645	24.9725	23.6368	21.5455	22.8896	22.5505	21.1059	22.5814	23.157	22.3014	21.4099	21.601	21.3537	21.6368	22.3596	21.3737	21.9279	23.0366	23.08	22.7736	22.9405	22.5816	20.7874	22.956	23.2055	23.8949	23.6696	21.541	22.9495
Q58A65-5;Q58A65-2;Q58A65;Q58A65-6;Q58A65-3;Q58A65-4	Q58A65-5;Q58A65-2;Q58A65;Q58A65-6;Q58A65-3;Q58A65-4	C-Jun-amino-terminal kinase-interacting protein 4	Spag9	2	2	2	2.1	2.1	2.1	143.83	0	5.0758	14	22.0511	24.1234	22.1082	20.4266	24.839	22.2173	21.2727	22.1903	21.5058	24.1427	24.615	22.6921	21.7393	21.4498	21.8044	21.9037	21.8956	22.2645	23.9004	21.2581	22.9166	22.1022	22.7269	22.9102	24.0464	23.6457	20.394	21.4567	21.8253	21.3602	20.5127	21.2795	21.1042	21.8716	20.4152	21.8291
Q5FWK3	Q5FWK3	Rho GTPase-activating protein 1	Arhgap1	9	9	9	30.1	30.1	30.1	50.41	0	57.349	540	27.3547	27.5243	26.5261	26.717	28.3114	28.0484	27.2562	27.3109	28.573	28.4451	27.3029	27.2385	25.7274	25.5577	25.3985	25.0192	25.9142	26.3374	25.3646	25.3187	25.5101	25.4539	24.5005	25.258	27.4748	27.4342	27.5371	27.4606	26.9606	27.1615	26.7983	27.0841	27.0892	27.1435	26.96	27.0181
Q5XJY5	Q5XJY5	Coatomer subunit delta	Arcn1	2	2	2	5.1	5.1	5.1	57.229	0.0022624	3.0933	5	21.9609	22.7192	22.3129	21.5851	23.2787	23.9177	21.9508	21.5335	23.0606	23.1307	22.5457	20.6536	20.1927	20.9951	22.8005	22.7766	23.5014	22.3889	22.6839	22.0931	22.588	22.7531	23.615	22.5033	21.5253	20.8967	20.806	22.1789	21.3723	22.663	22.7472	22.6705	22.2075	23.1637	19.6207	22.004
Q60590;Q63805	Q60590	Alpha-1-acid glycoprotein 1	Orm1	5	5	2	25.1	25.1	11.6	23.895	0	220.16	459	28.0363	26.9943	27.6833	27.7478	26.1166	27.3098	27.7053	27.1636	27.282	26.4145	27.3206	27.4507	28.3558	28.6202	28.754	28.5355	28.4521	28.7625	28.165	28.1396	28.6715	28.2933	28.8079	27.3797	30.1251	30.2265	30.9794	31.4006	31.2029	31.2903	31.2348	30.974	31.3437	31.2586	31.6309	31.6059
Q60598	Q60598	Src substrate cortactin	Cttn	4	4	4	10.1	10.1	10.1	61.249	0	9.4303	21	21.3273	21.0148	22.4823	22.105	23.3273	23.9081	22.3896	23.2464	24.999	26.024	23.1631	23.772	21.7056	21.7998	22.0461	22.5831	24.0776	20.0715	22.7431	22.0557	22.0596	21.4864	22.6139	22.5651	22.8651	21.9373	23.3748	23.0298	22.6488	21.9164	22.7544	22.3661	23.3073	23.3511	22.2235	22.1667
Q60605-2;Q60605;Q8CI43	Q60605-2;Q60605	Myosin light polypeptide 6	Myl6	5	5	5	31.8	31.8	31.8	16.961	0	68.314	603	28.2443	28.1081	27.7833	27.9036	27.9408	27.3401	27.1714	27.4258	27.7648	27.7631	27.4555	27.5961	27.8991	27.7369	27.9248	28.0308	28.9397	28.4392	27.246	27.3579	27.8413	27.8865	27.7281	27.5921	27.716	27.5931	26.981	27.0453	27.2782	26.9974	27.1924	26.9474	27.8048	28.0083	27.6907	27.579
Q60710	Q60710	Deoxynucleoside triphosphate triphosphohydrolase SAMHD1	Samhd1	9	9	9	20.6	20.6	20.6	72.65	0	113.11	370	26.3697	26.2707	25.1693	24.6912	28.0732	28.1934	26.6728	26.8471	27.7662	27.5886	27.1606	26.2601	25.503	25.6955	25.2636	25.1733	26.2965	26.4762	25.4753	25.4622	25.6402	25.5936	25.6522	24.6163	27.1091	27.1658	27.2696	27.1911	26.7849	26.6746	26.7998	26.7341	26.8214	26.8889	26.7998	26.6484
Q60739-2;Q60739	Q60739-2;Q60739	BAG family molecular chaperone regulator 1	Bag1	4	4	4	18.3	18.3	18.3	24.874	0	122.4	31	23.7453	24.0733	23.5235	23.5682	25.635	25.6229	23.8048	23.9914	25.587	25.2523	23.8173	23.9222	23.4636	23.2943	21.7664	22.9216	22.31	21.3956	22.4519	22.6686	22.6614	21.1896	20.7195	22.4396	23.6872	23.285	24.0942	23.9057	23.4747	23.9117	23.2202	21.4692	24.1004	23.6289	23.2378	23.2066
Q60829-2;Q60829	Q60829-2;Q60829	Protein phosphatase 1 regulatory subunit 1B	Ppp1r1b	1	1	1	10.1	10.1	10.1	17.555	0.0012953	4.2639	13	24.2983	23.0216	23.037	21.6416	24.6669	22.57	22.9641	21.0782	22.6038	23.4341	22.0655	22.7181	22.8942	21.8324	21.2219	22.9391	23.2607	21.7269	23.9589	22.5678	23.022	22.5482	23.5846	22.5445	22.0075	20.5655	20.4961	24.9332	22.3183	21.085	23.139	21.9244	20.7219	23.1566	20.8226	22.2917
Q60854	Q60854	Serpin B6	Serpinb6	6	6	6	19.3	19.3	19.3	42.598	0	28.666	373	27.5616	27.4844	26.5657	26.8026	26.7526	27.3096	27.235	27.0115	27.8248	27.6972	26.9887	27.2249	26.7167	27.1101	26.0488	26.0154	26.743	26.7782	26.4782	26.0388	25.7505	25.8358	25.3513	25.2395	27.0094	27.4362	27.3209	27.2109	27.3198	27.2538	26.9334	27.2797	26.2186	26.6203	26.7392	27.1017
Q60864	Q60864	Stress-induced-phosphoprotein 1	Stip1	9	9	9	22.3	22.3	22.3	62.581	0	140.38	315	26.3434	26.2518	25.8642	25.791	26.5189	26.6592	25.9125	25.9773	26.3615	26.2145	26.4028	26.028	26.0522	26.2137	26.1265	25.7632	26.7077	26.5846	25.7787	26.3995	26.1562	25.5615	25.3057	25.3956	25.9219	25.9931	26.0685	26.5223	26.2657	25.8746	25.7873	25.9852	25.4066	25.375	25.5506	25.6292
Q61035	Q61035	Histidine--tRNA ligase, cytoplasmic	Hars	3	3	3	6.9	6.9	6.9	57.432	0	8.3021	14	24.1323	22.7696	21.3594	22.7814	23.0293	22.8376	21.1602	21.8723	25.2947	25.2037	22.5795	22.1584	22.6217	20.5982	20.4948	21.6786	21.3471	23.8575	22.8659	20.954	22.9786	22.3249	22.716	21.5821	22.3258	22.5643	23.9303	24.2821	20.5435	23.2187	19.5183	20.7145	24.0845	24.1602	20.1967	21.4575
Q61081	Q61081	Hsp90 co-chaperone Cdc37;Hsp90 co-chaperone Cdc37, N-terminally processed	Cdc37	3	3	3	10	10	10	44.593	0.0012674	4.0872	17	22.1809	21.3134	23.425	21.1689	21.8995	21.3627	21.7461	22.0775	24.1761	24.8876	22.3251	21.5348	22.7224	22.3507	22.3632	22.4908	22.2429	21.3617	22.2972	21.4367	21.8381	21.4979	22.0451	22.3474	21.4114	23.6006	23.5207	21.449	20.7053	19.9448	22.808	21.2267	23.473	21.7121	20.2165	21.2003
Q61114	Q61114	BPI fold-containing family B member 1	Bpifb1	6	6	6	18.6	18.6	18.6	52.455	0	93.502	203	26.2682	26.9008	25.5422	25.8966	24.5217	24.4849	25.9175	25.8303	25.4445	25.4519	25.4177	25.6822	24.7055	25.1502	25.3159	25.0576	25.3823	25.4126	24.5841	24.6144	24.3968	24.8811	24.3293	24.4881	24.7841	24.6096	25.5176	25.6152	24.2769	24.3006	23.6288	24.7771	23.1157	23.6688	25.9658	26.1272
Q61129	Q61129	Complement factor I;Complement factor I heavy chain;Complement factor I light chain	Cfi	14	14	14	28.4	28.4	28.4	67.26	0	185.24	604	29.431	28.9544	29.694	29.6078	28.9789	28.8173	29.1805	29.0999	28.8079	28.4317	29.6966	29.9221	29.6601	29.7282	29.8941	29.636	29.6142	29.5671	29.6797	29.7399	29.7131	29.7706	29.7796	29.9141	29.4173	29.5433	29.248	29.2196	29.864	29.8443	29.8639	29.2259	29.1534	29.1118	29.5904	29.4445
Q61147	Q61147	Ceruloplasmin	Cp	35	35	34	42.7	42.7	41.7	121.15	0	323.31	2333	29.9682	30.0875	30.3846	30.4308	29.357	29.1277	29.9266	29.7576	29.2998	29.0812	30.2875	30.1267	30.8887	30.9282	31.2357	30.994	30.9024	30.803	30.9017	30.8946	31.3567	31.1992	31.1356	31.292	30.8492	30.9902	30.8889	30.8853	30.9692	31.0686	31.2303	31.1561	30.7693	30.9085	31.2328	31.2009
Q61166	Q61166	Microtubule-associated protein RP/EB family member 1	Mapre1	3	3	3	21.3	21.3	21.3	30.016	0	5.5868	10	21.8965	24.1128	21.5898	20.2489	22.2397	21.7259	20.3662	21.0007	23.7442	22.9606	22.3966	20.8868	21.9637	22.0492	23.6285	21.1162	20.9552	23.047	21.2252	23.1429	23.5781	23.0752	23.0121	21.5666	22.1027	21.6249	21.7003	21.9695	21.4206	21.3256	22.1669	19.6155	24.0385	25.13	21.9555	22.4714
Q61171	Q61171	Peroxiredoxin-2	Prdx2	8	8	8	50.5	50.5	50.5	21.778	0	106.5	195	25.4099	25.5646	25.2705	25.3813	26.6122	26.7895	25.9754	26.2013	26.2513	26.7321	26.2896	26.0772	26.4775	26.9416	25.9205	25.3686	26.0156	26.2963	25.7372	26.0972	25.6747	25.8647	29.2601	28.9697	26.7056	26.3495	26.7899	26.5411	26.057	26.6627	26.0404	26.3463	26.7471	27.0267	25.2234	26.9291
Q61233	Q61233	Plastin-2	Lcp1	17	16	16	40.4	38.3	38.3	70.148	0	203.99	723	27.7805	27.5494	27.9352	28.0773	27.4177	27.0397	28.0628	28.1705	27.3782	27.3133	27.6885	27.1818	28.4277	28.2142	28.6655	28.7647	28.3588	28.2701	28.9802	28.6953	28.8337	28.6994	28.2679	28.2171	27.3335	26.8563	27.6137	27.601	27.2933	27.4625	27.8118	28.0101	26.73	27.0341	27.5893	27.4389
Q61247	Q61247	Alpha-2-antiplasmin	Serpinf2	7	7	7	16.5	16.5	16.5	54.971	0	30.323	227	25.7038	25.5758	26.1483	26.0957	24.8741	24.8532	25.5049	25.3858	25.619	25.8428	25.9474	25.6513	26.1248	26.0105	25.9776	26.0497	25.9392	25.674	25.7567	26.165	26.6608	26.2396	27.1372	26.8312	26.1823	26.2928	25.6914	25.8142	26.3507	26.2117	26.2627	26.0373	26.0934	25.8722	26.1947	26.1084
Q61249;Q9QZ29	Q61249	Immunoglobulin-binding protein 1	Igbp1	4	4	4	20	20	20	38.97	0	6.1667	9	22.2943	22.9658	22.1832	22.2876	23.5042	23.0425	22.5803	20.976	21.435	23.0942	22.6951	22.4164	22.5276	22.7273	21.0059	21.8737	20.0285	21.6385	20.4043	20.9451	21.7623	22.0793	22.6084	21.0469	21.2601	22.9551	22.262	22.5152	23.011	22.4663	22.5655	22.6916	23.9779	23.8485	22.5649	22.5597
Q61316	Q61316	Heat shock 70 kDa protein 4	Hspa4	15	15	15	23.1	23.1	23.1	94.132	0	148.92	349	26.1888	25.9631	25.9712	26.1233	27.1516	26.9783	26.6224	26.2642	26.7511	26.8527	26.3971	26.5422	25.8974	25.7734	25.8021	25.792	26.2105	26.274	25.9021	26.3024	25.9386	25.5745	25.4843	25.4652	26.1106	26.0444	26.1873	26.8515	26.0402	26.0289	25.9418	26.022	26.281	26.2269	25.9064	26.2953
Q61362-3;Q61362-2;Q61362	Q61362-3;Q61362-2;Q61362	Chitinase-3-like protein 1	Chi3l1	31	31	31	70.7	70.7	70.7	42.804	0	323.31	2271	32.2535	31.9498	32.5698	32.4959	31.0166	31.166	32.7912	32.8942	30.9523	30.9929	31.5866	31.4482	31.7017	31.8027	31.6626	31.841	31.1559	31.4181	33.0001	33.0285	31.6906	31.74	30.8132	30.9368	30.1431	29.887	29.332	29.2166	30.4363	30.2684	30.5905	30.3904	29.0359	29.1786	30.2244	30.1691
Q61490	Q61490	CD166 antigen	Alcam	8	8	8	17.3	17.3	17.3	65.091	0	12.422	163	25.4928	25.5737	26.7633	26.7703	25.2925	25.9333	26.6528	26.9437	24.9946	24.8073	26.494	26.5267	25.6641	26.1178	25.8882	26.9179	26.4843	26.3462	26.8037	26.6962	26.8089	26.8637	25.0372	25.0531	24.9132	24.7911	25.3931	25.3065	26.128	26.0654	26.3272	26.1036	24.0466	24.1787	25.6781	26.199
Q61508;Q61508-2	Q61508;Q61508-2	Extracellular matrix protein 1	Ecm1	4	4	4	9.7	9.7	9.7	62.832	0	9.9195	34	21.6381	21.5042	21.6257	21.6783	22.7116	21.435	24.6144	24.5155	21.7303	21.5297	21.9332	22.1324	25.1971	24.5334	23.4085	21.5596	22.3288	24.7794	21.9953	24.801	21.9341	21.8767	25.2623	21.8788	20.8789	22.3859	24.3612	24.1842	21.7788	20.0035	21.7736	24.2996	22.4653	21.5762	24.3305	24.3967
Q61592	Q61592	Growth arrest-specific protein 6	Gas6	3	3	3	6.1	6.1	6.1	74.609	0.0013643	4.8232	11	21.8177	21.8443	21.1653	24.616	22.5041	21.1658	21.0721	21.4424	21.813	23.0831	21.1472	24.526	24.5229	24.5	21.81	22.7829	23.6644	24.5854	22.1748	23.6718	21.7609	20.612	21.8657	22.0593	19.916	23.736	23.1869	23.3424	23.4992	23.4073	23.9228	23.9105	21.8544	21.4776	23.5777	23.6134
Q61598;Q61598-2	Q61598;Q61598-2	Rab GDP dissociation inhibitor beta	Gdi2	16	16	14	46.3	46.3	40	50.537	0	323.31	523	27.4685	27.3331	27.0277	26.918	28.2158	28.3472	27.5095	27.5337	28.2771	28.0939	27.4546	27.5958	26.8335	26.8238	26.7951	26.6855	27.0622	27.1956	26.9092	26.8073	26.8461	26.7634	26.0544	26.3781	27.1756	27.3318	27.9944	27.915	27.4888	27.2084	27.0711	27.2509	27.6832	27.7466	26.9363	27.318
Q61599	Q61599	Rho GDP-dissociation inhibitor 2	Arhgdib	4	4	4	38.5	38.5	38.5	22.851	0	39.087	92	23.3527	24.3292	25.5881	25.3125	23.3814	23.1967	24.513	24.4543	21.4219	22.6431	23.7141	22.6042	25.1119	25.958	25.3211	25.8738	25.8273	25.9171	26.8519	26.7086	26.8784	26.7943	25.9528	26.6477	23.2161	21.3058	21.8983	23.67	23.7777	24.1562	23.0086	24.7448	23.359	22.5598	22.8089	23.1343
Q61646	Q61646	Haptoglobin;Haptoglobin alpha chain;Haptoglobin beta chain	Hp	22	22	22	47.6	47.6	47.6	38.752	0	323.31	5065	32.6307	32.6579	33.0273	32.981	31.8347	31.7386	32.9903	33.0051	31.4146	31.1752	32.3868	32.6517	32.7052	32.7966	33.0968	33.4036	32.6398	32.5926	32.8183	32.9355	33.0466	32.831	32.1596	32.089	33.0406	33.0018	32.8566	32.873	33.1572	33.1579	33.1401	32.9649	32.2726	32.6896	33.218	33.2987
Q61655	Q61655	ATP-dependent RNA helicase DDX19A	Ddx19a	3	3	3	8.8	8.8	8.8	53.932	0	6.2523	14	22.382	21.3707	21.8317	21.7392	23.8395	22.9847	20.7155	21.3828	23.9899	23.7652	23.442	21.242	22.788	21.6552	22.5601	22.6267	22.2568	22.3699	23.0832	22.6827	22.3161	22.5598	22.8954	22.1507	22.8777	20.6827	23.699	22.7292	22.6087	23.5112	22.4644	21.7029	24.7525	23.3938	22.207	22.6173
Q61699-2;Q61699	Q61699-2;Q61699	Heat shock protein 105 kDa	Hsph1	3	3	3	5.5	5.5	5.5	91.696	0.0022222	2.9507	15	24.4942	24.3761	24.0514	23.4754	23.2125	23.4275	23.027	22.8593	23.6144	23.1407	23.9251	23.2942	23.5961	23.5286	23.9085	23.6039	21.5801	23.7404	21.7102	21.2613	23.4733	22.2015	22.03	22.8839	21.3572	21.1439	23.4011	20.5217	22.1373	21.4742	21.0348	21.6765	22.4657	22.2413	20.2812	20.8803
Q61702	Q61702	Inter-alpha-trypsin inhibitor heavy chain H1	Itih1	6	6	6	10.4	10.4	10.4	101.07	0	139.99	53	23.2753	23.9303	24.0984	23.5166	24.252	23.9313	23.7627	24.1464	24.6051	23.5278	24.1881	24.0132	23.9344	23.9653	23.5174	24.2123	23.8882	23.562	23.6933	23.9889	24.4158	23.8356	26.5912	26.6196	25.152	25.0228	24.8031	24.9258	24.7656	24.8982	25.2602	24.8021	26.7582	26.7529	25.4336	25.1481
Q61703;CON__Q9TRI1	Q61703	Inter-alpha-trypsin inhibitor heavy chain H2	Itih2	9	9	9	14.5	14.5	14.5	105.93	0	42.096	94	25.3731	25.0349	25.2257	25.4956	23.4383	24.1084	24.9347	25.1791	24.4463	23.9227	24.4245	24.8307	25.2889	24.9172	24.6701	25.5442	25.4226	25.2919	24.9657	25.2504	26.1344	25.1537	28.1884	27.8269	26.8694	26.5462	24.2005	25.3147	25.4565	25.6991	26.1334	26.3979	28.1693	28.6863	26.0815	26.4515
Q61704;CON__Q0V8M9	Q61704	Inter-alpha-trypsin inhibitor heavy chain H3	Itih3	8	8	8	15.1	15.1	15.1	99.357	0	185.06	158	24.6522	25.7904	25.5939	25.5042	23.825	22.199	25.4857	25.7153	22.1051	23.7319	21.8539	20.8614	24.6887	24.591	24.214	24.4893	25.5197	21.7724	25.0437	25.2969	22.1694	24.4933	25.3019	24.7675	27.2169	27.4389	26.5982	26.5915	26.6143	26.9797	26.7518	27.8906	27.4832	27.9828	27.316	27.4972
Q61730-2;Q61730	Q61730-2;Q61730	Interleukin-1 receptor accessory protein	Il1rap	5	5	5	15	15	15	41.567	0	11.089	229	25.5925	25.4584	26.3714	26.7009	25.1345	25.2977	26.6292	26.1603	25.8779	25.9944	26.308	26.3181	26.3766	26.4558	26.2932	26.3708	26.3415	26.228	25.6565	26.1532	26.5955	26.4648	25.7284	25.281	25.0489	25.6248	25.8082	25.0706	25.9121	25.5172	25.4063	25.4601	25.0947	25.3092	24.3181	25.9128
Q61768;P28738;P33175	Q61768	Kinesin-1 heavy chain	Kif5b	10	10	10	13.1	13.1	13.1	109.55	0	25.581	86	25.6197	25.3818	25.1356	24.3912	26.3389	26.3888	25.1142	25.3116	25.8991	25.7346	24.8161	25.1033	21.2659	24.0959	21.8057	23.4859	24.2248	24.492	24.5188	23.6662	24.1082	24.9735	24.3036	23.9509	25.2867	25.5953	25.205	25.1208	24.9705	25.3293	24.7556	25.4888	25.5851	25.5746	25.2698	24.8866
Q61792	Q61792	LIM and SH3 domain protein 1	Lasp1	7	7	7	25.9	25.9	25.9	29.994	0	39.53	311	26.5067	26.7808	25.3602	24.4233	26.7371	26.1367	25.9888	25.9298	27.6998	27.4586	25.442	26.2642	25.2322	24.8789	21.704	24.5969	25.9198	26.1577	24.2645	24.7788	24.8489	24.4467	24.4691	25.0879	27.2088	27.559	27.4939	27.3078	26.8454	27.006	26.8668	27.2117	27.6939	27.3768	26.858	26.6695
Q61830	Q61830	Macrophage mannose receptor 1	Mrc1	6	6	6	5.4	5.4	5.4	164.98	0	12.958	80	24.418	25.0144	26.1897	25.8837	23.8032	24.6011	25.7442	25.1368	24.9595	24.4382	25.764	24.7247	25.5102	25.3357	24.9697	25.6058	25.2553	25.2198	24.8693	24.6507	25.6087	26.3729	23.96	23.777	24.7011	24.73	24.4406	25.2082	24.6285	24.1331	25.1836	24.8219	23.9781	23.6677	25.2043	25.3234
Q61838	Q61838	Alpha-2-macroglobulin;Alpha-2-macroglobulin 165 kDa subunit;Alpha-2-macroglobulin 35 kDa subunit	A2m	27	27	27	28	28	28	165.85	0	323.31	1259	27.8613	28.0051	29.0662	29.2651	29.1832	29.0342	29.5652	29.6938	30.0804	29.8417	28.7815	28.7465	29.1697	29.3752	29.0354	29.098	28.477	28.5399	29.2995	29.5057	29.1545	29.1324	31.0295	31.5669	29.8019	30.1039	29.2257	29.5707	30.1984	30.0672	30.1002	30.4554	30.785	30.364	29.6119	29.633
Q61990-3;Q61990;Q61990-2;P57722-2;P57722	Q61990-3;Q61990;Q61990-2	Poly(rC)-binding protein 2	Pcbp2	5	3	3	20.6	11.7	11.7	36.801	0	5.2758	18	23.7106	24.6408	21.6806	23.4026	23.2952	23.4539	21.7058	23.2846	21.598	24.7395	23.221	23.3719	22.7266	20.6912	22.8987	22.3141	23.3133	23.1612	22.8356	22.5524	20.7466	21.9905	23.1269	21.9135	23.7118	22.7155	20.8577	23.3086	20.5724	21.3559	22.4114	21.5771	23.8513	23.8447	23.4952	22.7214
Q62048;Q62048-2	Q62048;Q62048-2	Astrocytic phosphoprotein PEA-15	Pea15	3	3	3	30.8	30.8	30.8	15.054	0	7.7761	91	25.8469	25.2073	24.4376	24.7242	25.4368	25.3442	25.1046	25.7778	25.9467	26.5101	21.6395	26.6787	21.7959	21.3983	23.6625	23.3958	24.086	21.4655	21.7511	24.4101	22.5308	21.1773	22.2974	22.5757	25.3213	25.9222	24.6518	26.1969	26.3942	25.9389	25.2704	25.8337	25.5036	25.2381	25.8674	26.5939
Q62151	Q62151	Advanced glycosylation end product-specific receptor	Ager	6	6	6	17.6	17.6	17.6	42.668	0	42.034	461	26.4821	26.1755	26.6686	26.2818	27.6617	27.6563	27.2593	27.6232	28.5931	28.0213	26.6043	26.6248	22.4922	25.0545	25.201	22.6104	26.4352	26.8997	24.4691	25.2991	25.4071	25.5925	24.6871	25.1353	27.1971	27.1701	27.2286	26.6384	27.47	26.9469	26.7648	27.6707	28.3472	28.425	27.1198	26.9275
Q62172	Q62172	RalA-binding protein 1	Ralbp1	2	2	2	2.2	2.2	2.2	75.042	0	5.642	3	22.143	21.7397	22.9361	21.5942	22.0906	21.8598	21.266	21.4899	22.5166	22.0085	21.2244	22.8694	24.269	20.7019	22.8785	21.362	21.5041	20.7927	22.148	21.1092	21.764	23.3218	21.6254	21.8325	20.7327	21.8245	22.0474	21.2944	21.2055	20.6333	21.4829	22.523	20.8151	21.247	22.0373	21.626
Q62418-3;Q62418-2;Q62418	Q62418-3;Q62418-2;Q62418	Drebrin-like protein	Dbnl	6	6	6	20.8	20.8	20.8	48.341	0	21.527	70	24.5237	24.2279	23.5638	22.3384	24.4712	24.4395	23.216	23.6849	25.355	25.4845	20.6782	24.1295	23.7138	23.0967	21.2542	23.6042	23.5554	24.4068	21.6084	22.0213	21.9098	21.8525	22.2701	22.0381	24.257	24.4577	24.5459	24.5073	24.1177	24.1724	24.2356	23.2816	25.0489	24.9604	21.7233	23.6351
Q62426	Q62426	Cystatin-B	Cstb	2	2	2	32.7	32.7	32.7	11.045	0	8.8139	30	27.9319	27.3857	26.6656	26.533	27.8023	27.7191	27.4446	27.324	25.75	27.6524	26.6218	27.6511	25.7412	25.7803	22.9846	20.7583	26.1883	25.9205	20.9778	20.7522	25.8877	22.8258	21.9076	22.2308	26.5564	27.0721	27.1092	27.3813	26.293	26.3486	26.2277	21.5484	25.8539	25.9809	26.1911	26.3346
Q62523	Q62523	Zyxin	Zyx	5	5	5	14.2	14.2	14.2	60.545	0	14.384	64	25.305	24.4998	23.1069	22.9164	22.9738	24.2674	22.5499	22.9863	24.6611	25.2513	21.8523	23.3665	23.3667	20.2282	22.0559	22.3214	22.4845	23.0085	22.1255	22.2849	22.4517	22.7036	22.9887	21.1529	22.9729	22.941	24.3572	24.4724	22.8437	22.4935	22.4013	22.7739	23.8277	23.5695	23.0636	23.1566
Q63918	Q63918	Serum deprivation-response protein	Sdpr	6	6	6	21.5	21.5	21.5	46.763	0	40.161	119	25.5038	21.9767	25.585	25.1153	26.8315	26.7585	25.9562	25.8508	27.4737	27.4644	26.0229	26.176	24.2054	23.8789	23.7569	21.9549	24.9346	24.2919	22.015	24.528	21.9817	22.8786	22.7988	21.084	26.3769	26.1659	25.3765	26.256	26.0404	25.7285	25.4235	25.7774	26.8957	26.8517	25.7429	26.0873
Q64010;Q64010-2	Q64010;Q64010-2	Adapter molecule crk	Crk	5	5	5	30.6	30.6	30.6	33.814	0	15.165	20	21.3874	20.3679	23.2605	23.3736	23.8821	24.1706	23.6046	23.7209	23.9306	23.9382	21.7879	22.0178	22.5179	21.673	21.9392	21.719	20.3274	21.7156	22.6089	21.9096	22.1614	22.0072	22.9457	21.6912	23.5708	21.8908	21.2426	23.8231	22.5456	23.7527	23.3549	21.02	24.3943	24.1865	23.4712	22.1422
Q64105	Q64105	Sepiapterin reductase	Spr	5	5	5	21.8	21.8	21.8	27.883	0	159.89	211	26.0764	25.8308	25.4217	25.0198	26.278	26.2888	25.1056	25.3346	25.5015	25.2145	25.2528	24.7242	24.6526	24.4364	24.5997	24.3533	25.1147	24.9451	24.0577	24.2902	24.2774	24.43	24.9651	24.2824	25.7669	25.4971	25.881	25.9854	25.1641	25.1385	25.3283	24.8935	25.7395	26.3741	25.0753	24.7489
Q64282	Q64282	Interferon-induced protein with tetratricopeptide repeats 1	Ifit1	4	4	4	11.2	11.2	11.2	53.737	0	23.491	76	21.473	22.4121	22	21.3952	24.1019	22.2182	21.8773	21.2114	22.8295	21.5235	22.2929	22.0835	21.7594	25.3929	25.6276	25.4509	25.5211	25.741	25.8927	25.7644	25.5071	24.7877	22.6757	25.1486	24.9842	24.9532	25.1916	25.2942	24.7962	25.0415	25.4263	25.7086	24.5213	23.7555	24.1263	23.1418
Q64345	Q64345	Interferon-induced protein with tetratricopeptide repeats 3	Ifit3	12	12	12	41.7	41.7	41.7	47.222	0	170.04	395	22.1049	23.7628	24.3231	24.2546	25.2762	24.1153	23.536	23.5806	25.7324	25.2901	23.308	23.6816	27.0416	27.0168	26.7252	27.028	27.5116	27.3832	27.1059	26.9241	26.4007	26.8209	26.4409	26.0864	28.1235	28.2811	28.6182	28.4527	28.0319	27.7998	27.7197	27.5239	28.4163	28.4031	27.7145	27.6097
Q64378	Q64378	Peptidyl-prolyl cis-trans isomerase FKBP5	Fkbp5	2	2	2	5.9	5.9	5.9	50.966	0.0012361	3.7308	18	21.9323	22.2441	22.7093	22.2811	22.2634	22.7818	21.3857	21.0132	21.693	22.1094	21.3444	22.114	22.4483	20.558	21.4296	22.7205	23.5816	20.6344	22.2746	20.772	23.4343	22.0088	21.6921	21.0544	21.5286	22.1755	21.2499	21.8285	21.748	21.5002	22.1424	22.8347	21.4504	22.2508	21.6026	21.8659
Q64437	Q64437	Alcohol dehydrogenase class 4 mu/sigma chain	Adh7	2	2	2	11.5	11.5	11.5	39.904	0	59.077	90	21.5386	21.3075	23.5438	21.3668	23.9897	22.7767	23.9558	24.7429	23.2379	23.2708	24.3994	25.0253	24.4802	21.013	24.3705	22.5012	24.7024	20.9699	24.7503	21.9706	21.5204	23.0937	23.5316	21.1683	21.1889	20.0823	20.7563	21.1452	22.1461	21.4315	20.8974	22.2651	21.7027	21.5422	22.2416	21.2706
Q64726	Q64726	Zinc-alpha-2-glycoprotein	Azgp1	8	8	8	29	29	29	35.332	0	129.36	846	26.7634	26.7922	27.1374	27.302	27.0037	27.0845	27.3335	27.5307	27.0976	26.8706	27.2568	27.4138	27.1517	27.8338	27.8077	27.7673	27.4835	27.4105	27.9436	27.6881	27.9003	27.8496	27.6484	28.078	27.2863	27.3592	27.1561	27.2253	27.1924	27.3681	26.9037	27.3761	27.5653	27.1529	27.3063	27.0307
Q64727	Q64727	Vinculin	Vcl	34	34	34	39.2	39.2	39.2	116.72	0	323.31	872	28.8428	28.754	28.3517	28.5461	29.7132	29.583	29.0129	28.9419	30.0017	30.202	28.7776	28.8599	27.2972	27.2657	27.2188	27.0582	27.9155	28.1501	27.5066	27.5356	26.8999	27.0205	25.7101	25.7842	28.5052	28.5599	28.9761	29.0445	28.5598	28.364	28.0602	27.9027	27.979	27.704	28.0734	28.1854
Q64737;Q64737-2	Q64737;Q64737-2	Trifunctional purine biosynthetic protein adenosine-3;Phosphoribosylamine--glycine ligase;Phosphoribosylformylglycinamidine cyclo-ligase;Phosphoribosylglycinamide formyltransferase	Gart	3	3	3	2.7	2.7	2.7	107.5	0.0042689	2.6651	3	21.96	22.0879	21.8343	23.103	21.1287	22.3515	20.9157	21.022	21.9807	23.2647	21.9797	22.2593	22.538	21.7975	22.2961	21.7486	22.3595	22.1855	21.6938	20.8841	23.9804	22.2699	22.8871	19.5869	21.7649	20.4333	22.6681	21.9581	21.8116	21.8735	22.5966	21.45	23.1539	22.3039	19.7162	21.776
Q68FD5	Q68FD5	Clathrin heavy chain 1	Cltc	12	12	12	10.6	10.6	10.6	191.55	0	37.553	154	25.3661	25.6387	25.2366	25.611	26.9683	26.8896	25.4736	25.6974	26.285	26.3009	25.9872	25.7476	25.456	24.7179	25.6815	25.0412	25.4791	25.7921	25.4234	25.5647	25.4896	24.6916	24.1766	24.0359	25.1341	24.9611	24.945	25.1736	24.9433	24.7361	24.8301	24.7372	25.6524	24.6459	24.3577	24.7664
Q6A028	Q6A028	Switch-associated protein 70	Swap70	11	11	11	22.1	22.1	22.1	68.995	0	44.26	178	25.1084	25.2028	25.5615	24.988	26.7163	26.5473	25.3587	25.8922	27.0442	26.9964	25.7049	26.0585	25.2204	22.2415	20.5634	22.0581	23.7614	24.7089	25.3058	23.134	25.9078	21.0225	23.3691	20.4839	26.251	26.0694	26.0248	25.949	25.3987	25.6845	25.4579	24.7367	26.1315	27.005	25.5441	25.2576
Q6EDY6-3;Q6EDY6	Q6EDY6-3;Q6EDY6	Leucine-rich repeat-containing protein 16A	Lrrc16a	3	3	3	3.4	3.4	3.4	148.17	0	13.194	59	23.3881	23.1101	21.6986	23.3669	25.3362	25.2503	23.2747	23.2974	25.6012	25.6953	23.498	22.0281	22.3984	22.0172	23.5709	21.1389	21.7411	21.444	21.3309	21.6415	22.8162	21.5389	23.3048	23.6462	23.4255	23.6585	23.4614	23.8788	23.1136	23.3971	22.7797	22.7861	20.3427	21.8929	21.3154	23.0287
Q6IRU2	Q6IRU2	Tropomyosin alpha-4 chain	Tpm4	6	5	5	20.6	20.6	20.6	28.467	0	265.4	138	25.7206	25.449	25.2767	25.7136	26.6353	26.7227	22.4971	25.8142	27.4845	27.6029	26.1126	26.2648	25.064	24.2513	23.6986	24.941	24.9888	25.6845	23.8527	24.3916	24.6175	25.2154	25.615	25.4165	26.0296	26.1487	26.655	26.8241	20.9359	25.9913	25.782	25.703	25.9333	26.0225	25.3484	24.7397
Q6IRU5-2;Q6IRU5	Q6IRU5-2;Q6IRU5	Clathrin light chain B	Cltb	2	2	2	6.2	6.2	6.2	23.174	0.0012837	4.2063	45	19.7246	21.5569	21.6397	20.2664	21.3895	22.0869	22.1486	22.5768	24.7136	22.3444	22.1899	20.5892	21.5321	22.7931	23.073	23.1518	23.6316	22.3375	22.084	21.2304	22.6519	22.2735	23.18	22.6825	22.2297	21.818	24.0193	23.6023	21.609	20.3937	22.0136	20.6697	22.907	24.009	21.8667	21.3507
Q6P1F6;Q8BG02	Q6P1F6;Q8BG02	Serine/threonine-protein phosphatase 2A 55 kDa regulatory subunit B alpha isoform;Serine/threonine-protein phosphatase 2A 55 kDa regulatory subunit B gamma isoform	Ppp2r2a;Ppp2r2c	2	2	2	4.9	4.9	4.9	51.691	0	5.1861	32	21.8812	21.8321	20.8132	22.6903	21.6852	21.4911	22.1156	21.3496	24.3729	21.5376	21.3065	21.0962	22.112	20.9399	21.5765	21.9521	20.4144	23.0132	20.3594	23.3698	22.6291	23.3459	23.394	22.461	22.0587	23.5471	23.775	23.6469	21.3422	21.3529	20.6842	21.3289	21.4947	21.5042	22.0959	22.3205
Q6PAC4	Q6PAC4	Uncharacterized protein C2orf71 homolog		1	1	1	0.8	0.8	0.8	139.3	0	4.9021	76	21.9999	25.3062	25.5173	25.7832	24.5546	24.4877	24.853	21.7231	24.8719	24.8787	25.792	25.6197	26.0571	25.6755	20.514	25.7695	25.8507	25.8122	21.8412	25.508	25.9169	25.8193	25.4812	25.5896	25.5142	25.5146	24.797	24.8087	25.3483	25.6026	25.9074	20.8697	21.6844	21.6618	24.4331	25.5682
Q6PDI6-3;Q6PDI6	Q6PDI6-3;Q6PDI6	Protein FAM63B	Fam63b	3	3	3	11.1	11.1	11.1	41.21	0	10.406	14	22.2782	22.5075	21.9679	22.6701	25.0797	24.6809	21.0546	22.7839	24.6302	24.202	22.5396	22.8123	24.206	21.3775	22.7994	22.3916	22.1471	20.7053	21.9369	23.4079	22.0284	22.111	22.5011	22.515	23.6743	22.2531	23.434	22.4699	22.9685	22.7324	20.7211	22.439	22.7776	23.7564	20.917	23.0149
Q6PDL0	Q6PDL0	Cytoplasmic dynein 1 light intermediate chain 2	Dync1li2	4	4	4	12.2	12.2	12.2	54.218	0	7.6785	21	23.4531	23.5297	21.5519	23.3376	24.5769	23.83	23.0783	20.77	24.4043	24.8055	23.222	23.0509	21.5945	21.5439	21.0766	21.7838	22.3356	22.0927	21.6347	22.6651	21.8541	20.8897	22.3108	22.6423	22.9276	22.9564	22.907	22.538	22.4419	22.4535	23.2737	22.0895	24.0274	21.3056	20.4428	22.4014
Q6PDN3-3;Q6PDN3;Q6PDN3-4;Q6PDN3-2	Q6PDN3-3;Q6PDN3;Q6PDN3-4;Q6PDN3-2	Myosin light chain kinase, smooth muscle;Myosin light chain kinase, smooth muscle, deglutamylated form	Mylk	2	2	2	2.8	2.8	2.8	113.7	0.0021882	2.8593	8	23.0603	21.1115	21.5433	21.7806	22.3569	22.6878	22.2633	20.9954	22.7348	21.6943	21.4143	22.1248	22.507	21.0743	21.1537	22.0688	20.6726	22.2501	21.646	22.7566	22.741	21.8905	20.606	22.061	22.0317	20.5685	23.3115	23.8482	21.9277	22.6438	22.5519	22.5578	21.4243	22.6731	22.6686	20.5626
Q6Q899;Q6Q899-2;Q6Q899-3	Q6Q899;Q6Q899-2	Probable ATP-dependent RNA helicase DDX58	Ddx58	5	5	5	6.8	6.8	6.8	105.97	0	8.8736	12	20.9805	21.9265	22.3901	22.82	21.9317	23.0731	21.3548	20.4159	23.0883	22.1227	23.301	22.4646	23.8503	23.6509	24.1587	21.3	24.4161	24.1149	23.3651	21.8249	21.4683	20.4077	21.9794	23.9101	21.7275	24.7375	23.8681	23.8978	22.6216	22.7224	21.9862	20.6712	21.0481	21.149	21.437	21.2938
Q6URW6-2;Q6URW6;Q6URW6-3	Q6URW6-2;Q6URW6;Q6URW6-3	Myosin-14	Myh14	30	27	27	20.6	18.6	18.6	227.76	0	243.59	441	26.8592	26.8774	27.1084	27.0696	27.8467	27.7385	27.2102	27.1701	27.3369	27.3504	27.0307	26.9869	26.273	26.3745	26.25	26.0181	26.5708	26.8494	26.0511	26.6878	26.5378	26.3487	26.3299	26.5541	27.078	26.915	26.8517	26.7074	26.7	26.6071	26.8327	26.6212	26.1695	26.1927	26.746	26.4692
Q6ZQ38	Q6ZQ38	Cullin-associated NEDD8-dissociated protein 1	Cand1	7	7	7	6	6	6	136.33	0	11.432	99	25.7994	25.1428	24.6966	24.6769	26.0664	26.1211	25.3747	25.307	26.4786	26.2806	25.6857	25.5788	24.1638	24.345	24.6426	24.2258	24.771	24.8388	24.7465	24.4166	24.5022	24.976	22.803	24.407	25.5233	24.534	25.6765	25.7887	25.1043	24.9776	24.7919	25.8408	25.7331	26.0193	25.3285	24.801
Q76MZ3	Q76MZ3	Serine/threonine-protein phosphatase 2A 65 kDa regulatory subunit A alpha isoform	Ppp2r1a	6	6	6	14.3	14.3	14.3	65.322	0	26.298	239	26.0665	26.2998	26.0058	26.3357	27.1238	27.1948	26.2943	26.4005	26.8168	26.8491	25.8462	26.1236	25.8735	25.7078	25.0463	25.0403	26.0617	25.5074	26.0716	25.7274	25.5153	25.707	26.3255	25.2588	27.0278	26.6316	26.7	26.907	26.4507	26.6783	26.4826	26.451	27.1717	27.2936	25.8467	26.5536
Q78IQ7-2;Q78IQ7	Q78IQ7-2;Q78IQ7	Zinc transporter ZIP4	Slc39a4	2	2	2	4.9	4.9	4.9	66.171	0	6.3972	19	22.2503	22.001	24.6581	24.3393	23.5803	22.6452	23.2201	23.5575	21.725	22.7689	21.8202	23.1912	24.0239	20.4065	23.3815	19.782	23.3471	20.7447	24.2624	24.155	24.2387	23.9983	23.5898	23.8231	21.1612	23.2051	23.1891	21.2563	21.9124	21.8992	23.8141	23.7767	22.2564	22.1209	23.1781	23.3865
Q78ZA7	Q78ZA7	Nucleosome assembly protein 1-like 4	Nap1l4	2	2	1	5.6	5.6	2.9	42.679	0	6.4273	74	21.5456	22.0252	24.0378	22.3687	21.2452	22.4144	20.3567	23.8811	26.2929	26.3721	21.4934	22.2872	22.0856	23.3097	23.3623	23.8512	23.2256	20.8333	23.1591	22.5949	22.318	23.8787	22.7333	22.8759	22.3215	23.9243	23.7644	20.9569	23.9295	21.7133	21.2916	20.9596	24.055	24.122	20.6012	21.4204
Q7TMB8-2;Q7TMB8;Q5SQX6	Q7TMB8-2;Q7TMB8	Cytoplasmic FMR1-interacting protein 1	Cyfip1	4	4	4	3.8	3.8	3.8	144.98	0	14.727	16	21.6191	23.8298	21.1956	23.8371	25.764	25.3546	23.5438	23.5341	24.0739	24.4794	23.3228	22.3994	21.8735	20.8251	23.9539	22.714	22.5922	22.6531	22.7528	22.4786	21.3398	21.4653	21.3717	21.4918	22.7116	23.6185	23.206	23.0993	22.9551	23.5064	22.9931	22.7636	22.6709	23.9615	22.5337	22.628
Q9CWF2;Q7TMM9	Q9CWF2;Q7TMM9	Tubulin beta-2B chain;Tubulin beta-2A chain	Tubb2b;Tubb2a	11	2	2	38.4	9.4	9.4	49.953	0	6.0394	11	22.5102	23.644	20.816	22.6929	23.7109	21.9564	21.4209	22.7709	21.8913	23.2019	21.9219	21.1494	21.2503	21.6752	21.6606	21.5157	22.0488	21.222	21.1909	21.9632	21.6492	22.5247	22.6852	21.0819	22.4447	20.9556	22.2066	21.8739	22.0388	21.6713	21.9843	22.2184	21.6358	23.3038	22.476	21.2355
Q7TNG5;Q7TNG5-2	Q7TNG5;Q7TNG5-2	Echinoderm microtubule-associated protein-like 2	Eml2	4	4	4	8.8	8.8	8.8	70.733	0	118.71	85	23.4609	25.1861	25.4524	24.8609	22.6417	24.2559	24.7559	21.6662	21.7883	24.5996	25.5903	24.5904	24.7259	25.2338	23.8894	21.474	25.1637	25.5014	24.4351	24.5544	25.0804	24.7241	25.2257	23.2356	24.7196	24.8214	24.5607	25.3384	24.8096	24.5015	24.8158	24.7655	25.4001	25.1229	24.6009	24.436
Q7TPH6-2;Q7TPH6	Q7TPH6-2;Q7TPH6	E3 ubiquitin-protein ligase MYCBP2	Mycbp2	4	4	4	1	1	1	517.36	0.0021954	2.8701	24	24.3865	24.0468	22.3251	22.2168	22.211	22.2232	21.9845	22.3406	27.06	21.8746	24.8453	21.5544	22.6451	21.9185	22.0533	25.3506	24.5523	21.8423	21.9821	24.1731	21.668	24.7492	22.4538	23.1395	22.0354	25.7004	27.4723	25.2688	21.2663	24.5815	24.0423	25.2963	21.647	23.731	24.5314	20.8745
Q7TPR4	Q7TPR4	Alpha-actinin-1	Actn1	20	20	11	28.4	28.4	16.7	103.07	0	105.89	741	27.5162	26.9608	27.4357	27.4274	27.735	27.686	27.7538	27.6008	28.3097	27.9009	27.2847	27.3053	27.4277	27.6313	27.3551	27.2251	27.447	27.6763	27.8132	27.7856	27.9085	27.7395	27.3778	26.7667	27.3535	27.6262	27.5722	27.4983	27.1704	27.1638	27.4529	27.4814	26.8858	27.1314	26.8119	26.7432
Q7TQI3	Q7TQI3	Ubiquitin thioesterase OTUB1	Otub1	6	6	6	36.2	36.2	36.2	31.27	0	42.55	132	26.2137	25.8974	24.777	25.401	26.6301	26.4597	25.359	25.1697	26.8122	26.8884	25.8917	26.2769	24.8695	24.4998	22.9937	24.4574	25.4551	24.8999	23.1358	23.6494	22.4403	23.181	22.6431	22.4961	25.4658	25.3337	26.4668	26.5394	25.6265	25.4645	25.6207	25.7071	26.0546	25.9982	24.969	24.8518
Q7TSJ2;Q7TSJ2-3;Q7TSJ2-2	Q7TSJ2;Q7TSJ2-3;Q7TSJ2-2	Microtubule-associated protein 6	Map6	6	6	6	10.9	10.9	10.9	96.449	0	67.976	115	21.6879	22.8426	23.9721	23.3814	24.5039	25.3194	23.671	23.6216	25.6301	25.2053	23.6446	22.9152	21.6286	21.7533	22.443	22.3654	22.0844	21.3789	21.8049	22.6978	21.3279	20.1272	22.3366	23.2597	22.1587	24.2674	23.9331	23.198	21.4345	24.2931	22.0754	22.1945	23.5945	23.6258	21.4059	22.2557
Q7TSV4	Q7TSV4	Phosphoglucomutase-2	Pgm2	3	3	3	6.3	6.3	6.3	68.747	0	4.949	31	24.7199	24.2629	24.2017	22.6219	24.0775	23.9188	23.6403	23.7785	24.5302	24.4682	21.579	23.9651	24.1572	24.0373	23.9115	23.9271	24.2332	24.2605	24.1853	23.7726	24.0674	24.3945	23.327	21.2705	21.5368	24.2899	24.7072	24.4526	23.9097	24.0641	23.9133	22.1812	21.6807	24.2052	20.5517	24.0277
Q80UW5	Q80UW5	Serine/threonine-protein kinase MRCK gamma	Cdc42bpg	6	6	6	5.4	5.4	5.4	172.14	0	34.663	40	21.2663	21.9574	21.8709	23.1534	26.0083	26.3027	23.9921	23.0621	25.7413	25.7397	23.4946	23.7522	22.6563	22.4219	22.3511	21.73	23.2859	20.2902	22.3162	23.1261	23.481	23.0034	22.7561	23.0877	24.2464	25.6093	23.3985	24.9818	21.1628	22.3222	22.144	21.5681	23.886	22.2671	22.9493	25.6843
Q80V42	Q80V42	Carboxypeptidase M	Cpm	3	3	3	7.9	7.9	7.9	50.555	0	6.4298	26	24.1451	23.7524	24.7919	24.7894	23.618	23.828	23.793	21.907	22.2564	23.5362	24.8241	24.5358	22.4187	24.836	22.8756	22.6975	24.5273	24.1874	21.6367	22.3508	24.1654	21.7702	24.7551	23.353	21.1201	23.2726	21.9225	22.0566	21.7989	22.17	22.1438	23.4757	20.8364	23.2621	20.2455	21.137
Q80VP0-2;Q80VP0	Q80VP0-2;Q80VP0	Tectonin beta-propeller repeat-containing protein 1	Tecpr1	1	1	1	2	2	2	114.03	0	5.6885	8	21.6828	22.4126	21.4882	22.4553	22.3401	22.8571	21.6146	21.4473	21.7468	23.4703	21.4072	21.5983	22.0951	21.1007	23.1454	22.1772	21.8114	21.091	21.613	21.8109	22.1766	21.5601	21.3712	23.0415	22.8036	21.4185	21.9804	21.8002	20.2767	22.0982	23.2095	22.4444	21.0274	21.9249	21.4235	21.5916
Q80XI7;Q80XI7-2	Q80XI7;Q80XI7-2	Vomeromodulin		12	12	12	29.3	29.3	29.3	62.448	0	161.59	180	22.1954	21.7891	23.2123	20.3815	22.7572	21.3464	22.2265	21.3044	20.8765	22.8394	22.2248	21.8627	22.2745	24.1199	22.6094	23.1133	23.308	21.6814	23.227	21.2317	23.8493	24.4329	28.6144	26.4212	28.0806	28.5505	28.401	28.2337	26.7807	27.3458	25.5045	26.3156	25.0773	24.3626	29.6221	29.2875
Q80YC5	Q80YC5	Coagulation factor XII;Coagulation factor XIIa heavy chain;Coagulation factor XIIa light chain	F12	2	2	2	4.4	4.4	4.4	65.701	0.0011792	3.3344	17	22.4063	23.3352	20.6042	24.0601	22.2527	20.7551	21.9747	21.7183	22.4999	21.9523	23.9706	24.0871	20.8576	22.2996	21.9619	21.8165	21.4731	24.1675	22.4377	20.7928	22.57	21.2271	22.2953	20.7088	22.1623	21.2494	22.4186	21.5718	22.2576	20.893	22.0778	21.682	20.8785	21.5536	22.2726	21.9343
Q8BG05-2;Q8BG05	Q8BG05-2;Q8BG05	Heterogeneous nuclear ribonucleoprotein A3	Hnrnpa3	4	4	4	11.8	11.8	11.8	37.086	0	8.063	67	24.7543	26.4412	25.4313	25.5954	24.2322	24.1564	24.0914	21.4474	24.099	23.7064	24.3994	24.4568	23.2094	24.5938	25.2076	25.1716	25.4982	25.8477	24.6291	24.1796	24.4616	24.4079	23.2272	22.7973	23.8545	23.9582	23.9868	24.6199	24.2495	23.9363	24.1033	24.045	24.352	24.056	24.1911	22.1857
Q8BGD9	Q8BGD9	Eukaryotic translation initiation factor 4B	Eif4b	10	10	10	19.5	19.5	19.5	68.839	0	35.479	55	24.7195	24.7623	20.9898	22.1309	25.166	25.0123	24.6966	23.8571	25.766	25.3653	25.0977	23.814	21.8311	23.6393	21.2096	22.2741	20.5634	22.9293	21.8054	23.7981	24.4076	22.0168	23.4448	23.7429	23.9767	23.8872	24.1206	24.757	23.8198	23.9684	23.6111	23.6039	24.9703	25.2627	24.0092	23.6029
Q8BH35;Q8BH35-2	Q8BH35;Q8BH35-2	Complement component C8 beta chain	C8b	13	13	13	28	28	28	66.229	0	198.96	424	25.4867	25.6611	26.6591	26.6974	25.9547	26.0295	26.1282	26.0578	26.0235	26.0202	26.5394	26.5632	26.3728	26.0581	26.7713	26.6923	26.1335	26.2153	25.9971	26.4297	26.7833	26.6277	27.7187	27.2085	26.3809	25.8795	25.717	26.181	26.6274	26.5409	26.3035	26.3614	26.4598	26.6433	26.1824	26.2802
Q8BH58	Q8BH58	TIP41-like protein	Tiprl	2	2	2	8.5	8.5	8.5	31.253	0.001218	3.5672	9	23.0509	22.4105	22.5451	21.3336	22.2178	22.8569	21.6355	22.1687	22.2614	20.5073	22.4073	21.832	21.7625	23.2555	22.6374	22.901	22.4668	21.8618	22.1954	22.0817	22.3207	22.0358	22.1112	23.1599	23.0294	22.795	23.2549	22.9684	21.278	22.7135	20.8915	21.6019	23.1766	24.3421	22.5295	21.944
Q8BH64	Q8BH64	EH domain-containing protein 2	Ehd2	7	7	7	27.8	27.8	27.8	61.174	0	48.923	118	24.421	24.484	24.5924	21.1018	25.7749	26.0431	25.0481	24.8159	25.8286	25.4793	21.9999	25.0168	20.8541	21.6809	21.958	22.1769	21.9775	21.6866	22.0371	21.3538	21.7303	23.0629	23.8478	22.5733	25.4645	25.2174	25.0181	25.4226	25.204	25.5068	23.1714	26.2891	26.1322	25.965	25.5079	25.1981
Q8BHB9	Q8BHB9	Chloride intracellular channel protein 6	Clic6	7	7	6	23.2	23.2	20.3	62.885	0	35.054	100	25.6288	25.1511	25.3395	25.3053	24.7047	24.805	25.1133	25.1606	24.4136	24.0531	24.504	25.0645	26.0958	25.5406	25.2927	25.2067	25.5367	25.7036	25.7111	25.8626	26.0696	25.6275	25.19	25.2394	24.4038	24.4351	24.4464	24.8247	24.6612	24.8034	24.8874	24.9572	20.722	24.1697	24.2591	24.7449
Q8BHL4	Q8BHL4	Retinoic acid-induced protein 3	Gprc5a	4	4	4	17.7	17.7	17.7	40.1	0	19.118	207	24.9011	22.0125	25.5774	26.2868	24.8692	24.8978	25.9672	25.9421	24.677	24.6468	25.3663	25.6533	24.6337	25.6669	24.7105	24.7247	24.0261	24.2662	26.6786	26.1214	24.727	22.4896	24.0415	22.2027	25.4188	25.0758	24.0931	23.5411	24.3171	20.5658	22.0201	22.1016	23.7652	23.722	25.507	25.1291
Q8BI29;Q8BI29-2	Q8BI29;Q8BI29-2	Specifically androgen-regulated gene protein	Sarg	3	3	3	7.9	7.9	7.9	65.091	0	6.3228	15	21.1235	22.9209	22.8896	21.8631	22.0774	23.0493	22.5718	21.1412	23.5994	22.35	23.6962	22.4055	21.7124	23.6884	21.9487	21.7562	21.5088	21.897	21.9362	22.4785	22.6082	21.0406	22.8676	23.7073	20.6972	22.7778	23.1742	20.6498	21.2947	22.8039	20.8575	20.876	24.0397	23.9724	22.4958	22.3813
Q8BJU0-2;Q8BJU0	Q8BJU0-2;Q8BJU0	Small glutamine-rich tetratricopeptide repeat-containing protein alpha	Sgta	2	2	2	8	8	8	34.194	0.0012469	3.9044	11	23.0257	21.7552	23.2091	21.6371	23.5092	21.7242	21.3342	21.8147	21.0239	21.5779	23.2122	21.862	21.0249	21.469	21.6091	20.0076	21.7304	20.8513	21.6096	21.8132	22.3615	23.6251	23.1144	22.3619	22.1894	22.4594	22.6727	22.9396	22.1914	20.5164	21.9116	21.3383	22.5381	22.4018	21.5315	21.5778
Q8BJW6-2;Q8BJW6	Q8BJW6-2;Q8BJW6	Eukaryotic translation initiation factor 2A;Eukaryotic translation initiation factor 2A, N-terminally processed	Eif2a	2	2	2	6.2	6.2	6.2	54.135	0	4.9427	13	23.031	23.2528	22.8012	19.7936	23.4964	23.2463	21.0982	22.1335	22.9932	23.1598	23.8554	22.1467	21.4728	20.2022	21.6389	22.2368	21.0963	21.5117	21.0969	22.1703	22.0298	21.6243	23.2597	23.2506	22.7688	22.5322	22.8072	22.6972	21.794	22.4036	22.4009	21.9119	22.8589	21.4466	20.2098	22.1385
Q8BK64	Q8BK64	Activator of 90 kDa heat shock protein ATPase homolog 1	Ahsa1	3	3	3	10.7	10.7	10.7	38.117	0.0011862	3.36	9	23.9601	23.8192	20.2288	20.8667	22.5546	24.2067	21.3059	22.2601	22.8472	25.0101	20.9884	22.9547	19.9035	23.1531	21.1342	20.7811	22.7071	22.537	20.91	20.9664	23.4648	21.9523	23.3458	22.0621	21.2447	21.8597	21.2215	20.9245	21.2203	19.7025	21.7198	21.6969	21.3461	22.0921	21.3583	21.2661
Q8BND5-2;Q8BND5;Q8BND5-3	Q8BND5-2;Q8BND5;Q8BND5-3	Sulfhydryl oxidase 1	Qsox1	7	7	7	13.9	13.9	13.9	73.297	0	53.69	262	26.3557	26.6157	26.9749	27.269	26.22	25.8924	27.046	27.4036	25.5379	25.7275	26.8018	26.813	26.5251	26.8806	26.7124	26.6976	26.674	26.5855	26.8037	26.8932	27.435	27.0814	26.8327	26.6974	27.3944	26.3204	26.4987	26.4438	26.5919	26.7626	26.835	26.9412	26.0236	25.628	26.7466	26.4293
Q8BP47	Q8BP47	Asparagine--tRNA ligase, cytoplasmic	Nars	3	3	3	6.3	6.3	6.3	64.279	0	5.1564	34	23.8124	24.1084	20.9614	23.789	25.0038	24.2481	24.3147	24.2547	25.0572	24.7364	24.3735	24.3726	23.7106	21.8711	22.5699	22.3811	24.0315	23.89	24.033	23.8705	21.6146	23.8227	23.3468	22.8054	20.4627	22.3829	24.3953	24.4523	21.4927	21.816	21.6025	21.3668	22.0111	20.5719	22.2359	22.3455
Q921Y0-2;Q921Y0;Q8BPB0	Q921Y0-2;Q921Y0;Q8BPB0	MOB kinase activator 1A;MOB kinase activator 1B	Mob1a;Mob1b	2	2	2	16.4	16.4	16.4	16.336	0	19.883	57	24.0064	24.3017	23.3979	23.4082	24.6218	24.886	23.7412	24.2767	25.6989	25.0041	23.9479	24.1169	23.8849	23.4166	22.6316	23.4737	23.2105	22.1982	21.0654	23.6568	21.2826	23.6073	22.0618	24.2432	24.8801	24.5842	24.9861	24.8063	24.5327	23.4972	24.2777	23.5355	25.4269	25.5691	23.9515	24.987
Q8BPB5	Q8BPB5	EGF-containing fibulin-like extracellular matrix protein 1	Efemp1	9	9	9	27.6	27.6	27.6	54.952	0	323.31	394	27.1694	26.898	27.0545	27.5164	27.3955	27.4668	26.8406	27.0841	26.7243	26.7607	27.2539	27.2508	27.1766	27.3113	27.644	27.3541	27.0588	27.0664	27.3726	27.2789	27.3763	27.2404	26.2667	26.3538	26.5343	26.3771	26.8048	26.6309	26.8379	26.7975	26.7909	26.414	26.0581	25.9497	26.5452	26.7042
Q8BTM8;Q8BTM8-2	Q8BTM8	Filamin-A	Flna	15	15	15	7.9	7.9	7.9	281.22	0	35.93	214	26.62	26.9972	26.9125	26.6183	26.4921	26.7714	26.1331	26.2592	26.5856	26.5644	25.6145	25.776	26.1949	26.1504	26.3987	26.3497	26.0499	26.495	26.6163	26.0781	26.7383	26.6922	26.9523	26.3423	26.1318	25.8917	26.6619	26.2867	25.316	25.1761	25.4889	25.5023	26.1394	26.0398	25.1936	25.4599
Q8BTZ7	Q8BTZ7	Mannose-1-phosphate guanyltransferase beta	Gmppb	2	2	2	6.1	6.1	6.1	39.916	0.0022124	2.9239	49	25.3685	25.3743	24.2026	23.5358	24.9148	24.9033	23.3753	23.0068	23.6966	23.581	23.4506	22.7523	22.8238	22.5865	22.9631	23.5443	22.924	24.1141	22.6203	20.8366	22.1516	22.2096	22.8916	21.1134	22.7968	19.8836	22.5466	22.4982	23.3968	23.0076	22.1851	21.6955	23.0498	21.0068	21.1267	22.605
Q8BVE3	Q8BVE3	V-type proton ATPase subunit H	Atp6v1h	3	3	3	9.9	9.9	9.9	55.854	0	11.685	7	21.8391	21.541	20.6213	21.4025	23.4939	23.8333	23.2636	21.9768	21.8721	22.2532	22.728	21.0255	21.5064	21.4657	22.3635	22.4731	23.2193	21.412	21.3952	23.1199	23.0684	22.9048	21.6977	22.0248	21.7991	22.1568	19.634	22.3096	22.0112	21.6568	21.3595	21.9601	23.202	21.1386	21.9093	20.139
Q8BVI4	Q8BVI4	Dihydropteridine reductase	Qdpr	2	2	2	14.1	14.1	14.1	25.57	0	19.611	62	23.8492	21.5275	22.1206	21.455	23.8929	22.762	22.3931	20.1774	24.9559	25.2077	22.0815	23.7001	22.1812	21.2655	21.3917	22.7005	22.1526	22.0879	22.2682	21.582	21.5784	20.786	22.8442	21.2668	22.3828	21.8545	22.9754	21.9003	22.1364	21.3797	21.0548	21.9975	21.5365	21.0774	21.6979	21.3525
Q8BWG8-2;Q8BWG8	Q8BWG8-2;Q8BWG8	Beta-arrestin-1	Arrb1	7	7	7	21.2	21.2	21.2	46.215	0	42.471	108	25.4353	25.1511	24.6283	25.2399	26.4136	26.952	25.176	25.2274	26.3593	26.6029	25.3348	24.8242	23.6114	24.175	23.6492	22.757	23.9132	24.798	21.8834	21.6944	22.3433	21.5032	22.3719	21.678	24.8416	24.5701	24.7882	26.2207	25.3606	24.4577	24.933	24.9222	26.0094	26.1134	24.1644	25.079
Q8BWT1	Q8BWT1	3-ketoacyl-CoA thiolase, mitochondrial	Acaa2	3	3	3	11.1	11.1	11.1	41.829	0.0011976	3.4399	12	24.0872	24.7379	24.0585	24.1849	23.451	23.1675	23.5226	24.1514	24.0621	22.4917	23.745	23.4337	23.244	21.354	22.1016	21.0621	23.3522	24.3231	22.7455	22.6147	21.4365	21.4571	23.689	22.9671	22.0397	22.2414	20.934	22.9317	22.7708	21.1739	22.0827	21.2535	20.8285	22.852	21.5329	22.351
Q8BWY3	Q8BWY3	Eukaryotic peptide chain release factor subunit 1	Etf1	3	3	3	8	8	8	49.03	0	14.347	60	23.0023	23.6055	21.3403	23.7988	25.2904	24.1742	24.5566	24.4494	26.3944	25.597	24.0045	22.325	23.1137	21.5617	20.9686	22.8734	23.3483	22.0449	21.7178	23.9932	23.1088	22.9059	21.7479	23.0331	21.6098	24.7202	24.3874	25.3527	22.151	21.4068	22.234	21.6938	23.9145	21.0533	20.8832	21.4635
Q8BXK9	Q8BXK9	Chloride intracellular channel protein 5	Clic5	5	4	4	28.3	21.5	21.5	28.287	0	11.82	64	22.9844	23.6984	23.8788	23.6108	23.334	21.6739	23.869	24.1908	23.6855	24.0277	24.3949	24.2933	22.4128	23.2132	23.6751	23.4211	23.7097	23.8784	21.0285	21.66	21.7847	21.3694	21.4396	21.7955	21.5274	24.0083	20.876	23.7944	24.0374	24.1241	23.9104	22.1814	23.0962	24.063	24.2465	22.5597
Q8BYC6	Q8BYC6	Serine/threonine-protein kinase TAO3	Taok3	3	3	3	4.5	4.5	4.5	105.33	0.0011641	3.2494	5	21.3474	22.1961	20.926	22.9551	23.6282	23.9998	22.1063	22.4413	22.4015	22.6513	21.8212	21.3262	21.0459	22.9639	21.1956	22.7249	21.7737	22.3075	21.776	22.4591	21.9777	22.4436	20.126	21.0918	21.3266	22.4395	21.77	22.0542	21.679	22.2773	22.767	20.2985	21.2667	20.8423	21.6787	20.7733
Q8BZ98-2;Q8BZ98;P39053-5;P39053-3;P39053-6;P39053-4;P39053	Q8BZ98-2;Q8BZ98	Dynamin-3	Dnm3	3	3	2	4.1	4.1	2.8	96.803	0.0013245	4.4641	12	21.5753	23.1889	21.9539	22.0132	24.7235	24.0424	21.2882	22.2453	21.0724	24.4872	22.6437	21.9675	22.2875	21.2683	21.7305	21.9131	21.6082	20.2027	22.0274	21.8433	21.298	23.2842	22.1393	23.7923	21.6219	21.4316	21.6535	20.283	22.5506	21.5341	21.2119	21.5528	21.8961	22.1185	22.6434	21.0288
Q8CDN6	Q8CDN6	Thioredoxin-like protein 1	Txnl1	6	6	6	36.3	36.3	36.3	32.237	0	9.9545	47	25.8898	25.5365	25.5624	25.6526	26.0286	26.0115	25.4315	25.4259	25.5468	25.6041	25.0681	25.2735	25.122	24.4951	24.2919	22.8719	24.7916	25.0963	24.7794	24.8711	21.1359	21.21	25.3402	23.5316	25.0178	25.2293	25.5035	25.5446	25.4808	25.0381	24.9861	24.8252	25.3961	25.2766	25.0227	24.5791
Q8CGC7	Q8CGC7	Bifunctional glutamate/proline--tRNA ligase;Glutamate--tRNA ligase;Proline--tRNA ligase	Eprs	3	3	3	2.7	2.7	2.7	170.08	0	8.6553	39	27.9609	21.3428	20.3793	21.9402	28.488	28.024	21.1933	22.3701	21.9579	29.4173	28.071	26.4589	21.9609	21.6075	21.6898	23.0419	21.3328	20.8204	23.2995	28.1851	26.5477	21.1654	21.2262	23.1304	26.2087	26.4048	26.4766	26.2626	26.4431	26.3176	22.1538	20.1542	27.9912	22.2795	22.6111	21.2165
Q8CHP8	Q8CHP8	Phosphoglycolate phosphatase	Pgp	3	3	3	12.1	12.1	12.1	34.54	0	5.0352	5	24.0294	24.0294	21.4672	22.3411	24.3545	24.1936	23.8888	23.9392	21.9731	23.9828	23.8099	20.2803	21.5954	21.456	22.4105	22.2993	21.1315	21.4292	22.7591	22.2039	21.3558	21.9721	22.9125	23.1248	24.0644	24.0578	24.5656	24.1954	24.0584	21.2231	24.1133	20.1639	23.8885	23.8217	20.9118	20.6392
Q8CI94;Q9WUB3	Q8CI94	Glycogen phosphorylase, brain form	Pygb	7	7	5	11.5	11.5	9.1	96.729	0	32.355	76	25.1609	25.3516	25.348	25.2975	26.0057	26.139	25.7989	24.9624	26.0143	25.7964	25.3624	26.0945	25.2613	24.5265	24.6825	25.2719	25.5256	26.4621	25.1911	25.3822	25.0735	25.419	21.8801	21.863	25.5675	25.3777	25.6169	25.8467	25.7447	25.0673	25.3587	25.5265	25.9077	25.7875	25.3959	25.6302
Q8CIB5	Q8CIB5	Fermitin family homolog 2	Fermt2	3	3	3	8.5	8.5	8.5	77.8	0	28.8	23	21.3226	22.1375	21.6327	20.7289	22.0144	23.2524	21.6554	21.1327	22.6693	23.263	22.5847	22.9738	20.5831	20.1143	21.3784	22.2566	20.9312	22.6826	22.8468	22.1109	21.6068	21.6393	22.4465	21.4456	22.581	21.9422	23.1209	21.1734	22.9614	21.9555	21.6303	20.9303	24.484	24.7755	21.8917	21.7504
Q8CIN4;Q61036-2;O88643;Q61036	Q8CIN4	Serine/threonine-protein kinase PAK 2;PAK-2p27;PAK-2p34	Pak2	3	3	3	8.8	8.8	8.8	57.93	0	9.8142	22	23.0661	23.5562	23.4148	22.3488	24.7073	23.9598	22.9178	21.8433	24.17	23.8419	24.2639	21.5275	21.7033	20.3597	22.2828	20.8164	21.7666	21.7488	22.9582	22.5576	21.1639	22.6707	22.5184	20.2521	22.8824	20.62	23.8361	21.986	20.9145	20.2718	21.3498	20.8381	23.9562	24.2544	20.6566	22.0285
Q8JZM8	Q8JZM8	Mucin-4;Mucin-4 alpha chain;Mucin-4 beta chain	Muc4	2	2	2	0.7	0.7	0.7	360.76	0	7.147	20	20.7537	21.2307	22.1996	22.0983	21.0566	22.503	21.8167	22.8037	21.3048	21.3109	21.1764	21.2115	23.4416	23.5722	23.7378	23.7796	23.4873	23.3259	21.3162	22.1271	23.9872	23.7116	23.6919	22.96	21.7664	23.1479	23.2641	23.229	23.4054	21.8523	21.8882	20.4303	20.6774	22.4775	23.5996	23.7284
Q8K0E8;CON__P02676	Q8K0E8	Fibrinogen beta chain;Fibrinopeptide B;Fibrinogen beta chain	Fgb	16	16	16	35.1	35.1	35.1	54.752	0	323.31	796	27.3891	27.2519	28.1727	28.2044	28.4054	28.3678	28.2987	28.3463	28.9291	28.8925	28.354	28.3616	27.4544	27.2909	27.6631	27.7645	27.1923	27.2244	27.7415	27.7849	27.8459	27.8007	26.6953	26.7772	27.9222	28.0993	28.0405	28.016	28.1364	27.9696	28.3262	28.3764	27.3857	27.2552	28.0192	28.0469
Q8K157	Q8K157	Aldose 1-epimerase	Galm	2	2	2	8.5	8.5	8.5	37.798	0.0012821	4.1797	52	20.8476	21.3655	21.9281	21.993	21.7082	21.0659	20.8473	21.2887	22.4486	22.0474	22.0925	21.6745	22.0195	24.1174	24.1252	23.9902	24.1811	24.0738	24.7812	22.2199	24.2113	24.2888	24.4145	23.4653	21.4869	24.3494	20.1719	24.5635	19.7155	21.5663	23.6859	24.4266	24.2165	21.5934	21.9045	21.4884
Q8K182	Q8K182	Complement component C8 alpha chain	C8a	9	9	9	19.9	19.9	19.9	66.08	0	44.188	216	26.099	26.2096	25.804	26.1856	25.3172	25.6751	25.719	25.9284	25.8764	25.471	26.5925	26.2172	26.4148	25.9777	26.8195	26.7019	25.9546	26.0989	26.1311	25.9967	26.3337	26.4734	26.3766	26.7786	25.7701	25.8573	25.7171	24.905	25.5645	25.8221	25.2691	25.5035	26.0482	25.7019	25.764	25.9135
Q8K1H9	Q8K1H9	Odorant-binding protein 2a	Obp2a	2	2	2	14.2	14.2	14.2	19.996	0	5.6027	11	22.4646	22.4839	20.6722	20.7385	22.8966	21.941	22.2737	21.3803	21.9261	21.6619	21.9933	20.9846	20.94	21.3893	21.5026	23.1229	21.1623	23.1811	23.4074	22.0687	22.4248	22.6219	23.1704	22.0896	21.7539	22.6777	20.9848	20.9674	22.2079	22.2934	23.0785	21.1792	22.4838	21.5121	25.1483	25.3154
Q8K2Q9;Q8K2Q9-2	Q8K2Q9;Q8K2Q9-2	Shootin-1	Kiaa1598	8	8	8	16.2	16.2	16.2	71.342	0	17.31	51	23.9504	24.7341	23.5083	23.7175	25.9195	25.8897	24.0165	23.89	26.0428	26.1003	23.9221	24.499	22.0084	23.5229	23.0235	21.8316	22.6627	23.0624	21.9243	23.3228	23.075	22.3681	22.2344	23.7253	23.3944	23.4677	23.3716	22.85	21.8845	23.6933	22.9142	23.5958	23.9342	24.7248	22.9558	20.2894
Q8K337-2;Q8K337;Q8K337-3	Q8K337-2;Q8K337;Q8K337-3	Type II inositol 1,4,5-trisphosphate 5-phosphatase	Inpp5b	2	2	2	3.5	3.5	3.5	93.16	0	7.0502	19	23.2561	23.3685	22.9133	23.0563	25.0831	25.2996	21.8311	23.1263	23.9299	23.8378	22.0884	23.2548	22.0967	20.6209	21.8064	22.5141	22.251	22.5309	22.1268	22.7499	20.8539	22.3758	23.3743	22.3365	23.4029	22.1111	23.47	22.8108	22.6298	21.4535	22.5498	22.4997	23.5728	21.2886	22.9522	23.2461
Q8K354	Q8K354	Carbonyl reductase [NADPH] 3	Cbr3	4	4	4	23.5	23.5	23.5	30.953	0	5.7729	44	26.0351	23.9887	22.822	23.1818	21.2086	20.9475	23.2001	23.5369	21.9895	23.1137	23.1956	21.5343	23.7968	20.0114	22.5016	23.0296	23.1088	23.4284	21.5898	23.131	23.1238	21.6167	24.4971	24.2605	21.7154	24.1467	24.4244	23.8444	20.8556	23.561	22.8533	23.933	23.8932	22.5526	23.9354	21.7645
Q8K4Z3	Q8K4Z3	NAD(P)H-hydrate epimerase	Apoa1bp	2	2	2	12.1	12.1	12.1	30.972	0	8.6407	57	23.9213	22.1762	22.5079	22.0337	21.6778	21.8809	23.7391	23.7762	21.5001	23.8939	22.6393	21.622	23.5223	22.2567	21.7975	21.77	23.6097	23.6108	22.4108	21.283	21.0363	23.1527	22.3343	21.4106	21.4438	23.8247	21.2302	24.0554	21.6182	22.8657	23.6534	24.243	23.5237	21.7651	23.7083	23.532
Q8R001-2;Q8R001	Q8R001-2;Q8R001	Microtubule-associated protein RP/EB family member 2	Mapre2	2	2	2	12	12	12	36.07	0	4.8866	5	21.5602	22.1331	22.2008	22.1995	24.1484	22.9683	21.2919	22.3064	23.0973	22.7557	22.1669	21.7922	21.4691	21.0733	21.1888	21.71	21.7275	21.8559	22.4592	20.0824	23.2476	21.3752	22.1398	23.3378	21.5842	21.3485	22.0393	21.3498	20.4842	21.551	21.905	21.2685	23.0136	21.4899	22.274	21.1337
Q8R016	Q8R016	Bleomycin hydrolase	Blmh	3	3	3	8.8	8.8	8.8	52.511	0	4.9479	12	22.0396	22.438	22.0786	21.7172	24.7619	22.6481	22.1136	21.9983	23.0748	22.53	22.1906	21.9748	21.1604	20.8623	22.0391	19.9739	22.4166	22.7609	22.1449	20.6964	22.7998	21.3338	22.4369	22.6284	22.0097	20.9256	21.8548	20.6944	20.7248	21.3893	21.6118	21.8086	22.2021	22.277	21.4416	22.3257
Q8R0F9	Q8R0F9	SEC14-like protein 4	Sec14l4	6	6	6	20.8	20.8	20.8	46.053	0	29.532	119	24.077	24.4999	23.9835	24.1185	25.2591	25.3213	24.5335	24.7852	24.2834	24.1	24.0049	23.8903	23.7598	23.1619	22.9214	23.0558	24.1567	24.0634	22.2375	23.7191	23.1432	20.555	22.6128	23.3122	25.7555	25.8053	25.3233	25.2897	24.9707	25.2945	25.0446	25.3807	25.9968	26.5777	25.1886	25.4346
Q8R121-2;Q8R121	Q8R121-2;Q8R121	Protein Z-dependent protease inhibitor	Serpina10	3	3	3	9.6	9.6	9.6	45.297	0	16.83	30	22.0165	21.1176	21.1153	22.5269	22.6719	22.382	21.2826	20.9164	22.328	21.8352	22.0226	21.0037	21.6483	21.7633	21.0425	22.0579	23.6025	20.4292	21.4578	22.107	21.9381	21.3041	21.7235	22.0897	24.4512	25.196	24.6299	24.9917	25.144	24.7867	20.024	25.1047	25	25.8337	24.9479	25.2462
Q8R1F1	Q8R1F1	Niban-like protein 1	Fam129b	3	3	3	5.2	5.2	5.2	84.818	0	50.202	24	24.2188	24.1366	24.2145	24.1825	24.7525	25.3296	24.5728	24.5306	24.9431	25.2865	24.8488	21.6257	23.817	24.5222	24.1958	24.8133	24.5692	23.9427	23.4798	23.7862	21.7351	21.6389	22.6064	21.3872	23.9901	22.3872	24.6234	24.4921	22.6868	24.2731	24.4801	21.6003	24.9038	25.9929	24.5171	24.3081
Q8R1G6	Q8R1G6	PDZ and LIM domain protein 2	Pdlim2	3	3	3	13.2	13.2	13.2	37.703	0	13.668	83	23.3727	23.5001	21.0981	21.7876	24.2178	23.9398	23.0237	21.2214	24.3125	24.3553	24.0114	23.5341	21.6518	21.1907	21.5202	23.2116	21.383	22.7565	21.6182	21.3697	22.4012	22.4327	22.9076	22.8105	25.1331	25.7479	25.4461	25.0489	24.4999	24.6692	24.1796	23.8916	25.7928	25.6158	23.9615	24.1806
Q8R1H0	Q8R1H0	Homeodomain-only protein	Hopx	4	4	4	49.3	49.3	49.3	8.2821	0	323.31	1066	29.1086	28.6381	28.1089	28.29	29.057	29.0909	28.9817	29.1233	27.9882	27.8559	28.2521	28.0111	28.9639	28.9007	27.5641	27.7534	29.063	28.8257	28.6335	28.1064	28.4511	28.3996	27.8649	28.2419	29.0791	28.8143	29.2471	29.1397	28.752	28.8186	28.3649	28.5986	29.0723	29.4155	29.1756	28.6759
Q8R1X6;Q8R1X6-2	Q8R1X6;Q8R1X6-2	Spartin	Spg20	3	3	3	4.6	4.6	4.6	72.654	0	27.13	28	22.7442	23.0918	21.5132	21.0744	22.2617	21.776	20.7476	21.7266	22.6062	22.3462	21.4196	21.7177	21.1824	22.281	22.3545	21.4828	22.0254	22.682	22.3532	23.2548	22.2421	20.8305	23.347	22.531	22.5529	22.6716	22.9382	22.6433	22.9761	22.6157	21.2744	20.491	23.1401	22.9402	22.3433	22.3732
Q8R5M8-5;Q8R5M8-4;Q8R5M8-3;Q8R5M8-2;Q8R5M8;Q8R5M8-7;Q8R5M8-6	Q8R5M8-5;Q8R5M8-4;Q8R5M8-3;Q8R5M8-2;Q8R5M8;Q8R5M8-7;Q8R5M8-6	Cell adhesion molecule 1	Cadm1	2	2	2	11	11	11	37.155	0	4.971	60	22.5691	22.8248	24.6485	23.0823	21.6459	23.0952	22.3149	21.9833	21.0147	23.0752	24.4433	22.3855	22.7797	22.2049	22.1777	21.8112	24.7448	24.0926	24.8615	21.7646	22.1405	21.4464	20.9042	21.3965	20.5011	19.8018	19.7398	20.6059	20.9023	22.257	22.0312	21.8286	22.3044	20.9996	20.4531	21.3542
Q8VCA8	Q8VCA8	Secernin-2	Scrn2	4	4	4	15.3	15.3	15.3	46.6	0	6.425	7	21.144	21.7828	20.8363	22.151	25.1879	25.1116	20.2422	21.9987	21.7386	21.37	22.1958	21.3417	21.2264	21.5372	21.8937	20.756	21.3969	21.5125	21.8209	20.7471	21.4726	23.6064	22.3034	22.8051	24.5898	21.7018	20.7548	22.1615	21.6152	20.3698	24.7595	21.7127	24.9591	24.838	24.7643	21.6033
Q8VCC9	Q8VCC9	Spondin-1	Spon1	2	2	2	5.8	5.8	5.8	90.82	0	10.017	7	21.3013	22.5579	22.0778	22.3106	23.1887	22.579	19.4632	20.5001	20.8133	22.5354	22.2778	21.9523	22.4333	22.5429	22.4078	21.8442	21.0219	21.1422	21.9887	20.3213	21.7669	21.7486	21.6898	21.5973	22.9772	21.6678	22.47	23.434	20.815	20.9257	21.9851	20.8023	23.1808	23.1457	22.5135	20.7201
Q8VCG4	Q8VCG4	Complement component C8 gamma chain	C8g	5	5	5	38.6	38.6	38.6	22.508	0	27.542	408	25.4471	25.5629	26.3342	26.441	25.3989	25.3432	26.1962	26.253	24.9672	24.928	26.406	26.5198	26.4547	26.7582	27.3009	27.1233	26.5273	26.569	27.0219	26.7708	26.6407	26.9456	27.1686	27.1234	26.0197	26.0858	25.95	25.1533	25.9316	26.2239	25.9907	26.5233	25.8925	25.5453	26.0963	26.2281
Q8VCI5;Q8VCI5-2	Q8VCI5;Q8VCI5-2	Peroxisomal biogenesis factor 19	Pex19	4	4	4	24.4	24.4	24.4	32.733	0.0012771	4.1574	4	23.5029	23.3101	22.3823	23.6147	23.2772	23.4738	23.6596	23.6539	22.9961	23.1103	23.0114	23.0378	22.3445	21.3735	21.821	21.3641	20.5437	23.0703	22.0929	21.8482	22.6889	21.7665	21.7787	23.3541	21.9935	21.1849	21.1831	20.9081	20.3703	21.3405	22.414	22.1411	21.6788	21.3254	21.562	22.4362
Q8VCM7	Q8VCM7	Fibrinogen gamma chain	Fgg	10	10	10	32.6	32.6	32.6	49.391	0	195.25	525	26.5885	26.8034	27.5659	27.5591	27.4246	27.3692	27.3654	27.296	27.2696	27.6118	27.1197	27.1604	26.9476	26.7152	27.3386	27.3789	26.6171	26.795	27.0137	27.0781	26.9813	27.2827	27.0072	27.4518	27.6379	27.4826	27.4587	27.4028	27.4262	27.6068	27.8983	28.3893	27.6617	27.6654	27.8999	27.6992
Q8VCR7	Q8VCR7	Alpha/beta hydrolase domain-containing protein 14B	Abhd14b	3	3	3	27.6	27.6	27.6	22.45	0	23.558	97	24.8302	24.7305	22.0713	21.4518	22.906	22.1271	21.2891	22.1048	22.4672	20.9989	23.2326	21.7164	21.4733	24.4989	22.1813	21.9754	20.4498	22.5583	22.0019	21.6658	22.633	22.6466	22.7777	21.3493	24.2118	24.8819	24.5865	22.485	24.4631	21.8025	21.2818	20.4311	25.7389	25.6514	21.8291	24.5727
Q8VCT3	Q8VCT3	Aminopeptidase B	Rnpep	5	5	5	10.6	10.6	10.6	72.415	0	15.834	165	25.9803	25.4209	25.4869	25.7317	26.3256	26.3244	25.8943	25.5839	26.5155	26.2911	25.8205	25.5582	25.3965	25.2245	24.9494	24.9282	25.5207	25.4297	25.3335	25.6914	25.1707	25.113	24.6563	24.4687	25.2488	25.4988	25.5944	25.8949	25.2914	25.3565	25.3724	25.227	25.4614	25.4908	25.2196	24.9994
Q8VCT4	Q8VCT4	Carboxylesterase 1D	Ces1d	9	7	7	17.2	13.1	13.1	61.787	0	14.876	110	27.0702	26.8159	26.8249	26.5709	25.5805	25.6142	26.4139	26.6722	25.2432	24.7451	26.399	26.2628	25.9109	26.1064	26.1731	26.4186	26.5371	26.4024	26.6591	26.7777	26.4965	26.1508	24.8831	25.0748	25.1755	25.4839	25.6237	25.2298	26.2045	25.8012	26.5703	26.0621	21.5765	24.7041	25.445	25.4587
Q8VDD5;O08638-2;O08638	Q8VDD5	Myosin-9	Myh9	51	51	45	30.3	30.3	25.7	226.37	0	323.31	2379	29.2268	29.0693	29.3336	29.3717	30.3924	30.4513	29.5429	29.4944	29.885	29.7979	29.2864	29.2034	28.7867	28.8164	28.7813	28.8258	28.9248	28.9054	29.2064	29.3996	29.1305	29.1597	28.9741	28.7037	28.9218	28.8861	28.8344	28.8849	28.8516	28.7657	28.6279	28.8185	28.2766	28.2751	28.6211	28.5573
Q8VDF3;Q8VDF3-2	Q8VDF3;Q8VDF3-2	Death-associated protein kinase 2	Dapk2	2	2	2	6.8	6.8	6.8	42.778	0	82.703	49	21.546	21.8236	22.527	21.0242	21.2035	22.788	21.3398	24.2192	24.7255	24.8077	23.8603	21.7474	21.6801	22.7315	21.6202	20.8146	21.7773	20.9312	21.5704	21.7107	21.6918	21.2748	22.3412	22.0834	24.1181	21.3126	21.1665	23.647	21.6635	23.4754	23.4026	22.9635	23.5355	23.7971	23.6592	23.4687
Q8VDM4	Q8VDM4	26S proteasome non-ATPase regulatory subunit 2	Psmd2	3	3	3	3.4	3.4	3.4	100.2	0	18.476	45	24.0396	23.909	23.929	24.0067	24.9078	25.8075	24.2127	24.821	25.4824	25.7512	24.9089	24.2425	23.4661	23.7836	21.6986	23.4372	22.7197	22.9627	23.8143	21.8211	21.192	22.0506	21.5654	21.4692	23.0746	23.1679	23.4413	23.3853	23.5333	23.8781	21.8711	21.8717	23.2425	23.0574	23.1334	20.9685
Q8VDN2;Q6PIC6;Q6PIE5;Q64436	Q8VDN2	Sodium/potassium-transporting ATPase subunit alpha-1	Atp1a1	3	3	3	4.1	4.1	4.1	112.98	0	8.9451	25	23.1231	22.266	24.3562	21.9964	21.7975	22.1241	22.2357	24.0777	21.9019	22.0424	23.6427	23.6283	22.0143	24.3092	21.6397	22.4328	22.4557	22.2338	22.3718	22.1188	21.0826	23.1312	21.1548	21.7349	21.7779	21.9625	22.9102	22.7069	22.226	20.7712	21.6751	21.422	21.4517	21.0552	21.9457	22.3343
Q8VDQ1;Q8VDQ1-2	Q8VDQ1;Q8VDQ1-2	Prostaglandin reductase 2	Ptgr2	2	2	2	10.8	10.8	10.8	38.015	0	15.397	33	20.8549	21.6212	20.7619	21.3126	22.9704	22.8715	21.6509	20.67	20.9906	21.595	21.6659	21.8367	22.382	22.6414	20.4074	21.5724	22.7663	21.4646	22.4349	21.058	21.073	23.4373	20.334	22.4423	22.9368	22.3746	21.2896	21.2315	22.0551	21.4	22.7293	21.4375	24.5796	24.7053	20.634	22.1966
Q8VHN7	Q8VHN7	G-protein coupled receptor 98	Gpr98	2	2	2	0.3	0.3	0.3	687.45	0.0078355	2.0411	35	21.9757	21.8649	22.0609	27.5076	21.7235	27.1903	27.7595	27.4458	21.979	21.0651	21.2243	22.2882	21.4525	22.4182	22.7881	26.188	26.8137	26.9467	22.8582	26.6858	20.9632	23.1428	22.572	21.545	27.7378	27.7619	27.7846	20.8498	27.6308	28.0351	21.4186	19.9775	27.6368	27.7236	21.7815	27.6572
Q91V36	Q91V36	Nuclear receptor-binding protein 2	Nrbp2	2	2	2	4.6	4.6	4.6	57.348	0.0013532	4.7402	17	21.3794	22.1632	22.5282	21.469	25.3768	23.4595	23.0908	23.0343	24.7101	25.2285	22.1864	22.7033	22.0793	21.2183	21.6146	23.0566	22.2685	20.9693	20.5283	21.3494	23.8769	21.6209	20.9101	21.0537	22.8346	22.6245	22.7692	22.4368	22.2321	22.1096	21.6413	21.6393	22.6505	22.5382	21.0787	21.4824
Q91V64	Q91V64	Isochorismatase domain-containing protein 1	Isoc1	2	2	2	9.8	9.8	9.8	32.032	0.0022962	3.1626	8	22.7723	22.5248	22.1968	23.2672	22.386	20.9992	22.15	22.66	22.4504	22.2417	23.0586	22.1384	21.7671	22.1757	22.1762	22.4836	21.8039	23.4522	22.6247	23.4913	21.4686	21.2647	21.7078	21.136	22.3775	21.3948	25.0846	24.4297	20.9439	22.1493	23.0233	21.7765	22.9226	21.8708	21.3546	21.848
Q91V92	Q91V92	ATP-citrate synthase	Acly	3	3	3	3.6	3.6	3.6	119.73	0	5.0502	22	23.7772	22.9814	22.6405	24.2789	23.87	23.891	22.9404	23.1183	23.0366	23.3112	22.7975	22.3717	21.9766	22.8122	22.5412	22.0076	22.2041	23.0024	22.571	21.8247	22.9672	23.161	20.9553	23.2415	22.3415	21.115	22.7465	21.2218	22.7865	22.1512	22.3513	22.5168	20.0517	21.9841	21.6919	21.4582
Q91VI7	Q91VI7	Ribonuclease inhibitor	Rnh1	13	13	13	43.4	43.4	43.4	49.816	0	323.31	296	27.5013	27.6289	26.714	26.819	27.516	27.3668	26.8533	26.667	27.39	27.2832	26.7085	26.6454	26.8838	26.601	26.5612	26.3543	27.1174	27.056	26.1152	25.9635	26.4874	26.3113	25.9895	25.8211	27.0732	26.9934	27.2439	27.4466	26.9485	26.8854	26.6877	26.8931	27.1188	27.1397	26.4394	26.3661
Q91VU0	Q91VU0	Protein FAM3C	Fam3c	2	2	2	8.8	8.8	8.8	24.752	0.0051493	2.4006	11	22.2989	22.0142	21.8117	22.2896	22.3917	22.4024	24.1016	22.8428	22.4613	22.3601	21.2504	22.7332	20.2343	21.6123	23.1116	21.84	23.8142	22.1961	20.8707	22.2278	21.7659	22.8948	22.5873	22.2183	21.0763	22.0935	22.1361	22.1034	22.4494	22.1604	22.6181	22.0567	22.2618	21.586	22.2405	22.4502
Q91VW3	Q91VW3	SH3 domain-binding glutamic acid-rich-like protein 3	Sh3bgrl3	2	2	2	20.4	20.4	20.4	10.477	0	9.8906	55	21.0848	24.1309	23.8046	23.0035	22.1089	21.7651	23.9814	21.0344	24.4009	24.3102	23.4833	23.6368	24.2227	24.7165	24.3928	24.38	24.6748	24.7769	22.6942	22.0969	23.0292	24.1342	23.1932	22.1868	20.2239	21.9842	25.1241	25.1634	20.7348	21.9685	24.1743	24.3493	24.0954	21.6336	24.4454	21.6622
Q91WG2-2;Q91WG2-1;Q91WG2	Q91WG2-2;Q91WG2-1;Q91WG2	Rab GTPase-binding effector protein 2	Rabep2	4	4	4	10.2	10.2	10.2	54.333	0	6.6765	33	23.0262	21.3116	21.8883	23.592	22.2415	23.6715	23.2933	23.0231	23.1665	23.3249	22.5088	21.7917	21.3369	22.2005	22.6859	21.0446	21.8408	22.4192	22.2284	21.4607	21.547	22.545	21.4201	21.8291	21.0441	22.2336	22.4975	22.7523	22.4225	23.2179	21.2007	21.6343	20.7374	20.6554	21.4803	21.035
Q91WP6;Q5I2A0;Q80X76	Q91WP6	Serine protease inhibitor A3N	Serpina3n	13	10	9	39	32.5	29.7	46.717	0	323.31	909	25.9953	25.7169	25.3673	26.2509	26.0718	25.2231	25.7541	25.8379	25.7963	25.2576	26.1708	25.8538	26.8024	27.0174	26.7205	26.8018	25.8874	26.5065	26.1584	26.5603	26.8654	27.1694	27.8996	27.2445	29.8482	30.2092	29.9066	29.9908	30.1305	30.5226	30.2703	30.8105	30.4185	30.7168	30.8005	30.4966
Q91X72	Q91X72	Hemopexin	Hpx	33	33	33	66.5	66.5	66.5	51.317	0	323.31	3534	31.9195	32.0827	32.2062	32.2868	31.2173	31.0842	31.6916	31.9959	30.9429	30.8072	32.0679	32.1312	32.0458	32.1109	32.7826	32.553	32.0546	32.1264	31.9869	31.8355	32.1435	32.2247	31.9248	31.8326	33.1604	33.4605	33.3672	33.1863	33.3957	33.3883	33.4004	33.2646	33.0061	33.1972	33.7586	33.7931
Q91XA9	Q91XA9	Acidic mammalian chitinase	Chia	6	6	6	16.9	16.9	16.9	52.003	0	323.31	613	27.3342	27.3365	28.3012	28.2193	27.762	27.8678	28.8427	29.0154	26.9559	26.9943	28.0391	27.9918	27.8419	28.158	28.4785	28.2757	27.9807	27.978	28.6598	28.509	29.0384	28.8363	27.7498	27.9774	26.992	27.0136	27.2848	27.145	27.8869	27.661	27.9192	27.6738	26.3341	26.1754	27.4586	27.5846
Q91XV3	Q91XV3	Brain acid soluble protein 1	Basp1	5	5	5	38.1	38.1	38.1	22.086	0	67.17	235	26.7884	26.7843	26.3884	26.195	25.7544	25.7365	25.9212	26.4472	25.6277	25.3465	25.9207	25.9852	26.6599	26.1072	25.2	25.6023	26.3464	26.0351	26.3531	26.3409	26.2708	26.0508	25.4367	25.8899	24.6694	24.4382	25.6345	25.7795	25.233	25.1512	25.3611	25.6909	24.1966	24.3578	24.7724	24.3762
Q91YI0	Q91YI0	Argininosuccinate lyase	Asl	3	3	3	9.7	9.7	9.7	51.739	0	21.108	127	25.3828	24.0504	23.6562	23.9608	25.2326	24.8948	24.1595	23.5718	25.4067	25.7784	23.954	23.9577	23.1606	22.9928	22.2588	22.8872	23.7217	23.573	21.9017	23.4103	22.9098	22.4621	22.3457	23.531	23.9834	24.2872	24.8496	24.4719	24.2022	24.1769	23.7601	23.3272	24.8697	24.8862	23.815	23.7635
Q91YR9	Q91YR9	Prostaglandin reductase 1	Ptgr1	3	3	3	14	14	14	35.56	0	9.5793	5	24.7964	24.0897	23.2218	21.3615	21.2797	22.082	22.0327	21.8355	23.1553	23.6195	21.9533	23.0233	21.8883	23.096	21.5867	22.4442	21.031	23.0757	22.187	23.444	22.1077	20.9456	22.9485	24.1308	24.2146	21.5817	20.968	21.7362	23.3867	22.5923	21.783	23.5212	22.0393	21.2584	21.1268	22.3113
Q91ZJ5-2;Q91ZJ5	Q91ZJ5-2;Q91ZJ5	UTP--glucose-1-phosphate uridylyltransferase	Ugp2	2	2	2	4.8	4.8	4.8	55.715	0	22.445	20	22.7146	22.2574	22.4158	21.5087	22.7368	22.4328	22.2107	22.7618	24.5791	24.4035	21.4421	22.4191	22.187	21.6464	22.5768	22.0297	21.7355	21.8526	21.3337	23.2009	23.1482	21.4438	22.9858	21.9502	23.0304	21.9338	22.3616	21.2981	21.7966	21.3235	20.9592	21.9188	22.2956	21.4755	21.0951	20.8541
Q921I1;CON__Q29443;CON__Q0IIK2	Q921I1	Serotransferrin	Tf	55	55	53	70.4	70.4	70.4	76.723	0	323.31	7038	33.4625	33.5014	34.0065	33.9328	33.0923	33.0505	34.0145	34.2818	32.289	32.167	33.601	33.6067	33.0827	33.31	33.4529	33.5962	32.7339	32.6095	33.686	33.2381	33.0351	33.127	32.1871	32.2218	32.6945	32.7611	32.3878	32.4687	33.1823	33.2628	33.2034	33.1417	31.7484	31.8102	32.9321	32.8901
Q921M7	Q921M7	Protein FAM49B	Fam49b	2	2	2	9.9	9.9	9.9	36.776	0	5.4587	39	23.1192	22.1687	22.969	27.2001	21.7791	21.1848	19.8698	21.3789	22.4867	22.5482	22.8342	21.9301	27.3731	21.0908	26.926	21.0369	27.1636	21.3542	21.7376	22.2996	21.3223	22.67	21.9959	22.5672	20.7111	22.4167	21.3956	21.2778	20.0693	23.3047	21.0124	21.6299	27.3766	21.2589	21.9813	22.1179
Q922B2	Q922B2	Aspartate--tRNA ligase, cytoplasmic	Dars	3	3	3	6.2	6.2	6.2	57.147	0.0011765	3.3217	25	24.472	24.5608	23.4864	22.1949	23.3009	23.5417	21.9128	20.8361	24.3723	23.8457	23.9283	21.2466	21.3738	23.5968	21.8478	22.0948	21.9024	24.0513	22.5902	21.2767	20.7085	22.6411	23.1004	22.1621	24.3649	22.0695	25.2628	21.6916	21.7436	21.2208	20.7426	20.1913	23.2613	21.7319	21.1987	20.4953
Q922D8	Q922D8	C-1-tetrahydrofolate synthase, cytoplasmic;Methylenetetrahydrofolate dehydrogenase;Methenyltetrahydrofolate cyclohydrolase;Formyltetrahydrofolate synthetase;C-1-tetrahydrofolate synthase, cytoplasmic, N-terminally processed	Mthfd1	4	4	4	5.6	5.6	5.6	101.2	0	5.7439	33	22.2777	20.7878	23.8481	21.8162	23.9056	24.8595	21.9705	21.3407	24.0979	24.2628	22.3334	22.0301	22.2185	23.8195	22.7044	21.3661	22.69	23.4998	23.3777	22.9388	23.7803	23.7328	22.6024	22.5762	21.5306	23.5671	24.4213	24.0821	23.131	23.3864	21.4028	23.362	22.4578	24.0883	23.0949	23.9347
Q922J3-2;Q922J3	Q922J3-2;Q922J3	CAP-Gly domain-containing linker protein 1	Clip1	5	5	5	5.9	5.9	5.9	147.24	0	12.934	10	21.4554	23.123	21.1545	22.1035	21.8483	23.5138	20.2312	21.073	24.6998	24.2714	22.6947	21.0371	20.5402	21.7494	21.3958	22.1074	22.3817	20.9473	21.2457	23.1696	21.745	23.5216	23.9855	21.8958	23.0395	23.2744	21.7784	21.0139	20.8507	22.8775	22.3589	21.9552	24.5069	24.3591	21.2612	22.7379
Q922R8	Q922R8	Protein disulfide-isomerase A6	Pdia6	2	2	2	5.7	5.7	5.7	48.1	0.0022321	2.9895	8	22.142	21.5047	23.1484	21.3381	22.3804	22.1228	21.5106	21.4385	22.4398	21.464	21.5506	21.8316	23.0403	22.8168	22.895	23.0608	23.2084	23.2797	22.6446	21.6553	23.2808	23.2838	23.3412	23.3408	22.4335	21.3352	21.7598	21.1837	21.2791	22.5111	20.2378	23.4006	21.9707	20.6191	21.544	22.8328
Q923D2	Q923D2	Flavin reductase (NADPH)	Blvrb	5	5	5	31.1	31.1	31.1	22.197	0	10.74	34	26.159	26.025	24.0046	21.1929	20.8879	21.9729	21.4235	21.2439	22.9044	20.1538	20.2143	23.5606	23.7701	23.6865	22.9318	23.7987	23.8666	23.7559	23.3632	23.6072	23.9491	24.739	27.884	27.3117	21.2219	24.0552	24.4776	24.4133	24.2742	24.4633	24.5206	24.1715	25.4452	25.4931	24.4165	25.0296
Q925B0-2;Q925B0	Q925B0-2;Q925B0	PRKC apoptosis WT1 regulator protein	Pawr	5	5	5	22.8	22.8	22.8	30.944	0	24.787	50	23.0499	23.0234	22.9839	23.4357	23.7684	24.1197	23.5015	23.3109	25.1678	25.0464	23.6149	22.734	21.9327	21.5873	22.1102	21.6429	20.0536	23.0547	22.6311	22.7938	21.0886	21.9039	22.7053	21.6551	24.1313	23.7549	23.9129	23.9506	23.5523	21.6327	21.637	23.3027	23.7045	23.6184	23.824	23.6216
Q93092	Q93092	Transaldolase	Taldo1	5	5	5	18.1	18.1	18.1	37.387	0	29.832	106	26.8647	26.3935	26.6207	26.8311	25.7401	26.2123	22.957	25.8859	23.117	25.7694	25.8655	25.8642	26.2582	25.7327	23.1534	26.3291	26.2485	25.9979	26.3144	25.953	26.1221	26.1429	27.1494	27.1869	26.7524	26.1629	26.7514	26.7112	26.5995	26.2064	26.1881	26.1264	26.9891	27.0313	25.5051	25.7522
Q99020	Q99020	Heterogeneous nuclear ribonucleoprotein A/B	Hnrnpab	2	2	2	9.5	9.5	9.5	30.831	0	11.916	131	24.1124	22.1742	20.9548	21.7727	22.5902	22.1139	21.9403	23.3181	21.7418	20.5719	22.3288	20.2599	24.2939	24.5642	24.5653	24.3953	24.9519	24.6837	21.7547	21.9112	24.3173	20.949	23.2346	22.5865	23.7569	23.6874	23.4774	21.5373	22.065	21.6492	24.1543	24.3004	24.6222	24.3083	24.0281	23.8993
Q99J08	Q99J08	SEC14-like protein 2	Sec14l2	2	2	2	6.5	6.5	6.5	46.3	0	293.18	379	27.9514	28.1179	27.2814	27.1164	27.9853	28.2869	27.8509	27.6555	28.5882	28.3765	27.3527	27.7104	27.8338	27.3768	26.7416	26.2924	27.5296	27.4087	27.338	26.5958	26.2625	26.6863	26.5024	25.8217	27.8002	29.1865	28.7475	28.5016	28.5185	27.9916	27.5999	27.9103	28.9995	28.284	27.8868	27.6031
Q99JI4	Q99JI4	26S proteasome non-ATPase regulatory subunit 6	Psmd6	4	4	4	9.3	9.3	9.3	45.536	0	13.064	79	24.925	25.0857	25.1625	20.9629	26.3378	26.147	25.2139	25.0416	25.5742	25.6571	25.3168	24.9553	24.9755	25.2583	24.7584	24.4526	24.6393	25.226	24.9519	24.8938	24.6938	25.4203	22.0276	24.611	24.5557	24.614	24.5723	24.2372	20.9977	24.2417	24.8522	25.3781	24.486	24.1749	21.2706	24.2845
Q99JY9	Q99JY9	Actin-related protein 3	Actr3	6	6	6	27	27	27	47.357	0	14.064	42	23.7145	23.8565	23.6835	23.7177	24.546	24.7734	24.3458	24.5171	23.9438	23.8838	23.5648	23.7585	24.8469	23.9886	21.968	24.217	24.259	24.5846	24.3535	24.3959	23.9877	24.6153	24.748	24.2397	23.5808	24.0067	24.0083	23.2737	24.0291	23.8452	23.7344	24.0172	24.1475	24.3586	23.9222	23.6041
Q99K30;Q99K30-2	Q99K30	Epidermal growth factor receptor kinase substrate 8-like protein 2	Eps8l2	8	8	8	16.7	16.7	16.7	82.228	0	24.09	67	24.9521	24.5648	24.979	25.26	26.995	26.4489	25.1188	25.4511	26.7132	26.6919	25.3929	25.0669	21.6708	24.1191	21.7055	21.5093	24.4659	22.7413	24.8892	21.7284	22.7044	22.4802	22.6295	21.4738	25.0874	25.8	25.1988	25.3846	25.0724	25.0077	24.7949	24.7858	25.9597	25.4905	24.5222	24.4847
Q99K51	Q99K51	Plastin-3	Pls3	21	21	19	38.1	38.1	33.8	70.741	0	323.31	1184	28.6016	28.7585	28.1217	28.2754	29.6778	29.6454	28.9019	29.0126	29.8372	29.7399	28.9565	29.0515	27.7229	28.2214	27.6523	27.6098	28.2067	28.0679	27.5423	27.5898	26.9926	27.6937	27.2823	27.5036	29.2378	29.2641	29.3936	29.3868	29.2713	28.8518	28.6747	28.6593	28.7415	28.7775	29.1384	28.7055
Q99KB8-2;Q99KB8	Q99KB8-2;Q99KB8	Hydroxyacylglutathione hydrolase, mitochondrial	Hagh	2	2	2	10.8	10.8	10.8	28.901	0	40.929	117	25.3784	25.6565	24.2321	23.9674	24.9582	25.6317	24.3022	24.3629	25.1274	25.5966	25.0092	23.9091	21.7153	23.4902	22.9201	22.1701	23.3523	22.9716	22.9015	22.1046	22.3455	23.2605	23.0471	24.4933	23.7102	24.4436	23.7336	24.1278	23.6342	23.3627	23.0114	23.3957	22.6745	22.6881	23.4395	22.68
Q99KC8	Q99KC8	von Willebrand factor A domain-containing protein 5A	Vwa5a	10	10	10	18.2	18.2	18.2	87.142	0	197.38	268	26.8446	26.4924	25.8941	26.1953	27.2379	27.1719	26.3948	25.9467	27.0036	27.0008	26.162	26.1667	25.6716	25.5539	24.9995	25.088	26.0281	25.8587	25.4112	25.3867	25.1643	25.321	24.2748	24.5577	26.1925	26.3374	26.4692	26.5997	25.9321	26.0147	25.9662	25.8632	26.1379	26.0497	25.949	26.0201
Q99KJ8	Q99KJ8	Dynactin subunit 2	Dctn2	6	6	6	23.9	23.9	23.9	44.116	0	47.887	45	23.3636	23.3647	23.0108	23.3484	24.5952	24.8189	23.4855	23.8362	23.854	24.1511	23.7549	23.3604	22.9739	21.5899	22.666	22.0855	23.8863	23.4414	22.4869	22.7702	22.3994	22.3787	23.8183	22.3548	23.8307	23.6444	21.7555	24.4301	23.9242	24.034	23.6471	21.8685	24.6892	25.0761	24.2216	23.7501
Q99KK7	Q99KK7	Dipeptidyl peptidase 3	Dpp3	6	6	6	14.1	14.1	14.1	82.897	0	135.64	59	23.1853	23.5905	23.1126	22.9662	24.7969	24.5141	23.9949	23.7419	23.7131	23.2852	23.776	23.7172	22.8132	21.8772	22.2492	21.9972	23.8647	23.8248	21.8233	22.5523	22.8554	21.6376	22.262	23.2947	24.178	23.9162	24.2603	24.1647	23.6753	24.0455	23.4414	24.1946	24.9823	25.2603	23.5211	23.9522
Q99KQ4	Q99KQ4	Nicotinamide phosphoribosyltransferase	Nampt	2	2	2	4.9	4.9	4.9	55.446	0.0013351	4.5815	26	22.0552	20.6504	22.1422	22.1178	23.9117	21.7087	21.7558	23.1358	21.7225	22.3785	23.0909	21.3381	20.3271	21.7851	21.4687	21.5043	21.7534	24.4064	22.3031	22.868	22.6182	22.2504	22.2644	22.7113	24.5034	24.4656	24.4988	24.4453	24.4829	21.3315	20.9	24.2351	24.5113	24.4637	21.564	21.4788
Q99KR3	Q99KR3	Beta-lactamase-like protein 2	Lactb2	3	3	3	18.4	18.4	18.4	32.754	0	6.646	26	22.9625	21.4533	21.1066	22.3075	21.1137	25.2866	21.6336	22.1486	25.4518	25.5646	22.0327	24.777	23.5954	21.6239	22.2017	21.2319	23.1755	23.4768	22.5103	22.6353	23.0231	23.2028	23.5816	22.3222	20.9535	24.2867	22.0817	21.9435	22.1995	22.8069	19.7512	24.1146	22.3977	21.6254	22.7112	21.0838
Q99L47	Q99L47	Hsc70-interacting protein	St13	5	5	5	14	14	14	41.655	0	21.983	106	25.1163	25.5881	23.8238	24.5104	25.7699	25.659	24.3483	23.5936	26.2459	26.1501	25.1738	25.1829	21.1159	22.0654	23.9434	23.2074	22.6122	24.1738	21.6623	22.1412	21.5198	20.327	22.0577	23.652	24.9705	24.8337	25.0578	24.9527	23.8687	24.8347	24.9351	24.978	25.4218	24.6137	24.2863	24.9177
Q99LD4;Q99LD4-2	Q99LD4	COP9 signalosome complex subunit 1	Gps1	3	3	3	6.4	6.4	6.4	53.442	0.001233	3.711	19	20.6947	20.7492	21.2155	21.2271	21.5145	24.1086	23.4015	21.0163	21.2851	22.9705	21.5878	21.9287	21.6195	21.6415	20.0391	22.6267	23.2809	23.0863	21.47	21.6915	21.1392	21.4336	21.7683	22.4997	22.9517	22.7098	23.1135	22.8985	23.2461	23.0591	22.7669	22.6808	22.9515	23.1496	21.1458	20.6694
Q99LX0	Q99LX0	Protein DJ-1	Park7	6	6	6	55	55	55	20.021	0	137.22	537	27.4582	27.3874	26.9254	26.7724	28.269	28.4194	27.6701	27.5647	27.5266	27.438	27.3079	27.4835	26.9503	26.9517	26.6134	26.4174	27.0951	27.4365	26.8258	26.6491	26.5163	26.4785	26.2243	26.454	27.5721	27.8347	28.2264	27.9046	27.6998	27.5085	27.1409	27.4455	27.2653	27.4024	27.2906	27.1703
Q99PP9-3;Q99PP9;Q99PP9-2	Q99PP9-3;Q99PP9;Q99PP9-2	Tripartite motif-containing protein 16	Trim16	7	7	7	19.8	19.8	19.8	53.983	0	24.578	161	25.2889	25.6099	24.9292	25.0516	26.9904	26.7993	25.7282	25.8368	26.9182	27.0272	25.4611	25.929	23.9872	23.7111	23.0938	22.3949	24.6448	24.5054	24.1032	22.6926	22.4428	24.0112	23.7999	23.5737	26.2101	25.4855	25.7314	25.8706	25.9212	25.4148	25.6177	25.0977	26.1963	26.2056	25.8149	25.4668
Q99PT1	Q99PT1	Rho GDP-dissociation inhibitor 1	Arhgdia	10	10	10	55.9	55.9	55.9	23.407	0	323.31	814	29.919	29.3673	28.9967	28.9754	30.5064	30.3593	29.8416	30.0769	30.8737	30.4119	29.4692	29.3435	28.9184	29.0283	28.3364	27.9394	29.0759	29.2528	28.5836	28.2732	28.1824	28.2889	28.6006	28.1029	29.3768	30.4341	29.8065	30.0697	29.1669	29.4416	29.1136	29.4544	30.1481	29.9791	29.6239	29.4078
Q9CPU0	Q9CPU0	Lactoylglutathione lyase	Glo1	2	2	2	20.1	20.1	20.1	20.809	0.005988	2.1214	8	24.2216	21.7372	24.1505	20.6828	25.1002	25.0971	25.0243	24.1349	23.9535	23.7709	23.2427	21.4861	22.5948	21.8431	23.5964	21.8051	22.5397	20.938	22.4739	21.9124	20.5447	21.1835	22.1745	21.7395	22.2739	22.5941	21.6273	21.165	21.9696	21.269	21.0386	21.0984	22.3991	20.4379	22.2947	21.2317
Q9CPV4-3;Q9CPV4;Q9CPV4-2	Q9CPV4-3;Q9CPV4;Q9CPV4-2	Glyoxalase domain-containing protein 4	Glod4	8	8	8	38.7	38.7	38.7	30.77	0	100.15	272	26.5942	26.2046	25.4319	25.7392	26.1594	26.7192	25.816	25.854	26.0672	26.4332	25.7037	25.7826	24.9869	24.86	24.5566	24.8482	25.4276	25.1513	25.0079	24.585	24.8261	24.4173	24.5443	24.8099	26.7456	26.4177	26.4371	27.2778	26.5436	26.3726	26.03	26.4025	26.8404	26.488	26.6328	26.3958
Q9CPX6	Q9CPX6	Ubiquitin-like-conjugating enzyme ATG3	Atg3	2	2	2	8.3	8.3	8.3	35.796	0.001261	4.059	24	22.324	21.6961	22.9826	22.4559	23.0419	23.0492	22.7294	21.2682	23.9043	24.0825	23.1969	20.9089	21.9297	21.4509	22.0661	22.2156	20.9421	21.8555	20.9649	23.1317	21.0794	22.7445	21.8617	22.6496	23.3932	23.441	24.2748	23.5776	20.3898	23.4154	23.3155	23.3471	24.7086	24.8053	23.5679	23.4892
Q9CPY7-2;Q9CPY7	Q9CPY7-2;Q9CPY7	Cytosol aminopeptidase	Lap3	2	2	2	5.3	5.3	5.3	52.75	0	22.64	131	24.7933	24.828	24.3693	24.6632	24.9618	25.3204	24.6612	24.3812	25.1477	24.9154	22.5434	24.6372	24.2028	24.0617	24.1509	23.6711	24.88	24.6675	24.1739	24.5915	24.4512	24.8503	23.8751	24.247	24.7876	24.4479	24.8695	25.0387	23.9765	22.3407	24.569	24.1709	23.8471	21.9844	23.841	23.9933
Q9CQ01	Q9CQ01	Ribonuclease T2	Rnaset2	3	3	3	14.3	14.3	14.3	29.608	0	9.5905	15	22.0043	22.2853	22.5297	21.7592	21.2278	21.7518	20.5827	22.598	20.3778	21.697	21.5382	23.0901	23.6135	23.2919	21.7311	24.0015	23.2292	22.7889	23.6021	21.9396	22.6402	23.627	22.4009	21.556	19.9222	21.4823	22.5678	22.9311	21.6347	19.5368	22.3412	21.9759	20.9393	21.1155	21.3421	22.3615
Q9CQ60	Q9CQ60	6-phosphogluconolactonase	Pgls	5	5	5	24.1	24.1	24.1	27.254	0	10.661	87	26.295	26.6507	26.417	26.5093	26.2713	25.7752	25.6484	25.5713	25.9341	25.9468	25.3218	25.6475	25.3456	25.0897	24.762	24.5151	25.5854	26.3481	24.9237	24.8103	22.4163	24.9981	25.1763	22.1029	26.04	25.8186	25.7694	24.88	24.533	24.7507	25.6264	25.1755	26.0662	25.5302	25.2795	25.4403
Q9CQ92	Q9CQ92	Mitochondrial fission 1 protein	Fis1	3	3	3	17.1	17.1	17.1	17.008	0	9.3503	24	25.0424	25.0077	22.9456	23.1171	23.8708	23.3203	23.0489	23.1974	22.552	24.3196	22.6933	21.3163	21.5183	22.0651	20.8956	22.9171	23.3806	22.8096	23.2643	19.9451	22.8428	21.9667	22.0715	23.5637	22.4989	23.1274	21.9758	23.1113	22.1938	20.1923	22.6444	21.6563	22.2554	21.0489	22.7073	22.4992
Q9CQI3	Q9CQI3	Glia maturation factor beta	Gmfb	5	5	5	33.8	33.8	33.8	16.723	0	26.508	213	24.9667	25.7385	24.5647	24.7693	26.1031	26.0847	26.1743	25.3042	25.7648	26.0489	25.6071	25.3919	24.6573	24.9348	22.3754	23.5076	25.0738	24.8468	24.0967	24.482	23.0414	22.3295	22.6604	22.5976	24.9367	25.6544	26.1255	26.1134	25.3741	25.7258	25.3756	26.269	25.684	26.3506	25.5073	25.7221
Q9CQI6	Q9CQI6	Coactosin-like protein	Cotl1	3	3	3	30.3	30.3	30.3	15.944	0	35.996	49	25.2363	22.0972	21.5733	25.7679	25.3403	25.5168	25.6887	25.6487	25.1403	25.0708	25.5378	25.4491	25.825	26.9364	26.0353	26.0338	25.9034	25.9291	26.5507	26.1973	22.1837	21.303	26.1817	26.0237	25.2016	22.2199	25.3685	21.8182	22.9133	25.4513	25.5694	25.821	21.0837	21.0791	21.3048	25.5134
Q9CQJ6	Q9CQJ6	Density-regulated protein	Denr	3	3	3	18.2	18.2	18.2	22.166	0	10.541	27	22.0271	21.9416	23.0818	22.1577	23.4626	23.8344	22.9381	21.2479	24.4382	24.2228	21.2105	22.5281	22.5464	20.9589	21.4485	23.1761	23.1879	22.4632	22.3089	22.0409	22.2453	22.0849	22.0835	22.2379	23.402	22.617	22.6551	23.1626	21.0303	22.8066	21.8769	22.0466	22.6043	22.3572	22.0432	20.9496
Q9CQM5	Q9CQM5	Thioredoxin domain-containing protein 17	Txndc17	2	2	2	27.6	27.6	27.6	14.015	0	18.839	115	20.7902	24.8622	22.3632	22.6928	25.5463	25.0387	21.6593	21.2188	24.8632	24.8457	21.4741	22.0079	23.2082	22.0541	21.7178	22.1887	21.4554	21.5521	22.0188	22.4977	21.0909	22.2952	23.4941	21.878	21.0912	21.3035	20.9923	21.0893	20.4729	21.014	21.6234	22.6096	21.3155	22.948	21.921	20.3266
Q9CQV8-2;Q9CQV8	Q9CQV8-2;Q9CQV8	14-3-3 protein beta/alpha;14-3-3 protein beta/alpha, N-terminally processed	Ywhab	11	8	7	54.5	43.4	36.9	27.854	0	323.31	557	29.691	29.3484	29.0212	28.9043	29.5752	29.8998	29.011	28.9979	29.7455	29.9144	28.9621	29.0575	28.3096	27.7167	27.5972	27.6834	28.399	28.4525	27.3564	28.16	28.8379	27.8942	27.726	28.9531	29.3336	28.9991	29.0759	29.0891	28.5017	28.7606	28.1699	28.5564	28.7166	29.6754	28.7361	29.2767
Q9CR00	Q9CR00	26S proteasome non-ATPase regulatory subunit 9	Psmd9	2	2	2	11.3	11.3	11.3	24.72	0	5.9295	18	24.0881	23.6251	23.2278	23.2288	23.7139	23.9217	20.9107	21.5049	24.3769	23.6227	23.3958	23.1993	22.7292	21.6516	23.2407	22.9751	20.849	21.5867	22.2032	22.0307	21.1986	21.736	22.9468	23.024	22.7914	23.0499	23.4359	23.253	22.9374	22.468	21.5272	21.9796	23.2364	23.234	23.0716	22.8749
Q9CR51	Q9CR51	V-type proton ATPase subunit G 1	Atp6v1g1	3	3	3	26.3	26.3	26.3	13.724	0	16.177	141	24.4791	25.9788	25.2575	25.8543	26.1748	26.0797	25.4821	25.6727	25.7505	26.152	24.4066	22.1087	21.4093	24.5176	24.7851	24.619	25.2493	25.008	24.2818	25.2111	25.492	21.8533	24.3851	24.6213	24.714	24.0999	24.9123	23.7375	23.5949	21.2576	23.8948	24.3752	26.1877	25.2188	23.5518	23.7727
Q9CRB6	Q9CRB6	Tubulin polymerization-promoting protein family member 3	Tppp3	9	9	9	44.9	44.9	44.9	18.965	0	274.14	546	27.3871	27.4762	26.4522	26.8018	27.4608	27.3819	26.9855	26.9234	28.064	28.0973	26.9067	26.8565	26.6406	26.6089	26.2856	25.9736	26.7	26.9558	25.1561	25.7244	26.3773	25.8777	25.8656	25.2342	27.5414	27.4149	27.6998	27.8983	27.4888	27.471	26.9174	27.5162	28.013	28.0933	27.1173	27.1419
Q9CT10	Q9CT10	Ran-binding protein 3	Ranbp3	2	2	2	6.3	6.3	6.3	52.572	0	8.4531	7	21.9002	21.7831	21.073	21.2223	21.9161	21.8647	20.9533	21.1343	22.0607	22.3238	22.0861	22.6058	20.6013	22.3648	20.8026	21.0803	21.0603	23.5758	22.3944	21.8301	22.2079	21.5908	23.1345	21.6433	21.9754	22.0769	22.0651	20.8576	21.8417	20.9754	22.6882	21.6919	22.2936	21.8812	21.5745	21.0201
Q9CWJ9	Q9CWJ9	Bifunctional purine biosynthesis protein PURH;Phosphoribosylaminoimidazolecarboxamide formyltransferase;IMP cyclohydrolase	Atic	6	6	6	17.1	17.1	17.1	64.217	0	21.105	201	25.8376	25.415	25.3823	25.6655	26.3755	26.5166	25.7302	25.5651	26.1929	26.507	26.0412	25.9102	25.2952	25.2852	25.742	25.2964	25.515	25.8496	25.2015	24.8833	25.2253	25.0592	26.1368	26.0544	25.8919	25.7479	26.1612	26.196	25.6638	25.8266	25.4832	25.7531	26.2845	26.2227	25.6068	25.3975
Q9CWK8	Q9CWK8	Sorting nexin-2	Snx2	9	9	8	20.8	20.8	18.7	58.47	0	19.771	70	24.5774	24.6558	24.8669	24.5974	26.0828	26.1139	25.6947	24.9026	25.5023	25.4637	24.9103	24.8528	24.2105	24.9284	24.463	22.8769	24.811	24.7469	21.9488	25.1466	24.3871	25.4413	25.0791	24.7315	25.8847	25.926	25.6848	25.5749	25.5575	25.2068	25.3337	24.0355	26.5007	26.6745	25.5318	25.001
Q9CX34	Q9CX34	Suppressor of G2 allele of SKP1 homolog	Sugt1	3	3	3	12.5	12.5	12.5	38.158	0	7.5203	18	24.5845	24.1972	23.5434	24.0651	23.8943	23.9139	24.3357	23.2617	24.2505	24.0999	23.4057	23.1758	21.2812	21.3367	21.857	22.2498	22.2867	23.3344	20.5088	23.4635	22.3581	22.8504	22.6768	22.428	21.9657	23.7381	22.1643	24.2902	21.4915	20.4929	21.089	24.0023	23.5127	21.8761	20.8367	21.7668
Q9CY62-3;Q9CY62-2;Q9CY62	Q9CY62-3;Q9CY62-2;Q9CY62	E3 ubiquitin-protein ligase RNF181	Rnf181	3	3	3	17.5	17.5	17.5	11.49	0	88.489	73	24.3856	24.9344	23.7816	23.6139	24.9116	25.3352	24.5678	24.0142	25.7418	25.5952	24.5564	23.6148	19.8892	21.2046	21.8849	21.6034	20.8052	21.09	22.2376	22.4595	22.5888	22.9902	20.7299	22.7461	22.396	21.5142	21.501	21.8421	22.2804	23.0806	23.4256	21.4344	21.9061	21.3217	20.9029	22.3744
Q9CY64	Q9CY64	Biliverdin reductase A	Blvra	3	3	3	12.9	12.9	12.9	33.524	0	8.4564	75	25.6657	26.1809	25.4847	25.5402	25.9653	26.2242	24.7377	25.3203	26.0671	26.5265	25.8185	25.4807	24.9944	24.8552	25.3627	25.2647	25.1425	25.1484	24.7367	24.9761	25.762	25.2154	22.4128	24.7559	25.8327	25.9421	25.5543	26.5849	25.793	25.5995	23.9141	21.0412	26.0366	26.5536	25.622	25.6796
Q9CYR6	Q9CYR6	Phosphoacetylglucosamine mutase	Pgm3	2	2	2	4.6	4.6	4.6	59.452	0	24.246	94	22.9672	23.9001	20.7601	22.0916	23.6865	23.7381	23.5101	23.7132	24.1106	23.1573	23.7482	23.538	22.1972	21.7484	23.4475	21.89	21.8724	21.7964	21.1593	21.4025	22.4553	22.6739	22.7171	21.3314	21.1605	22.6083	22.8523	23.1281	23.7391	21.5746	23.2647	23.6464	21.5909	24.7352	22.0115	22.6774
Q9CZ42-2;Q9CZ42-3;Q9CZ42	Q9CZ42-2;Q9CZ42-3;Q9CZ42	ATP-dependent (S)-NAD(P)H-hydrate dehydratase	Carkd	3	3	3	20.8	20.8	20.8	32.151	0	5.0495	7	23.235	23.493	23.3668	21.684	23.6833	23.6943	23.7725	21.239	21.9135	23.5564	21.2299	22.3555	22.2027	21.8887	22.524	21.7942	22.3493	23.3742	20.6717	20.3953	22.9846	21.5936	23.0941	22.0343	21.298	22.4046	21.862	22.5107	23.7368	22.3205	21.4925	21.9355	21.9683	23.5051	21.6721	23.079
Q9CZ44;Q9CZ44-3;Q9CZ44-2	Q9CZ44;Q9CZ44-3;Q9CZ44-2	NSFL1 cofactor p47	Nsfl1c	10	10	10	38.9	38.9	38.9	40.709	0	43.546	111	25.5626	24.6528	24.3926	25.4411	26.3045	26.3718	24.9627	25.3336	26.7811	26.7082	25.3733	25.1846	24.5244	24.6578	24.4278	21.8799	24.9558	24.9959	24.6298	24.8206	24.5231	24.6883	22.1317	24.7359	25.2217	25.5291	26.0096	26.1594	25.0029	25.3706	25.4859	25.0882	26.3071	26.2062	25.3777	24.9558
Q9CZC8	Q9CZC8	Secernin-1	Scrn1	9	9	9	25.4	25.4	25.4	46.325	0	28.515	126	26.0231	25.9019	24.6789	24.7876	26.2607	26.111	25.1606	24.4125	26.4228	26.3549	24.9533	24.5426	23.9809	24.0236	23.8714	21.5989	23.9089	24.0011	23.9976	23.7693	20.7479	24.2825	22.8369	21.1022	25.375	24.9586	25.5029	25.7235	24.7172	24.4335	24.233	24.4518	25.2427	25.5499	24.1124	24.7459
Q9CZY3;Q9D2M8-2;Q9CZY3-2	Q9CZY3;Q9D2M8-2;Q9CZY3-2	Ubiquitin-conjugating enzyme E2 variant 1;Ubiquitin-conjugating enzyme E2 variant 2	Ube2v1;Ube2v2	2	2	1	17.7	17.7	10.9	16.355	0	7.7935	84	22.3976	22.7501	22.4259	22.6959	23.1545	22.2482	25.554	25.9548	22.4872	23.1813	25.3544	25.8922	21.7666	25.3677	25.1362	25.2383	24.8703	21.844	25.2271	25.41	26.2319	25.6135	25.4249	22.3086	28.0851	27.2481	27.4994	27.2751	26.5113	26.968	26.66	26.8686	27.5547	27.5751	26.7748	26.674
Q9D0F9	Q9D0F9	Phosphoglucomutase-1	Pgm1	7	7	7	17.8	17.8	17.8	61.417	0	91.088	273	26.4498	26.2919	26.1574	25.9403	27.3895	27.2933	26.6352	26.5881	27.7	27.522	26.6144	26.7979	25.7337	25.0506	25.3752	25.169	25.3904	26.0644	25.6902	24.8332	24.9121	24.9815	25.5565	25.4867	26.3344	26.7053	26.7441	26.9124	26.3977	26.3327	25.9445	25.9174	26.5307	26.4786	26.294	26.1072
Q9D0J8	Q9D0J8	Parathymosin	Ptms	4	4	4	23.8	23.8	23.8	11.43	0	25.426	568	24.4241	24.8308	24.0394	25.0401	24.6277	23.4703	25.2788	24.4123	25.8569	25.6941	23.7993	24.6282	24.6582	22.3537	24.3414	23.7556	24.0751	25.4424	24.4854	25.2828	24.8623	24.1819	26.6482	26.5639	26.543	26.2122	26.2864	25.9809	26.6	25.1617	25.8439	25.0166	27.1019	26.6084	25.8271	26.4142
Q9D0M5	Q9D0M5	Dynein light chain 2, cytoplasmic	Dynll2	2	1	1	37.1	24.7	24.7	10.35	0.0021858	2.8581	5	22.1831	22.6403	20.8767	22.6483	23.3953	23.8388	21.4584	21.2126	23.4122	20.3983	22.3146	21.7658	22.3757	21.2727	21.6542	21.3294	20.9462	21.0962	21.4965	23.7799	22.8777	22.1307	23.9334	21.8299	20.6332	22.1165	22.3408	21.1702	21.7691	21.7848	20.3916	21.8697	21.5025	21.8758	20.5329	21.5764
Q9D154	Q9D154	Leukocyte elastase inhibitor A	Serpinb1a	3	3	3	9.8	9.8	9.8	42.574	0	5.9139	42	23.3799	21.9018	24.7507	24.9882	22.2786	22.1534	24.3725	24.0737	21.5396	21.2137	24.616	22.4672	24.7201	25.6977	25.2147	25.4397	25.1318	25.0508	24.7253	24.2815	24.7692	22.5803	22.6905	24.0706	22.1343	21.8723	23.6598	23.6132	21.5756	23.7261	24.4401	23.4063	22.9963	21.4841	23.3158	21.1329
Q9D1A2	Q9D1A2	Cytosolic non-specific dipeptidase	Cndp2	8	8	8	21.5	21.5	21.5	52.767	0	31.745	339	26.8631	26.8734	26.9074	26.525	27.6371	27.6626	27.1102	27.03	27.9127	27.8022	26.8602	26.9098	26.5876	26.5718	26.1886	26.4139	26.7284	26.835	26.501	26.3044	26.7174	26.5502	26.5822	26.0437	26.7366	27.0273	26.933	27.2596	26.7532	26.64	26.5643	26.798	26.8709	27.1735	26.8297	26.6707
Q9D1E6	Q9D1E6	Tubulin-folding cofactor B	Tbcb	3	3	3	15.6	15.6	15.6	27.385	0	6.2131	10	20.8616	21.8115	21.707	23.4291	24.097	23.9683	21.7331	20.8027	25.4341	24.3251	23.0993	21.1502	22.7922	22.3239	21.0563	24.0779	21.1264	20.5417	21.2883	21.2981	22.5558	21.5645	22.1317	20.9549	23.6169	22.4628	24.0523	23.1593	21.8958	21.2132	21.8036	23.4449	24.5115	21.6004	22.7008	21.5303
Q9D1M0	Q9D1M0	Protein SEC13 homolog	Sec13	1	1	1	7.1	7.1	7.1	35.565	0	6.8992	7	23.3717	22.8645	22.1082	21.2926	22.4847	23.2671	22.2388	22.0834	21.4228	21.3914	21.2358	21.7019	23.255	20.3146	21.4503	22.0222	21.9381	21.5589	21.109	21.9861	22.6178	21.7231	22.8045	21.2285	20.5462	20.7031	21.9214	22.1023	22.4793	22.0709	21.835	19.0068	20.8931	22.0535	21.317	20.8451
Q9D1P4	Q9D1P4	Cysteine and histidine-rich domain-containing protein 1	Chordc1	2	2	2	10	10	10	37.35	0	5.9544	39	24.6236	24.6139	24.5514	23.5622	25.6718	25.8228	25.0371	25.3751	25.7024	25.2309	24.7273	24.8371	24.3831	22.7572	21.0079	22.8594	23.837	23.3768	23.9051	22.6118	22.2523	22.5703	22.608	21.763	23.1494	23.2754	23.3636	24.3327	21.5559	20.7926	23.5065	24.1703	22.5306	23.787	22.9415	24.1143
Q9D7P7	Q9D7P7	Chloride intracellular channel protein 3	Clic3	7	7	7	39.2	39.2	39.2	26.845	0	66.601	226	26.8702	26.6326	25.3385	25.1681	27.0199	26.4733	25.8517	25.4777	26.6869	26.6212	25.7086	25.6148	25.0805	24.9012	24.3022	25.0245	25.1914	24.9715	24.7839	24.406	24.7389	23.9925	23.146	22.6471	27.5481	27.1801	27.2278	27.1971	27.2906	26.955	27.713	26.9885	27.7839	28.0223	27.1769	27.9389
Q9D7S9	Q9D7S9	Charged multivesicular body protein 5	Chmp5	4	4	4	29.7	29.7	29.7	24.575	0	12.723	45	24.607	25.6252	21.9293	23.9962	24.0577	25.0679	24.1016	24.8036	24.9748	24.931	24.1381	23.844	22.0949	22.5168	21.7596	24.0273	23.9203	23.5557	22.1606	23.7789	23.606	22.0548	21.9064	23.4715	24.3436	24.0379	24.0817	24.1503	24.61	24.3018	23.2309	21.5563	23.2999	23.5996	24.1741	23.1479
Q9D7X3	Q9D7X3	Dual specificity protein phosphatase 3	Dusp3	2	2	2	18.9	18.9	18.9	20.472	0	9.7166	33	23.169	23.6491	23.2134	20.5314	23.605	23.4929	21.2199	22.8072	20.874	24.418	21.8644	20.1697	21.8885	20.6995	22.9187	22.5907	22.991	23.1511	23.0003	21.8341	22.8308	21.4286	22.8701	22.1185	23.5466	23.5641	22.2642	24.9206	23.8436	22.3488	23.6146	23.2522	24.9599	21.7077	23.6477	23.5007
Q9D819	Q9D819	Inorganic pyrophosphatase	Ppa1	3	3	3	17	17	17	32.667	0	12.527	94	25.0572	24.3918	21.3587	24.8799	24.4395	24.825	24.3952	24.7561	24.8966	24.6004	22.9095	22.7275	24.7002	25.0145	21.3898	24.7318	20.9505	25.0282	25.1285	25.0767	22.7451	21.0157	24.7298	24.5796	24.6435	23.4505	25.0532	25.0084	24.4076	24.4953	24.4235	24.1416	24.1377	24.3683	24.3033	24.7322
Q9D8B3	Q9D8B3	Charged multivesicular body protein 4b	Chmp4b	3	3	3	15.6	15.6	15.6	24.936	0	39.886	90	26.6497	27.1715	25.4098	26.5733	24.9276	24.9841	24.9255	24.768	25.3961	25.7907	25.8772	25.5561	25.074	25.4119	25.4115	25.663	24.8808	25.4987	25.0923	25.1573	24.736	24.9976	24.2681	24.3248	23.1859	25.0662	25.7272	25.6525	24.3424	24.5275	24.7586	24.736	25.1151	25.1673	24.5968	25.2999
Q9D8N0	Q9D8N0	Elongation factor 1-gamma	Eef1g	3	3	3	8.2	8.2	8.2	50.06	0	21.994	27	23.7507	23.6052	23.6	23.577	25.7342	25.5922	23.568	23.7907	24.9997	25.1074	23.7413	23.5406	20.8551	20.8345	21.264	21.9624	21.2541	21.041	22.1649	22.744	20.3144	22.6903	22.5007	22.1189	23.0371	23.0126	21.5983	22.633	20.953	23.3828	23.4779	21.7738	22.7182	22.7173	20.7954	22.5775
Q9D8Y0;Q9D4J1	Q9D8Y0	EF-hand domain-containing protein D2	Efhd2	4	4	4	16.2	16.2	16.2	26.791	0	14.191	19	23.6757	24.3829	23.2833	21.9776	22.2094	21.2383	21.1732	22.072	22.6479	23.3773	21.7573	21.0979	23.3322	23.1344	23.6988	22.9367	23.3644	23.6078	21.538	20.8111	23.8721	21.8836	23.1141	21.2802	21.6047	23.9188	23.9174	23.6121	21.1783	23.6329	24.5017	21.9645	25.3321	25.0692	23.3815	23.802
Q9D967	Q9D967	Magnesium-dependent phosphatase 1	Mdp1	2	2	2	19.5	19.5	19.5	18.582	0.0013661	4.8432	24	22.6451	22.4428	22.0706	22.3516	23.7096	23.2917	21.8503	21.6743	23.438	23.4914	22.6059	21.2599	21.2059	22.5592	22.1593	21.8206	22.2726	21.5604	22.3648	22.9724	21.669	23.068	23.6578	21.91	21.0728	22.8056	22.9456	22.8686	21.0165	22.4856	22.041	22.4849	22.1439	22.3606	20.8947	22.6487
Q9DAK9	Q9DAK9	14 kDa phosphohistidine phosphatase	Phpt1	3	3	3	21.8	21.8	21.8	13.996	0	40.634	118	25.8726	26.1514	25.237	24.613	25.0552	24.5593	25.3096	24.5047	26.4286	26.3389	24.899	24.7128	24.6141	24.4754	23.6326	23.6636	23.7765	23.7249	21.984	23.3639	22.557	23.0025	22.791	22.6461	25.1473	24.6523	25.4078	25.0943	24.87	24.964	24.1521	25.1885	24.7646	25.0738	24.5836	23.8606
Q9DAU7	Q9DAU7	WAP four-disulfide core domain protein 2	Wfdc2	6	6	6	34.5	34.5	34.5	18.032	0	323.31	910	30.6013	30.3797	30.8668	31.1903	29.674	29.8549	30.2235	29.9263	28.9248	28.8028	30.7252	30.4789	30.6907	30.536	31.1042	31.2519	30.7474	30.4925	30.4965	30.6629	30.8488	30.6707	30.1585	30.2759	29.3245	29.5173	29.2278	29.1553	29.6659	29.6501	30.1484	30.313	28.5527	28.5458	29.6303	29.9604
Q9DB29	Q9DB29	Isoamyl acetate-hydrolyzing esterase 1 homolog	Iah1	2	2	2	13.3	13.3	13.3	27.974	0	7.6585	116	23.4475	23.8101	22.8827	23.4979	24.6012	24.346	23.8229	23.991	24.4227	24.4052	24.0807	23.5052	23.0484	22.7902	21.845	22.1683	22.9728	22.2873	23.2842	22.758	22.8134	22.5949	22.1083	21.5654	24.2883	24.4194	25.0019	25.0628	23.7293	24.3199	21.5636	23.8111	23.7478	23.82	23.2835	23.3268
Q9DBD0	Q9DBD0	Inhibitor of carbonic anhydrase	Ica	14	13	12	25.6	24.4	24.4	76.765	0	323.31	403	26.7329	26.4833	26.4956	26.5682	25.9439	25.6337	26.5702	26.6811	24.9801	24.9398	26.8343	27.4329	27.337	27.5415	27.914	27.8838	27.2231	27.66	26.6808	27.2552	27.6041	27.2874	26.3493	26.9278	26.1783	26.1507	26.1589	26.3314	26.3038	26.4037	26.1652	26.7727	26.2446	25.5271	26.8345	26.4235
Q9DBF1-2;Q9DBF1	Q9DBF1-2;Q9DBF1	Alpha-aminoadipic semialdehyde dehydrogenase	Aldh7a1	5	5	5	14.3	14.3	14.3	55.644	0	7.1272	27	22.0898	24.3048	24.3897	24.075	24.7281	25.2008	24.7867	24.36	21.6857	24.7014	24.5668	24.5029	24.7752	24.6995	24.8932	22.2718	24.4493	24.3477	22.6457	24.3159	23.0969	23.062	21.9259	23.1641	24.6474	20.9826	24.4399	24.3525	24.3612	24.73	24.4037	24.6362	24.2075	24.0178	24.8682	21.7011
Q9DBG5	Q9DBG5	Perilipin-3	Plin3	4	4	4	16	16	16	47.262	0	39.033	201	26.5347	25.9506	25.8858	25.5692	26.3277	26.6651	25.9585	26.1605	26.9514	26.6769	26.1428	26.3886	24.9981	25.5822	24.434	24.2908	25.299	25.2927	25.599	24.8927	24.5369	24.6301	24.9505	24.8558	26.0527	25.9801	26.3488	26.5342	26.2918	25.9168	25.7444	25.5675	26.6988	27.1639	26.0796	25.7092
Q9DBG9	Q9DBG9	Tax1-binding protein 3	Tax1bp3	2	2	2	28.2	28.2	28.2	13.722	0	11.001	106	22.0958	21.1154	22.6967	22.8429	22.2982	21.5133	21.3869	22.3978	22.131	22.0509	21.5554	21.8317	21.9904	21.4352	21.5528	21.901	22.4592	21.9996	21.5367	22.3917	22.3237	21.966	21.3566	23.1436	21.8509	25.9231	25.7723	25.8851	21.5001	25.5897	22.0867	25.6922	25.9702	25.9416	21.1879	22.7419
Q9DBJ1;O70250	Q9DBJ1	Phosphoglycerate mutase 1	Pgam1	10	10	10	51.6	51.6	51.6	28.832	0	199.39	629	28.1889	27.858	27.7763	27.5307	28.7703	28.5196	28.2068	28.1971	28.6089	28.3858	27.992	27.9595	27.366	27.303	27.2577	26.8864	27.6366	27.896	26.9933	26.9241	27.1727	27.2514	27.0654	27.1672	27.9449	28.199	28.1812	28.1048	27.8309	27.7005	27.5884	27.7414	28.2739	28.3684	27.9097	27.8027
Q9DBP0	Q9DBP0	Sodium-dependent phosphate transport protein 2B	Slc34a2	2	2	2	3.9	3.9	3.9	76.244	0.0013141	4.3838	46	21.7516	21.4612	23.6253	23.887	21.8037	23.0461	23.2029	25.2101	21.0151	22.6961	21.2514	21.6697	21.7493	22.2617	21.3405	22.1713	21.0215	23.4235	22.3444	21.8349	22.1926	22.2383	22.7966	21.5661	23.1762	21.2058	21.4787	22.4024	23.0945	23.3958	23.3322	22.4082	22.7619	21.2248	21.3663	21.732
Q9DBP5	Q9DBP5	UMP-CMP kinase	Cmpk1	7	7	7	39.3	39.3	39.3	22.165	0	32.32	163	26.5796	26.9455	25.4646	25.8792	25.8088	25.7837	25.7024	25.5326	26.1073	26.1334	25.5966	25.2279	25.5872	25.9684	25.4398	25.5429	25.0008	26.041	25.734	25.4018	25.165	25.4199	25.3476	25.2702	26.1921	26.2203	25.935	26.2373	25.7619	25.8202	26.0457	25.4931	26.3499	26.3122	25.695	25.77
Q9DC07	Q9DC07	LIM zinc-binding domain-containing Nebulette	Nebl	6	6	6	21.1	21.1	21.1	31.113	0	73.779	76	24.1763	24.6569	24.1534	24.0513	24.3859	24.4157	21.5708	23.4441	25.396	25.5704	20.963	23.2914	22.0964	22.5263	22.4242	21.5812	24.0733	23.3005	22.1759	23.4533	22.7788	21.5232	22.688	21.9482	25.6796	25.4467	25.6533	25.1196	25.1301	25.0902	25.0439	25.2121	26.3849	25.9166	24.9733	24.9374
Q9DCD0	Q9DCD0	6-phosphogluconate dehydrogenase, decarboxylating	Pgd	8	8	8	23.2	23.2	23.2	53.247	0	38.733	182	27.8826	27.7389	26.8561	27.0357	26.9396	26.8666	26.5939	26.4324	26.6796	26.8235	26.8173	26.8977	26.3317	26.1792	26.6144	26.6153	26.4669	26.7607	26.5138	26.4522	26.7397	25.2387	26.6982	26.4037	26.3407	26.1491	26.8687	26.7008	26.9015	26.7239	27.004	26.5404	27.05	26.9201	26.4627	26.4703
Q9DCL9	Q9DCL9	Multifunctional protein ADE2;Phosphoribosylaminoimidazole-succinocarboxamide synthase;Phosphoribosylaminoimidazole carboxylase	Paics	3	3	3	8.5	8.5	8.5	47.006	0.0011628	3.2478	14	23.6097	24.492	23.7144	23.4028	24.504	24.5811	21.6465	22.3349	25.1074	24.1503	21.113	24.0181	22.4077	22.4693	22.7449	22.2248	21.0773	22.2045	22.4505	22.7981	23.2153	22.8524	22.6063	22.3658	24.3764	22.0099	20.3661	22.5269	23.4686	23.7791	23.7141	20.5668	23.7062	21.5606	20.3555	21.2648
Q9DCT8	Q9DCT8	Cysteine-rich protein 2	Crip2	7	7	7	47.1	47.1	47.1	22.727	0	149.83	378	26.527	26.7259	26.251	26.3677	27.7039	27.8891	27.3307	27.1784	27.2393	27.3462	27.3588	27.0136	26.5178	26.525	25.3331	26.0338	26.2621	26.3727	26.5912	26.2651	25.6886	25.464	26.1526	26.1433	27.8916	27.8739	28.0145	27.7852	27.8386	27.8413	27.6093	27.648	28.1063	28.3776	27.848	28.1266
Q9EPC1	Q9EPC1	Alpha-parvin	Parva	3	3	3	11.8	11.8	11.8	42.329	0	9.8163	32	23.6646	21.5403	23.8443	23.6317	25.0498	24.6102	24.2052	24.2597	25.9077	25.0762	24.3223	24.2653	23.2085	21.8918	21.939	23.42	23.7675	23.3589	21.1917	21.5401	23.3313	22.2996	22.5685	23.6633	24.6993	25.2906	24.5148	24.893	24.3537	24.2856	19.9674	24.3723	24.4408	24.8747	24.1797	24.4678
Q9EQK5	Q9EQK5	Major vault protein	Mvp	3	3	3	5	5	5	95.923	0	9.6548	67	25.1968	24.8777	24.5502	24.9129	25.3766	25.2333	24.4473	24.6569	24.9137	25.0725	24.8068	24.6552	24.1765	24.1136	24.0802	24.1827	24.2534	24.3863	24.2337	24.2982	23.6204	24.5801	23.6199	23.8304	20.8305	23.7137	23.61	23.5084	23.2181	22.9798	23.5533	23.7249	23.5472	21.6728	22.8967	23.1235
Q9EQU5-2;Q9EQU5;Q9EQU5-3	Q9EQU5-2;Q9EQU5	Protein SET	Set	3	3	3	13.7	13.7	13.7	32.105	0.0060484	2.2116	8	21.44	22.9887	20.4027	21.1349	22.0398	21.1382	21.0814	23.2836	24.0163	23.3525	21.5772	23.6522	20.6913	22.445	21.5264	23.6834	24.4112	24.3873	20.1758	22.6756	21.5049	24.613	22.2107	21.4192	21.7264	21.0887	22.8346	21.6148	21.1325	21.1183	21.1923	21.0621	19.8806	21.5467	20.8224	20.7167
Q9ERK4	Q9ERK4	Exportin-2	Cse1l	3	3	3	4	4	4	110.45	0	10.284	11	22.7282	22.4847	22.4316	21.8753	24.2458	24.92	22.8745	22.4582	23.9236	21.3283	23.309	23.5224	22.8913	20.9541	23.052	22.9274	23.2894	23.2051	21.9185	21.8386	22.2325	22.5475	22.6776	22.8808	23.6755	23.2289	23.0761	21.7692	23.322	22.8598	23.4997	21.5396	23.9975	24.3043	21.0703	21.0459
Q9ESB3	Q9ESB3	Histidine-rich glycoprotein	Hrg	11	11	11	17	17	17	59.162	0	61.881	360	26.2061	26.1941	26.6672	25.5596	24.8558	25.0499	26.0958	26.0015	26.1237	25.7508	26.6071	26.4091	26.4488	26.753	26.5576	25.8914	26.4628	26.6337	26.0886	26.6781	26.5753	26.5619	28.8139	28.9217	29.3773	29.3945	28.77	28.5409	28.5486	28.5336	28.4999	28.4831	29.8356	30.016	28.822	28.8166
Q9ESD1	Q9ESD1	Prostasin;Prostasin light chain;Prostasin heavy chain	Prss8	2	2	2	12.3	12.3	12.3	36.728	0	25.397	183	24.2355	22.6862	21.8301	25.292	21.9637	24.8727	25.1999	25.8635	21.1281	21.9443	20.7136	25.38	25.9346	26.0166	26.0441	26.2756	25.5217	25.6077	26.4753	26.7905	25.7412	26.139	25.2148	24.0356	21.7787	22.6155	21.0954	22.0577	20.7933	24.9698	21.9836	22.5833	22.4615	21.0908	20.1846	21.3142
Q9ESK9	Q9ESK9	RB1-inducible coiled-coil protein 1	Rb1cc1	2	2	2	1.3	1.3	1.3	182.35	0.0086957	1.9477	149	23.1061	33.8915	21.5257	21.2322	22.1987	32.7704	22.2815	21.3623	22.7352	21.2131	22.449	23.0175	21.7746	22.7847	20.8523	23.1717	21.9318	21.5606	32.0811	21.161	22.2497	21.2301	21.5914	21.67	21.1108	21.5655	32.3573	22.4305	32.2358	22.2053	31.8922	21.6408	21.9175	21.3325	22.3028	21.3501
Q9ESY9	Q9ESY9	Gamma-interferon-inducible lysosomal thiol reductase	Ifi30	3	3	3	15.7	15.7	15.7	27.784	0.0013387	4.5962	17	20.6274	22.8628	22.2786	23.1791	22.3133	22.2025	20.7934	22.2272	22.8142	20.3446	22.1866	22.837	23.9211	21.8785	24.4329	24.8742	23.7418	24.3226	24.2082	25.407	24.8152	22.7001	22.5094	22.9395	21.7744	22.7505	21.5837	20.5918	21.789	21.1774	21.3544	22.407	21.8114	21.8303	19.7202	21.7472
Q9ET26	Q9ET26	E3 ubiquitin-protein ligase RNF114	Rnf114	2	2	2	13.5	13.5	13.5	25.745	0.0023095	3.1872	10	20.5637	23.0614	23.1229	21.8248	22.4071	21.5108	21.1437	22.2875	23.8053	23.7369	21.5235	21.9716	22.5213	21.0937	22.0931	21.6016	19.4437	22.5292	21.9949	21.7167	22.5165	22.5193	21.6628	21.6791	20.8656	22.3271	21.0304	22.7987	21.3901	20.6635	20.5836	19.6869	23.9468	23.5636	22.0647	22.2014
Q9JHQ5	Q9JHQ5	Leucine zipper transcription factor-like protein 1	Lztfl1	2	2	2	8.7	8.7	8.7	34.773	0.0012376	3.7622	5	21.2863	21.5345	21.0996	22.4508	22.8099	22.323	22.3697	22.7466	24.0583	22.9106	22.7916	22.7337	20.9384	22.4939	22.1577	22.4502	21.3479	22.7995	22.781	21.438	23.3408	21.9761	22.8689	21.8731	21.1272	22.6497	23.2213	21.84	22.9428	22.635	21.2462	22.51	22.3844	21.9938	21.4571	22.8058
Q9JHU4	Q9JHU4	Cytoplasmic dynein 1 heavy chain 1	Dync1h1	13	13	13	4	4	4	532.04	0	18.84	32	23.9971	24.2009	24.1315	24.2938	26.3749	25.9946	24.2269	24.5097	26.3427	26.3202	24.4096	24.2865	23.5261	22.8391	23.1507	21.9671	24.6509	23.6505	21.2902	22.4403	21.9831	21.7773	22.6354	22.0733	24.3451	23.9734	23.8604	22.7336	24.0771	24.1074	24.0988	23.5013	20.6842	20.7319	21.4022	22.1472
Q9JHU9	Q9JHU9	Inositol-3-phosphate synthase 1	Isyna1	2	2	2	5.9	5.9	5.9	60.931	0	7.0898	8	22.5991	20.962	23.4528	21.7723	22.0901	24.7863	21.6654	21.5844	22.4691	24.0934	21.4861	23.9463	22.3048	21.1365	22.794	21.3883	19.8566	22.4875	21.4679	22.1916	23.5785	23.3592	21.6459	20.2828	21.0175	21.2642	20.615	21.0801	21.5966	22.3303	21.5888	20.0075	20.9248	21.38	23.1491	21.0522
Q9JI75	Q9JI75	Ribosyldihydronicotinamide dehydrogenase [quinone]	Nqo2	3	3	3	21.2	21.2	21.2	26.248	0.0013477	4.7019	25	23.1661	23.2912	21.8147	22.4874	24.2893	24.5101	23.335	23.3667	24.7339	24.5954	23.2907	23.2248	22.0801	22.5388	22.4905	22.4766	21.4573	22.9476	22.621	21.7256	23.1965	21.4424	22.6957	23.2484	21.8895	23.2847	23.9107	23.9389	22.99	23.1152	23.023	23.1741	21.2382	21.9368	22.9419	21.6004
Q9JIF7	Q9JIF7	Coatomer subunit beta	Copb1	2	2	2	3.4	3.4	3.4	107.06	0	7.2183	17	23.0158	24.3151	22.4871	23.0023	24.8875	24.7769	22.8769	22.7191	24.1984	23.5978	22.9476	20.9566	23.4913	22.8444	22.6544	22.5068	21.8103	21.9872	21.8587	21.9665	20.732	20.6742	22.9722	22.3196	22.7477	22.311	23.1822	22.508	22.6628	22.5943	22.5805	22.406	20.2478	22.0455	22.677	21.423
Q9JII6	Q9JII6	Alcohol dehydrogenase [NADP(+)]	Akr1a1	6	6	6	24	24	24	36.586	0	93.75	613	27.3642	27.4209	26.9931	26.9248	27.2121	27.3976	27.0226	27.0758	27.2817	26.9794	27.0178	26.9519	26.8614	26.6538	26.773	26.5537	27.1439	27.1378	27.0046	26.991	26.684	26.9864	26.5679	26.7927	26.6899	26.9925	27.6176	27.3445	27.0933	27.1098	26.6987	27.0959	26.9246	26.7297	26.7141	26.651
Q9JJ28	Q9JJ28	Protein flightless-1 homolog	Flii	2	2	2	2	2	2	144.8	0	5.4261	11	21.9228	22.6963	21.3586	21.836	23.1983	21.1689	22.4963	21.7133	23.1996	22.1682	21.6394	21.7438	23.6005	21.8313	21.5014	20.8312	21.8206	21.3668	21.9138	21.258	22.5163	21.8491	23.2783	22.2699	21.1362	22.3365	20.8376	20.1155	21.2156	21.683	20.7784	22.9809	21.186	22.1368	21.2193	21.4688
Q9JJU8	Q9JJU8	SH3 domain-binding glutamic acid-rich-like protein	Sh3bgrl	7	7	7	83.3	83.3	83.3	12.811	0	47.548	335	26.2466	26.1325	25.2831	25.4761	26.4106	26.2581	25.9172	25.7406	26.5922	26.4072	26.2078	26.2961	25.8852	25.95	25.5334	25.0044	25.4326	25.6771	25.1947	24.9526	25.2922	25.5351	25.9196	25.8603	26.8765	27.1317	27.3356	27.5682	26.8529	26.8221	26.5642	26.4964	26.6269	26.8943	26.4264	26.7904
Q9JKB1;P58321	Q9JKB1;P58321	Ubiquitin carboxyl-terminal hydrolase isozyme L3;Ubiquitin carboxyl-terminal hydrolase isozyme L4	Uchl3;Uchl4	3	3	3	19.1	19.1	19.1	26.151	0	6.2721	14	22.2897	22.1223	21.5749	21.4113	21.7421	22.198	22.8236	22.6789	22.2141	22.8911	21.5968	23.0232	23.6515	23.7654	23.1357	22.6271	23.706	24.3166	22.1737	21.9415	22.9217	21.5975	21.8408	23.6093	21.3272	23.7083	24.092	24.0702	21.5257	22.1058	20.9779	23.691	22.4103	22.8503	23.8524	21.5097
Q9JKF1	Q9JKF1	Ras GTPase-activating-like protein IQGAP1	Iqgap1	26	26	26	22.6	22.6	22.6	188.74	0	323.31	865	27.5999	27.4503	27.7419	27.8684	28.5039	28.458	28.0594	27.9095	28.4159	28.2249	28.0038	27.9722	27.7816	27.4962	27.8324	27.8394	27.9985	27.6833	28.2235	28.0108	27.8686	28.0652	27.2981	27.3574	27.6804	27.8122	27.624	27.8026	27.6795	27.7502	27.7078	27.8633	27.9006	28.0229	27.5847	27.591
Q9JKX6	Q9JKX6	ADP-sugar pyrophosphatase	Nudt5	2	2	2	12.4	12.4	12.4	23.984	0	10.127	32	22.8965	23.2814	22.2893	21.6397	24.6095	24.8049	23.331	23.3485	24.3358	23.7243	21.4544	21.2667	22.487	22.2903	21.6855	22.3906	21.7232	22.9487	23.0647	21.6084	22.9848	23.3192	23.2744	20.3729	23.1051	23.2891	23.6481	23.3285	22.9011	22.9017	22.9636	22.2052	23.2888	23.1213	20.9203	23.0337
Q9JLQ0	Q9JLQ0	CD2-associated protein	Cd2ap	2	2	2	4.4	4.4	4.4	70.449	0.0011905	3.3847	14	22.0109	20.8311	21.7687	20.6267	23.5586	24.6346	23.1826	22.5342	24.2152	24.0888	21.048	22.8515	22.995	22.74	21.778	23.6148	21.8985	21.4648	21.3788	22.1663	21.8467	23.2411	22.5842	21.6737	22.2152	21.5772	21.7484	21.5806	23.34	21.4175	21.586	22.5957	24.0911	23.5693	21.361	20.7545
Q9JLV1	Q9JLV1	BAG family molecular chaperone regulator 3	Bag3	8	8	8	19.4	19.4	19.4	61.859	0	18.582	87	24.9733	24.5646	23.9576	24.1856	25.573	25.9082	24.9423	24.6322	26.1208	26.3895	23.812	24.2322	22.9246	23.3802	23.5701	23.1413	23.4374	23.6985	23.5101	23.4302	23.1577	22.4947	23.6597	23.681	24.8088	24.2201	23.7477	24.187	23.7217	23.9661	23.8016	24.495	25.0785	25.0792	23.712	24.4198
Q9JM14	Q9JM14	5(3)-deoxyribonucleotidase, cytosolic type	Nt5c	3	3	3	22	22	22	23.076	0	44.759	139	25.7995	25.5376	25.4144	25.3146	25.7366	25.646	25.445	25.3579	26.4925	26.2394	25.389	25.5273	24.8901	20.1273	24.7087	24.6458	25.265	25.4789	24.647	24.2769	24.4319	24.6508	21.4606	21.8468	25.8377	26.0542	25.7078	26.0474	25.5865	25.5726	25.3182	25.5886	25.9882	25.9173	25.2819	25.4498
Q9JMA1	Q9JMA1	Ubiquitin carboxyl-terminal hydrolase 14	Usp14	5	5	5	10.3	10.3	10.3	56.001	0	9.009	23	23.4877	23.1528	21.8645	23.2072	24.8738	24.4522	22.7383	21.1828	22.8282	23.6427	21.5678	22.4338	20.7444	21.9719	20.8513	22.3935	22.2203	21.9124	22.3828	20.9779	21.7995	22.4868	21.732	21.6884	22.9072	22.3651	22.3285	20.7385	20.598	20.1938	22.5532	21.1922	21.9694	21.6407	21.2672	21.664
Q9JMH6-2;Q9JMH6	Q9JMH6-2;Q9JMH6	Thioredoxin reductase 1, cytoplasmic	Txnrd1	4	4	4	8.4	8.4	8.4	54.544	0	50.917	67	22.713	24.9932	24.1823	21.5673	25.1833	24.3206	24.361	23.7234	24.2426	24.0811	24.2519	22.1095	23.0605	19.4791	21.5454	22.2657	21.3824	22.5305	20.5363	21.3806	22.8446	21.3628	22.6342	20.6088	24.2254	22.3885	24.0702	24.2317	22.2162	21.195	22.2484	23.7839	24.4204	25.0815	22.004	22.1744
Q9QUI0;Q62159;P62746	Q9QUI0;Q62159	Transforming protein RhoA;Rho-related GTP-binding protein RhoC	Rhoa;Rhoc	5	5	5	28.5	28.5	28.5	21.782	0	14.606	104	26.0122	26.3244	23.8172	24.7079	25.3909	23.4951	24.1887	24.3592	26.031	25.7255	24.9838	23.1828	24.1313	25.1509	22.9129	23.5212	24.6736	24.3645	23.9517	23.9749	24.4007	23.9984	23.9914	25.1314	25.8758	25.3165	25.9509	24.8295	24.9213	25.716	25.4977	24.467	25.8882	25.8797	24.5583	25.6606
Q9QUR6	Q9QUR6	Prolyl endopeptidase	Prep	17	17	17	35.6	35.6	35.6	80.751	0	323.31	1006	27.2558	27.8339	27.3793	27.1891	28.9235	28.9431	27.8592	27.8185	28.0804	28.5052	27.7757	27.871	27.0755	26.901	26.5219	26.4299	27.5231	27.6065	26.6505	26.5308	25.9557	25.8264	25.9646	25.9771	27.8926	28.2082	28.3606	28.3404	27.8168	27.8252	27.732	27.8178	28.4805	28.2883	28.1437	27.6539
Q9QXC1	Q9QXC1	Fetuin-B	Fetub	7	7	7	29.1	29.1	29.1	42.712	0	177.33	405	28.1554	27.6681	28.3798	28.7038	27.7733	27.6738	28.3486	28.4371	28.256	28.033	28.544	28.4289	28.6385	28.7012	28.6827	28.6823	28.4266	28.3133	28.8745	28.6249	29.5593	28.6671	28.5331	28.2299	27.8771	27.9306	27.9114	28.1628	28.0845	28.289	28.5744	28.8029	27.8751	27.8146	28.0564	28.0652
Q9QYB1	Q9QYB1	Chloride intracellular channel protein 4	Clic4	6	6	6	36.4	36.4	36.4	28.729	0	48.523	99	23.8788	23.9544	22.4446	23.6998	23.5339	23.7739	23.4806	22.9589	23.7128	22.4904	23.4665	23.3565	23.717	23.8565	24.0143	22.3877	24.4785	23.6081	22.1236	24.3653	24.5375	24.2589	23.2522	24.3738	25.266	25.1279	26.1664	26.1801	25.2515	25.1676	25.0279	25.1602	26.5961	25.5793	24.7537	24.6095
Q9QYY0	Q9QYY0	GRB2-associated-binding protein 1	Gab1	3	3	3	5.6	5.6	5.6	76.812	0.0023015	3.1694	3	21.5005	20.9287	23.2135	23.7185	24.1402	24.957	21.7958	21.8426	23.4223	24.0508	21.6411	21.4164	20.4415	21.949	21.9358	22.5974	21.014	21.534	22.6973	22.0855	23.533	21.7217	21.5515	22.5888	23.8163	22.6158	19.3601	22.121	20.0267	20.4428	19.8382	21.715	21.2067	22.8444	20.3912	22.3512
Q9QZ88;Q9QZ88-2	Q9QZ88;Q9QZ88-2	Vacuolar protein sorting-associated protein 29	Vps29	2	2	2	12.1	12.1	12.1	20.495	0.001292	4.2275	33	22.8234	22.1244	23.1894	22.8324	25.0135	23.9257	23.199	22.6222	25.0974	24.8307	23.3507	23.2567	22.2493	22.6981	23.0257	21.1863	20.3189	21.2916	22.5961	22.2743	21.6338	21.6626	22.554	22.1661	23.0836	22.0517	21.7699	20.4347	22.9625	22.5515	20.9452	23.0661	22.9233	22.5842	22.7752	22.8867
Q9R062	Q9R062	Glycogenin-1	Gyg1	2	2	2	5.7	5.7	5.7	37.402	0	8.3839	17	22.771	21.7658	22.1379	21.7523	22.7598	21.3277	22.9772	22.6742	22.0013	21.677	21.5391	21.343	21.0425	20.9105	22.2101	20.9782	21.6943	21.8398	24.16	22.9337	21.9822	22.7279	22.6218	20.9537	19.6183	22.1859	24.8656	24.8306	22.7751	22.1142	22.2331	22.5769	21.0925	21.7195	21.9731	21.7009
Q9R069	Q9R069	Basal cell adhesion molecule	Bcam	9	9	9	19.5	19.5	19.5	67.669	0	49.839	179	26.1656	26.054	27.0984	27.1056	26.4884	26.3855	26.9242	27.056	26.7299	26.5356	26.5055	26.6209	26.516	26.4265	26.5496	26.4466	26.2519	26.296	26.7044	26.8947	26.8087	26.4422	25.7799	25.3426	24.6839	25.8644	25.7933	25.7408	25.6396	25.3244	26.2842	25.9075	24.8122	25.6494	25.7554	26.432
Q9R098	Q9R098	Hepatocyte growth factor activator;Hepatocyte growth factor activator short chain;Hepatocyte growth factor activator long chain	Hgfac	2	2	2	5.7	5.7	5.7	70.567	0.0012225	3.6088	6	22.6841	21.7893	21.6377	21.9274	21.5416	22.412	22.2419	21.3366	22.4862	21.7055	21.9388	23.5792	22.3464	24.0908	22.8522	24.497	23.8973	21.4423	21.5422	21.5805	21.7138	22.9984	20.977	22.3678	21.546	22.2053	20.8487	21.8807	20.5854	21.7512	21.5983	21.4892	21.9064	21.5224	22.3129	21.965
Q9R0N0	Q9R0N0	Galactokinase	Galk1	3	3	3	8.9	8.9	8.9	42.295	0	4.9869	55	25.4579	25.0222	19.7119	22.9657	23.9864	24.4345	21.8769	22.1854	24.9887	20.735	23.9398	21.6966	22.329	21.6438	21.4812	22.4231	22.2366	23.9309	22.9465	21.8019	21.0199	21.2348	22.7926	23.0464	24.3119	23.8011	20.127	24.9367	22.3818	21.8832	21.8754	22.0691	23.8989	20.4953	21.3023	20.8415
Q9R0P3	Q9R0P3	S-formylglutathione hydrolase	Esd	4	4	4	22.3	22.3	22.3	31.319	0	25.219	146	25.7438	25.5708	24.5258	25.1632	25.7004	25.1294	24.272	24.5911	25.2224	25.3309	24.8113	24.8694	24.5205	24.8568	22.7029	23.9326	24.7875	24.7965	24.5378	24.2872	22.1134	20.6732	23.924	24.0026	24.0935	24.8734	25.104	25.0186	24.6069	24.7028	24.9043	24.8218	24.9536	24.8592	24.9812	24.5943
Q9R0P5	Q9R0P5	Destrin	Dstn	8	8	8	41.8	41.8	41.8	18.521	0	313.58	1398	29.3795	29.7324	28.573	29.0429	29.4546	29.9248	29.2063	28.7383	29.9302	29.6468	28.6676	29.1649	27.7459	28.0528	27.8747	27.4858	28.4494	28.6802	27.2888	27.7052	27.5246	28.2244	27.3306	27.4295	29.2675	28.8374	29.3425	29.2753	28.2751	28.6447	28.7775	28.257	29.1611	29.8847	28.3905	29.0289
Q9R111	Q9R111	Guanine deaminase	Gda	4	4	4	10.1	10.1	10.1	51.012	0	21.823	41	21.1746	21.2115	22.1963	24.3529	22.7577	23.6227	20.6967	22.6387	22.458	20.9699	22.7756	22.9474	24.3163	24.0755	24.5991	25.0929	24.8339	24.2618	25.0431	25.0164	24.7222	25.1774	25.1893	25.5951	21.6902	20.3825	21.7938	23.5642	23.8439	23.7701	22.2848	23.0945	23.3813	23.3777	23.1526	23.5866
Q9R1P1	Q9R1P1	Proteasome subunit beta type-3	Psmb3	2	2	2	15.1	15.1	15.1	22.965	0.0052247	2.4988	28	23.586	23.2484	22.9726	23.1341	23.4212	23.764	21.0116	22.1941	22.582	23.4511	21.5473	23.6022	20.4562	23.1609	22.4992	21.8581	21.9114	21.6026	21.8039	23.9029	22.4917	22.0089	23.3645	22.9529	21.1723	23.0135	23.5183	21.4166	21.0863	22.3311	21.3534	22.7544	22.3536	20.5952	22.7368	22.9308
Q9R1P4	Q9R1P4	Proteasome subunit alpha type-1	Psma1	6	6	6	21.7	21.7	21.7	29.546	0	24.146	107	25.1835	24.7249	24.979	25.3015	25.6206	25.1795	25.5297	25.1595	25.2859	25.4564	25.2074	25.2121	24.9981	24.8908	24.8277	24.7378	24.5252	24.6759	25.3272	25.5084	25.1238	25.0503	25.9829	25.664	24.6123	25.1123	25.2492	24.8807	24.9164	25.278	25.0867	24.9636	24.5416	24.5545	24.7178	24.6103
Q9WTI7-4;Q9WTI7-2;Q9WTI7-3;Q9WTI7	Q9WTI7-4;Q9WTI7-2;Q9WTI7-3;Q9WTI7	Unconventional myosin-Ic	Myo1c	6	6	6	8.8	8.8	8.8	111.29	0	19.517	86	23.3051	23.2427	23.3434	23.6785	24.6261	24.1249	23.881	23.7172	24.571	23.9828	23.7479	23.4305	22.2548	21.7775	22.3994	21.1839	23.116	22.9142	23.3984	23.8877	24.3582	22.2634	22.833	23.5025	25.0453	25.0608	24.8847	24.8376	25.5444	24.9338	24.6303	23.7647	25.0879	25.3145	24.6613	24.743
Q9WTR5	Q9WTR5	Cadherin-13	Cdh13	2	2	2	3.6	3.6	3.6	78.185	0	79.247	38	23.9032	22.6522	23.9714	24.4591	22.1073	21.2731	22.0919	22.116	22.5834	22.3451	24.1092	21.4913	21.1966	22.9916	24.735	23.9932	23.4737	24.3556	22.989	22.1432	20.8176	23.5974	22.5518	22.2238	20.9924	22.1486	23.2696	20.7268	23.3153	20.0683	22.8434	23.307	21.3293	21.7203	23.0433	20.5001
Q9WTX5	Q9WTX5	S-phase kinase-associated protein 1	Skp1	2	2	2	15.3	15.3	15.3	18.672	0	65.405	107	22.4006	23.0146	22.1474	22.6233	23.1783	22.0956	22.6123	20.8988	21.9587	23.7559	22.6651	23.2356	22.4596	23.8366	23.0187	20.7888	22.1516	20.2383	24.6166	23.3106	21.5842	23.2419	22.5061	23.7392	24.5694	24.2825	23.776	24.2173	24.5891	24.2678	24.8304	23.8077	24.1761	24.2434	24.229	20.1868
Q9WU78;Q9WU78-3;Q9WU78-2	Q9WU78;Q9WU78-3	Programmed cell death 6-interacting protein	Pdcd6ip	12	12	12	19.7	19.7	19.7	96.023	0	67.766	207	25.6786	25.5976	25.0248	25.037	26.8664	26.4664	25.8926	26.0984	26.5513	26.6317	26.249	25.987	25.0465	24.2811	24.7996	24.4712	24.9038	25.1079	24.6397	24.9557	25.0549	24.196	22.8372	25.4295	26.3198	25.7377	26.3075	26.6528	26.3917	25.3847	25.8472	24.6099	27.0297	26.9217	26.2585	25.4333
Q9WUK2-2;Q9WUK2	Q9WUK2-2;Q9WUK2	Eukaryotic translation initiation factor 4H	Eif4h	4	4	4	27.2	27.2	27.2	25.186	0	39.462	99	24.6767	24.5535	23.8849	23.9685	25.5814	25.58	24.6993	24.4991	25.81	26.0119	24.9473	24.4821	24.1066	23.7864	22.5092	20.6453	24.235	24.4348	21.7672	22.9482	21.7155	24.2753	22.1584	22.3872	24.2347	25.0113	25.359	25.3123	25.3102	24.7562	23.9927	24.1641	26.2565	25.1438	24.7389	21.3173
Q9WUL7	Q9WUL7	ADP-ribosylation factor-like protein 3	Arl3	2	2	2	20.9	20.9	20.9	20.486	0	5.9474	16	20.793	23.102	22.9548	22.1931	23.6221	23.3479	21.0836	22.7805	22.6688	22.9662	22.8878	23.1197	21.1654	21.9349	22.2781	20.9496	20.1155	22.1204	22.9351	21.1696	22.7295	22.2702	21.5697	21.9875	20.2055	21.2879	21.2865	22.9632	22.2212	21.3472	20.7631	21.5791	22.3005	21.5593	21.3174	22.1919
Q9WUM3	Q9WUM3	Coronin-1B	Coro1b	4	4	4	10.5	10.5	10.5	53.912	0	78.486	77	25.5262	25.4848	25.255	25.1867	26.2424	26.3538	25.328	25.5985	25.3716	25.8959	26.015	25.2054	25.1986	24.9433	25.0885	24.9367	25.0231	25.4209	25.5249	25.4801	25.1573	25.1821	21.9034	22.6774	24.872	23.8846	24.8051	25.2807	24.2712	24.9446	21.2172	22.7051	24.1811	23.7478	24.1012	21.648
Q9WUU7	Q9WUU7	Cathepsin Z	Ctsz	5	5	5	17.3	17.3	17.3	33.996	0	24.718	244	27.4022	27.5134	26.9706	27.7176	25.6857	25.9903	26.7069	26.1438	25.5759	25.3286	25.9813	26.7653	26.8439	26.8304	27.5904	27.2479	27.3443	27.5774	26.7433	27.4091	27.5812	28.2678	27.252	27.2605	26.6098	25.9668	25.8707	25.4119	25.7114	25.7273	26.9404	26.2985	25.8712	26.205	25.7877	25.9507
Q9WV54	Q9WV54	Acid ceramidase;Acid ceramidase subunit alpha;Acid ceramidase subunit beta	Asah1	2	2	2	5.1	5.1	5.1	44.669	0.0078201	2.0306	12	20.9272	21.1559	24.4456	21.4307	22.2547	21.9379	22.8348	24.2066	22.7052	22.3897	21.9861	21.589	22.7331	20.6666	21.4133	21.7222	24.3144	21.0733	20.3986	22.5854	22.717	25.9946	23.7009	22.2585	23.9934	23.9042	21.1387	24.0727	24.3127	24.1862	24.5688	22.3606	21.5786	23.4871	24.1528	21.4848
Q9WV80	Q9WV80	Sorting nexin-1	Snx1	3	2	2	7.1	5	5	58.951	0	20.358	22	22.5672	23.4	22.3873	21.7728	22.1588	22.3558	22.2093	22.1142	21.8624	21.7362	22.6912	22.4073	21.9111	22.1069	21.5609	23.969	22.1589	22.1197	22.4275	22.2187	21.1868	21.9266	22.3194	22.8272	22.4682	21.3866	23.1949	22.0892	21.9877	22.6479	23.3178	20.7731	23.9614	23.6541	20.79	22.42
Q9WVA4	Q9WVA4	Transgelin-2	Tagln2	13	13	13	60.3	60.3	60.3	22.395	0	268.86	910	29.6867	29.8214	29.5571	29.3358	30.1982	30.3955	29.6599	29.6385	30.5196	30.6521	29.6536	29.7422	29.3111	29.3222	29.0179	29.0678	29.6186	29.7929	29.1698	28.9007	28.9853	28.8913	28.2455	28.6812	29.7538	30.1691	30.4947	30.534	29.9104	29.8169	29.5352	29.6286	29.6228	29.6183	29.7969	29.5859
Q9WVE8	Q9WVE8	Protein kinase C and casein kinase substrate in neurons protein 2	Pacsin2	6	6	6	15.2	15.2	15.2	55.832	0	17.828	64	24.3455	21.7408	20.7821	21.6	22.4587	24.1199	21.6075	21.0597	22.5994	25.439	21.6343	21.6424	22.8423	23.4169	21.8017	24.0622	22.6072	24.9168	23.169	23.0802	24.2003	20.659	22.7085	23.062	23.8262	24.6578	24.2618	24.4947	23.7547	20.9476	23.7868	24.0994	25.6468	25.7272	22.1899	24.0769
Q9WVH9	Q9WVH9	Fibulin-5	Fbln5	3	3	3	8.3	8.3	8.3	50.193	0	5.7347	20	23.4684	23.3578	23.7166	23.7422	23.8563	24.0917	23.4369	22.3262	23.9272	24.7097	23.6913	21.1041	23.1844	23.1241	23.2268	21.7065	23.3477	22.4325	22.5246	22.629	22.6058	22.93	22.9888	20.8427	23.7915	23.3531	23.8151	21.9149	22.4273	23.2929	24.0827	23.4995	21.7645	22.5636	21.6122	23.5005
Q9WVK4;Q9QXY6	Q9WVK4	EH domain-containing protein 1	Ehd1	4	4	4	9.4	9.4	9.4	60.602	0	57.288	100	22.9882	23.9759	23.4733	23.2201	24.6427	24.8615	23.9977	24.2658	24.1202	24.5866	23.7076	23.6881	21.8386	24.4738	21.9636	21.8711	20.3573	21.1357	21.6439	21.0297	23.097	21.5063	21.3447	23.1826	24.6983	24.9952	25.7002	25.3946	23.8822	24.8309	24.0282	25.4004	24.9486	25.2537	24.0424	24.5796
Q9WVL0	Q9WVL0	Maleylacetoacetate isomerase	Gstz1	2	2	2	13.9	13.9	13.9	24.275	0.0012453	3.9013	18	22.4851	21.4655	22.5092	21.9454	21.902	22.2788	21.5864	22.6049	22.0368	21.7815	22.528	22.7208	22.3861	22.0706	22.919	22.2699	22.4148	22.4878	22.1943	22.3319	22.0813	21.1816	22.0149	22.3603	22.2536	21.5779	22.7636	23.3192	22.4265	21.8284	22.7377	22.3891	22.6125	22.7494	20.5294	21.2537
Q9WVL7	Q9WVL7	C-X-C motif chemokine 15	Cxcl15	2	2	2	15	15	15	19.091	0	24.698	339	28.3549	28.4567	28.3918	27.8722	26.0874	25.8594	26.7184	25.4372	25.2811	21.5378	27.4661	28.4048	27.7646	27.8035	26.8208	28.4058	27.548	27.1834	26.5754	26.2533	26.6755	26.7599	27.6763	21.2212	24.2901	25.1718	20.6513	21.895	26.6108	26.2602	26.4727	24.7243	20.8816	22.4547	26.8263	27.758
Q9Z0J0	Q9Z0J0	Epididymal secretory protein E1	Npc2	4	4	4	29.5	29.5	29.5	16.442	0	12.895	131	26.2613	26.012	26.3689	26.8219	25.4539	26.2147	26.4336	26.5663	24.2439	25.7887	26.0763	27.1822	27.5823	27.7762	28.4693	28.3718	27.7398	27.1652	27.1066	28.0045	28.7606	28.5174	26.8654	26.8351	26.3502	26.4705	22.4241	26.2388	24.074	26.3574	26.6923	27.3761	23.3365	26.2427	26.2112	27.4499
Q9Z0S1	Q9Z0S1	3(2),5-bisphosphate nucleotidase 1	Bpnt1	1	1	1	7.5	7.5	7.5	33.196	0	13.376	6	22.5667	22.1948	21.773	21.5478	21.5305	22.346	21.5927	22.4019	21.8717	22.3149	22.6175	22.3401	22.0862	20.86	21.8104	21.0724	21.3381	22.1529	22.3116	23.1751	22.3444	21.1276	22.5832	22.3676	22.3794	22.2873	22.4877	22.2363	22.2491	22.2056	21.7579	20.9628	23.368	22.9213	22.0803	22.235
Q9Z1Q5	Q9Z1Q5	Chloride intracellular channel protein 1	Clic1	6	6	6	44.8	44.8	44.8	27.013	0	70.4	194	25.7262	26.1752	25.9957	26.2308	25.7753	25.7881	25.7666	25.8208	25.7029	25.9852	25.7522	25.4684	25.8849	26.343	26.057	26.3601	26.5541	26.2757	26.3076	26.4261	26.0692	26.5982	26.5893	26.5645	26.5565	26.11	26.0896	26.3912	26.3979	25.9801	26.157	26.2207	26.506	26.473	26.4233	25.8305
Q9Z1Q9	Q9Z1Q9	Valine--tRNA ligase	Vars	4	4	4	4.4	4.4	4.4	140.21	0	17.594	60	25.5406	25.3106	24.5066	25.1091	25.3807	24.9917	24.1444	24.3005	25.4914	25.6452	25.2398	25.0917	24.2246	24.5175	23.9918	24.3041	24.873	24.6339	24.6169	24.7701	24.6072	24.7596	24.2785	24.5762	24.0685	24.0845	24.6233	24.5644	23.8019	23.8895	24.2385	24.2156	23.8583	24.1371	24.1085	23.8522
Q9Z2H7	Q9Z2H7	PDZ domain-containing protein GIPC2	Gipc2	5	5	5	17.5	17.5	17.5	34.118	0	12.264	126	25.1489	24.9809	24.8453	24.5768	24.994	25.2563	24.7152	24.5351	25.157	25.2245	25.0938	24.9643	23.7569	23.8859	24.2005	23.8912	24.0135	24.2162	24.0876	24.0701	23.7548	24.012	22.0879	23.5267	24.639	25.1159	24.6058	24.6584	24.5678	24.8568	24.3747	24.5215	24.8333	25.0158	24.4751	24.5383
Q9Z2M7	Q9Z2M7	Phosphomannomutase 2	Pmm2	2	2	2	10.3	10.3	10.3	27.656	0	7.7723	51	25.2623	25.4075	24.066	24.2264	25.297	24.476	21.3845	24.2582	25.056	24.7084	23.8694	24.246	21.6937	22.7322	23.2586	21.8017	24.0547	23.585	21.7414	21.3132	23.3217	23.4749	22.2839	22.2757	21.0452	23.9166	24.6046	24.6865	23.6999	23.9081	24.1202	23.881	23.2585	23.959	24.2011	23.4313
Q9Z2U0;Q9CWH6	Q9Z2U0	Proteasome subunit alpha type-7	Psma7	3	3	3	17.3	17.3	17.3	27.855	0	10.931	51	21.97	21.642	20.1298	22.0885	20.6877	22.2207	22.302	21.8357	23.8289	22.0854	20.9041	20.8958	21.7585	24.6027	21.8601	24.2821	21.5744	23.9664	24.2502	20.9585	23.2823	23.5139	22.4766	24.1771	21.3861	21.0974	22.4608	24.035	20.7018	21.1287	20.9301	22.3015	22.5937	23.7244	20.9057	21.5533
Q9Z2U1	Q9Z2U1	Proteasome subunit alpha type-5	Psma5	2	2	2	13.3	13.3	13.3	26.411	0	10.214	109	22.1433	21.4947	22.6163	19.8572	25.2518	25.5108	25.449	25.1524	25.813	25.7104	25.2844	25.3658	20.3256	25.8702	25.3037	21.804	21.309	25.7737	22.4221	22.0549	25.2469	21.2761	26.3281	25.7835	25.483	24.4791	20.8104	24.7113	20.726	25.184	25.0807	25.0064	25.2307	25.3246	25.216	25.4685
Q9Z2W0	Q9Z2W0	Aspartyl aminopeptidase	Dnpep	4	4	4	12.3	12.3	12.3	52.206	0	12.861	85	24.5456	24.6274	24.1768	24.141	26.4154	26.3395	24.6047	25.0034	26.1755	26.2901	24.5247	24.9991	24.5745	24.9958	23.5011	24.8048	24.8809	24.5097	24.4308	24.6333	24.1885	24.5173	24.2958	24.1	25.6525	25.9613	25.7635	25.6974	24.4937	25.4697	23.641	24.5621	25.6672	25.2539	25.3054	21.543
Q9Z2X1-2;Q9Z2X1	Q9Z2X1-2;Q9Z2X1	Heterogeneous nuclear ribonucleoprotein F;Heterogeneous nuclear ribonucleoprotein F, N-terminally processed	Hnrnpf	2	2	2	8.4	8.4	8.4	43.685	0	5.4504	20	23.561	23.6739	21.6865	22.1762	22.4516	20.9189	22.5867	22.6603	23.289	23.0046	22.945	22.3432	21.9246	21.6048	22.8709	21.461	20.3238	22.2395	22.8404	21.2942	19.9533	20.451	21.4603	21.9796	20.9039	22.03	22.0173	20.5692	22.6226	20.852	22.335	21.072	22.3331	21.0887	21.7058	20.4536
[truncated: 21 more columns]
